# Supplementary material for: Development of a Flex-Seq SNP panel for raspberry (Rubus idaeus L.) and validation through linkage map construction and identification of QTL for several traits of agronomic importance to raspberry breeding
Source: PLoS One. 2026 Feb 17;21(2):e0328606. doi: 10.1371/journal.pone.0328606 (PMC12912553; doi:10.1371/journal.pone.0328606)
Supplement: S2 File — (XLSX) [file pone.0328606.s002.xlsx]

## Sheet: Ark1
S2 File. Best linear unbiased estimates (BLUEs) for entries (Bvcode) used in the current study.
The traits were scored over 4 consecutive years (2020 - 2023) using an ordinal 0 - 10 scale.
Thorn density was transformed using Box-Cox transformation and subsequently transformed to avoid negative values.
F1 entries and the parents are indicated.
BVcode	Fruit size	Leaf color	Plant vigour	Thorn density	F1	Parent
SO001	7.03	7.1	5.3	4.36
SO002	7.34	6.61	5.51	3.97
SO003	5.95	7.17	6.41	4.18
SO004	7.93	6.76	6.98	4.44
SO005	7.99	6.86	5.32	4.4
SO006	6.38	7.65	4.4	0.61
SO007	8.43	6.69	6.72	4.11
SO008	8.65	6.71	6.15	4.46
SO009	6.97	7.21	4.92	3.03
SO010	7.09	8.24	6.45	2.86
SO011	8.18	6.78	5.64	4.77
SO012	6.53	7.24	5.86	0.6
SO013	6.6	6.47	6.46	3.84
SO014	6.15	6.85	6.29	4.8
SO015	7.26	6.86	6.87	3.38
SO016	9.04	6.09	8.73	4.24
SO017	7.7	6.97	6.29	3.42
SO018	5.82	6.92	5.65	4.6
SO019	7.51	5.52	5.11	3.04
SO020	7.28	5.92	6.17	3.97
SO021	6.76	7.49	6.43	5.37
SO022	7.97	6.86	7.1	4.89
SO023	5.95	6.6	6.44	5.23
SO024	7.5	5.35	5.27	0.6
SO025	7.33	6.48	6.73	3.64
SO026	6.32	6.66	6.9	3.89
SO027	7.17	5.85	5.52	1.22
SO028	6.9	7.32	6.41	2.76
SO029	7.32	7.15	7.08	3.78
SO030	6.31	8.06	6.09	4.21
SO031	7.49	7.67	6.44	3.31
SO032	6.61	7.09	5.12	4.26
SO033	7.81	7.43	6.35	4.85
SO034	6.82	7.45	6.24	3.95
SO035	8.17	8.32	5.67	0.8
SO036	7.67	6.44	6.77	4.03
SO037	7.5	5.88	6.59	4.01
SO038	5.58	6.58	5.42	2.9
SO039	6.87	7.2	6.51	2.97
SO040	8.47	6.72	5.99	4.57
SO041	7.04	6.88	6.42	5.11
SO042	7.51	6.9	7.21	5.35
SO043	7.71	6.57	5.95	3.84
SO044	8.5	6.28	7.16	4.07
SO045	7.06	5.35	7.73	4.93
SO046	7.42	5.96	5.53	4.84
SO047	6.74	6.86	7.02	3.66
SO048	6.79	5.99	6.42	3.26
SO049	6.59	5.34	5.22	2.91
SO050	7.42	7.26	4.94	0.72
SO051	5.09	6.11	4.34	3.74	yes
SO053	5.56	7.24	4.59	5.29	yes
SO054	4.61	5.78	3.85	4.46	yes
SO055	4.73	6.35	5.84	4.39	yes
SO056	3.87	6.47	3.95	4.09	yes
SO057	5.11	6.32	5.17	5.49	yes
SO059	5.44	6.39	4.26	4.67	yes
SO060	5.38	7.18	5.05	4.43	yes
SO061	6.83	5.65	5.62	6.24	yes
SO062	6.98	7.2	6.41	4.94	yes
SO063	5.76	5.7	4.75	4.3
SO064	6.13	5.61	4.5	3.84
SO065	6.6	6.47	4.62	4.57	yes
SO066	6.09	6.22	5.55	4.3	yes
SO067	3.91	7.47	3.11	5.24	yes
SO068	5.59	7.18	3.66	5.22	yes
SO071	7.55	6.4	5.11	5.2	yes
SO073	5.42	6.66	3.93	4.87	yes
SO074	4.95	6.98	6.7	3.96
SO075	5.75	6.9	4.36	4.67	yes
SO076	4.58	6.48	4.08	4.57	yes
SO077	6.53	6.88	5.58	5.42	yes
SO078	7.01	7.88	5.58	4.43	yes
SO079	4.25	7.2	4.83	4.57	yes
SO080	4.93	6.06	5.2	4.24	yes
SO082	7.31	6.76	5.64	5.58	yes
SO083	6.12	6.96	4.39	3.86	yes
SO084	5.3	6.28	3.88	4.49	yes
SO085	6.76	6.26	4.86	5.54	yes
SO086	6.22	5.26	4.37	5.59	yes
SO087	5.38	6.12	4.38	5.76	yes
SO088	3.07	6.9	3.96	4.49	yes
SO089	5.88	6.9	5.67	3.99	yes
SO090	6.5	7.34	5.43	4.76
SO091	5.67	7.62	4.16	4.5	yes
SO092	5.75	7.42	4.12	5.46	yes
SO093	7.25	5.91	6.11	6.99	yes
SO094	6.38	5.77	4.58	4.06	yes
SO095	5.31	5.85	6.59	4.87	yes
SO096	0.79	6.48	2.19	5.51
SO097	4.39	5.51	4.38	4.85	yes
SO098	6.03	6.2	5.11	4.72	yes
SO099	4.26	7.1	3.24	4.13
SO100	6.54	6.18	5.42	4.47	yes
SO101	5.82	6.91	5.83	4.18	yes
SO102	6.38	7.47	5.1	4.23	yes
SO103	6.22	6.4	5.59	5.3
SO104	6.76	6.28	7.37	4.36	yes
SO105	4.8	8.11	5.1	4.57	yes
SO106	7.88	7	5.69	4.48	yes
SO107	5.7	6.78	5.16	6.25	yes
SO109	5.7	7.12	5.15	4.69
SO110	5.3	5.99	5.66	5.21	yes
SO111	5.99	5.97	5.54	6.23	yes
SO112	6.13	7.12	5.35	4.67	yes
SO113	5.42	5.83	4.61	4.48	yes
SO115	5.58	6.04	4.58	5.32	yes
SO116	5.03	6.83	5.79	5.58
SO117	6.55	6.85	4.86	5.51
SO118	5.43	6.91	5.11	5.32	yes
SO119	6.85	7.14	5.32	4.67
SO120	6.51	7.33	5.32	4.09	yes
SO121	6.09	6.11	5.02	4.57	yes
SO122	6.97	6.91	6.09	5.22	yes
SO123	5.75	6.42	5.64	4.85	yes
SO124	4.91	6.97	3.86	4.37
SO125	6.93	5.93	4.27	4.48
SO126	6.78	6.4	5.9	3.54	yes
SO127	4.96	5.98	4.86	4.95	yes
SO128	7.08	5.33	6.85	5.3	yes
SO129	5.23	5.99	5.28	5.22	yes
SO130	5.74	6.42	5.3	5.36	yes
SO131	4.38	6.06	4.07	5.66	yes
SO132	7.43	7.43	6.75	4.16	yes
SO133	5.92	7.13	4.83	3.66	yes
SO134	6.98	6.74	7.34	4.59
SO135	4.94	6.92	5.18	3.75	yes
SO136	4.79	6.83	4.38	5.48	yes
SO137	5.59	5.97	5.34	3.97	yes
SO138	7.59	6.68	6.18	6.36	yes
SO139	5.75	5.39	5.9	4.47	yes
SO140	5.96	7.97	4.35	4.74	yes
SO142	5.25	5.65	4.82	4.36	yes
SO143	5.7	7.4	5.58	4.85	yes
SO144	6.77	6.08	5.31	5.64
SO145	4.38	7.4	3.35	4.72	yes
SO146	6.21	6.06	5.69	5.22	yes
SO147	5.1	5.99	6.02	5.58	yes
SO148	6.55	5.88	4.95	5.17	yes
SO149	5.54	5.93	5.32	4.83	yes
SO150	6.94	6.85	6.07	5.74	yes
SO151	5.19	6.12	5.11	5.67	yes
SO152	5.39	6.49	3.36	5.84	yes
SO153	5.75	6.18	5.38	5.98	yes
SO154	5.39	6.96	5.78	6
SO155	4.79	6.62	4.78	4.79
SO156	5.06	6.26	1.54	4.3
SO157	7.21	7.39	5.55	4.59	yes
SO158	6.35	6.04	4.95	4.82	yes
SO159	6.63	6.97	7.16	4.17	yes
SO160	6.96	6.47	5.62	4.77	yes
SO161	5	5.26	4.58	4.57	yes
SO162	5.78	5.33	7.27	5.49	yes
SO163	5.67	7.21	5.07	4.94	yes
SO164	4.61	6.33	3.3	4.46	yes
SO165	6.09	5.52	5.21	6.4	yes
SO167	5.57	7.41	5.28	3.54	yes
SO168	4.67	6.42	5.19	5.52
SO169	5.59	6.42	4.29	4.39
SO172	6.37	5.61	4.84	5.63	yes
SO174	6.49	7.4	6.75	4.68	yes
SO175	5.72	6.97	4.28	4.64	yes
SO176	5.72	5.77	5.82	5.31
SO177	5.72	7.35	5.07	3.99
SO178	3.89	5.82	6.08	5
SO179	5.73	6.32	4	5.24	yes
SO180	4.64	7.18	4.3	3.77	yes
SO181	6.6	6.49	6.19	4.76	yes
SO182	6.64	7.68	4.18	5.5	yes
SO183	3.76	7.4	5.03	4.57	yes
SO184	6.62	6.67	6.29	4.05
SO185	6.76	6.68	4.58	4.73	yes
SO186	4.42	8.18	4.58	3.98	yes
SO187	6.25	6.9	4.77	5.92	yes
SO188	5.75	6.68	3.31	2.62
SO189	5.9	5.86	4.54	5.57	yes
SO190	4.21	6.26	4.7	3.75	yes
SO191	8.25	6.45	5.35	4.77
SO192	6.99	6.9	5.64	4.47
SO193	4.86	8.35	5.35	4.18
SO194	5.77	6.2	6.19	5.3	yes
SO195	5.75	5.41	6.49	5.07	yes
SO196	4.08	6.49	5.29	5.12	yes
SO197	4.87	6.21	4.39	4.87	yes
SO198	5.95	7.45	4.68	3.3	yes
SO199	6.2	6.61	4.9	5.82	yes
SO200	5.75	6.83	4.75	4.81	yes
SO201	5.22	5.75	4.96	4.94	yes
SO202	3.88	6.76	4.99	5.74
SO203	7.36	6.91	5.88	4.37	yes
SO204	6.59	7.16	6.29	3.99	yes
SO205	6.7	7.09	5.52	4.05	yes
SO206	6.47	6.34	5.1	4.94	yes
SO207	5.08	7.85	4.18	5.03	yes
SO208	5.72	5.49	5.21	5.31	yes
SO209	7.43	6.71	7.56	6	yes
SO210	6.1	7.32	5.56	4.16	yes
SO211	6.42	5.77	5.37	4.67	yes
SO212	5.31	8.18	4.82	5.02	yes
SO213	5.56	8.39	5.61	5.91	yes
SO214	6.06	7.16	5.01	5.72	yes
SO215	5.44	7.4	4.84	5.49	yes
SO216	5.63	6.85	5.14	4.27	yes
SO217	7.07	6.06	6.86	5.32	yes
SO218	5.41	6.47	5.07	3.75	yes
SO219	6.75	6.47	5.79	5.27
SO220	6.09	7.61	4.07	5.12
SO221	6.94	7.41	7.47	4.44
SO222	7.96	7.12	6.7	4.08
SO223	7.53	5.28	6.77	3.54
SO224	7.42	5.27	6.68	4.25
SO225	7.22	8.08	6.76	4.5
SO226	6.56	6.91	5.87	5.01
SO227	6.81	5.74	7.13	3.67
SO228	6.83	5.82	5.66	3.26
SO229	7.06	5.77	6.41	4.04
SO230	7.27	7.66	6.55	4.09
SO231	7.55	6.49	6.45	3.84
SO232	7.38	6.62	7.01	3.88
SO233	6.51	6.53	5.7	4.4
SO234	6.63	6.66	5.86	3.35
SO235	7.28	6.5	5.99	3.77
SO236	8.07	7.8	7.24	4.49
SO237	6.77	5.66	6.58	4.58
SO238	4.09	6.38	5.88	6.03
SO239	6.42	6.05	6.04	4.64
SO240	6.21	6.16	6.82	4.56
SO241	7.82	5.63	6.08	4.91
SO242	7.69	7.51	6.35	4.34
SO243	4.01	6.76	4.45	3.9
SO244	4.93	6.27	5.42	4.95
SO245	3.3	6.01	3.18	5.84
SO246	6.91	6.82	7.46	3.78
SO247	5.89	5.78	5.09	0.85
SO248	6.3	6.14	5.58	3.48
SO249	6.1	6.07	5.85	6.43
SO250	8.51	6.02	8.21	4.6
SO251	6.27	4.77	8.94	5.37
SO253	8.68	5.17	4.98	4.71
SO254	6.7	6.17	4.52	4.05
SO255	4.85	7.75	2.89	4.71
SO256	8.8	4.66	6.23	4.53
SO257	7.19	8.17	6.43	2.38
SO258	7.68	7.75	5.43	1.98
SO259	8.27	6.77	4.94	4.83
SO260	7.68	7.17	6.52	4.69
SO261	6.94	5.77	8.94	6.37
SO262	7.05	6.34	6.43	4.99
SO263	7.34	6.34	5.98	3.48
SO264	6.27	7.77	5.94	3
SO265	7.4	5.75	6.98	4.38
SO267	5.94	5.77	3.94	5.88
SO268	6.34	6.5	6.89	5.02
SO269	6.15	5.89	5.46	3.19
SO271	5.96	6.33	5.59	3.42
SO272	5.62	7.64	6.27	4.14
SO273	6.54	7.75	5.98	1.5
SO275	5.25	6.22	5.45	4.03
SO276	4.74	7.21	6.82	5.49
SO277	8.32	6.17	7.52	4.31
SO278	5.85	7.34	4.98	4.69
SO279	5.03	7.75	6.98	4.95
SO280	7.19	7.93	7.18	4.78
SO281	7.34	7.34	6.52	0
SO282	7.27	6.77	5.94	4.27
SO283	7.6	5.77	6.94	3.66
SO284	7.36	6.75	4.98	3.48
SO285	6.72	7.17	7.89	4.11
SO286	6.19	7.93	6.98	5.72
SO287	5.49	7.04	7.47	4.59
SO288	7.85	7.97	6.51	3.52
SO289	6.89	6.86	7.6	4
SO290	7.2	6.68	4.93	3.08
SO291	6.26	6.33	6.7	5.21
SO292	7.56	7.19	6.87	4.77
SO293	7.11	6.03	5.88	4.79
SO294	6.78	6.38	5.79	3.96
SO298	7.11	6.91	6.18	4.5
SO299	7.73	6.35	6.87	4.49
SO300	7.21	7.29	5.8	4.77
SO301	8.15	6.45	5.13	3.75
SO302	7.23	7.31	5.94	4.61
SO303	6.33	7.71	3.92	0.83
SO304	8.45	7.14	5.11	0.9
SO305	7.35	6.98	6.47	5
SO306	6.32	7.18	5.66	4.45
SO307	8.52	6.6	7.04	3.74
SO308	7.33	6.32	5.13	3.35
SO309	7.36	6.98	6.77	3.55
SO310	8	7.09	8.09	4.14
SO311	6.81	6.72	5.7	3.16
SO312	6.35	6.47	6.05	2.57
SO313	6.17	7.39	5.49	3.16
SO314	7.09	6.73	5.04	1.85
SO315	5.14	8.22	5.98	3.21
SO316	7.52	7.22	6.03	0.83
SO317	6.66	6.52	6.27	3.17
SO318	7	6.26	5.3	3.3
SO319	7.2	7.79	5.51	2
SO320	8.33	7.5	7.18	4.72
SO321	7.68	6.78	6.51	4.65
SO322	7.3	5.38	6.49	3.48
SO323	8.68	6.26	6.9	5.27
SO324	7.47	6.92	5.67	3.96
SO325	6.14	6.72	6.45	4.08
SO326	8.52	7.24	5	3.05
SO327	8.32	6.39	7.49	3.93
SO328	7.17	5.99	6.89	5.16
SO329	5.82	7.18	7.32	4.18
SO330	8.66	6.38	7.37	4.75
SO331	9.19	6.85	5.72	4.16
SO332	8.19	6.68	7.05	5.27
SO333	6	7.77	6.54	3.92
SO334	5.81	6.58	5.98	4.32
SO335	8.03	6.57	6.89	2.93
SO336	8	6.45	7.7	4.84
SO337	4.17	7.79	4.35	0.83
SO338	6	7.34	4.71	0.83
SO339	5.86	7.6	6.43	3.23
SO340	6.86	7.03	9.04	3.23
SO341	9	7.72	7.73	5.04
SO342	6.33	7.31	6.73	3.75
SO343	8.86	6.6	7.43	5.26
SO344	8.01	7.04	6.93	4.69
SO345	8.36	6.92	7.81	4.47
SO346	2.87	7.84	3.89	3.88
SO348	5.62	5.15	5.18	4.17
SO349	7.03	6.38	5.68	5.4
SO350	2.91	6.07	5.65	4.54
SO351	6.59	6.48	5.62	4.39
SO352	3.29	6.74	4.84	4.4
SO353	1.84	5.74	2.25	5.07
SO354	6.11	8.06	6.14	5.92		P1 (Paris)
SO355	6.26	7.09	3.78	4.31
SO356	7.43	7.52	5.76	3.88
SO357	6.35	5.13	2.5	0.88
SO358	4.19	8.7	5.03	3.5
SO359	3.69	6.49	4.8	5.52
SO360	4.33	7.8	5.28	4.11
SO361	3.7	7.48	5.92	3.26
SO362	4.77	6.38	4	5.66
SO363	4.84	6.71	4.42	6.53
SO364	8.81	6.12	5.34	3.82
SO365	6.93	6.62	5.22	4.19
SO366	7.35	6.78	6.75	4.67
SO367	8.3	7.76	8.06	4.6
SO368	6.48	6.98	6.47	4.62
SO369	5.79	6.32	7.03	4.81
SO371	8.06	6.51	7.92	3.45
SO372	7.33	7.91	5.23	4.96
SO373	8.9	6.19	7.87	4.98
SO374	7.49	6.78	5.28	4.88
SO375	7.06	6.85	7.87	4.93
SO377	7.42	5.6	8.28	5.19
SO378	8.8	7.38	6.78	4.34
SO379	5.53	6.64	5.28	3.48
SO381	6.58	6.69	6.53	3.81
SO382	6.63	5.99	6.58	3.87
SO383	7.34	7.09	6.5	3.73
SO384	6.98	8.38	6.6	3.62
SO385	6.26	6.16	7.83	4.96
SO386	5.7	8.65	2.29	1.08
SO387	8.2	6.3	3.54	1.99
SO388	5.22	5.93	6.66	5.19
SO389	6.33	6.23	5.77	3.15
SO390	6.22	7.06	4.02	0.84
SO392		5.52	1.87	5.94
SO393	1.5	5.64	3.52	4.63
SO396	7.25	6.97	5.17	0.76
SO398	7.8	7.72	5.93	2.82
SO399	7.12	6.97	6.02	3.83
SO400	6.51	6.67	7.38	4.67
SO401	8.28	6.77	6.79	3.24
SO402	7.54	7.3	6.4	4.75
SO403	9.31	7.49	7.77	4.58
SO404	4.44	7.44	7.02	4.54
SO405	6.91	5.82	7.28	4.12
SO406	7.01	6.55	6.5	4.88
SO407	8.04	6.69	6.2	3.44
SO408	8	6.48	4.4	0.72
SO409	5.92	6.78	6.44	2.77
SO410	7.6	5.92	6.59	3.5
SO411	7.97	6.88	6.76	4.82
SO412	6.9	6.83	6.08	4.36
SO413	6.19	7.81	5.88	2.79
SO414	7.33	6.35	6.59	4.63
SO415	7.35	6.3	5.59	3.82
SO416	6.02	7.19	5.72	3.66
SO417	7.46	6.68	5.71	3.88
SO418	7.72	6.26	6.04	2.97
SO419	5.53	6.21	5.54	4.8
SO420	6.79	5.5	5.31	3.97
SO421	6.3	7.65	5.9	4.39
SO422	6.72	7.17	5.82	5.04
SO424	8.17	7.33	4.6	0.84
SO425	7.8	6.8	7.25	4.55
SO426	7.56	7.33	6.69	3.92
SO427	6.82	7.51	5.9	3.79
SO428	6.86	5.58	6.38	3.8
SO429	7.48	7.5	5.6	4.39
SO430	7.94	7.57	6.38	3.26
SO431	7.54	6.49	6.24	3.61
SO432	7.02	5.75	6.2	4.09
SO433	8.22	7.26	7.41	3.51
SO434	7.9	6.6	5.77	3.73
SO435	7.56	6.44	7.06	5
SO436	5.96	6.43	6.1	4.45
SO437	8.35	5.73	6.85	0.85
SO438	7.12	6.54	6.88	3.72
SO439	6.77	6.63	6.68	4.29
SO440	6.03	5.79	6.3	4.09
SO441	6.77	6.53	5.66	4.81
SO442	7.05	6.07	5.97	3.61
SO443	6.34	5.95	5.81	4.38
SO444	6.6	6.85	5.56	3.67
SO445	7.2	6.77	4.86	0.7
SO446	6.93	6.6	6.63	4.33
SO447	5.52	7.08	7.11	4.21
SO448	2.29	7.35	5.49	5.61
SO449	6.68	7.62	6.66	4.75
SO450	7.17	7.05	6.62	3.56
SO451	5.37	6.94	6.16	0.84
SO452	6.8	8.38	5.84	2.6
SO453	4.94	6.11	4.41	5.32
SO454	6.42	7.64	5.94	4.4
SO455	7.13	7.35	7	3.02
SO456	7.75	6.2	7.12	5.19
SO457	6.27	7.42	5.89	3.18
SO458	6.67	6.93	5.59	4.37
SO459	6.38	7.9	6.21	3.45
SO460	6.38	7.46	5.94	3.79
SO461	7.12	6.93	6.19	3.58
SO462	7.6	6.86	5.8	4.81
SO464	5.79	6.76	6.22	3.73
SO465	5.82	7.27	6.11	4.82
SO466	8.28	7.13	7.55	4.77
SO467	8.3	6.27	6.08	4.27
SO468	5.9	5.58	5.36	3.73
SO469	5.71	6.5	5.31	4.09
SO470	7.92	6.77	5.96	0.81
SO471	6.87	7.13	6.47	3.16
SO472	6.87	5.9	4.94	5.4
SO473	5.92	6.51	6.11	3.51
SO474	6.97	6.32	6.89	4.17
SO475	6.82	6.8	5.63	3.78
SO476	6.05	6.91	6.17	4.57
SO477	6.01	6.82	6.04	4.23
SO478	7.05	7.77	6.96	3.01
SO479	7.71	7.55	6.4	4.65
SO480	7.37	6.56	7.84	4.51
SO481	8.27	5.78	7.37	3.9
SO482	6.77	5.82	5.1	5.23
SO484	8.07	7.51	7.51	4.93
SO485	5.72	5.6	5.76	3.64
SO486	7.1	5.59	4.8	3.79		P2
SO487	5.73	6.47	4.34	6.61
SO488		6.56	5.35	4.94
SO489	6.86	7.6	4.72	0.83
SO463B	7.64	7.31	5.61	4.04
