# Supplementary material for: Development of a Flex-Seq SNP panel for raspberry (Rubus idaeus L.) and validation through linkage map construction and identification of QTL for several traits of agronomic importance to raspberry breeding
Source: PLoS One. 2026 Feb 17;21(2):e0328606. doi: 10.1371/journal.pone.0328606 (PMC12912553; doi:10.1371/journal.pone.0328606)
Supplement: S4 File — (TXT) [file pone.0328606.s004.txt]

Marker_name_(denotes_chrom) SNP_"start"_position_bp SNP_end_position_bp
HiC_1_39339 39338 39339
HiC_1_402613 402612 402613
HiC_1_502596 502595 502596
HiC_1_549220 549219 549220
HiC_1_600892 600891 600892
HiC_1_600961 600960 600961
HiC_1_626011 626010 626011
HiC_1_904492 904491 904492
HiC_1_973627 973626 973627
HiC_1_975275 975274 975275
HiC_1_980442 980441 980442
HiC_1_996568 996567 996568
HiC_1_996673 996672 996673
HiC_1_996753 996752 996753
HiC_1_1155564 1155563 1155564
HiC_1_1173081 1173080 1173081
HiC_1_1260298 1260297 1260298
HiC_1_1328283 1328282 1328283
HiC_1_1443157 1443156 1443157
HiC_1_1458450 1458449 1458450
HiC_1_1471529 1471528 1471529
HiC_1_1471565 1471564 1471565
HiC_1_1832747 1832746 1832747
HiC_1_3089583 3089582 3089583
HiC_1_3310361 3310360 3310361
HiC_1_3310376 3310375 3310376
HiC_1_3319720 3319719 3319720
HiC_1_3359519 3359518 3359519
HiC_1_3383564 3383563 3383564
HiC_1_3419396 3419395 3419396
HiC_1_3425631 3425630 3425631
HiC_1_3425661 3425660 3425661
HiC_1_3446081 3446080 3446081
HiC_1_3511782 3511781 3511782
HiC_1_3511799 3511798 3511799
HiC_1_3522575 3522574 3522575
HiC_1_3524431 3524430 3524431
HiC_1_3524493 3524492 3524493
HiC_1_3524553 3524552 3524553
HiC_1_3529957 3529956 3529957
HiC_1_3642485 3642484 3642485
HiC_1_3666299 3666298 3666299
HiC_1_3668609 3668608 3668609
HiC_1_3680624 3680623 3680624
HiC_1_3680635 3680634 3680635
HiC_1_3697278 3697277 3697278
HiC_1_3710166 3710165 3710166
HiC_1_3720542 3720541 3720542
HiC_1_3803402 3803401 3803402
HiC_1_3900724 3900723 3900724
HiC_1_3937045 3937044 3937045
HiC_1_3937105 3937104 3937105
HiC_1_3938740 3938739 3938740
HiC_1_3942865 3942864 3942865
HiC_1_3955490 3955489 3955490
HiC_1_3955521 3955520 3955521
HiC_1_3966497 3966496 3966497
HiC_1_3982313 3982312 3982313
HiC_1_4005006 4005005 4005006
HiC_1_4023531 4023530 4023531
HiC_1_4023565 4023564 4023565
HiC_1_4023568 4023567 4023568
HiC_1_4062496 4062495 4062496
HiC_1_4080591 4080590 4080591
HiC_1_4146192 4146191 4146192
HiC_1_4222681 4222680 4222681
HiC_1_4222767 4222766 4222767
HiC_1_4253831 4253830 4253831
HiC_1_4278589 4278588 4278589
HiC_1_4307622 4307621 4307622
HiC_1_4307643 4307642 4307643
HiC_1_4307676 4307675 4307676
HiC_1_4307730 4307729 4307730
HiC_1_4307771 4307770 4307771
HiC_1_4317685 4317684 4317685
HiC_1_4345114 4345113 4345114
HiC_1_4345171 4345170 4345171
HiC_1_4345180 4345179 4345180
HiC_1_4354101 4354100 4354101
HiC_1_4354162 4354161 4354162
HiC_1_4354182 4354181 4354182
HiC_1_4460743 4460742 4460743
HiC_1_4737375 4737374 4737375
HiC_1_9628919 9628918 9628919
HiC_1_10488810 10488809 10488810
HiC_1_11566924 11566923 11566924
HiC_1_11566956 11566955 11566956
HiC_1_11575143 11575142 11575143
HiC_1_11575211 11575210 11575211
HiC_1_11616582 11616581 11616582
HiC_1_11616603 11616602 11616603
HiC_1_11616654 11616653 11616654
HiC_1_11635688 11635687 11635688
HiC_1_11635701 11635700 11635701
HiC_1_11649629 11649628 11649629
HiC_1_11673455 11673454 11673455
HiC_1_11895704 11895703 11895704
HiC_1_11895727 11895726 11895727
HiC_1_11942464 11942463 11942464
HiC_1_11999445 11999444 11999445
HiC_1_12035981 12035980 12035981
HiC_1_12036031 12036030 12036031
HiC_1_12036063 12036062 12036063
HiC_1_12036076 12036075 12036076
HiC_1_12036123 12036122 12036123
HiC_1_12051702 12051701 12051702
HiC_1_12061659 12061658 12061659
HiC_1_12061710 12061709 12061710
HiC_1_12099622 12099621 12099622
HiC_1_12099728 12099727 12099728
HiC_1_12101030 12101029 12101030
HiC_1_12136601 12136600 12136601
HiC_1_12310956 12310955 12310956
HiC_1_12311007 12311006 12311007
HiC_1_12311027 12311026 12311027
HiC_1_12311083 12311082 12311083
HiC_1_12311108 12311107 12311108
HiC_1_12311109 12311108 12311109
HiC_1_12311131 12311130 12311131
HiC_1_12329881 12329880 12329881
HiC_1_12345481 12345480 12345481
HiC_1_12345492 12345491 12345492
HiC_1_12452041 12452040 12452041
HiC_1_12452116 12452115 12452116
HiC_1_12452137 12452136 12452137
HiC_1_12452169 12452168 12452169
HiC_1_12517850 12517849 12517850
HiC_1_12517915 12517914 12517915
HiC_1_12520432 12520431 12520432
HiC_1_12547024 12547023 12547024
HiC_1_12588240 12588239 12588240
HiC_1_12588249 12588248 12588249
HiC_1_12589516 12589515 12589516
HiC_1_12602014 12602013 12602014
HiC_1_12680708 12680707 12680708
HiC_1_12724105 12724104 12724105
HiC_1_12724145 12724144 12724145
HiC_1_12936233 12936232 12936233
HiC_1_12936312 12936311 12936312
HiC_1_12971324 12971323 12971324
HiC_1_13059468 13059467 13059468
HiC_1_13059556 13059555 13059556
HiC_1_13228901 13228900 13228901
HiC_1_13228941 13228940 13228941
HiC_1_13228995 13228994 13228995
HiC_1_13252498 13252497 13252498
HiC_1_13252519 13252518 13252519
HiC_1_13326287 13326286 13326287
HiC_1_13326404 13326403 13326404
HiC_1_13384768 13384767 13384768
HiC_1_13384785 13384784 13384785
HiC_1_13384794 13384793 13384794
HiC_1_13435014 13435013 13435014
HiC_1_13461825 13461824 13461825
HiC_1_13594963 13594962 13594963
HiC_1_13644506 13644505 13644506
HiC_1_13644509 13644508 13644509
HiC_1_13644619 13644618 13644619
HiC_1_13644685 13644684 13644685
HiC_1_13654043 13654042 13654043
HiC_1_13654048 13654047 13654048
HiC_1_13657247 13657246 13657247
HiC_1_13685380 13685379 13685380
HiC_1_13685400 13685399 13685400
HiC_1_13685441 13685440 13685441
HiC_1_13685501 13685500 13685501
HiC_1_13764312 13764311 13764312
HiC_1_13764355 13764354 13764355
HiC_1_13764361 13764360 13764361
HiC_1_13825007 13825006 13825007
HiC_1_13825082 13825081 13825082
HiC_1_13825095 13825094 13825095
HiC_1_13825099 13825098 13825099
HiC_1_13825116 13825115 13825116
HiC_1_13856425 13856424 13856425
HiC_1_13860304 13860303 13860304
HiC_1_13860308 13860307 13860308
HiC_1_13889883 13889882 13889883
HiC_1_13893758 13893757 13893758
HiC_1_14086056 14086055 14086056
HiC_1_14086134 14086133 14086134
HiC_1_14116912 14116911 14116912
HiC_1_14116963 14116962 14116963
HiC_1_14159091 14159090 14159091
HiC_1_14159100 14159099 14159100
HiC_1_14186498 14186497 14186498
HiC_1_14186512 14186511 14186512
HiC_1_14186520 14186519 14186520
HiC_1_14189337 14189336 14189337
HiC_1_14299522 14299521 14299522
HiC_1_14446972 14446971 14446972
HiC_1_14452441 14452440 14452441
HiC_1_14452500 14452499 14452500
HiC_1_14558617 14558616 14558617
HiC_1_14558645 14558644 14558645
HiC_1_14610535 14610534 14610535
HiC_1_14681883 14681882 14681883
HiC_1_14681885 14681884 14681885
HiC_1_14726628 14726627 14726628
HiC_1_14726685 14726684 14726685
HiC_1_14726690 14726689 14726690
HiC_1_14863937 14863936 14863937
HiC_1_14863989 14863988 14863989
HiC_1_14864008 14864007 14864008
HiC_1_14864023 14864022 14864023
HiC_1_14864030 14864029 14864030
HiC_1_14872393 14872392 14872393
HiC_1_14872402 14872401 14872402
HiC_1_14872456 14872455 14872456
HiC_1_14872459 14872458 14872459
HiC_1_14949476 14949475 14949476
HiC_1_14985906 14985905 14985906
HiC_1_14985940 14985939 14985940
HiC_1_14985988 14985987 14985988
HiC_1_15130682 15130681 15130682
HiC_1_15134298 15134297 15134298
HiC_1_15134309 15134308 15134309
HiC_1_15149310 15149309 15149310
HiC_1_15149363 15149362 15149363
HiC_1_15228234 15228233 15228234
HiC_1_15228342 15228341 15228342
HiC_1_15228367 15228366 15228367
HiC_1_15228370 15228369 15228370
HiC_1_15228373 15228372 15228373
HiC_1_15228394 15228393 15228394
HiC_1_15228400 15228399 15228400
HiC_1_15228429 15228428 15228429
HiC_1_15228431 15228430 15228431
HiC_1_15421545 15421544 15421545
HiC_1_15421662 15421661 15421662
HiC_1_15426659 15426658 15426659
HiC_1_15426722 15426721 15426722
HiC_1_15434643 15434642 15434643
HiC_1_15438981 15438980 15438981
HiC_1_15439009 15439008 15439009
HiC_1_15439017 15439016 15439017
HiC_1_15557847 15557846 15557847
HiC_1_15557914 15557913 15557914
HiC_1_15598344 15598343 15598344
HiC_1_15598414 15598413 15598414
HiC_1_15608247 15608246 15608247
HiC_1_15679199 15679198 15679199
HiC_1_15692223 15692222 15692223
HiC_1_15735830 15735829 15735830
HiC_1_15736136 15736135 15736136
HiC_1_15736169 15736168 15736169
HiC_1_15847193 15847192 15847193
HiC_1_16152842 16152841 16152842
HiC_1_16159421 16159420 16159421
HiC_1_16160877 16160876 16160877
HiC_1_16160883 16160882 16160883
HiC_1_16209020 16209019 16209020
HiC_1_16209310 16209309 16209310
HiC_1_16238665 16238664 16238665
HiC_1_16240849 16240848 16240849
HiC_1_16355504 16355503 16355504
HiC_1_16461986 16461985 16461986
HiC_1_16461992 16461991 16461992
HiC_1_16522805 16522804 16522805
HiC_1_16522865 16522864 16522865
HiC_1_16523303 16523302 16523303
HiC_1_16676936 16676935 16676936
HiC_1_16683595 16683594 16683595
HiC_1_16694426 16694425 16694426
HiC_1_16714309 16714308 16714309
HiC_1_16714315 16714314 16714315
HiC_1_16953884 16953883 16953884
HiC_1_16953970 16953969 16953970
HiC_1_17069438 17069437 17069438
HiC_1_17069566 17069565 17069566
HiC_1_17085637 17085636 17085637
HiC_1_17199916 17199915 17199916
HiC_1_17524684 17524683 17524684
HiC_1_17538768 17538767 17538768
HiC_1_17553696 17553695 17553696
HiC_1_17948407 17948406 17948407
HiC_1_17975749 17975748 17975749
HiC_1_17975775 17975774 17975775
HiC_1_17975776 17975775 17975776
HiC_1_17975778 17975777 17975778
HiC_1_17975798 17975797 17975798
HiC_1_18005912 18005911 18005912
HiC_1_18005961 18005960 18005961
HiC_1_18006013 18006012 18006013
HiC_1_18006017 18006016 18006017
HiC_1_18076855 18076854 18076855
HiC_1_18451281 18451280 18451281
HiC_1_18563673 18563672 18563673
HiC_1_18563718 18563717 18563718
HiC_1_18621824 18621823 18621824
HiC_1_18630571 18630570 18630571
HiC_1_18746459 18746458 18746459
HiC_1_18746471 18746470 18746471
HiC_1_18746561 18746560 18746561
HiC_1_18746573 18746572 18746573
HiC_1_18748421 18748420 18748421
HiC_1_18854495 18854494 18854495
HiC_1_19205114 19205113 19205114
HiC_1_19205170 19205169 19205170
HiC_1_19349446 19349445 19349446
HiC_1_19349450 19349449 19349450
HiC_1_19445065 19445064 19445065
HiC_1_19449085 19449084 19449085
HiC_1_19461902 19461901 19461902
HiC_1_19461908 19461907 19461908
HiC_1_19461924 19461923 19461924
HiC_1_19659730 19659729 19659730
HiC_1_19668191 19668190 19668191
HiC_1_19668195 19668194 19668195
HiC_1_20040940 20040939 20040940
HiC_1_20068643 20068642 20068643
HiC_1_20068716 20068715 20068716
HiC_1_20145127 20145126 20145127
HiC_1_20145130 20145129 20145130
HiC_1_20284156 20284155 20284156
HiC_1_20304264 20304263 20304264
HiC_1_20318842 20318841 20318842
HiC_1_20321449 20321448 20321449
HiC_1_20376161 20376160 20376161
HiC_1_20376192 20376191 20376192
HiC_1_20376197 20376196 20376197
HiC_1_20580340 20580339 20580340
HiC_1_20592895 20592894 20592895
HiC_1_20592932 20592931 20592932
HiC_1_20600022 20600021 20600022
HiC_1_20600023 20600022 20600023
HiC_1_20645439 20645438 20645439
HiC_1_20645467 20645466 20645467
HiC_1_20703095 20703094 20703095
HiC_1_20820016 20820015 20820016
HiC_1_20820079 20820078 20820079
HiC_1_20933769 20933768 20933769
HiC_1_20953808 20953807 20953808
HiC_1_21173227 21173226 21173227
HiC_1_21175299 21175298 21175299
HiC_1_21175408 21175407 21175408
HiC_1_21177695 21177694 21177695
HiC_1_21400818 21400817 21400818
HiC_1_21400868 21400867 21400868
HiC_1_28366609 28366608 28366609
HiC_1_28375497 28375496 28375497
HiC_1_28428833 28428832 28428833
HiC_1_28585451 28585450 28585451
HiC_1_28585479 28585478 28585479
HiC_1_28585514 28585513 28585514
HiC_1_28585566 28585565 28585566
HiC_1_29222408 29222407 29222408
HiC_1_29222477 29222476 29222477
HiC_1_29222482 29222481 29222482
HiC_1_29980394 29980393 29980394
HiC_1_29980401 29980400 29980401
HiC_1_30084576 30084575 30084576
HiC_1_30087134 30087133 30087134
HiC_1_30117638 30117637 30117638
HiC_1_30117642 30117641 30117642
HiC_1_30117798 30117797 30117798
HiC_1_30117819 30117818 30117819
HiC_1_30469757 30469756 30469757
HiC_1_30550150 30550149 30550150
HiC_1_30550153 30550152 30550153
HiC_1_31460972 31460971 31460972
HiC_1_31461055 31461054 31461055
HiC_1_31991655 31991654 31991655
HiC_1_32542202 32542201 32542202
HiC_1_32580772 32580771 32580772
HiC_1_32580949 32580948 32580949
HiC_1_32583023 32583022 32583023
HiC_1_32651177 32651176 32651177
HiC_1_32651193 32651192 32651193
HiC_1_32651295 32651294 32651295
HiC_1_32951320 32951319 32951320
HiC_1_33052201 33052200 33052201
HiC_1_33188938 33188937 33188938
HiC_1_33190509 33190508 33190509
HiC_1_33190619 33190618 33190619
HiC_1_33277051 33277050 33277051
HiC_1_33580381 33580380 33580381
HiC_1_33582469 33582468 33582469
HiC_1_33582500 33582499 33582500
HiC_1_33653137 33653136 33653137
HiC_1_33661512 33661511 33661512
HiC_1_33661535 33661534 33661535
HiC_1_33661549 33661548 33661549
HiC_1_33728801 33728800 33728801
HiC_1_33728819 33728818 33728819
HiC_1_33865605 33865604 33865605
HiC_1_33865643 33865642 33865643
HiC_1_34010520 34010519 34010520
HiC_1_34010549 34010548 34010549
HiC_1_34010665 34010664 34010665
HiC_1_34104299 34104298 34104299
HiC_1_34106780 34106779 34106780
HiC_1_34131324 34131323 34131324
HiC_1_34252457 34252456 34252457
HiC_2_155438 155437 155438
HiC_2_155464 155463 155464
HiC_2_155501 155500 155501
HiC_2_210433 210432 210433
HiC_2_297460 297459 297460
HiC_2_297541 297540 297541
HiC_2_386200 386199 386200
HiC_2_386229 386228 386229
HiC_2_386308 386307 386308
HiC_2_434161 434160 434161
HiC_2_522644 522643 522644
HiC_2_523712 523711 523712
HiC_2_648618 648617 648618
HiC_2_648775 648774 648775
HiC_2_656945 656944 656945
HiC_2_673804 673803 673804
HiC_2_688171 688170 688171
HiC_2_688432 688431 688432
HiC_2_690370 690369 690370
HiC_2_754303 754302 754303
HiC_2_837268 837267 837268
HiC_2_837283 837282 837283
HiC_2_837337 837336 837337
HiC_2_859551 859550 859551
HiC_2_863669 863668 863669
HiC_2_953976 953975 953976
HiC_2_954078 954077 954078
HiC_2_956105 956104 956105
HiC_2_989005 989004 989005
HiC_2_995375 995374 995375
HiC_2_1013764 1013763 1013764
HiC_2_1032053 1032052 1032053
HiC_2_1032056 1032055 1032056
HiC_2_1152986 1152985 1152986
HiC_2_1294269 1294268 1294269
HiC_2_1303621 1303620 1303621
HiC_2_1342226 1342225 1342226
HiC_2_1342837 1342836 1342837
HiC_2_1342944 1342943 1342944
HiC_2_1491912 1491911 1491912
HiC_2_1491930 1491929 1491930
HiC_2_1568248 1568247 1568248
HiC_2_1568251 1568250 1568251
HiC_2_1569225 1569224 1569225
HiC_2_1880150 1880149 1880150
HiC_2_1880239 1880238 1880239
HiC_2_1892477 1892476 1892477
HiC_2_1924825 1924824 1924825
HiC_2_1998611 1998610 1998611
HiC_2_2141375 2141374 2141375
HiC_2_2150258 2150257 2150258
HiC_2_2150265 2150264 2150265
HiC_2_2173820 2173819 2173820
HiC_2_2173916 2173915 2173916
HiC_2_2206395 2206394 2206395
HiC_2_2206410 2206409 2206410
HiC_2_2206594 2206593 2206594
HiC_2_2248435 2248434 2248435
HiC_2_2248491 2248490 2248491
HiC_2_2252013 2252012 2252013
HiC_2_2264872 2264871 2264872
HiC_2_2264962 2264961 2264962
HiC_2_2265017 2265016 2265017
HiC_2_2406088 2406087 2406088
HiC_2_2459955 2459954 2459955
HiC_2_2485020 2485019 2485020
HiC_2_2595854 2595853 2595854
HiC_2_2754096 2754095 2754096
HiC_2_2754160 2754159 2754160
HiC_2_2755525 2755524 2755525
HiC_2_2876630 2876629 2876630
HiC_2_2915287 2915286 2915287
HiC_2_2915290 2915289 2915290
HiC_2_2915383 2915382 2915383
HiC_2_2921715 2921714 2921715
HiC_2_2921772 2921771 2921772
HiC_2_3027910 3027909 3027910
HiC_2_3039943 3039942 3039943
HiC_2_3039964 3039963 3039964
HiC_2_3039979 3039978 3039979
HiC_2_3040064 3040063 3040064
HiC_2_3044842 3044841 3044842
HiC_2_3044956 3044955 3044956
HiC_2_3044975 3044974 3044975
HiC_2_3228404 3228403 3228404
HiC_2_3230303 3230302 3230303
HiC_2_3240128 3240127 3240128
HiC_2_3241597 3241596 3241597
HiC_2_3243659 3243658 3243659
HiC_2_3243737 3243736 3243737
HiC_2_3243779 3243778 3243779
HiC_2_3243791 3243790 3243791
HiC_2_3276142 3276141 3276142
HiC_2_3278486 3278485 3278486
HiC_2_3278536 3278535 3278536
HiC_2_3278680 3278679 3278680
HiC_2_3381773 3381772 3381773
HiC_2_3394514 3394513 3394514
HiC_2_3394565 3394564 3394565
HiC_2_3394604 3394603 3394604
HiC_2_3404601 3404600 3404601
HiC_2_3404726 3404725 3404726
HiC_2_3407878 3407877 3407878
HiC_2_3408028 3408027 3408028
HiC_2_3415322 3415321 3415322
HiC_2_3415379 3415378 3415379
HiC_2_3481571 3481570 3481571
HiC_2_3510532 3510531 3510532
HiC_2_3619468 3619467 3619468
HiC_2_3714851 3714850 3714851
HiC_2_3714917 3714916 3714917
HiC_2_3948842 3948841 3948842
HiC_2_4119797 4119796 4119797
HiC_2_4153466 4153465 4153466
HiC_2_4207710 4207709 4207710
HiC_2_4207711 4207710 4207711
HiC_2_4224215 4224214 4224215
HiC_2_4286281 4286280 4286281
HiC_2_4286309 4286308 4286309
HiC_2_4286315 4286314 4286315
HiC_2_4286400 4286399 4286400
HiC_2_4286417 4286416 4286417
HiC_2_4286423 4286422 4286423
HiC_2_4295796 4295795 4295796
HiC_2_4307255 4307254 4307255
HiC_2_4307328 4307327 4307328
HiC_2_4458537 4458536 4458537
HiC_2_4458731 4458730 4458731
HiC_2_4470861 4470860 4470861
HiC_2_4476349 4476348 4476349
HiC_2_4477672 4477671 4477672
HiC_2_4744956 4744955 4744956
HiC_2_4744966 4744965 4744966
HiC_2_4745037 4745036 4745037
HiC_2_4987158 4987157 4987158
HiC_2_5133644 5133643 5133644
HiC_2_5133711 5133710 5133711
HiC_2_5135245 5135244 5135245
HiC_2_5135255 5135254 5135255
HiC_2_5135257 5135256 5135257
HiC_2_5228621 5228620 5228621
HiC_2_5228677 5228676 5228677
HiC_2_5297921 5297920 5297921
HiC_2_5388737 5388736 5388737
HiC_2_5793125 5793124 5793125
HiC_2_5795730 5795729 5795730
HiC_2_5935372 5935371 5935372
HiC_2_5935420 5935419 5935420
HiC_2_6320545 6320544 6320545
HiC_2_6400741 6400740 6400741
HiC_2_6400751 6400750 6400751
HiC_2_6415695 6415694 6415695
HiC_2_6467272 6467271 6467272
HiC_2_6486395 6486394 6486395
HiC_2_6486406 6486405 6486406
HiC_2_6486484 6486483 6486484
HiC_2_6486487 6486486 6486487
HiC_2_6705880 6705879 6705880
HiC_2_6705952 6705951 6705952
HiC_2_6705973 6705972 6705973
HiC_2_6720607 6720606 6720607
HiC_2_6725573 6725572 6725573
HiC_2_6732514 6732513 6732514
HiC_2_6733386 6733385 6733386
HiC_2_6766615 6766614 6766615
HiC_2_6789637 6789636 6789637
HiC_2_6913643 6913642 6913643
HiC_2_6915992 6915991 6915992
HiC_2_6916090 6916089 6916090
HiC_2_6966556 6966555 6966556
HiC_2_6966568 6966567 6966568
HiC_2_6970267 6970266 6970267
HiC_2_6970335 6970334 6970335
HiC_2_6996110 6996109 6996110
HiC_2_7135129 7135128 7135129
HiC_2_7135214 7135213 7135214
HiC_2_7136531 7136530 7136531
HiC_2_7136756 7136755 7136756
HiC_2_7322106 7322105 7322106
HiC_2_7354001 7354000 7354001
HiC_2_7415116 7415115 7415116
HiC_2_7415119 7415118 7415119
HiC_2_7458711 7458710 7458711
HiC_2_7613137 7613136 7613137
HiC_2_7614607 7614606 7614607
HiC_2_7614652 7614651 7614652
HiC_2_7614672 7614671 7614672
HiC_2_7614718 7614717 7614718
HiC_2_7842519 7842518 7842519
HiC_2_7842622 7842621 7842622
HiC_2_7918320 7918319 7918320
HiC_2_8094392 8094391 8094392
HiC_2_8100021 8100020 8100021
HiC_2_8100038 8100037 8100038
HiC_2_8100044 8100043 8100044
HiC_2_8100045 8100044 8100045
HiC_2_8100090 8100089 8100090
HiC_2_8100137 8100136 8100137
HiC_2_8372309 8372308 8372309
HiC_2_8376868 8376867 8376868
HiC_2_8412520 8412519 8412520
HiC_2_8428887 8428886 8428887
HiC_2_8649211 8649210 8649211
HiC_2_8649218 8649217 8649218
HiC_2_9496959 9496958 9496959
HiC_2_9496969 9496968 9496969
HiC_2_9516877 9516876 9516877
HiC_2_9667161 9667160 9667161
HiC_2_9896904 9896903 9896904
HiC_2_9896911 9896910 9896911
HiC_2_10913245 10913244 10913245
HiC_2_11340216 11340215 11340216
HiC_2_17441929 17441928 17441929
HiC_2_17442057 17442056 17442057
HiC_2_17555007 17555006 17555007
HiC_2_18157442 18157441 18157442
HiC_2_18157466 18157465 18157466
HiC_2_18157487 18157486 18157487
HiC_2_18157490 18157489 18157490
HiC_2_18157491 18157490 18157491
HiC_2_18157527 18157526 18157527
HiC_2_18274116 18274115 18274116
HiC_2_18274118 18274117 18274118
HiC_2_18274131 18274130 18274131
HiC_2_18274163 18274162 18274163
HiC_2_18274192 18274191 18274192
HiC_2_18274207 18274206 18274207
HiC_2_18274208 18274207 18274208
HiC_2_18274210 18274209 18274210
HiC_2_18274230 18274229 18274230
HiC_2_18274236 18274235 18274236
HiC_2_19413962 19413961 19413962
HiC_2_19452789 19452788 19452789
HiC_2_19848338 19848337 19848338
HiC_2_19848341 19848340 19848341
HiC_2_20376423 20376422 20376423
HiC_2_20665926 20665925 20665926
HiC_2_21026738 21026737 21026738
HiC_2_21026742 21026741 21026742
HiC_2_21035410 21035409 21035410
HiC_2_21035420 21035419 21035420
HiC_2_21035424 21035423 21035424
HiC_2_21133476 21133475 21133476
HiC_2_21133520 21133519 21133520
HiC_2_21133527 21133526 21133527
HiC_2_21133535 21133534 21133535
HiC_2_21162702 21162701 21162702
HiC_2_21483145 21483144 21483145
HiC_2_21756062 21756061 21756062
HiC_2_22349323 22349322 22349323
HiC_2_23404012 23404011 23404012
HiC_2_23506008 23506007 23506008
HiC_2_23506101 23506100 23506101
HiC_2_23568902 23568901 23568902
HiC_2_23574815 23574814 23574815
HiC_2_23574942 23574941 23574942
HiC_2_23617549 23617548 23617549
HiC_2_23617642 23617641 23617642
HiC_2_23666090 23666089 23666090
HiC_2_23666115 23666114 23666115
HiC_2_23666118 23666117 23666118
HiC_2_23666124 23666123 23666124
HiC_2_23702496 23702495 23702496
HiC_2_23722634 23722633 23722634
HiC_2_23727364 23727363 23727364
HiC_2_23752288 23752287 23752288
HiC_2_23754487 23754486 23754487
HiC_2_23754568 23754567 23754568
HiC_2_23754619 23754618 23754619
HiC_2_23848975 23848974 23848975
HiC_2_23956720 23956719 23956720
HiC_2_23975601 23975600 23975601
HiC_2_23982885 23982884 23982885
HiC_2_23982902 23982901 23982902
HiC_2_24038274 24038273 24038274
HiC_2_24098267 24098266 24098267
HiC_2_24159856 24159855 24159856
HiC_2_24281562 24281561 24281562
HiC_2_24283591 24283590 24283591
HiC_2_24293291 24293290 24293291
HiC_2_24295941 24295940 24295941
HiC_2_24296084 24296083 24296084
HiC_2_24297508 24297507 24297508
HiC_2_24300060 24300059 24300060
HiC_2_24326234 24326233 24326234
HiC_2_24326235 24326234 24326235
HiC_2_24406508 24406507 24406508
HiC_2_24406523 24406522 24406523
HiC_2_24406524 24406523 24406524
HiC_2_24406534 24406533 24406534
HiC_2_24406596 24406595 24406596
HiC_2_24426842 24426841 24426842
HiC_2_24449373 24449372 24449373
HiC_2_24452488 24452487 24452488
HiC_2_24452551 24452550 24452551
HiC_2_24452579 24452578 24452579
HiC_2_24452593 24452592 24452593
HiC_2_24452603 24452602 24452603
HiC_2_24532992 24532991 24532992
HiC_2_24533051 24533050 24533051
HiC_2_24661737 24661736 24661737
HiC_2_24746558 24746557 24746558
HiC_2_24784407 24784406 24784407
HiC_2_24821808 24821807 24821808
HiC_2_24823654 24823653 24823654
HiC_2_24907764 24907763 24907764
HiC_2_24907767 24907766 24907767
HiC_2_24907772 24907771 24907772
HiC_2_24923034 24923033 24923034
HiC_2_24925298 24925297 24925298
HiC_2_24925314 24925313 24925314
HiC_2_24925328 24925327 24925328
HiC_2_24925333 24925332 24925333
HiC_2_24925336 24925335 24925336
HiC_2_24961707 24961706 24961707
HiC_2_24962379 24962378 24962379
HiC_2_24965670 24965669 24965670
HiC_2_25015354 25015353 25015354
HiC_2_25049734 25049733 25049734
HiC_2_25118589 25118588 25118589
HiC_2_25156669 25156668 25156669
HiC_2_25180085 25180084 25180085
HiC_2_25180090 25180089 25180090
HiC_2_25212566 25212565 25212566
HiC_2_25217896 25217895 25217896
HiC_2_25236578 25236577 25236578
HiC_2_25236695 25236694 25236695
HiC_2_25259535 25259534 25259535
HiC_2_25284037 25284036 25284037
HiC_2_25364480 25364479 25364480
HiC_2_25364545 25364544 25364545
HiC_2_25364640 25364639 25364640
HiC_2_25364682 25364681 25364682
HiC_2_25367625 25367624 25367625
HiC_2_25367744 25367743 25367744
HiC_2_25367750 25367749 25367750
HiC_2_25388066 25388065 25388066
HiC_2_25399338 25399337 25399338
HiC_2_25399357 25399356 25399357
HiC_2_25417105 25417104 25417105
HiC_2_25417126 25417125 25417126
HiC_2_25511371 25511370 25511371
HiC_2_25535164 25535163 25535164
HiC_2_25535273 25535272 25535273
HiC_2_25551113 25551112 25551113
HiC_2_25552054 25552053 25552054
HiC_2_25567323 25567322 25567323
HiC_2_25567381 25567380 25567381
HiC_2_25569632 25569631 25569632
HiC_2_25587242 25587241 25587242
HiC_2_25593661 25593660 25593661
HiC_2_25634411 25634410 25634411
HiC_2_25703736 25703735 25703736
HiC_2_25707502 25707501 25707502
HiC_2_25707523 25707522 25707523
HiC_2_25832931 25832930 25832931
HiC_2_25877640 25877639 25877640
HiC_2_25877677 25877676 25877677
HiC_2_25953218 25953217 25953218
HiC_2_26421931 26421930 26421931
HiC_2_27081120 27081119 27081120
HiC_2_27146448 27146447 27146448
HiC_2_27177126 27177125 27177126
HiC_2_27201968 27201967 27201968
HiC_2_27226629 27226628 27226629
HiC_2_27231418 27231417 27231418
HiC_2_27238003 27238002 27238003
HiC_2_27238039 27238038 27238039
HiC_2_27239647 27239646 27239647
HiC_2_27288203 27288202 27288203
HiC_2_27290119 27290118 27290119
HiC_2_27290287 27290286 27290287
HiC_2_27290305 27290304 27290305
HiC_2_27338679 27338678 27338679
HiC_2_27338812 27338811 27338812
HiC_2_27379630 27379629 27379630
HiC_2_27382737 27382736 27382737
HiC_2_27382759 27382758 27382759
HiC_2_27399257 27399256 27399257
HiC_2_27474177 27474176 27474177
HiC_2_27582449 27582448 27582449
HiC_2_27600314 27600313 27600314
HiC_2_27649505 27649504 27649505
HiC_2_27667740 27667739 27667740
HiC_2_27667809 27667808 27667809
HiC_2_27689617 27689616 27689617
HiC_2_27702797 27702796 27702797
HiC_2_27702938 27702937 27702938
HiC_2_27755648 27755647 27755648
HiC_2_27770019 27770018 27770019
HiC_2_27781281 27781280 27781281
HiC_2_27781366 27781365 27781366
HiC_2_27781425 27781424 27781425
HiC_2_27808832 27808831 27808832
HiC_2_27808991 27808990 27808991
HiC_2_27818567 27818566 27818567
HiC_2_27818580 27818579 27818580
HiC_2_27818586 27818585 27818586
HiC_2_27832333 27832332 27832333
HiC_2_27832439 27832438 27832439
HiC_2_27838962 27838961 27838962
HiC_2_27838982 27838981 27838982
HiC_2_27873074 27873073 27873074
HiC_2_27873157 27873156 27873157
HiC_2_27884316 27884315 27884316
HiC_2_27930440 27930439 27930440
HiC_2_27930474 27930473 27930474
HiC_2_28075954 28075953 28075954
HiC_2_28077139 28077138 28077139
HiC_2_28116228 28116227 28116228
HiC_2_28116321 28116320 28116321
HiC_2_28123958 28123957 28123958
HiC_2_28124042 28124041 28124042
HiC_2_28148258 28148257 28148258
HiC_2_28148271 28148270 28148271
HiC_2_28148293 28148292 28148293
HiC_2_28148365 28148364 28148365
HiC_2_28149422 28149421 28149422
HiC_2_28149434 28149433 28149434
HiC_2_28149482 28149481 28149482
HiC_2_28149500 28149499 28149500
HiC_2_28162408 28162407 28162408
HiC_2_28162477 28162476 28162477
HiC_2_28162512 28162511 28162512
HiC_2_28234320 28234319 28234320
HiC_2_28234373 28234372 28234373
HiC_2_28235513 28235512 28235513
HiC_2_28241833 28241832 28241833
HiC_2_28241980 28241979 28241980
HiC_2_28241983 28241982 28241983
HiC_2_28264521 28264520 28264521
HiC_2_28264650 28264649 28264650
HiC_2_28300034 28300033 28300034
HiC_2_28373358 28373357 28373358
HiC_2_28405637 28405636 28405637
HiC_2_28413404 28413403 28413404
HiC_2_28413476 28413475 28413476
HiC_2_28413484 28413483 28413484
HiC_2_28434671 28434670 28434671
HiC_2_28449732 28449731 28449732
HiC_2_28533747 28533746 28533747
HiC_2_28533751 28533750 28533751
HiC_2_28533776 28533775 28533776
HiC_2_28534700 28534699 28534700
HiC_2_28557480 28557479 28557480
HiC_2_28566347 28566346 28566347
HiC_2_28583049 28583048 28583049
HiC_2_28583119 28583118 28583119
HiC_2_28590865 28590864 28590865
HiC_2_28596256 28596255 28596256
HiC_2_28607275 28607274 28607275
HiC_2_28615941 28615940 28615941
HiC_2_28632420 28632419 28632420
HiC_2_28632496 28632495 28632496
HiC_2_28646981 28646980 28646981
HiC_2_28671238 28671237 28671238
HiC_2_28674372 28674371 28674372
HiC_2_28689834 28689833 28689834
HiC_2_28689860 28689859 28689860
HiC_2_28689869 28689868 28689869
HiC_2_28689887 28689886 28689887
HiC_2_28717485 28717484 28717485
HiC_2_28728011 28728010 28728011
HiC_2_28733896 28733895 28733896
HiC_2_28733923 28733922 28733923
HiC_2_28733937 28733936 28733937
HiC_2_28781644 28781643 28781644
HiC_2_28790705 28790704 28790705
HiC_2_28790741 28790740 28790741
HiC_2_28858224 28858223 28858224
HiC_2_28875527 28875526 28875527
HiC_2_28891966 28891965 28891966
HiC_2_28892084 28892083 28892084
HiC_2_28940061 28940060 28940061
HiC_2_28940093 28940092 28940093
HiC_2_28940130 28940129 28940130
HiC_2_28962263 28962262 28962263
HiC_2_29015394 29015393 29015394
HiC_2_29015436 29015435 29015436
HiC_2_29015496 29015495 29015496
HiC_2_29030204 29030203 29030204
HiC_2_29051938 29051937 29051938
HiC_2_29052022 29052021 29052022
HiC_2_29065667 29065666 29065667
HiC_2_29075964 29075963 29075964
HiC_2_29086141 29086140 29086141
HiC_2_29089353 29089352 29089353
HiC_2_29089398 29089397 29089398
HiC_2_29089410 29089409 29089410
HiC_2_29089433 29089432 29089433
HiC_2_29116712 29116711 29116712
HiC_2_29167050 29167049 29167050
HiC_2_29179702 29179701 29179702
HiC_2_29218410 29218409 29218410
HiC_2_29218468 29218467 29218468
HiC_2_29248708 29248707 29248708
HiC_2_29284709 29284708 29284709
HiC_2_29284760 29284759 29284760
HiC_2_29288958 29288957 29288958
HiC_2_29297432 29297431 29297432
HiC_2_29351011 29351010 29351011
HiC_2_29364866 29364865 29364866
HiC_2_29364887 29364886 29364887
HiC_2_29366029 29366028 29366029
HiC_2_29366075 29366074 29366075
HiC_2_29386355 29386354 29386355
HiC_2_29386432 29386431 29386432
HiC_2_29405587 29405586 29405587
HiC_2_29405602 29405601 29405602
HiC_2_29429663 29429662 29429663
HiC_2_29432346 29432345 29432346
HiC_2_29441031 29441030 29441031
HiC_2_29466995 29466994 29466995
HiC_2_29478325 29478324 29478325
HiC_2_29493855 29493854 29493855
HiC_2_29503856 29503855 29503856
HiC_2_29513118 29513117 29513118
HiC_2_29527951 29527950 29527951
HiC_2_29588721 29588720 29588721
HiC_2_29590351 29590350 29590351
HiC_2_29605482 29605481 29605482
HiC_2_29619759 29619758 29619759
HiC_2_29687652 29687651 29687652
HiC_2_29728658 29728657 29728658
HiC_2_29774994 29774993 29774994
HiC_2_29895678 29895677 29895678
HiC_2_29916634 29916633 29916634
HiC_2_29930660 29930659 29930660
HiC_2_29930672 29930671 29930672
HiC_2_29943384 29943383 29943384
HiC_2_29946163 29946162 29946163
HiC_2_29949239 29949238 29949239
HiC_2_29956346 29956345 29956346
HiC_2_29966099 29966098 29966099
HiC_2_29993496 29993495 29993496
HiC_2_30031614 30031613 30031614
HiC_2_30034795 30034794 30034795
HiC_2_30075258 30075257 30075258
HiC_2_30075380 30075379 30075380
HiC_2_30099291 30099290 30099291
HiC_2_30104038 30104037 30104038
HiC_2_30104128 30104127 30104128
HiC_2_30109806 30109805 30109806
HiC_2_30128179 30128178 30128179
HiC_2_30156594 30156593 30156594
HiC_2_30156681 30156680 30156681
HiC_2_30157833 30157832 30157833
HiC_2_30193968 30193967 30193968
HiC_2_30195355 30195354 30195355
HiC_2_30236471 30236470 30236471
HiC_2_30508185 30508184 30508185
HiC_2_30509155 30509154 30509155
HiC_2_30511778 30511777 30511778
HiC_2_30514567 30514566 30514567
HiC_2_30523216 30523215 30523216
HiC_2_30529821 30529820 30529821
HiC_2_30529878 30529877 30529878
HiC_2_30546746 30546745 30546746
HiC_2_30546874 30546873 30546874
HiC_2_30555600 30555599 30555600
HiC_2_30577876 30577875 30577876
HiC_2_30625634 30625633 30625634
HiC_2_30625635 30625634 30625635
HiC_2_30625671 30625670 30625671
HiC_2_30734707 30734706 30734707
HiC_2_30774405 30774404 30774405
HiC_2_30824603 30824602 30824603
HiC_2_30895931 30895930 30895931
HiC_2_30934253 30934252 30934253
HiC_2_30963113 30963112 30963113
HiC_2_30990707 30990706 30990707
HiC_2_30990780 30990779 30990780
HiC_2_31077348 31077347 31077348
HiC_2_31128725 31128724 31128725
HiC_2_31148388 31148387 31148388
HiC_2_31148419 31148418 31148419
HiC_2_31156503 31156502 31156503
HiC_2_31203790 31203789 31203790
HiC_2_31203875 31203874 31203875
HiC_2_31203886 31203885 31203886
HiC_2_31222937 31222936 31222937
HiC_2_31222988 31222987 31222988
HiC_2_31338237 31338236 31338237
HiC_2_31338276 31338275 31338276
HiC_2_31340156 31340155 31340156
HiC_2_31340260 31340259 31340260
HiC_2_31340267 31340266 31340267
HiC_2_31360054 31360053 31360054
HiC_2_31381707 31381706 31381707
HiC_2_31384905 31384904 31384905
HiC_2_31392842 31392841 31392842
HiC_2_31392914 31392913 31392914
HiC_2_31395066 31395065 31395066
HiC_2_31395176 31395175 31395176
HiC_2_31485167 31485166 31485167
HiC_2_31497561 31497560 31497561
HiC_2_31520020 31520019 31520020
HiC_2_31520056 31520055 31520056
HiC_2_31526145 31526144 31526145
HiC_2_31560679 31560678 31560679
HiC_2_31601005 31601004 31601005
HiC_2_31603209 31603208 31603209
HiC_2_31604479 31604478 31604479
HiC_2_31604510 31604509 31604510
HiC_2_31620668 31620667 31620668
HiC_2_31668730 31668729 31668730
HiC_2_31668814 31668813 31668814
HiC_2_31684205 31684204 31684205
HiC_2_31703135 31703134 31703135
HiC_2_31712128 31712127 31712128
HiC_2_31732680 31732679 31732680
HiC_2_31736456 31736455 31736456
HiC_2_31741730 31741729 31741730
HiC_2_31741744 31741743 31741744
HiC_2_31741790 31741789 31741790
HiC_2_31751651 31751650 31751651
HiC_2_31751717 31751716 31751717
HiC_2_31751776 31751775 31751776
HiC_2_31751824 31751823 31751824
HiC_2_31773106 31773105 31773106
HiC_2_31774077 31774076 31774077
HiC_2_31824952 31824951 31824952
HiC_2_31833925 31833924 31833925
HiC_2_31846630 31846629 31846630
HiC_2_31846686 31846685 31846686
HiC_2_31846755 31846754 31846755
HiC_2_31853078 31853077 31853078
HiC_2_31858845 31858844 31858845
HiC_2_31870024 31870023 31870024
HiC_2_32070530 32070529 32070530
HiC_2_32117748 32117747 32117748
HiC_2_32117787 32117786 32117787
HiC_2_32162614 32162613 32162614
HiC_2_32162687 32162686 32162687
HiC_2_32217363 32217362 32217363
HiC_2_32217465 32217464 32217465
HiC_2_32237102 32237101 32237102
HiC_2_32237110 32237109 32237110
HiC_2_32249660 32249659 32249660
HiC_2_32263974 32263973 32263974
HiC_2_32264002 32264001 32264002
HiC_2_32269195 32269194 32269195
HiC_2_32269304 32269303 32269304
HiC_2_32327945 32327944 32327945
HiC_2_32349969 32349968 32349969
HiC_2_32349975 32349974 32349975
HiC_2_32350025 32350024 32350025
HiC_2_32350029 32350028 32350029
HiC_2_32352098 32352097 32352098
HiC_2_32380501 32380500 32380501
HiC_2_32380603 32380602 32380603
HiC_2_32427074 32427073 32427074
HiC_2_32427077 32427076 32427077
HiC_2_32430865 32430864 32430865
HiC_2_32459441 32459440 32459441
HiC_2_32510366 32510365 32510366
HiC_2_32511630 32511629 32511630
HiC_2_32528402 32528401 32528402
HiC_2_32554494 32554493 32554494
HiC_2_32606586 32606585 32606586
HiC_2_32606629 32606628 32606629
HiC_2_32608725 32608724 32608725
HiC_2_32608890 32608889 32608890
HiC_2_32615811 32615810 32615811
HiC_2_32631439 32631438 32631439
HiC_2_32636005 32636004 32636005
HiC_2_32636114 32636113 32636114
HiC_2_32675153 32675152 32675153
HiC_2_32677182 32677181 32677182
HiC_2_32705151 32705150 32705151
HiC_2_32739219 32739218 32739219
HiC_2_32746383 32746382 32746383
HiC_2_32746416 32746415 32746416
HiC_2_32750292 32750291 32750292
HiC_2_32750339 32750338 32750339
HiC_2_32812077 32812076 32812077
HiC_2_32831389 32831388 32831389
HiC_2_32868888 32868887 32868888
HiC_2_32953357 32953356 32953357
HiC_2_32971160 32971159 32971160
HiC_2_32993679 32993678 32993679
HiC_2_32993680 32993679 32993680
HiC_2_33017876 33017875 33017876
HiC_2_33020543 33020542 33020543
HiC_2_33021157 33021156 33021157
HiC_2_33035458 33035457 33035458
HiC_2_33035533 33035532 33035533
HiC_2_33042958 33042957 33042958
HiC_2_33070881 33070880 33070881
HiC_2_33070937 33070936 33070937
HiC_2_33158537 33158536 33158537
HiC_2_33158581 33158580 33158581
HiC_2_33169709 33169708 33169709
HiC_2_33169828 33169827 33169828
HiC_2_33186054 33186053 33186054
HiC_2_33197092 33197091 33197092
HiC_2_33250387 33250386 33250387
HiC_2_33317963 33317962 33317963
HiC_2_33354061 33354060 33354061
HiC_2_33458302 33458301 33458302
HiC_2_33458314 33458313 33458314
HiC_2_33490471 33490470 33490471
HiC_2_33490877 33490876 33490877
HiC_2_33497556 33497555 33497556
HiC_2_33612316 33612315 33612316
HiC_2_33612414 33612413 33612414
HiC_2_33624734 33624733 33624734
HiC_2_33624763 33624762 33624763
HiC_2_33652057 33652056 33652057
HiC_2_33760232 33760231 33760232
HiC_2_33760312 33760311 33760312
HiC_2_33786224 33786223 33786224
HiC_2_33807268 33807267 33807268
HiC_2_33807318 33807317 33807318
HiC_2_33807320 33807319 33807320
HiC_2_33807340 33807339 33807340
HiC_2_33894314 33894313 33894314
HiC_2_34008670 34008669 34008670
HiC_2_34013681 34013680 34013681
HiC_2_34015624 34015623 34015624
HiC_2_34030885 34030884 34030885
HiC_2_34032565 34032564 34032565
HiC_2_34123367 34123366 34123367
HiC_2_34182354 34182353 34182354
HiC_2_34182409 34182408 34182409
HiC_2_34182419 34182418 34182419
HiC_2_34243659 34243658 34243659
HiC_2_34261817 34261816 34261817
HiC_2_34305452 34305451 34305452
HiC_2_34322526 34322525 34322526
HiC_2_34322592 34322591 34322592
HiC_2_34322679 34322678 34322679
HiC_2_34346400 34346399 34346400
HiC_2_34346419 34346418 34346419
HiC_2_34407053 34407052 34407053
HiC_2_34444011 34444010 34444011
HiC_2_34444012 34444011 34444012
HiC_2_34449175 34449174 34449175
HiC_2_34491407 34491406 34491407
HiC_2_34503484 34503483 34503484
HiC_2_34525021 34525020 34525021
HiC_2_34525119 34525118 34525119
HiC_2_34619121 34619120 34619121
HiC_2_34619178 34619177 34619178
HiC_2_34619252 34619251 34619252
HiC_2_34619253 34619252 34619253
HiC_2_34619264 34619263 34619264
HiC_2_34620733 34620732 34620733
HiC_2_34620829 34620828 34620829
HiC_2_34620845 34620844 34620845
HiC_2_34620846 34620845 34620846
HiC_2_34630381 34630380 34630381
HiC_2_34641568 34641567 34641568
HiC_2_34641618 34641617 34641618
HiC_2_34641622 34641621 34641622
HiC_2_34690971 34690970 34690971
HiC_2_34716780 34716779 34716780
HiC_2_34783054 34783053 34783054
HiC_2_34788625 34788624 34788625
HiC_2_34790029 34790028 34790029
HiC_2_34799593 34799592 34799593
HiC_2_34799626 34799625 34799626
HiC_2_34869051 34869050 34869051
HiC_2_34869074 34869073 34869074
HiC_2_34869094 34869093 34869094
HiC_2_34910091 34910090 34910091
HiC_2_34918304 34918303 34918304
HiC_2_35094509 35094508 35094509
HiC_2_35094580 35094579 35094580
HiC_2_35094592 35094591 35094592
HiC_2_35112812 35112811 35112812
HiC_2_35112887 35112886 35112887
HiC_2_35112893 35112892 35112893
HiC_2_35142955 35142954 35142955
HiC_2_35142993 35142992 35142993
HiC_2_35283551 35283550 35283551
HiC_2_35283572 35283571 35283572
HiC_2_35283623 35283622 35283623
HiC_2_35298950 35298949 35298950
HiC_2_35323236 35323235 35323236
HiC_2_35323335 35323334 35323335
HiC_2_35323348 35323347 35323348
HiC_2_35340917 35340916 35340917
HiC_2_35341038 35341037 35341038
HiC_2_35349911 35349910 35349911
HiC_2_35410941 35410940 35410941
HiC_2_35508063 35508062 35508063
HiC_2_35521790 35521789 35521790
HiC_2_35566516 35566515 35566516
HiC_2_35618890 35618889 35618890
HiC_2_35636306 35636305 35636306
HiC_2_35636358 35636357 35636358
HiC_2_35732862 35732861 35732862
HiC_2_35776234 35776233 35776234
HiC_2_35776241 35776240 35776241
HiC_2_35902762 35902761 35902762
HiC_2_35952011 35952010 35952011
HiC_2_35952130 35952129 35952130
HiC_2_35953947 35953946 35953947
HiC_2_35965794 35965793 35965794
HiC_2_35965886 35965885 35965886
HiC_2_35965901 35965900 35965901
HiC_2_35965912 35965911 35965912
HiC_2_35990625 35990624 35990625
HiC_3_63097 63096 63097
HiC_3_76181 76180 76181
HiC_3_96056 96055 96056
HiC_3_111704 111703 111704
HiC_3_112132 112131 112132
HiC_3_112176 112175 112176
HiC_3_112195 112194 112195
HiC_3_170190 170189 170190
HiC_3_172214 172213 172214
HiC_3_212076 212075 212076
HiC_3_213705 213704 213705
HiC_3_220949 220948 220949
HiC_3_361604 361603 361604
HiC_3_382490 382489 382490
HiC_3_382508 382507 382508
HiC_3_383823 383822 383823
HiC_3_386826 386825 386826
HiC_3_386839 386838 386839
HiC_3_391383 391382 391383
HiC_3_391446 391445 391446
HiC_3_415344 415343 415344
HiC_3_415507 415506 415507
HiC_3_415508 415507 415508
HiC_3_418510 418509 418510
HiC_3_418617 418616 418617
HiC_3_466549 466548 466549
HiC_3_479368 479367 479368
HiC_3_541168 541167 541168
HiC_3_543287 543286 543287
HiC_3_543292 543291 543292
HiC_3_565342 565341 565342
HiC_3_574440 574439 574440
HiC_3_574526 574525 574526
HiC_3_598515 598514 598515
HiC_3_609318 609317 609318
HiC_3_609339 609338 609339
HiC_3_641528 641527 641528
HiC_3_641559 641558 641559
HiC_3_680025 680024 680025
HiC_3_680164 680163 680164
HiC_3_684789 684788 684789
HiC_3_684911 684910 684911
HiC_3_684938 684937 684938
HiC_3_684942 684941 684942
HiC_3_720280 720279 720280
HiC_3_725386 725385 725386
HiC_3_741207 741206 741207
HiC_3_759221 759220 759221
HiC_3_762870 762869 762870
HiC_3_772532 772531 772532
HiC_3_793117 793116 793117
HiC_3_793183 793182 793183
HiC_3_793212 793211 793212
HiC_3_793218 793217 793218
HiC_3_794338 794337 794338
HiC_3_794339 794338 794339
HiC_3_820237 820236 820237
HiC_3_840685 840684 840685
HiC_3_858952 858951 858952
HiC_3_867499 867498 867499
HiC_3_867579 867578 867579
HiC_3_929700 929699 929700
HiC_3_929703 929702 929703
HiC_3_933450 933449 933450
HiC_3_933558 933557 933558
HiC_3_952435 952434 952435
HiC_3_959154 959153 959154
HiC_3_960276 960275 960276
HiC_3_960287 960286 960287
HiC_3_985996 985995 985996
HiC_3_1015668 1015667 1015668
HiC_3_1015793 1015792 1015793
HiC_3_1051101 1051100 1051101
HiC_3_1051222 1051221 1051222
HiC_3_1071934 1071933 1071934
HiC_3_1071945 1071944 1071945
HiC_3_1072015 1072014 1072015
HiC_3_1115646 1115645 1115646
HiC_3_1157071 1157070 1157071
HiC_3_1157093 1157092 1157093
HiC_3_1157132 1157131 1157132
HiC_3_1188349 1188348 1188349
HiC_3_1204076 1204075 1204076
HiC_3_1287741 1287740 1287741
HiC_3_1424711 1424710 1424711
HiC_3_1438664 1438663 1438664
HiC_3_1438674 1438673 1438674
HiC_3_1438692 1438691 1438692
HiC_3_1438803 1438802 1438803
HiC_3_1451523 1451522 1451523
HiC_3_1464719 1464718 1464719
HiC_3_1467715 1467714 1467715
HiC_3_1470358 1470357 1470358
HiC_3_1470421 1470420 1470421
HiC_3_1470431 1470430 1470431
HiC_3_1470436 1470435 1470436
HiC_3_1531487 1531486 1531487
HiC_3_1531516 1531515 1531516
HiC_3_1593936 1593935 1593936
HiC_3_1652814 1652813 1652814
HiC_3_1691750 1691749 1691750
HiC_3_1691831 1691830 1691831
HiC_3_1691853 1691852 1691853
HiC_3_1710930 1710929 1710930
HiC_3_1841088 1841087 1841088
HiC_3_1841147 1841146 1841147
HiC_3_1942356 1942355 1942356
HiC_3_1942363 1942362 1942363
HiC_3_1961222 1961221 1961222
HiC_3_2217871 2217870 2217871
HiC_3_2217875 2217874 2217875
HiC_3_2241016 2241015 2241016
HiC_3_2247142 2247141 2247142
HiC_3_2248496 2248495 2248496
HiC_3_2248550 2248549 2248550
HiC_3_2248614 2248613 2248614
HiC_3_2286916 2286915 2286916
HiC_3_2286971 2286970 2286971
HiC_3_2287029 2287028 2287029
HiC_3_2297583 2297582 2297583
HiC_3_2313176 2313175 2313176
HiC_3_2313205 2313204 2313205
HiC_3_2328959 2328958 2328959
HiC_3_2352708 2352707 2352708
HiC_3_2406720 2406719 2406720
HiC_3_2521599 2521598 2521599
HiC_3_2529058 2529057 2529058
HiC_3_2529108 2529107 2529108
HiC_3_2548881 2548880 2548881
HiC_3_2548993 2548992 2548993
HiC_3_2556475 2556474 2556475
HiC_3_2556608 2556607 2556608
HiC_3_2559836 2559835 2559836
HiC_3_2623656 2623655 2623656
HiC_3_2623661 2623660 2623661
HiC_3_2623783 2623782 2623783
HiC_3_2636903 2636902 2636903
HiC_3_2694951 2694950 2694951
HiC_3_2694967 2694966 2694967
HiC_3_2695117 2695116 2695117
HiC_3_2749457 2749456 2749457
HiC_3_2749595 2749594 2749595
HiC_3_2822258 2822257 2822258
HiC_3_2822294 2822293 2822294
HiC_3_2837265 2837264 2837265
HiC_3_2909967 2909966 2909967
HiC_3_3041717 3041716 3041717
HiC_3_3041766 3041765 3041766
HiC_3_3041771 3041770 3041771
HiC_3_3041836 3041835 3041836
HiC_3_3059596 3059595 3059596
HiC_3_3090310 3090309 3090310
HiC_3_3090358 3090357 3090358
HiC_3_3090390 3090389 3090390
HiC_3_3121535 3121534 3121535
HiC_3_3121539 3121538 3121539
HiC_3_3121585 3121584 3121585
HiC_3_3173326 3173325 3173326
HiC_3_3173439 3173438 3173439
HiC_3_3173462 3173461 3173462
HiC_3_3173511 3173510 3173511
HiC_3_3267721 3267720 3267721
HiC_3_3273942 3273941 3273942
HiC_3_3286844 3286843 3286844
HiC_3_3290440 3290439 3290440
HiC_3_3363949 3363948 3363949
HiC_3_3387121 3387120 3387121
HiC_3_3387310 3387309 3387310
HiC_3_3388304 3388303 3388304
HiC_3_3388362 3388361 3388362
HiC_3_3472383 3472382 3472383
HiC_3_3472412 3472411 3472412
HiC_3_3652336 3652335 3652336
HiC_3_3652357 3652356 3652357
HiC_3_3652396 3652395 3652396
HiC_3_3652492 3652491 3652492
HiC_3_3806592 3806591 3806592
HiC_3_3822647 3822646 3822647
HiC_3_3823603 3823602 3823603
HiC_3_3890709 3890708 3890709
HiC_3_3917922 3917921 3917922
HiC_3_3939447 3939446 3939447
HiC_3_3939665 3939664 3939665
HiC_3_3983109 3983108 3983109
HiC_3_4031505 4031504 4031505
HiC_3_4045856 4045855 4045856
HiC_3_4045864 4045863 4045864
HiC_3_4045892 4045891 4045892
HiC_3_4045909 4045908 4045909
HiC_3_4045918 4045917 4045918
HiC_3_4045937 4045936 4045937
HiC_3_4045947 4045946 4045947
HiC_3_4175017 4175016 4175017
HiC_3_4246233 4246232 4246233
HiC_3_4251995 4251994 4251995
HiC_3_4275387 4275386 4275387
HiC_3_4369269 4369268 4369269
HiC_3_4673159 4673158 4673159
HiC_3_5038619 5038618 5038619
HiC_3_5043461 5043460 5043461
HiC_3_5075613 5075612 5075613
HiC_3_5158264 5158263 5158264
HiC_3_5277707 5277706 5277707
HiC_3_5289508 5289507 5289508
HiC_3_5489673 5489672 5489673
HiC_3_5493965 5493964 5493965
HiC_3_5629280 5629279 5629280
HiC_3_6218549 6218548 6218549
HiC_3_6291694 6291693 6291694
HiC_3_6291704 6291703 6291704
HiC_3_6370259 6370258 6370259
HiC_3_6370272 6370271 6370272
HiC_3_6370281 6370280 6370281
HiC_3_6370283 6370282 6370283
HiC_3_6370320 6370319 6370320
HiC_3_6370326 6370325 6370326
HiC_3_6630962 6630961 6630962
HiC_3_7101556 7101555 7101556
HiC_3_7101558 7101557 7101558
HiC_3_7289349 7289348 7289349
HiC_3_7600906 7600905 7600906
HiC_3_7601002 7601001 7601002
HiC_3_7603010 7603009 7603010
HiC_3_7603039 7603038 7603039
HiC_3_7613395 7613394 7613395
HiC_3_7613428 7613427 7613428
HiC_3_7625925 7625924 7625925
HiC_3_7837772 7837771 7837772
HiC_3_7849174 7849173 7849174
HiC_3_7849291 7849290 7849291
HiC_3_7849327 7849326 7849327
HiC_3_7850542 7850541 7850542
HiC_3_7852685 7852684 7852685
HiC_3_7853687 7853686 7853687
HiC_3_7866031 7866030 7866031
HiC_3_8136529 8136528 8136529
HiC_3_8312617 8312616 8312617
HiC_3_8312683 8312682 8312683
HiC_3_8435932 8435931 8435932
HiC_3_8435974 8435973 8435974
HiC_3_8519179 8519178 8519179
HiC_3_8638832 8638831 8638832
HiC_3_8792708 8792707 8792708
HiC_3_8792717 8792716 8792717
HiC_3_8792834 8792833 8792834
HiC_3_8873601 8873600 8873601
HiC_3_8919677 8919676 8919677
HiC_3_9057320 9057319 9057320
HiC_3_9060593 9060592 9060593
HiC_3_9060599 9060598 9060599
HiC_3_9140059 9140058 9140059
HiC_3_9140100 9140099 9140100
HiC_3_9380841 9380840 9380841
HiC_3_9380941 9380940 9380941
HiC_3_9393091 9393090 9393091
HiC_3_9445440 9445439 9445440
HiC_3_9494030 9494029 9494030
HiC_3_9499110 9499109 9499110
HiC_3_9499151 9499150 9499151
HiC_3_9499220 9499219 9499220
HiC_3_9522433 9522432 9522433
HiC_3_9533962 9533961 9533962
HiC_3_9757323 9757322 9757323
HiC_3_9757382 9757381 9757382
HiC_3_9812164 9812163 9812164
HiC_3_9812165 9812164 9812165
HiC_3_9812173 9812172 9812173
HiC_3_9812183 9812182 9812183
HiC_3_9812222 9812221 9812222
HiC_3_9812233 9812232 9812233
HiC_3_9836967 9836966 9836967
HiC_3_9837089 9837088 9837089
HiC_3_9870225 9870224 9870225
HiC_3_9888751 9888750 9888751
HiC_3_9980806 9980805 9980806
HiC_3_10030105 10030104 10030105
HiC_3_10030186 10030185 10030186
HiC_3_10046793 10046792 10046793
HiC_3_10046883 10046882 10046883
HiC_3_10048775 10048774 10048775
HiC_3_10048826 10048825 10048826
HiC_3_10048874 10048873 10048874
HiC_3_10581447 10581446 10581447
HiC_3_10646899 10646898 10646899
HiC_3_10660308 10660307 10660308
HiC_3_10665582 10665581 10665582
HiC_3_10665590 10665589 10665590
HiC_3_10665671 10665670 10665671
HiC_3_10719628 10719627 10719628
HiC_3_10721551 10721550 10721551
HiC_3_10817100 10817099 10817100
HiC_3_10852344 10852343 10852344
HiC_3_10900295 10900294 10900295
HiC_3_10900302 10900301 10900302
HiC_3_10900372 10900371 10900372
HiC_3_10973922 10973921 10973922
HiC_3_11008995 11008994 11008995
HiC_3_11009125 11009124 11009125
HiC_3_11105107 11105106 11105107
HiC_3_11105112 11105111 11105112
HiC_3_11178910 11178909 11178910
HiC_3_11200064 11200063 11200064
HiC_3_11260563 11260562 11260563
HiC_3_11284696 11284695 11284696
HiC_3_11391270 11391269 11391270
HiC_3_11758215 11758214 11758215
HiC_3_11981515 11981514 11981515
HiC_3_12331687 12331686 12331687
HiC_3_12391924 12391923 12391924
HiC_3_12391927 12391926 12391927
HiC_3_12529019 12529018 12529019
HiC_3_12805561 12805560 12805561
HiC_3_12805562 12805561 12805562
HiC_3_12807235 12807234 12807235
HiC_3_12864546 12864545 12864546
HiC_3_13071480 13071479 13071480
HiC_3_13607696 13607695 13607696
HiC_3_13607747 13607746 13607747
HiC_3_13613339 13613338 13613339
HiC_3_13675723 13675722 13675723
HiC_3_13675773 13675772 13675773
HiC_3_13764889 13764888 13764889
HiC_3_13764952 13764951 13764952
HiC_3_13765030 13765029 13765030
HiC_3_13765471 13765470 13765471
HiC_3_13838856 13838855 13838856
HiC_3_13838857 13838856 13838857
HiC_3_13838867 13838866 13838867
HiC_3_13838910 13838909 13838910
HiC_3_13872126 13872125 13872126
HiC_3_13881449 13881448 13881449
HiC_3_13918905 13918904 13918905
HiC_3_14059890 14059889 14059890
HiC_3_14059903 14059902 14059903
HiC_3_14073444 14073443 14073444
HiC_3_14073546 14073545 14073546
HiC_3_14073576 14073575 14073576
HiC_3_14073588 14073587 14073588
HiC_3_14075483 14075482 14075483
HiC_3_14075534 14075533 14075534
HiC_3_14136507 14136506 14136507
HiC_3_14248398 14248397 14248398
HiC_3_14248420 14248419 14248420
HiC_3_14248464 14248463 14248464
HiC_3_14248469 14248468 14248469
HiC_3_14248479 14248478 14248479
HiC_3_14248513 14248512 14248513
HiC_3_14306747 14306746 14306747
HiC_3_14323859 14323858 14323859
HiC_3_14402953 14402952 14402953
HiC_3_14568104 14568103 14568104
HiC_3_15000948 15000947 15000948
HiC_3_15046371 15046370 15046371
HiC_3_15046390 15046389 15046390
HiC_3_15046391 15046390 15046391
HiC_3_15046427 15046426 15046427
HiC_3_15046459 15046458 15046459
HiC_3_15049897 15049896 15049897
HiC_3_15050019 15050018 15050019
HiC_3_15102492 15102491 15102492
HiC_3_15194841 15194840 15194841
HiC_3_15194846 15194845 15194846
HiC_3_15240071 15240070 15240071
HiC_3_15240119 15240118 15240119
HiC_3_15240137 15240136 15240137
HiC_3_15280737 15280736 15280737
HiC_3_15280761 15280760 15280761
HiC_3_15280827 15280826 15280827
HiC_3_15450083 15450082 15450083
HiC_3_15450095 15450094 15450095
HiC_3_15459060 15459059 15459060
HiC_3_15558839 15558838 15558839
HiC_3_15558957 15558956 15558957
HiC_3_15562808 15562807 15562808
HiC_3_15562829 15562828 15562829
HiC_3_15694818 15694817 15694818
HiC_3_15845895 15845894 15845895
HiC_3_15847289 15847288 15847289
HiC_3_15847290 15847289 15847290
HiC_3_15867255 15867254 15867255
HiC_3_16179719 16179718 16179719
HiC_3_16179730 16179729 16179730
HiC_3_16179775 16179774 16179775
HiC_3_16179789 16179788 16179789
HiC_3_16320373 16320372 16320373
HiC_3_16320429 16320428 16320429
HiC_3_16320489 16320488 16320489
HiC_3_16351876 16351875 16351876
HiC_3_16351928 16351927 16351928
HiC_3_16351942 16351941 16351942
HiC_3_16353698 16353697 16353698
HiC_3_16529244 16529243 16529244
HiC_3_16560564 16560563 16560564
HiC_3_16560565 16560564 16560565
HiC_3_16560652 16560651 16560652
HiC_3_16662919 16662918 16662919
HiC_3_16662967 16662966 16662967
HiC_3_16814113 16814112 16814113
HiC_3_16814204 16814203 16814204
HiC_3_17108276 17108275 17108276
HiC_3_17108306 17108305 17108306
HiC_3_17108335 17108334 17108335
HiC_3_17134600 17134599 17134600
HiC_3_17238484 17238483 17238484
HiC_3_17238575 17238574 17238575
HiC_3_17238581 17238580 17238581
HiC_3_17244892 17244891 17244892
HiC_3_17244937 17244936 17244937
HiC_3_17244978 17244977 17244978
HiC_3_17490914 17490913 17490914
HiC_3_17527070 17527069 17527070
HiC_3_17527085 17527084 17527085
HiC_3_17527094 17527093 17527094
HiC_3_17527109 17527108 17527109
HiC_3_17571908 17571907 17571908
HiC_3_17926190 17926189 17926190
HiC_3_18122304 18122303 18122304
HiC_3_18490236 18490235 18490236
HiC_3_18521519 18521518 18521519
HiC_3_18521558 18521557 18521558
HiC_3_18521561 18521560 18521561
HiC_3_18548383 18548382 18548383
HiC_3_18548465 18548464 18548465
HiC_3_18664972 18664971 18664972
HiC_3_18890170 18890169 18890170
HiC_3_18890173 18890172 18890173
HiC_3_18890218 18890217 18890218
HiC_3_18909046 18909045 18909046
HiC_3_19127656 19127655 19127656
HiC_3_19127662 19127661 19127662
HiC_3_19127683 19127682 19127683
HiC_3_19389303 19389302 19389303
HiC_3_19879641 19879640 19879641
HiC_3_19949829 19949828 19949829
HiC_3_19949854 19949853 19949854
HiC_3_20093254 20093253 20093254
HiC_3_20096207 20096206 20096207
HiC_3_20096293 20096292 20096293
HiC_3_20122871 20122870 20122871
HiC_3_20374375 20374374 20374375
HiC_3_20416248 20416247 20416248
HiC_3_20449048 20449047 20449048
HiC_3_20607732 20607731 20607732
HiC_3_20607830 20607829 20607830
HiC_3_20784516 20784515 20784516
HiC_3_20784518 20784517 20784518
HiC_3_20793533 20793532 20793533
HiC_3_20793659 20793658 20793659
HiC_3_21343485 21343484 21343485
HiC_3_22208284 22208283 22208284
HiC_3_22208286 22208285 22208286
HiC_3_22208291 22208290 22208291
HiC_3_22208330 22208329 22208330
HiC_3_22388674 22388673 22388674
HiC_3_22388734 22388733 22388734
HiC_3_22404125 22404124 22404125
HiC_3_29084702 29084701 29084702
HiC_3_29741268 29741267 29741268
HiC_3_29741341 29741340 29741341
HiC_3_29942246 29942245 29942246
HiC_3_29942349 29942348 29942349
HiC_3_30684792 30684791 30684792
HiC_3_30684825 30684824 30684825
HiC_3_30684836 30684835 30684836
HiC_3_31202859 31202858 31202859
HiC_3_31334146 31334145 31334146
HiC_3_31335790 31335789 31335790
HiC_3_31396500 31396499 31396500
HiC_3_31459736 31459735 31459736
HiC_3_31459786 31459785 31459786
HiC_3_31459797 31459796 31459797
HiC_3_31459854 31459853 31459854
HiC_3_31592722 31592721 31592722
HiC_3_31592754 31592753 31592754
HiC_3_31846906 31846905 31846906
HiC_3_31853348 31853347 31853348
HiC_3_31862663 31862662 31862663
HiC_3_31944267 31944266 31944267
HiC_3_31944349 31944348 31944349
HiC_3_31944351 31944350 31944351
HiC_3_31966606 31966605 31966606
HiC_3_32503394 32503393 32503394
HiC_3_32503440 32503439 32503440
HiC_3_32508158 32508157 32508158
HiC_3_32607663 32607662 32607663
HiC_3_32607754 32607753 32607754
HiC_3_32649668 32649667 32649668
HiC_3_32649727 32649726 32649727
HiC_3_32685400 32685399 32685400
HiC_3_32686470 32686469 32686470
HiC_3_32691517 32691516 32691517
HiC_3_32691731 32691730 32691731
HiC_3_32749688 32749687 32749688
HiC_3_32750652 32750651 32750652
HiC_3_32750720 32750719 32750720
HiC_3_32750748 32750747 32750748
HiC_3_32808989 32808988 32808989
HiC_3_33015301 33015300 33015301
HiC_3_33052876 33052875 33052876
HiC_3_33059767 33059766 33059767
HiC_3_33059813 33059812 33059813
HiC_3_33059819 33059818 33059819
HiC_3_33272158 33272157 33272158
HiC_3_33409879 33409878 33409879
HiC_3_33694637 33694636 33694637
HiC_3_34049115 34049114 34049115
HiC_3_34137838 34137837 34137838
HiC_3_34244738 34244737 34244738
HiC_3_34244756 34244755 34244756
HiC_3_34244807 34244806 34244807
HiC_3_34484106 34484105 34484106
HiC_3_34672633 34672632 34672633
HiC_3_34672652 34672651 34672652
HiC_3_34688123 34688122 34688123
HiC_3_34730802 34730801 34730802
HiC_3_34730809 34730808 34730809
HiC_3_35059714 35059713 35059714
HiC_3_35068334 35068333 35068334
HiC_3_35068340 35068339 35068340
HiC_3_35138028 35138027 35138028
HiC_3_35601125 35601124 35601125
HiC_3_35601175 35601174 35601175
HiC_3_35601177 35601176 35601177
HiC_3_35877639 35877638 35877639
HiC_3_36031375 36031374 36031375
HiC_3_36100612 36100611 36100612
HiC_3_36266309 36266308 36266309
HiC_3_36664957 36664956 36664957
HiC_3_37043938 37043937 37043938
HiC_3_37577025 37577024 37577025
HiC_3_39157764 39157763 39157764
HiC_3_39446506 39446505 39446506
HiC_3_39663608 39663607 39663608
HiC_3_39719665 39719664 39719665
HiC_3_39719711 39719710 39719711
HiC_3_39719749 39719748 39719749
HiC_3_39728078 39728077 39728078
HiC_3_39728103 39728102 39728103
HiC_3_39739370 39739369 39739370
HiC_3_39747558 39747557 39747558
HiC_3_39747565 39747564 39747565
HiC_3_39753000 39752999 39753000
HiC_3_39828318 39828317 39828318
HiC_3_39862774 39862773 39862774
HiC_3_39862802 39862801 39862802
HiC_3_40056431 40056430 40056431
HiC_3_40056464 40056463 40056464
HiC_3_40056475 40056474 40056475
HiC_3_40056477 40056476 40056477
HiC_3_40127986 40127985 40127986
HiC_3_40181099 40181098 40181099
HiC_3_40181107 40181106 40181107
HiC_3_40181135 40181134 40181135
HiC_3_40185000 40184999 40185000
HiC_3_40230024 40230023 40230024
HiC_3_40241276 40241275 40241276
HiC_3_40268023 40268022 40268023
HiC_3_40290646 40290645 40290646
HiC_3_40290686 40290685 40290686
HiC_3_40290689 40290688 40290689
HiC_3_40411516 40411515 40411516
HiC_3_40411531 40411530 40411531
HiC_3_40411672 40411671 40411672
HiC_3_40467504 40467503 40467504
HiC_3_40476033 40476032 40476033
HiC_3_40481743 40481742 40481743
HiC_3_40481800 40481799 40481800
HiC_3_40500704 40500703 40500704
HiC_3_40500786 40500785 40500786
HiC_3_40515873 40515872 40515873
HiC_3_40560390 40560389 40560390
HiC_3_40609150 40609149 40609150
HiC_3_40647383 40647382 40647383
HiC_3_40647544 40647543 40647544
HiC_3_40724460 40724459 40724460
HiC_3_40733465 40733464 40733465
HiC_3_41003462 41003461 41003462
HiC_3_41164537 41164536 41164537
HiC_3_41292699 41292698 41292699
HiC_3_41292741 41292740 41292741
HiC_3_41406190 41406189 41406190
HiC_3_41406197 41406196 41406197
HiC_3_41407847 41407846 41407847
HiC_3_41444593 41444592 41444593
HiC_3_41447553 41447552 41447553
HiC_3_41826966 41826965 41826966
HiC_3_42013577 42013576 42013577
HiC_3_42013713 42013712 42013713
HiC_3_42013725 42013724 42013725
HiC_3_42170940 42170939 42170940
HiC_3_42351063 42351062 42351063
HiC_3_42351791 42351790 42351791
HiC_3_42351886 42351885 42351886
HiC_3_42357527 42357526 42357527
HiC_3_42357647 42357646 42357647
HiC_3_42361866 42361865 42361866
HiC_3_42361887 42361886 42361887
HiC_3_42369355 42369354 42369355
HiC_3_42369455 42369454 42369455
HiC_3_42369474 42369473 42369474
HiC_3_42369475 42369474 42369475
HiC_3_42376706 42376705 42376706
HiC_3_42376709 42376708 42376709
HiC_3_42376783 42376782 42376783
HiC_3_42382352 42382351 42382352
HiC_3_42382459 42382458 42382459
HiC_3_42384224 42384223 42384224
HiC_3_42412127 42412126 42412127
HiC_3_42413311 42413310 42413311
HiC_3_42417614 42417613 42417614
HiC_3_42532395 42532394 42532395
HiC_3_42575232 42575231 42575232
HiC_3_42575251 42575250 42575251
HiC_3_42584340 42584339 42584340
HiC_3_42611298 42611297 42611298
HiC_3_42616930 42616929 42616930
HiC_3_42635912 42635911 42635912
HiC_3_42683778 42683777 42683778
HiC_3_42695172 42695171 42695172
HiC_3_42695298 42695297 42695298
HiC_3_42710833 42710832 42710833
HiC_3_42737402 42737401 42737402
HiC_3_42737422 42737421 42737422
HiC_3_42771197 42771196 42771197
HiC_3_42771215 42771214 42771215
HiC_3_42783386 42783385 42783386
HiC_3_42790978 42790977 42790978
HiC_3_42832926 42832925 42832926
HiC_3_42866446 42866445 42866446
HiC_3_42917933 42917932 42917933
HiC_3_42983822 42983821 42983822
HiC_3_42983873 42983872 42983873
HiC_3_42992115 42992114 42992115
HiC_3_42998094 42998093 42998094
HiC_3_43422191 43422190 43422191
HiC_3_43573213 43573212 43573213
HiC_3_43603666 43603665 43603666
HiC_3_43739013 43739012 43739013
HiC_3_43772215 43772214 43772215
HiC_3_43772299 43772298 43772299
HiC_3_43937139 43937138 43937139
HiC_3_43939335 43939334 43939335
HiC_3_43942534 43942533 43942534
HiC_3_43946039 43946038 43946039
HiC_3_44048549 44048548 44048549
HiC_3_44080784 44080783 44080784
HiC_3_44141050 44141049 44141050
HiC_3_44150448 44150447 44150448
HiC_3_44150451 44150450 44150451
HiC_3_44150465 44150464 44150465
HiC_3_44150466 44150465 44150466
HiC_3_44150475 44150474 44150475
HiC_3_44200634 44200633 44200634
HiC_4_135422 135421 135422
HiC_4_135512 135511 135512
HiC_4_164667 164666 164667
HiC_4_170194 170193 170194
HiC_4_209324 209323 209324
HiC_4_258450 258449 258450
HiC_4_258453 258452 258453
HiC_4_279523 279522 279523
HiC_4_279590 279589 279590
HiC_4_416726 416725 416726
HiC_4_442515 442514 442515
HiC_4_449290 449289 449290
HiC_4_511461 511460 511461
HiC_4_670826 670825 670826
HiC_4_670852 670851 670852
HiC_4_670855 670854 670855
HiC_4_670907 670906 670907
HiC_4_680053 680052 680053
HiC_4_680084 680083 680084
HiC_4_695069 695068 695069
HiC_4_705857 705856 705857
HiC_4_709041 709040 709041
HiC_4_723280 723279 723280
HiC_4_809668 809667 809668
HiC_4_813878 813877 813878
HiC_4_813966 813965 813966
HiC_4_820480 820479 820480
HiC_4_820552 820551 820552
HiC_4_820591 820590 820591
HiC_4_844131 844130 844131
HiC_4_849983 849982 849983
HiC_4_850042 850041 850042
HiC_4_859682 859681 859682
HiC_4_859689 859688 859689
HiC_4_859791 859790 859791
HiC_4_878347 878346 878347
HiC_4_878396 878395 878396
HiC_4_900951 900950 900951
HiC_4_985389 985388 985389
HiC_4_1062715 1062714 1062715
HiC_4_1064385 1064384 1064385
HiC_4_1065875 1065874 1065875
HiC_4_1140034 1140033 1140034
HiC_4_1184647 1184646 1184647
HiC_4_1218912 1218911 1218912
HiC_4_1418672 1418671 1418672
HiC_4_1421151 1421150 1421151
HiC_4_1455731 1455730 1455731
HiC_4_1482011 1482010 1482011
HiC_4_1486410 1486409 1486410
HiC_4_1515266 1515265 1515266
HiC_4_1522205 1522204 1522205
HiC_4_1608002 1608001 1608002
HiC_4_1615755 1615754 1615755
HiC_4_1615784 1615783 1615784
HiC_4_1615829 1615828 1615829
HiC_4_1861622 1861621 1861622
HiC_4_1861642 1861641 1861642
HiC_4_1861699 1861698 1861699
HiC_4_1861733 1861732 1861733
HiC_4_1861746 1861745 1861746
HiC_4_1861755 1861754 1861755
HiC_4_1919123 1919122 1919123
HiC_4_1922923 1922922 1922923
HiC_4_1922975 1922974 1922975
HiC_4_1967571 1967570 1967571
HiC_4_2105195 2105194 2105195
HiC_4_2106782 2106781 2106782
HiC_4_2107758 2107757 2107758
HiC_4_2107845 2107844 2107845
HiC_4_2143519 2143518 2143519
HiC_4_2144186 2144185 2144186
HiC_4_2144242 2144241 2144242
HiC_4_2149062 2149061 2149062
HiC_4_2224753 2224752 2224753
HiC_4_2224907 2224906 2224907
HiC_4_2261956 2261955 2261956
HiC_4_2418627 2418626 2418627
HiC_4_2425141 2425140 2425141
HiC_4_2653341 2653340 2653341
HiC_4_2653358 2653357 2653358
HiC_4_2741660 2741659 2741660
HiC_4_2741709 2741708 2741709
HiC_4_2878292 2878291 2878292
HiC_4_2878315 2878314 2878315
HiC_4_2878370 2878369 2878370
HiC_4_2878375 2878374 2878375
HiC_4_2878382 2878381 2878382
HiC_4_2938715 2938714 2938715
HiC_4_2941787 2941786 2941787
HiC_4_2941804 2941803 2941804
HiC_4_2944466 2944465 2944466
HiC_4_2990729 2990728 2990729
HiC_4_2990781 2990780 2990781
HiC_4_2990849 2990848 2990849
HiC_4_2990877 2990876 2990877
HiC_4_3014207 3014206 3014207
HiC_4_3014228 3014227 3014228
HiC_4_3014273 3014272 3014273
HiC_4_3014292 3014291 3014292
HiC_4_3060770 3060769 3060770
HiC_4_3104807 3104806 3104807
HiC_4_3176679 3176678 3176679
HiC_4_3177738 3177737 3177738
HiC_4_3202884 3202883 3202884
HiC_4_3209435 3209434 3209435
HiC_4_3218031 3218030 3218031
HiC_4_3218054 3218053 3218054
HiC_4_3218088 3218087 3218088
HiC_4_3218186 3218185 3218186
HiC_4_3329235 3329234 3329235
HiC_4_3338305 3338304 3338305
HiC_4_3355381 3355380 3355381
HiC_4_3355423 3355422 3355423
HiC_4_3355504 3355503 3355504
HiC_4_3355520 3355519 3355520
HiC_4_3411202 3411201 3411202
HiC_4_3411280 3411279 3411280
HiC_4_3481533 3481532 3481533
HiC_4_3481572 3481571 3481572
HiC_4_3481575 3481574 3481575
HiC_4_3481611 3481610 3481611
HiC_4_3488729 3488728 3488729
HiC_4_3784618 3784617 3784618
HiC_4_3816965 3816964 3816965
HiC_4_3819133 3819132 3819133
HiC_4_3819229 3819228 3819229
HiC_4_3847688 3847687 3847688
HiC_4_3997085 3997084 3997085
HiC_4_3997172 3997171 3997172
HiC_4_4138905 4138904 4138905
HiC_4_4173334 4173333 4173334
HiC_4_4175969 4175968 4175969
HiC_4_4176018 4176017 4176018
HiC_4_4176057 4176056 4176057
HiC_4_4204570 4204569 4204570
HiC_4_4204594 4204593 4204594
HiC_4_4204621 4204620 4204621
HiC_4_4216484 4216483 4216484
HiC_4_4389471 4389470 4389471
HiC_4_4394051 4394050 4394051
HiC_4_4394090 4394089 4394090
HiC_4_5844303 5844302 5844303
HiC_4_5880310 5880309 5880310
HiC_4_5880358 5880357 5880358
HiC_4_5908842 5908841 5908842
HiC_4_5908847 5908846 5908847
HiC_4_5908856 5908855 5908856
HiC_4_5935484 5935483 5935484
HiC_4_5935499 5935498 5935499
HiC_4_6065068 6065067 6065068
HiC_4_6068923 6068922 6068923
HiC_4_6068966 6068965 6068966
HiC_4_6077521 6077520 6077521
HiC_4_6082624 6082623 6082624
HiC_4_6082736 6082735 6082736
HiC_4_6091909 6091908 6091909
HiC_4_6091957 6091956 6091957
HiC_4_6091978 6091977 6091978
HiC_4_6091984 6091983 6091984
HiC_4_6138835 6138834 6138835
HiC_4_6252892 6252891 6252892
HiC_4_6392934 6392933 6392934
HiC_4_6582944 6582943 6582944
HiC_4_6582946 6582945 6582946
HiC_4_6582963 6582962 6582963
HiC_4_6612709 6612708 6612709
HiC_4_6629565 6629564 6629565
HiC_4_6629641 6629640 6629641
HiC_4_6641384 6641383 6641384
HiC_4_6641388 6641387 6641388
HiC_4_6645604 6645603 6645604
HiC_4_6689099 6689098 6689099
HiC_4_6689158 6689157 6689158
HiC_4_6689164 6689163 6689164
HiC_4_6708294 6708293 6708294
HiC_4_6708918 6708917 6708918
HiC_4_6867123 6867122 6867123
HiC_4_6867138 6867137 6867138
HiC_4_6867204 6867203 6867204
HiC_4_6951083 6951082 6951083
HiC_4_6951231 6951230 6951231
HiC_4_7255633 7255632 7255633
HiC_4_7255731 7255730 7255731
HiC_4_7284845 7284844 7284845
HiC_4_7381159 7381158 7381159
HiC_4_7381200 7381199 7381200
HiC_4_7461911 7461910 7461911
HiC_4_7512003 7512002 7512003
HiC_4_7622303 7622302 7622303
HiC_4_7767778 7767777 7767778
HiC_4_8033455 8033454 8033455
HiC_4_8044165 8044164 8044165
HiC_4_8080828 8080827 8080828
HiC_4_8080967 8080966 8080967
HiC_4_8141116 8141115 8141116
HiC_4_8141123 8141122 8141123
HiC_4_8141130 8141129 8141130
HiC_4_8141133 8141132 8141133
HiC_4_8265065 8265064 8265065
HiC_4_8290883 8290882 8290883
HiC_4_8488298 8488297 8488298
HiC_4_8488360 8488359 8488360
HiC_4_8499554 8499553 8499554
HiC_4_8499596 8499595 8499596
HiC_4_8499605 8499604 8499605
HiC_4_8499638 8499637 8499638
HiC_4_8534794 8534793 8534794
HiC_4_8534841 8534840 8534841
HiC_4_8534844 8534843 8534844
HiC_4_8534869 8534868 8534869
HiC_4_8655864 8655863 8655864
HiC_4_8655919 8655918 8655919
HiC_4_8855770 8855769 8855770
HiC_4_8953001 8953000 8953001
HiC_4_9081887 9081886 9081887
HiC_4_9081893 9081892 9081893
HiC_4_9081913 9081912 9081913
HiC_4_9081927 9081926 9081927
HiC_4_9085049 9085048 9085049
HiC_4_9085063 9085062 9085063
HiC_4_9085069 9085068 9085069
HiC_4_9085075 9085074 9085075
HiC_4_9085076 9085075 9085076
HiC_4_9085091 9085090 9085091
HiC_4_9085125 9085124 9085125
HiC_4_9085135 9085134 9085135
HiC_4_9375409 9375408 9375409
HiC_4_9418636 9418635 9418636
HiC_4_9418709 9418708 9418709
HiC_4_9418737 9418736 9418737
HiC_4_9483191 9483190 9483191
HiC_4_9954661 9954660 9954661
HiC_4_10042962 10042961 10042962
HiC_4_10043019 10043018 10043019
HiC_4_10043046 10043045 10043046
HiC_4_10586543 10586542 10586543
HiC_4_10781029 10781028 10781029
HiC_4_10783445 10783444 10783445
HiC_4_10860255 10860254 10860255
HiC_4_10900613 10900612 10900613
HiC_4_10926638 10926637 10926638
HiC_4_12297571 12297570 12297571
HiC_4_12297617 12297616 12297617
HiC_4_16574364 16574363 16574364
HiC_4_16773122 16773121 16773122
HiC_4_16773168 16773167 16773168
HiC_4_16931706 16931705 16931706
HiC_4_18033180 18033179 18033180
HiC_4_18096673 18096672 18096673
HiC_4_18096797 18096796 18096797
HiC_4_18215477 18215476 18215477
HiC_4_18271243 18271242 18271243
HiC_4_18370137 18370136 18370137
HiC_4_18496167 18496166 18496167
HiC_4_18500274 18500273 18500274
HiC_4_18500285 18500284 18500285
HiC_4_18811517 18811516 18811517
HiC_4_19080760 19080759 19080760
HiC_4_19163743 19163742 19163743
HiC_4_19163807 19163806 19163807
HiC_4_19309140 19309139 19309140
HiC_4_19779925 19779924 19779925
HiC_4_19779967 19779966 19779967
HiC_4_19779995 19779994 19779995
HiC_4_19858154 19858153 19858154
HiC_4_19858269 19858268 19858269
HiC_4_19858274 19858273 19858274
HiC_4_19862805 19862804 19862805
HiC_4_19862894 19862893 19862894
HiC_4_19862912 19862911 19862912
HiC_4_20745513 20745512 20745513
HiC_4_20921409 20921408 20921409
HiC_4_20941512 20941511 20941512
HiC_4_20965156 20965155 20965156
HiC_4_21020864 21020863 21020864
HiC_4_21202181 21202180 21202181
HiC_4_21311365 21311364 21311365
HiC_4_21446044 21446043 21446044
HiC_4_21446084 21446083 21446084
HiC_4_21446110 21446109 21446110
HiC_4_21446140 21446139 21446140
HiC_4_21634167 21634166 21634167
HiC_4_21636669 21636668 21636669
HiC_4_21796266 21796265 21796266
HiC_4_21892379 21892378 21892379
HiC_4_21893900 21893899 21893900
HiC_4_21893952 21893951 21893952
HiC_4_21894052 21894051 21894052
HiC_4_21896454 21896453 21896454
HiC_4_21978608 21978607 21978608
HiC_4_21986552 21986551 21986552
HiC_4_21991951 21991950 21991951
HiC_4_22255560 22255559 22255560
HiC_4_22268431 22268430 22268431
HiC_4_22268437 22268436 22268437
HiC_4_22648980 22648979 22648980
HiC_4_22797048 22797047 22797048
HiC_4_22811593 22811592 22811593
HiC_4_22811644 22811643 22811644
HiC_4_22908899 22908898 22908899
HiC_4_23214426 23214425 23214426
HiC_4_23401344 23401343 23401344
HiC_4_23401373 23401372 23401373
HiC_4_23447063 23447062 23447063
HiC_4_23533930 23533929 23533930
HiC_4_23533942 23533941 23533942
HiC_4_23534008 23534007 23534008
HiC_4_23534044 23534043 23534044
HiC_4_23534056 23534055 23534056
HiC_4_23534107 23534106 23534107
HiC_4_23534137 23534136 23534137
HiC_4_23534146 23534145 23534146
HiC_4_23534503 23534502 23534503
HiC_4_23534608 23534607 23534608
HiC_4_23534644 23534643 23534644
HiC_4_23585189 23585188 23585189
HiC_4_23740072 23740071 23740072
HiC_4_23790418 23790417 23790418
HiC_4_23790523 23790522 23790523
HiC_4_23988687 23988686 23988687
HiC_4_24058583 24058582 24058583
HiC_4_24105287 24105286 24105287
HiC_4_24105288 24105287 24105288
HiC_4_24105289 24105288 24105289
HiC_4_24105298 24105297 24105298
HiC_4_24312522 24312521 24312522
HiC_4_24324452 24324451 24324452
HiC_4_24324481 24324480 24324481
HiC_4_24324487 24324486 24324487
HiC_4_24362882 24362881 24362882
HiC_4_24370142 24370141 24370142
HiC_4_24370144 24370143 24370144
HiC_4_24379834 24379833 24379834
HiC_4_24379844 24379843 24379844
HiC_4_24379846 24379845 24379846
HiC_4_24379895 24379894 24379895
HiC_4_24379899 24379898 24379899
HiC_4_24379920 24379919 24379920
HiC_4_24379933 24379932 24379933
HiC_4_24379934 24379933 24379934
HiC_4_24379956 24379955 24379956
HiC_4_24408314 24408313 24408314
HiC_4_24801454 24801453 24801454
HiC_4_24840957 24840956 24840957
HiC_4_24956153 24956152 24956153
HiC_4_24956169 24956168 24956169
HiC_4_25101818 25101817 25101818
HiC_4_25101854 25101853 25101854
HiC_4_25108222 25108221 25108222
HiC_4_25109274 25109273 25109274
HiC_4_25109427 25109426 25109427
HiC_4_25109469 25109468 25109469
HiC_4_25109472 25109471 25109472
HiC_4_25109493 25109492 25109493
HiC_4_25203849 25203848 25203849
HiC_4_25203860 25203859 25203860
HiC_4_25203887 25203886 25203887
HiC_4_25206492 25206491 25206492
HiC_4_25206568 25206567 25206568
HiC_4_25211394 25211393 25211394
HiC_4_25225226 25225225 25225226
HiC_4_25225255 25225254 25225255
HiC_4_25271543 25271542 25271543
HiC_4_25295734 25295733 25295734
HiC_4_25295785 25295784 25295785
HiC_4_25295789 25295788 25295789
HiC_4_25295794 25295793 25295794
HiC_4_25302798 25302797 25302798
HiC_4_25322478 25322477 25322478
HiC_4_25324458 25324457 25324458
HiC_4_25335930 25335929 25335930
HiC_4_25344479 25344478 25344479
HiC_4_25344491 25344490 25344491
HiC_4_25344502 25344501 25344502
HiC_4_25344506 25344505 25344506
HiC_4_25344532 25344531 25344532
HiC_4_25443424 25443423 25443424
HiC_4_25596143 25596142 25596143
HiC_4_25611545 25611544 25611545
HiC_4_25621611 25621610 25621611
HiC_4_25621615 25621614 25621615
HiC_4_25621645 25621644 25621645
HiC_4_25621701 25621700 25621701
HiC_4_25623915 25623914 25623915
HiC_4_25635476 25635475 25635476
HiC_4_25635550 25635549 25635550
HiC_4_25748379 25748378 25748379
HiC_4_25765658 25765657 25765658
HiC_4_25773465 25773464 25773465
HiC_4_25795745 25795744 25795745
HiC_4_25804686 25804685 25804686
HiC_4_25811087 25811086 25811087
HiC_4_25811150 25811149 25811150
HiC_4_25811176 25811175 25811176
HiC_4_25836114 25836113 25836114
HiC_4_25836420 25836419 25836420
HiC_4_25836489 25836488 25836489
HiC_4_25836519 25836518 25836519
HiC_4_25836573 25836572 25836573
HiC_4_25845346 25845345 25845346
HiC_4_25845358 25845357 25845358
HiC_4_25949753 25949752 25949753
HiC_4_26013410 26013409 26013410
HiC_4_26013446 26013445 26013446
HiC_4_26067497 26067496 26067497
HiC_4_26261394 26261393 26261394
HiC_4_26261516 26261515 26261516
HiC_4_26261526 26261525 26261526
HiC_4_26317952 26317951 26317952
HiC_4_26335324 26335323 26335324
HiC_4_26335381 26335380 26335381
HiC_4_26335417 26335416 26335417
HiC_4_26335442 26335441 26335442
HiC_4_26335452 26335451 26335452
HiC_4_26394736 26394735 26394736
HiC_4_26396134 26396133 26396134
HiC_4_26396145 26396144 26396145
HiC_4_26396157 26396156 26396157
HiC_4_26396197 26396196 26396197
HiC_4_26396222 26396221 26396222
HiC_4_26457562 26457561 26457562
HiC_4_26470555 26470554 26470555
HiC_4_26601678 26601677 26601678
HiC_4_26601733 26601732 26601733
HiC_4_26601740 26601739 26601740
HiC_4_26604008 26604007 26604008
HiC_4_26634119 26634118 26634119
HiC_4_26634212 26634211 26634212
HiC_4_26645647 26645646 26645647
HiC_4_26771732 26771731 26771732
HiC_4_26771866 26771865 26771866
HiC_4_26776378 26776377 26776378
HiC_4_26843203 26843202 26843203
HiC_4_26854487 26854486 26854487
HiC_4_26854592 26854591 26854592
HiC_4_26903782 26903781 26903782
HiC_4_26903795 26903794 26903795
HiC_4_26903849 26903848 26903849
HiC_4_26999578 26999577 26999578
HiC_4_26999587 26999586 26999587
HiC_4_27003114 27003113 27003114
HiC_4_27048038 27048037 27048038
HiC_4_27054422 27054421 27054422
HiC_4_27059815 27059814 27059815
HiC_4_27101928 27101927 27101928
HiC_4_27102893 27102892 27102893
HiC_4_27103051 27103050 27103051
HiC_4_27103069 27103068 27103069
HiC_4_27109984 27109983 27109984
HiC_4_27111021 27111020 27111021
HiC_4_27119245 27119244 27119245
HiC_4_27119327 27119326 27119327
HiC_4_27120313 27120312 27120313
HiC_4_27120431 27120430 27120431
HiC_4_27130313 27130312 27130313
HiC_4_27130314 27130313 27130314
HiC_4_27130450 27130449 27130450
HiC_4_27130467 27130466 27130467
HiC_4_27132261 27132260 27132261
HiC_4_27133986 27133985 27133986
HiC_4_27138054 27138053 27138054
HiC_4_27138071 27138070 27138071
HiC_4_27138113 27138112 27138113
HiC_4_27142180 27142179 27142180
HiC_4_27142220 27142219 27142220
HiC_4_27250284 27250283 27250284
HiC_4_27250286 27250285 27250286
HiC_4_27250376 27250375 27250376
HiC_4_27250384 27250383 27250384
HiC_4_27256905 27256904 27256905
HiC_4_27256935 27256934 27256935
HiC_4_27277200 27277199 27277200
HiC_4_27329555 27329554 27329555
HiC_4_27329577 27329576 27329577
HiC_4_27335789 27335788 27335789
HiC_4_27346383 27346382 27346383
HiC_4_27392302 27392301 27392302
HiC_4_27392314 27392313 27392314
HiC_4_27392376 27392375 27392376
HiC_4_27392379 27392378 27392379
HiC_4_27407350 27407349 27407350
HiC_4_27407358 27407357 27407358
HiC_4_27407453 27407452 27407453
HiC_4_27407479 27407478 27407479
HiC_4_27410871 27410870 27410871
HiC_4_27410892 27410891 27410892
HiC_4_27418400 27418399 27418400
HiC_4_27427814 27427813 27427814
HiC_4_27440766 27440765 27440766
HiC_4_27526674 27526673 27526674
HiC_4_27526744 27526743 27526744
HiC_4_27526745 27526744 27526745
HiC_4_27537447 27537446 27537447
HiC_4_27551382 27551381 27551382
HiC_4_27559470 27559469 27559470
HiC_4_27561844 27561843 27561844
HiC_4_27567912 27567911 27567912
HiC_4_27567956 27567955 27567956
HiC_4_27585623 27585622 27585623
HiC_4_27700017 27700016 27700017
HiC_4_27710770 27710769 27710770
HiC_4_27743342 27743341 27743342
HiC_4_27743357 27743356 27743357
HiC_4_27743439 27743438 27743439
HiC_4_27786074 27786073 27786074
HiC_4_27807541 27807540 27807541
HiC_4_27829140 27829139 27829140
HiC_4_27829215 27829214 27829215
HiC_4_27838890 27838889 27838890
HiC_4_27839983 27839982 27839983
HiC_4_27904744 27904743 27904744
HiC_4_27904793 27904792 27904793
HiC_4_27904850 27904849 27904850
HiC_4_27912883 27912882 27912883
HiC_4_27931480 27931479 27931480
HiC_4_27933820 27933819 27933820
HiC_4_27933822 27933821 27933822
HiC_4_27933886 27933885 27933886
HiC_4_27933935 27933934 27933935
HiC_4_27942648 27942647 27942648
HiC_4_27987709 27987708 27987709
HiC_4_27990513 27990512 27990513
HiC_4_27990595 27990594 27990595
HiC_4_27990634 27990633 27990634
HiC_4_27990682 27990681 27990682
HiC_4_28013655 28013654 28013655
HiC_4_28077960 28077959 28077960
HiC_4_28078033 28078032 28078033
HiC_4_28133200 28133199 28133200
HiC_4_28133305 28133304 28133305
HiC_4_28143046 28143045 28143046
HiC_4_28146595 28146594 28146595
HiC_4_28186287 28186286 28186287
HiC_4_28258328 28258327 28258328
HiC_4_28475470 28475469 28475470
HiC_4_28477685 28477684 28477685
HiC_4_28480342 28480341 28480342
HiC_4_28480395 28480394 28480395
HiC_4_28480405 28480404 28480405
HiC_4_28532842 28532841 28532842
HiC_4_28553363 28553362 28553363
HiC_4_28680115 28680114 28680115
HiC_4_28682405 28682404 28682405
HiC_4_28682411 28682410 28682411
HiC_4_28685834 28685833 28685834
HiC_4_28687276 28687275 28687276
HiC_4_28687293 28687292 28687293
HiC_4_28810950 28810949 28810950
HiC_4_28825620 28825619 28825620
HiC_4_28918105 28918104 28918105
HiC_4_28963571 28963570 28963571
HiC_4_29060995 29060994 29060995
HiC_4_29061012 29061011 29061012
HiC_4_29061016 29061015 29061016
HiC_4_29063236 29063235 29063236
HiC_4_29151312 29151311 29151312
HiC_4_29151473 29151472 29151473
HiC_4_29190797 29190796 29190797
HiC_4_29233758 29233757 29233758
HiC_4_29238982 29238981 29238982
HiC_4_29239021 29239020 29239021
HiC_4_29259511 29259510 29259511
HiC_4_29275168 29275167 29275168
HiC_4_29294390 29294389 29294390
HiC_4_29294414 29294413 29294414
HiC_4_29294486 29294485 29294486
HiC_4_29294504 29294503 29294504
HiC_4_29294546 29294545 29294546
HiC_4_29359924 29359923 29359924
HiC_4_29359975 29359974 29359975
HiC_4_29360038 29360037 29360038
HiC_4_29428571 29428570 29428571
HiC_4_29431017 29431016 29431017
HiC_4_29551171 29551170 29551171
HiC_4_29557684 29557683 29557684
HiC_4_29557738 29557737 29557738
HiC_4_29557785 29557784 29557785
HiC_4_29572866 29572865 29572866
HiC_4_29581959 29581958 29581959
HiC_4_29582012 29582011 29582012
HiC_4_29612422 29612421 29612422
HiC_4_29616954 29616953 29616954
HiC_4_29640546 29640545 29640546
HiC_4_29640556 29640555 29640556
HiC_4_29640574 29640573 29640574
HiC_4_29641447 29641446 29641447
HiC_4_29641454 29641453 29641454
HiC_4_29641485 29641484 29641485
HiC_4_29653511 29653510 29653511
HiC_4_29653543 29653542 29653543
HiC_4_29665026 29665025 29665026
HiC_4_29665127 29665126 29665127
HiC_4_29666449 29666448 29666449
HiC_4_29666501 29666500 29666501
HiC_4_29666512 29666511 29666512
HiC_4_29678864 29678863 29678864
HiC_4_29678922 29678921 29678922
HiC_4_29678933 29678932 29678933
HiC_4_29679597 29679596 29679597
HiC_4_29679674 29679673 29679674
HiC_4_29730149 29730148 29730149
HiC_4_29730196 29730195 29730196
HiC_4_29770617 29770616 29770617
HiC_4_29770672 29770671 29770672
HiC_4_29771938 29771937 29771938
HiC_4_29823793 29823792 29823793
HiC_4_29840744 29840743 29840744
HiC_4_29840833 29840832 29840833
HiC_4_29895282 29895281 29895282
HiC_4_29916320 29916319 29916320
HiC_4_29933807 29933806 29933807
HiC_4_29955443 29955442 29955443
HiC_4_29957283 29957282 29957283
HiC_4_29978373 29978372 29978373
HiC_4_30000537 30000536 30000537
HiC_4_30001996 30001995 30001996
HiC_4_30002032 30002031 30002032
HiC_4_30006205 30006204 30006205
HiC_4_30006229 30006228 30006229
HiC_4_30006268 30006267 30006268
HiC_4_30006304 30006303 30006304
HiC_4_30028801 30028800 30028801
HiC_4_30069832 30069831 30069832
HiC_4_30069861 30069860 30069861
HiC_4_30095947 30095946 30095947
HiC_4_30107477 30107476 30107477
HiC_4_30199532 30199531 30199532
HiC_4_30199652 30199651 30199652
HiC_4_30200648 30200647 30200648
HiC_4_30202689 30202688 30202689
HiC_4_30230101 30230100 30230101
HiC_4_30230191 30230190 30230191
HiC_4_30230241 30230240 30230241
HiC_4_30280509 30280508 30280509
HiC_4_30297585 30297584 30297585
HiC_4_30297612 30297611 30297612
HiC_4_30299672 30299671 30299672
HiC_4_30299818 30299817 30299818
HiC_4_30299820 30299819 30299820
HiC_4_30299850 30299849 30299850
HiC_4_30299871 30299870 30299871
HiC_4_30341505 30341504 30341505
HiC_4_30351201 30351200 30351201
HiC_4_30351205 30351204 30351205
HiC_4_30378078 30378077 30378078
HiC_4_30444007 30444006 30444007
HiC_4_30444070 30444069 30444070
HiC_4_30452549 30452548 30452549
HiC_4_30511783 30511782 30511783
HiC_4_30517707 30517706 30517707
HiC_4_30527273 30527272 30527273
HiC_4_30527332 30527331 30527332
HiC_4_30532401 30532400 30532401
HiC_4_30532430 30532429 30532430
HiC_4_30532487 30532486 30532487
HiC_4_30541756 30541755 30541756
HiC_4_30541771 30541770 30541771
HiC_4_30546933 30546932 30546933
HiC_4_30551941 30551940 30551941
HiC_4_30562275 30562274 30562275
HiC_4_30562279 30562278 30562279
HiC_4_30562280 30562279 30562280
HiC_4_30562283 30562282 30562283
HiC_4_30562302 30562301 30562302
HiC_4_30562407 30562406 30562407
HiC_4_30564735 30564734 30564735
HiC_4_30564756 30564755 30564756
HiC_4_30571119 30571118 30571119
HiC_4_30574754 30574753 30574754
HiC_4_30574816 30574815 30574816
HiC_4_30601391 30601390 30601391
HiC_4_30627282 30627281 30627282
HiC_4_30628157 30628156 30628157
HiC_4_30628194 30628193 30628194
HiC_4_30637101 30637100 30637101
HiC_4_30639462 30639461 30639462
HiC_4_30676862 30676861 30676862
HiC_4_30676876 30676875 30676876
HiC_4_30676921 30676920 30676921
HiC_4_30686919 30686918 30686919
HiC_4_30721414 30721413 30721414
HiC_4_30721429 30721428 30721429
HiC_4_30783643 30783642 30783643
HiC_4_30783661 30783660 30783661
HiC_4_30783671 30783670 30783671
HiC_4_30783675 30783674 30783675
HiC_4_30783707 30783706 30783707
HiC_4_30784720 30784719 30784720
HiC_4_30784762 30784761 30784762
HiC_4_30914088 30914087 30914088
HiC_4_30935838 30935837 30935838
HiC_4_31029165 31029164 31029165
HiC_4_31029293 31029292 31029293
HiC_4_31029326 31029325 31029326
HiC_4_31029344 31029343 31029344
HiC_4_31086227 31086226 31086227
HiC_4_31113937 31113936 31113937
HiC_4_31124786 31124785 31124786
HiC_4_31124847 31124846 31124847
HiC_4_31141664 31141663 31141664
HiC_4_31141685 31141684 31141685
HiC_4_31141735 31141734 31141735
HiC_4_31157171 31157170 31157171
HiC_4_31157224 31157223 31157224
HiC_4_31158797 31158796 31158797
HiC_4_31186270 31186269 31186270
HiC_4_31186279 31186278 31186279
HiC_4_31186284 31186283 31186284
HiC_4_31186289 31186288 31186289
HiC_4_31186321 31186320 31186321
HiC_4_31202496 31202495 31202496
HiC_4_31202502 31202501 31202502
HiC_4_31203686 31203685 31203686
HiC_4_31212445 31212444 31212445
HiC_4_31212470 31212469 31212470
HiC_4_31212476 31212475 31212476
HiC_4_31212484 31212483 31212484
HiC_4_31214326 31214325 31214326
HiC_4_31234603 31234602 31234603
HiC_4_31235618 31235617 31235618
HiC_4_31235626 31235625 31235626
HiC_4_31253280 31253279 31253280
HiC_4_31369319 31369318 31369319
HiC_4_31369337 31369336 31369337
HiC_4_31369446 31369445 31369446
HiC_4_31409315 31409314 31409315
HiC_4_31409333 31409332 31409333
HiC_4_31409408 31409407 31409408
HiC_4_31421409 31421408 31421409
HiC_4_31446074 31446073 31446074
HiC_4_31472850 31472849 31472850
HiC_4_31472919 31472918 31472919
HiC_4_31472966 31472965 31472966
HiC_4_31509635 31509634 31509635
HiC_4_31509650 31509649 31509650
HiC_4_31509773 31509772 31509773
HiC_4_31533153 31533152 31533153
HiC_4_31533281 31533280 31533281
HiC_4_31535784 31535783 31535784
HiC_4_31535793 31535792 31535793
HiC_4_31540153 31540152 31540153
HiC_4_31548630 31548629 31548630
HiC_4_31685355 31685354 31685355
HiC_4_31685360 31685359 31685360
HiC_4_31685395 31685394 31685395
HiC_4_31694719 31694718 31694719
HiC_4_31694768 31694767 31694768
HiC_4_31694778 31694777 31694778
HiC_4_31694894 31694893 31694894
HiC_4_31711483 31711482 31711483
HiC_4_31726755 31726754 31726755
HiC_4_31729850 31729849 31729850
HiC_4_31747834 31747833 31747834
HiC_4_31747928 31747927 31747928
HiC_4_31787372 31787371 31787372
HiC_4_31787416 31787415 31787416
HiC_4_31792025 31792024 31792025
HiC_4_31793545 31793544 31793545
HiC_4_31818387 31818386 31818387
HiC_4_31818400 31818399 31818400
HiC_4_31818464 31818463 31818464
HiC_4_31870475 31870474 31870475
HiC_4_31870508 31870507 31870508
HiC_4_31912279 31912278 31912279
HiC_4_31912362 31912361 31912362
HiC_4_31921665 31921664 31921665
HiC_4_31921666 31921665 31921666
HiC_4_31921682 31921681 31921682
HiC_4_31921764 31921763 31921764
HiC_4_31921790 31921789 31921790
HiC_4_31924076 31924075 31924076
HiC_4_31924121 31924120 31924121
HiC_4_31937989 31937988 31937989
HiC_4_31970376 31970375 31970376
HiC_4_31971402 31971401 31971402
HiC_4_31971412 31971411 31971412
HiC_4_31971460 31971459 31971460
HiC_4_31978068 31978067 31978068
HiC_4_31981499 31981498 31981499
HiC_4_32007437 32007436 32007437
HiC_4_32007476 32007475 32007476
HiC_4_32013866 32013865 32013866
HiC_4_32028138 32028137 32028138
HiC_4_32028155 32028154 32028155
HiC_4_32028207 32028206 32028207
HiC_4_32051654 32051653 32051654
HiC_4_32051745 32051744 32051745
HiC_4_32064557 32064556 32064557
HiC_4_32064587 32064586 32064587
HiC_4_32082439 32082438 32082439
HiC_4_32082487 32082486 32082487
HiC_4_32086387 32086386 32086387
HiC_4_32086425 32086424 32086425
HiC_4_32086435 32086434 32086435
HiC_4_32086468 32086467 32086468
HiC_4_32092096 32092095 32092096
HiC_4_32096192 32096191 32096192
HiC_4_32103237 32103236 32103237
HiC_4_32103352 32103351 32103352
HiC_4_32121014 32121013 32121014
HiC_4_32131272 32131271 32131272
HiC_4_32131379 32131378 32131379
HiC_4_32160311 32160310 32160311
HiC_4_32160385 32160384 32160385
HiC_4_32168934 32168933 32168934
HiC_4_32169040 32169039 32169040
HiC_4_32178350 32178349 32178350
HiC_4_32178452 32178451 32178452
HiC_4_32181350 32181349 32181350
HiC_4_32181434 32181433 32181434
HiC_4_32181449 32181448 32181449
HiC_4_32181458 32181457 32181458
HiC_4_32220448 32220447 32220448
HiC_4_32224209 32224208 32224209
HiC_4_32224247 32224246 32224247
HiC_4_32224252 32224251 32224252
HiC_4_32224282 32224281 32224282
HiC_4_32224348 32224347 32224348
HiC_4_32224397 32224396 32224397
HiC_4_32228650 32228649 32228650
HiC_4_32228673 32228672 32228673
HiC_4_32228756 32228755 32228756
HiC_4_32231775 32231774 32231775
HiC_4_32231871 32231870 32231871
HiC_4_32244244 32244243 32244244
HiC_4_32272386 32272385 32272386
HiC_4_32272434 32272433 32272434
HiC_4_32282151 32282150 32282151
HiC_4_32295349 32295348 32295349
HiC_4_32295492 32295491 32295492
HiC_4_32317878 32317877 32317878
HiC_4_32374688 32374687 32374688
HiC_4_32376312 32376311 32376312
HiC_4_32376411 32376410 32376411
HiC_4_32386007 32386006 32386007
HiC_4_32386075 32386074 32386075
HiC_4_32386077 32386076 32386077
HiC_4_32415374 32415373 32415374
HiC_4_32437330 32437329 32437330
HiC_4_32445562 32445561 32445562
HiC_4_32446764 32446763 32446764
HiC_4_32446943 32446942 32446943
HiC_4_32453551 32453550 32453551
HiC_4_32464767 32464766 32464767
HiC_4_32509422 32509421 32509422
HiC_4_32547713 32547712 32547713
HiC_4_32547791 32547790 32547791
HiC_4_32561250 32561249 32561250
HiC_4_32561275 32561274 32561275
HiC_4_32568204 32568203 32568204
HiC_4_32568209 32568208 32568209
HiC_4_32568236 32568235 32568236
HiC_4_32578325 32578324 32578325
HiC_4_32578381 32578380 32578381
HiC_4_32586696 32586695 32586696
HiC_4_32590411 32590410 32590411
HiC_4_32590423 32590422 32590423
HiC_4_32590474 32590473 32590474
HiC_4_32616152 32616151 32616152
HiC_4_32633320 32633319 32633320
HiC_4_32659030 32659029 32659030
HiC_4_32659033 32659032 32659033
HiC_4_32672667 32672666 32672667
HiC_4_32684413 32684412 32684413
HiC_4_32684420 32684419 32684420
HiC_4_32686455 32686454 32686455
HiC_4_32686546 32686545 32686546
HiC_4_32697338 32697337 32697338
HiC_4_32700850 32700849 32700850
HiC_4_32743772 32743771 32743772
HiC_4_32768915 32768914 32768915
HiC_4_32768957 32768956 32768957
HiC_4_32768986 32768985 32768986
HiC_4_32768996 32768995 32768996
HiC_4_32771761 32771760 32771761
HiC_4_32771808 32771807 32771808
HiC_4_32771836 32771835 32771836
HiC_4_32773871 32773870 32773871
HiC_4_32774003 32774002 32774003
HiC_4_32779739 32779738 32779739
HiC_4_32795767 32795766 32795767
HiC_4_32820644 32820643 32820644
HiC_4_32820728 32820727 32820728
HiC_4_32837312 32837311 32837312
HiC_4_32841386 32841385 32841386
HiC_4_32841449 32841448 32841449
HiC_4_32850334 32850333 32850334
HiC_4_32854277 32854276 32854277
HiC_4_32854387 32854386 32854387
HiC_4_32854408 32854407 32854408
HiC_4_32869365 32869364 32869365
HiC_4_32869388 32869387 32869388
HiC_4_32875738 32875737 32875738
HiC_4_32875807 32875806 32875807
HiC_4_32921670 32921669 32921670
HiC_4_32944387 32944386 32944387
HiC_4_32944413 32944412 32944413
HiC_4_32947136 32947135 32947136
HiC_4_32958633 32958632 32958633
HiC_4_32984129 32984128 32984129
HiC_4_33007643 33007642 33007643
HiC_4_33007721 33007720 33007721
HiC_4_33008003 33008002 33008003
HiC_4_33008051 33008050 33008051
HiC_4_33008181 33008180 33008181
HiC_4_33026045 33026044 33026045
HiC_4_33029548 33029547 33029548
HiC_4_33029594 33029593 33029594
HiC_4_33042980 33042979 33042980
HiC_4_33062788 33062787 33062788
HiC_4_33062820 33062819 33062820
HiC_4_33062828 33062827 33062828
HiC_4_33062829 33062828 33062829
HiC_4_33067395 33067394 33067395
HiC_4_33067436 33067435 33067436
HiC_4_33067468 33067467 33067468
HiC_4_33091849 33091848 33091849
HiC_4_33091915 33091914 33091915
HiC_4_33091939 33091938 33091939
HiC_4_33099696 33099695 33099696
HiC_4_33099773 33099772 33099773
HiC_4_33160893 33160892 33160893
HiC_4_33160957 33160956 33160957
HiC_4_33160986 33160985 33160986
HiC_4_33163333 33163332 33163333
HiC_4_33163360 33163359 33163360
HiC_4_33164493 33164492 33164493
HiC_4_33164517 33164516 33164517
HiC_4_33171304 33171303 33171304
HiC_4_33171335 33171334 33171335
HiC_4_33180067 33180066 33180067
HiC_4_33180097 33180096 33180097
HiC_4_33180131 33180130 33180131
HiC_4_33180155 33180154 33180155
HiC_4_33192608 33192607 33192608
HiC_4_33192633 33192632 33192633
HiC_4_33192673 33192672 33192673
HiC_4_33192699 33192698 33192699
HiC_4_33192708 33192707 33192708
HiC_4_33192719 33192718 33192719
HiC_4_33220267 33220266 33220267
HiC_4_33220288 33220287 33220288
HiC_4_33220390 33220389 33220390
HiC_4_33257232 33257231 33257232
HiC_4_33259662 33259661 33259662
HiC_4_33275121 33275120 33275121
HiC_4_33281170 33281169 33281170
HiC_4_33281297 33281296 33281297
HiC_4_33281319 33281318 33281319
HiC_4_33292775 33292774 33292775
HiC_4_33292912 33292911 33292912
HiC_4_33292914 33292913 33292914
HiC_4_33295429 33295428 33295429
HiC_4_33295532 33295531 33295532
HiC_4_33311373 33311372 33311373
HiC_4_33311376 33311375 33311376
HiC_4_33311379 33311378 33311379
HiC_4_33311497 33311496 33311497
HiC_4_33381863 33381862 33381863
HiC_4_33382043 33382042 33382043
HiC_4_33398227 33398226 33398227
HiC_4_33400689 33400688 33400689
HiC_4_33400739 33400738 33400739
HiC_4_33406730 33406729 33406730
HiC_4_33445737 33445736 33445737
HiC_4_33452031 33452030 33452031
HiC_4_33480408 33480407 33480408
HiC_4_33480487 33480486 33480487
HiC_4_33518373 33518372 33518373
HiC_4_33518444 33518443 33518444
HiC_4_33593055 33593054 33593055
HiC_4_33593064 33593063 33593064
HiC_4_33593078 33593077 33593078
HiC_4_33593188 33593187 33593188
HiC_4_33603568 33603567 33603568
HiC_4_33603639 33603638 33603639
HiC_4_33605849 33605848 33605849
HiC_4_33605932 33605931 33605932
HiC_4_33605991 33605990 33605991
HiC_4_33618273 33618272 33618273
HiC_4_33633643 33633642 33633643
HiC_4_33633769 33633768 33633769
HiC_4_33648050 33648049 33648050
HiC_4_33648096 33648095 33648096
HiC_4_33648105 33648104 33648105
HiC_4_33657570 33657569 33657570
HiC_4_33657668 33657667 33657668
HiC_4_33709424 33709423 33709424
HiC_4_33731425 33731424 33731425
HiC_4_33753349 33753348 33753349
HiC_4_33753408 33753407 33753408
HiC_4_33755263 33755262 33755263
HiC_4_33755280 33755279 33755280
HiC_4_33789472 33789471 33789472
HiC_4_33802172 33802171 33802172
HiC_4_33802219 33802218 33802219
HiC_4_33802307 33802306 33802307
HiC_4_33830913 33830912 33830913
HiC_4_33870270 33870269 33870270
HiC_4_33870293 33870292 33870293
HiC_4_33878786 33878785 33878786
HiC_4_33879670 33879669 33879670
HiC_4_33879728 33879727 33879728
HiC_4_33888869 33888868 33888869
HiC_4_33888900 33888899 33888900
HiC_4_33907234 33907233 33907234
HiC_4_33912545 33912544 33912545
HiC_4_33912598 33912597 33912598
HiC_4_33930511 33930510 33930511
HiC_4_33930525 33930524 33930525
HiC_4_33941505 33941504 33941505
HiC_4_33941517 33941516 33941517
HiC_4_33941645 33941644 33941645
HiC_4_33941668 33941667 33941668
HiC_4_33952135 33952134 33952135
HiC_4_33987210 33987209 33987210
HiC_4_33993192 33993191 33993192
HiC_4_33993279 33993278 33993279
HiC_4_33995176 33995175 33995176
HiC_4_33995200 33995199 33995200
HiC_4_33997669 33997668 33997669
HiC_4_33997675 33997674 33997675
HiC_4_33997795 33997794 33997795
HiC_4_34017918 34017917 34017918
HiC_4_34017955 34017954 34017955
HiC_4_34017978 34017977 34017978
HiC_4_34017990 34017989 34017990
HiC_4_34039353 34039352 34039353
HiC_4_34063545 34063544 34063545
HiC_4_34063636 34063635 34063636
HiC_4_34093824 34093823 34093824
HiC_4_34093872 34093871 34093872
HiC_4_34137385 34137384 34137385
HiC_4_34147977 34147976 34147977
HiC_4_34148031 34148030 34148031
HiC_4_34148045 34148044 34148045
HiC_4_34148061 34148060 34148061
HiC_4_34148066 34148065 34148066
HiC_4_34195988 34195987 34195988
HiC_4_34195991 34195990 34195991
HiC_4_34196021 34196020 34196021
HiC_4_34196052 34196051 34196052
HiC_4_34244018 34244017 34244018
HiC_4_34244057 34244056 34244057
HiC_4_34261948 34261947 34261948
HiC_4_34262077 34262076 34262077
HiC_4_34263704 34263703 34263704
HiC_4_34268043 34268042 34268043
HiC_4_34268103 34268102 34268103
HiC_4_34324033 34324032 34324033
HiC_4_34324114 34324113 34324114
HiC_4_34342014 34342013 34342014
HiC_4_34342127 34342126 34342127
HiC_4_34358076 34358075 34358076
HiC_4_34358089 34358088 34358089
HiC_4_34358102 34358101 34358102
HiC_4_34358105 34358104 34358105
HiC_4_34358112 34358111 34358112
HiC_4_34365511 34365510 34365511
HiC_4_34365568 34365567 34365568
HiC_4_34367098 34367097 34367098
HiC_4_34402591 34402590 34402591
HiC_4_34402612 34402611 34402612
HiC_4_34414107 34414106 34414107
HiC_4_34497020 34497019 34497020
HiC_4_34518477 34518476 34518477
HiC_4_34518564 34518563 34518564
HiC_4_34519473 34519472 34519473
HiC_4_34520775 34520774 34520775
HiC_4_34520822 34520821 34520822
HiC_4_34576123 34576122 34576123
HiC_4_34576148 34576147 34576148
HiC_4_34599517 34599516 34599517
HiC_4_34599609 34599608 34599609
HiC_4_34643366 34643365 34643366
HiC_4_34664383 34664382 34664383
HiC_4_34664388 34664387 34664388
HiC_4_34664442 34664441 34664442
HiC_4_34666118 34666117 34666118
HiC_4_34666187 34666186 34666187
HiC_4_34666198 34666197 34666198
HiC_4_34677623 34677622 34677623
HiC_4_34677640 34677639 34677640
HiC_4_34685893 34685892 34685893
HiC_4_34685932 34685931 34685932
HiC_4_34685978 34685977 34685978
HiC_4_34688691 34688690 34688691
HiC_4_34714150 34714149 34714150
HiC_4_34741707 34741706 34741707
HiC_4_34741779 34741778 34741779
HiC_4_34753545 34753544 34753545
HiC_4_34753560 34753559 34753560
HiC_4_34753697 34753696 34753697
HiC_4_34760654 34760653 34760654
HiC_4_34760705 34760704 34760705
HiC_4_34760727 34760726 34760727
HiC_4_34760734 34760733 34760734
HiC_4_34760738 34760737 34760738
HiC_4_34760794 34760793 34760794
HiC_4_34783731 34783730 34783731
HiC_4_34783775 34783774 34783775
HiC_4_34828485 34828484 34828485
HiC_4_34844639 34844638 34844639
HiC_4_34844680 34844679 34844680
HiC_4_34844700 34844699 34844700
HiC_4_34844721 34844720 34844721
HiC_4_34844786 34844785 34844786
HiC_4_34849971 34849970 34849971
HiC_4_34877161 34877160 34877161
HiC_4_34877179 34877178 34877179
HiC_4_34877199 34877198 34877199
HiC_4_34877205 34877204 34877205
HiC_4_34877307 34877306 34877307
HiC_4_34877321 34877320 34877321
HiC_4_34877330 34877329 34877330
HiC_4_34892257 34892256 34892257
HiC_4_34892276 34892275 34892276
HiC_4_34892299 34892298 34892299
HiC_4_34904930 34904929 34904930
HiC_4_34904964 34904963 34904964
HiC_4_34905006 34905005 34905006
HiC_4_34934237 34934236 34934237
HiC_4_34934296 34934295 34934296
HiC_4_34993163 34993162 34993163
HiC_4_34993175 34993174 34993175
HiC_4_35023231 35023230 35023231
HiC_4_35023307 35023306 35023307
HiC_4_35023333 35023332 35023333
HiC_4_35051336 35051335 35051336
HiC_4_35059225 35059224 35059225
HiC_4_35063683 35063682 35063683
HiC_4_35063727 35063726 35063727
HiC_4_35079149 35079148 35079149
HiC_4_35079209 35079208 35079209
HiC_4_35091529 35091528 35091529
HiC_4_35091546 35091545 35091546
HiC_4_35091560 35091559 35091560
HiC_4_35091630 35091629 35091630
HiC_4_35114834 35114833 35114834
HiC_4_35117317 35117316 35117317
HiC_4_35117411 35117410 35117411
HiC_4_35135812 35135811 35135812
HiC_4_35135847 35135846 35135847
HiC_4_35178448 35178447 35178448
HiC_4_35236618 35236617 35236618
HiC_4_35236676 35236675 35236676
HiC_4_35236771 35236770 35236771
HiC_4_35236791 35236790 35236791
HiC_4_35288765 35288764 35288765
HiC_4_35293932 35293931 35293932
HiC_4_35315549 35315548 35315549
HiC_4_35401394 35401393 35401394
HiC_4_35401448 35401447 35401448
HiC_4_35401457 35401456 35401457
HiC_4_35401517 35401516 35401517
HiC_4_35405526 35405525 35405526
HiC_5_148740 148739 148740
HiC_5_178602 178601 178602
HiC_5_178614 178613 178614
HiC_5_224963 224962 224963
HiC_5_236422 236421 236422
HiC_5_301571 301570 301571
HiC_5_347027 347026 347027
HiC_5_348090 348089 348090
HiC_5_388233 388232 388233
HiC_5_448784 448783 448784
HiC_5_448847 448846 448847
HiC_5_448875 448874 448875
HiC_5_448910 448909 448910
HiC_5_473696 473695 473696
HiC_5_496685 496684 496685
HiC_5_496868 496867 496868
HiC_5_498650 498649 498650
HiC_5_570369 570368 570369
HiC_5_620738 620737 620738
HiC_5_620771 620770 620771
HiC_5_677499 677498 677499
HiC_5_691614 691613 691614
HiC_5_801820 801819 801820
HiC_5_801844 801843 801844
HiC_5_801946 801945 801946
HiC_5_838273 838272 838273
HiC_5_850386 850385 850386
HiC_5_1037545 1037544 1037545
HiC_5_1054099 1054098 1054099
HiC_5_1054104 1054103 1054104
HiC_5_1061363 1061362 1061363
HiC_5_1061372 1061371 1061372
HiC_5_1197892 1197891 1197892
HiC_5_1257591 1257590 1257591
HiC_5_1262644 1262643 1262644
HiC_5_1285482 1285481 1285482
HiC_5_1343054 1343053 1343054
HiC_5_1382307 1382306 1382307
HiC_5_1386057 1386056 1386057
HiC_5_1387449 1387448 1387449
HiC_5_1500855 1500854 1500855
HiC_5_1502916 1502915 1502916
HiC_5_1511082 1511081 1511082
HiC_5_1512924 1512923 1512924
HiC_5_1540200 1540199 1540200
HiC_5_1587446 1587445 1587446
HiC_5_1591633 1591632 1591633
HiC_5_1730115 1730114 1730115
HiC_5_1753775 1753774 1753775
HiC_5_1767396 1767395 1767396
HiC_5_1835109 1835108 1835109
HiC_5_1838459 1838458 1838459
HiC_5_1843579 1843578 1843579
HiC_5_1843585 1843584 1843585
HiC_5_1846877 1846876 1846877
HiC_5_1895372 1895371 1895372
HiC_5_1895430 1895429 1895430
HiC_5_1895435 1895434 1895435
HiC_5_2039733 2039732 2039733
HiC_5_2039823 2039822 2039823
HiC_5_2039824 2039823 2039824
HiC_5_2103634 2103633 2103634
HiC_5_2220669 2220668 2220669
HiC_5_2286058 2286057 2286058
HiC_5_2296196 2296195 2296196
HiC_5_2306764 2306763 2306764
HiC_5_2344667 2344666 2344667
HiC_5_2369210 2369209 2369210
HiC_5_2416942 2416941 2416942
HiC_5_2416968 2416967 2416968
HiC_5_2417013 2417012 2417013
HiC_5_2435035 2435034 2435035
HiC_5_2455467 2455466 2455467
HiC_5_2489147 2489146 2489147
HiC_5_2536747 2536746 2536747
HiC_5_2630420 2630419 2630420
HiC_5_2707493 2707492 2707493
HiC_5_2707559 2707558 2707559
HiC_5_2749528 2749527 2749528
HiC_5_2762597 2762596 2762597
HiC_5_2763844 2763843 2763844
HiC_5_2771158 2771157 2771158
HiC_5_2783113 2783112 2783113
HiC_5_2783115 2783114 2783115
HiC_5_2783227 2783226 2783227
HiC_5_2783228 2783227 2783228
HiC_5_2785718 2785717 2785718
HiC_5_2785849 2785848 2785849
HiC_5_2825633 2825632 2825633
HiC_5_2862441 2862440 2862441
HiC_5_2869367 2869366 2869367
HiC_5_2909674 2909673 2909674
HiC_5_2940678 2940677 2940678
HiC_5_2940686 2940685 2940686
HiC_5_3200034 3200033 3200034
HiC_5_3200043 3200042 3200043
HiC_5_3200908 3200907 3200908
HiC_5_3201032 3201031 3201032
HiC_5_3207948 3207947 3207948
HiC_5_3211623 3211622 3211623
HiC_5_3211636 3211635 3211636
HiC_5_3211693 3211692 3211693
HiC_5_3231588 3231587 3231588
HiC_5_3268637 3268636 3268637
HiC_5_3327494 3327493 3327494
HiC_5_3371984 3371983 3371984
HiC_5_3372056 3372055 3372056
HiC_5_3372072 3372071 3372072
HiC_5_3373627 3373626 3373627
HiC_5_3381470 3381469 3381470
HiC_5_3381556 3381555 3381556
HiC_5_3381619 3381618 3381619
HiC_5_3405821 3405820 3405821
HiC_5_3405854 3405853 3405854
HiC_5_3416065 3416064 3416065
HiC_5_3574461 3574460 3574461
HiC_5_3576586 3576585 3576586
HiC_5_3576659 3576658 3576659
HiC_5_3576684 3576683 3576684
HiC_5_3588002 3588001 3588002
HiC_5_3589578 3589577 3589578
HiC_5_3635969 3635968 3635969
HiC_5_3681543 3681542 3681543
HiC_5_3681602 3681601 3681602
HiC_5_3773137 3773136 3773137
HiC_5_3811194 3811193 3811194
HiC_5_3811227 3811226 3811227
HiC_5_3815068 3815067 3815068
HiC_5_3819615 3819614 3819615
HiC_5_3823614 3823613 3823614
HiC_5_3823617 3823616 3823617
HiC_5_3823618 3823617 3823618
HiC_5_3833651 3833650 3833651
HiC_5_3850444 3850443 3850444
HiC_5_3861611 3861610 3861611
HiC_5_3982802 3982801 3982802
HiC_5_3982823 3982822 3982823
HiC_5_3991250 3991249 3991250
HiC_5_4027713 4027712 4027713
HiC_5_4085160 4085159 4085160
HiC_5_4100335 4100334 4100335
HiC_5_4181738 4181737 4181738
HiC_5_4270874 4270873 4270874
HiC_5_4330224 4330223 4330224
HiC_5_4351956 4351955 4351956
HiC_5_4371858 4371857 4371858
HiC_5_4476554 4476553 4476554
HiC_5_4479304 4479303 4479304
HiC_5_4486121 4486120 4486121
HiC_5_4538639 4538638 4538639
HiC_5_4538651 4538650 4538651
HiC_5_4558158 4558157 4558158
HiC_5_4569627 4569626 4569627
HiC_5_4612745 4612744 4612745
HiC_5_4627781 4627780 4627781
HiC_5_4690812 4690811 4690812
HiC_5_4697209 4697208 4697209
HiC_5_4702376 4702375 4702376
HiC_5_4705799 4705798 4705799
HiC_5_4726569 4726568 4726569
HiC_5_4726627 4726626 4726627
HiC_5_4764477 4764476 4764477
HiC_5_4855784 4855783 4855784
HiC_5_4855955 4855954 4855955
HiC_5_4863207 4863206 4863207
HiC_5_4961936 4961935 4961936
HiC_5_4982994 4982993 4982994
HiC_5_4992826 4992825 4992826
HiC_5_5013601 5013600 5013601
HiC_5_5014864 5014863 5014864
HiC_5_5014982 5014981 5014982
HiC_5_5041975 5041974 5041975
HiC_5_5043059 5043058 5043059
HiC_5_5043147 5043146 5043147
HiC_5_5043155 5043154 5043155
HiC_5_5059254 5059253 5059254
HiC_5_5059256 5059255 5059256
HiC_5_5059297 5059296 5059297
HiC_5_5059305 5059304 5059305
HiC_5_5059319 5059318 5059319
HiC_5_5059329 5059328 5059329
HiC_5_5059381 5059380 5059381
HiC_5_5066304 5066303 5066304
HiC_5_5066434 5066433 5066434
HiC_5_5080891 5080890 5080891
HiC_5_5080926 5080925 5080926
HiC_5_5082052 5082051 5082052
HiC_5_5140841 5140840 5140841
HiC_5_5140847 5140846 5140847
HiC_5_5231414 5231413 5231414
HiC_5_5231459 5231458 5231459
HiC_5_5231504 5231503 5231504
HiC_5_5262208 5262207 5262208
HiC_5_5299115 5299114 5299115
HiC_5_5395468 5395467 5395468
HiC_5_5397500 5397499 5397500
HiC_5_5479089 5479088 5479089
HiC_5_5557251 5557250 5557251
HiC_5_5575779 5575778 5575779
HiC_5_5575799 5575798 5575799
HiC_5_5579626 5579625 5579626
HiC_5_5579645 5579644 5579645
HiC_5_5618387 5618386 5618387
HiC_5_5618400 5618399 5618400
HiC_5_5622428 5622427 5622428
HiC_5_5635904 5635903 5635904
HiC_5_5635983 5635982 5635983
HiC_5_5636017 5636016 5636017
HiC_5_5699964 5699963 5699964
HiC_5_5700019 5700018 5700019
HiC_5_5707357 5707356 5707357
HiC_5_5775489 5775488 5775489
HiC_5_5775512 5775511 5775512
HiC_5_5895712 5895711 5895712
HiC_5_5895785 5895784 5895785
HiC_5_5998373 5998372 5998373
HiC_5_5998449 5998448 5998449
HiC_5_6009076 6009075 6009076
HiC_5_6009768 6009767 6009768
HiC_5_6009788 6009787 6009788
HiC_5_6012184 6012183 6012184
HiC_5_6037151 6037150 6037151
HiC_5_6038241 6038240 6038241
HiC_5_6080916 6080915 6080916
HiC_5_6158442 6158441 6158442
HiC_5_6158503 6158502 6158503
HiC_5_6217772 6217771 6217772
HiC_5_6249168 6249167 6249168
HiC_5_6251606 6251605 6251606
HiC_5_6279918 6279917 6279918
HiC_5_6280017 6280016 6280017
HiC_5_6294411 6294410 6294411
HiC_5_6413665 6413664 6413665
HiC_5_6469001 6469000 6469001
HiC_5_6469021 6469020 6469021
HiC_5_6469069 6469068 6469069
HiC_5_6469160 6469159 6469160
HiC_5_6469182 6469181 6469182
HiC_5_6489694 6489693 6489694
HiC_5_6568656 6568655 6568656
HiC_5_6640282 6640281 6640282
HiC_5_6699763 6699762 6699763
HiC_5_6699801 6699800 6699801
HiC_5_6799287 6799286 6799287
HiC_5_6825794 6825793 6825794
HiC_5_6825874 6825873 6825874
HiC_5_6834560 6834559 6834560
HiC_5_6834570 6834569 6834570
HiC_5_6893947 6893946 6893947
HiC_5_6908183 6908182 6908183
HiC_5_6933713 6933712 6933713
HiC_5_6958983 6958982 6958983
HiC_5_6959059 6959058 6959059
HiC_5_6959090 6959089 6959090
HiC_5_6984151 6984150 6984151
HiC_5_7092055 7092054 7092055
HiC_5_7092202 7092201 7092202
HiC_5_7092212 7092211 7092212
HiC_5_7092225 7092224 7092225
HiC_5_7094830 7094829 7094830
HiC_5_7096372 7096371 7096372
HiC_5_7096374 7096373 7096374
HiC_5_7096396 7096395 7096396
HiC_5_7096422 7096421 7096422
HiC_5_7103546 7103545 7103546
HiC_5_7103585 7103584 7103585
HiC_5_7208472 7208471 7208472
HiC_5_7217167 7217166 7217167
HiC_5_7219260 7219259 7219260
HiC_5_7219326 7219325 7219326
HiC_5_7219328 7219327 7219328
HiC_5_7386349 7386348 7386349
HiC_5_7526470 7526469 7526470
HiC_5_7526548 7526547 7526548
HiC_5_7540776 7540775 7540776
HiC_5_7540818 7540817 7540818
HiC_5_7569701 7569700 7569701
HiC_5_7569725 7569724 7569725
HiC_5_7652307 7652306 7652307
HiC_5_7668407 7668406 7668407
HiC_5_7698119 7698118 7698119
HiC_5_7727121 7727120 7727121
HiC_5_7793454 7793453 7793454
HiC_5_7824546 7824545 7824546
HiC_5_7827112 7827111 7827112
HiC_5_7827450 7827449 7827450
HiC_5_7874545 7874544 7874545
HiC_5_7951098 7951097 7951098
HiC_5_8181833 8181832 8181833
HiC_5_8215821 8215820 8215821
HiC_5_8221439 8221438 8221439
HiC_5_8236786 8236785 8236786
HiC_5_8251679 8251678 8251679
HiC_5_8266219 8266218 8266219
HiC_5_8426774 8426773 8426774
HiC_5_8453927 8453926 8453927
HiC_5_8573394 8573393 8573394
HiC_5_8714839 8714838 8714839
HiC_5_8755026 8755025 8755026
HiC_5_8791163 8791162 8791163
HiC_5_8791223 8791222 8791223
HiC_5_8971277 8971276 8971277
HiC_5_9053409 9053408 9053409
HiC_5_9073743 9073742 9073743
HiC_5_9112355 9112354 9112355
HiC_5_9112361 9112360 9112361
HiC_5_9150237 9150236 9150237
HiC_5_9154336 9154335 9154336
HiC_5_9154559 9154558 9154559
HiC_5_9378012 9378011 9378012
HiC_5_9379489 9379488 9379489
HiC_5_9407404 9407403 9407404
HiC_5_9744521 9744520 9744521
HiC_5_9767515 9767514 9767515
HiC_5_9883586 9883585 9883586
HiC_5_9883592 9883591 9883592
HiC_5_9906361 9906360 9906361
HiC_5_9906425 9906424 9906425
HiC_5_9997114 9997113 9997114
HiC_5_10015250 10015249 10015250
HiC_5_10079875 10079874 10079875
HiC_5_10193764 10193763 10193764
HiC_5_10193815 10193814 10193815
HiC_5_10196255 10196254 10196255
HiC_5_10196261 10196260 10196261
HiC_5_10359243 10359242 10359243
HiC_5_10359264 10359263 10359264
HiC_5_10419958 10419957 10419958
HiC_5_10420045 10420044 10420045
HiC_5_10420092 10420091 10420092
HiC_5_10420107 10420106 10420107
HiC_5_10443576 10443575 10443576
HiC_5_10559359 10559358 10559359
HiC_5_10649270 10649269 10649270
HiC_5_10682221 10682220 10682221
HiC_5_10682252 10682251 10682252
HiC_5_10682255 10682254 10682255
HiC_5_10682291 10682290 10682291
HiC_5_10695211 10695210 10695211
HiC_5_10695297 10695296 10695297
HiC_5_10799529 10799528 10799529
HiC_5_10838282 10838281 10838282
HiC_5_10963100 10963099 10963100
HiC_5_10963103 10963102 10963103
HiC_5_10963104 10963103 10963104
HiC_5_10963106 10963105 10963106
HiC_5_10963116 10963115 10963116
HiC_5_10963127 10963126 10963127
HiC_5_10963133 10963132 10963133
HiC_5_10963139 10963138 10963139
HiC_5_10963142 10963141 10963142
HiC_5_10963148 10963147 10963148
HiC_5_10963149 10963148 10963149
HiC_5_10963154 10963153 10963154
HiC_5_10963170 10963169 10963170
HiC_5_10963172 10963171 10963172
HiC_5_10963184 10963183 10963184
HiC_5_10963190 10963189 10963190
HiC_5_10963205 10963204 10963205
HiC_5_10963210 10963209 10963210
HiC_5_10963211 10963210 10963211
HiC_5_10963217 10963216 10963217
HiC_5_10963227 10963226 10963227
HiC_5_10963244 10963243 10963244
HiC_5_10964002 10964001 10964002
HiC_5_10964009 10964008 10964009
HiC_5_10964063 10964062 10964063
HiC_5_10964068 10964067 10964068
HiC_5_11066443 11066442 11066443
HiC_5_11094932 11094931 11094932
HiC_5_11330967 11330966 11330967
HiC_5_11452023 11452022 11452023
HiC_5_11452063 11452062 11452063
HiC_5_11473081 11473080 11473081
HiC_5_11473163 11473162 11473163
HiC_5_11495066 11495065 11495066
HiC_5_11539526 11539525 11539526
HiC_5_11659625 11659624 11659625
HiC_5_11672321 11672320 11672321
HiC_5_11672362 11672361 11672362
HiC_5_11672409 11672408 11672409
HiC_5_11741528 11741527 11741528
HiC_5_11781852 11781851 11781852
HiC_5_11782002 11782001 11782002
HiC_5_11853602 11853601 11853602
HiC_5_11902309 11902308 11902309
HiC_5_11902321 11902320 11902321
HiC_5_11902324 11902323 11902324
HiC_5_11902341 11902340 11902341
HiC_5_11902345 11902344 11902345
HiC_5_11946920 11946919 11946920
HiC_5_12031537 12031536 12031537
HiC_5_12042445 12042444 12042445
HiC_5_12088028 12088027 12088028
HiC_5_12088029 12088028 12088029
HiC_5_12088064 12088063 12088064
HiC_5_12088094 12088093 12088094
HiC_5_12090575 12090574 12090575
HiC_5_12090618 12090617 12090618
HiC_5_12090694 12090693 12090694
HiC_5_12090728 12090727 12090728
HiC_5_12286541 12286540 12286541
HiC_5_12286566 12286565 12286566
HiC_5_12294049 12294048 12294049
HiC_5_12294082 12294081 12294082
HiC_5_12294094 12294093 12294094
HiC_5_12303374 12303373 12303374
HiC_5_12303380 12303379 12303380
HiC_5_12442394 12442393 12442394
HiC_5_12442467 12442466 12442467
HiC_5_12809584 12809583 12809584
HiC_5_12875262 12875261 12875262
HiC_5_12875488 12875487 12875488
HiC_5_12875494 12875493 12875494
HiC_5_12875516 12875515 12875516
HiC_5_12887849 12887848 12887849
HiC_5_12887871 12887870 12887871
HiC_5_12901919 12901918 12901919
HiC_5_12902012 12902011 12902012
HiC_5_13091555 13091554 13091555
HiC_5_13111697 13111696 13111697
HiC_5_13247232 13247231 13247232
HiC_5_13247250 13247249 13247250
HiC_5_13247251 13247250 13247251
HiC_5_13247282 13247281 13247282
HiC_5_13247338 13247337 13247338
HiC_5_13409054 13409053 13409054
HiC_5_13409202 13409201 13409202
HiC_5_13409244 13409243 13409244
HiC_5_13409258 13409257 13409258
HiC_5_13556169 13556168 13556169
HiC_5_13573633 13573632 13573633
HiC_5_13573638 13573637 13573638
HiC_5_13573690 13573689 13573690
HiC_5_13584688 13584687 13584688
HiC_5_13584800 13584799 13584800
HiC_5_13629043 13629042 13629043
HiC_5_13642496 13642495 13642496
HiC_5_13642625 13642624 13642625
HiC_5_13642632 13642631 13642632
HiC_5_13642640 13642639 13642640
HiC_5_13650228 13650227 13650228
HiC_5_13652472 13652471 13652472
HiC_5_13666559 13666558 13666559
HiC_5_13756780 13756779 13756780
HiC_5_13781027 13781026 13781027
HiC_5_13838838 13838837 13838838
HiC_5_13838852 13838851 13838852
HiC_5_13838853 13838852 13838853
HiC_5_13838914 13838913 13838914
HiC_5_13838924 13838923 13838924
HiC_5_13838937 13838936 13838937
HiC_5_14121346 14121345 14121346
HiC_5_14121434 14121433 14121434
HiC_5_14276775 14276774 14276775
HiC_5_14348691 14348690 14348691
HiC_5_14348717 14348716 14348717
HiC_5_14453968 14453967 14453968
HiC_5_14453991 14453990 14453991
HiC_5_14454031 14454030 14454031
HiC_5_14454109 14454108 14454109
HiC_5_14454121 14454120 14454121
HiC_5_14454153 14454152 14454153
HiC_5_14454154 14454153 14454154
HiC_5_14454157 14454156 14454157
HiC_5_14454187 14454186 14454187
HiC_5_14504847 14504846 14504847
HiC_5_14554352 14554351 14554352
HiC_5_14750885 14750884 14750885
HiC_5_14894576 14894575 14894576
HiC_5_14898188 14898187 14898188
HiC_5_14898290 14898289 14898290
HiC_5_15117010 15117009 15117010
HiC_5_15124845 15124844 15124845
HiC_5_15124926 15124925 15124926
HiC_5_15124965 15124964 15124965
HiC_5_15160772 15160771 15160772
HiC_5_15834466 15834465 15834466
HiC_5_15908191 15908190 15908191
HiC_5_15972007 15972006 15972007
HiC_5_16031128 16031127 16031128
HiC_5_16031197 16031196 16031197
HiC_5_16046687 16046686 16046687
HiC_5_16131509 16131508 16131509
HiC_5_16131581 16131580 16131581
HiC_5_16177841 16177840 16177841
HiC_5_16177976 16177975 16177976
HiC_5_16278638 16278637 16278638
HiC_5_16278687 16278686 16278687
HiC_5_16278726 16278725 16278726
HiC_5_16305370 16305369 16305370
HiC_5_16305387 16305386 16305387
HiC_5_16305391 16305390 16305391
HiC_5_16305392 16305391 16305392
HiC_5_16305397 16305396 16305397
HiC_5_16523998 16523997 16523998
HiC_5_16606275 16606274 16606275
HiC_5_16607604 16607603 16607604
HiC_5_16607671 16607670 16607671
HiC_5_16657451 16657450 16657451
HiC_5_16657483 16657482 16657483
HiC_5_16657567 16657566 16657567
HiC_5_16797942 16797941 16797942
HiC_5_16798033 16798032 16798033
HiC_5_17117759 17117758 17117759
HiC_5_17117831 17117830 17117831
HiC_5_17117873 17117872 17117873
HiC_5_17502137 17502136 17502137
HiC_5_17629450 17629449 17629450
HiC_5_17877677 17877676 17877677
HiC_5_17877777 17877776 17877777
HiC_5_18197404 18197403 18197404
HiC_5_18197426 18197425 18197426
HiC_5_18955739 18955738 18955739
HiC_5_18967462 18967461 18967462
HiC_5_18967589 18967588 18967589
HiC_5_19348846 19348845 19348846
HiC_5_19381414 19381413 19381414
HiC_5_19560987 19560986 19560987
HiC_5_19684789 19684788 19684789
HiC_5_19854968 19854967 19854968
HiC_5_25898603 25898602 25898603
HiC_5_25898611 25898610 25898611
HiC_5_25960928 25960927 25960928
HiC_5_26091394 26091393 26091394
HiC_5_26316870 26316869 26316870
HiC_5_26519286 26519285 26519286
HiC_5_26682711 26682710 26682711
HiC_5_26682726 26682725 26682726
HiC_5_26694028 26694027 26694028
HiC_5_27158256 27158255 27158256
HiC_5_27195074 27195073 27195074
HiC_5_27435695 27435694 27435695
HiC_5_27743342 27743341 27743342
HiC_5_27743447 27743446 27743447
HiC_5_27808107 27808106 27808107
HiC_5_27808121 27808120 27808121
HiC_5_27808190 27808189 27808190
HiC_5_27832439 27832438 27832439
HiC_5_27832478 27832477 27832478
HiC_5_27832481 27832480 27832481
HiC_5_28036463 28036462 28036463
HiC_5_28036516 28036515 28036516
HiC_5_28085711 28085710 28085711
HiC_5_28215179 28215178 28215179
HiC_5_28970777 28970776 28970777
HiC_5_28970852 28970851 28970852
HiC_5_29666913 29666912 29666913
HiC_5_29760924 29760923 29760924
HiC_5_30055274 30055273 30055274
HiC_5_30151882 30151881 30151882
HiC_5_30151924 30151923 30151924
HiC_5_30219046 30219045 30219046
HiC_5_30292296 30292295 30292296
HiC_5_30707601 30707600 30707601
HiC_5_30954685 30954684 30954685
HiC_5_30954787 30954786 30954787
HiC_5_30963484 30963483 30963484
HiC_5_30984085 30984084 30984085
HiC_5_31025970 31025969 31025970
HiC_5_31063187 31063186 31063187
HiC_5_31354992 31354991 31354992
HiC_5_31395108 31395107 31395108
HiC_5_31395114 31395113 31395114
HiC_5_31395116 31395115 31395116
HiC_5_31395120 31395119 31395120
HiC_5_31395133 31395132 31395133
HiC_5_31395161 31395160 31395161
HiC_5_31395169 31395168 31395169
HiC_5_31395170 31395169 31395170
HiC_5_31395200 31395199 31395200
HiC_5_31504920 31504919 31504920
HiC_5_31958180 31958179 31958180
HiC_5_31958232 31958231 31958232
HiC_5_32929250 32929249 32929250
HiC_5_33263627 33263626 33263627
HiC_5_33263736 33263735 33263736
HiC_5_33498390 33498389 33498390
HiC_5_33499892 33499891 33499892
HiC_5_33643684 33643683 33643684
HiC_5_33708107 33708106 33708107
HiC_5_33713936 33713935 33713936
HiC_5_33715481 33715480 33715481
HiC_5_33715529 33715528 33715529
HiC_5_33715559 33715558 33715559
HiC_5_33755635 33755634 33755635
HiC_5_33755730 33755729 33755730
HiC_5_33755784 33755783 33755784
HiC_5_33784430 33784429 33784430
HiC_5_33784466 33784465 33784466
HiC_5_33792752 33792751 33792752
HiC_5_33792801 33792800 33792801
HiC_5_33884066 33884065 33884066
HiC_5_33892448 33892447 33892448
HiC_5_33892539 33892538 33892539
HiC_5_33944784 33944783 33944784
HiC_5_33944855 33944854 33944855
HiC_5_33997009 33997008 33997009
HiC_5_34064361 34064360 34064361
HiC_5_34064373 34064372 34064373
HiC_5_34080976 34080975 34080976
HiC_5_34082281 34082280 34082281
HiC_5_34090266 34090265 34090266
HiC_5_34090330 34090329 34090330
HiC_5_34172803 34172802 34172803
HiC_5_34172829 34172828 34172829
HiC_5_34172836 34172835 34172836
HiC_5_34172930 34172929 34172930
HiC_5_34211376 34211375 34211376
HiC_5_34211401 34211400 34211401
HiC_5_34211600 34211599 34211600
HiC_5_34217068 34217067 34217068
HiC_5_34288231 34288230 34288231
HiC_5_34289484 34289483 34289484
HiC_5_34327945 34327944 34327945
HiC_5_34328003 34328002 34328003
HiC_5_34369294 34369293 34369294
HiC_5_34369361 34369360 34369361
HiC_5_34369366 34369365 34369366
HiC_5_34369449 34369448 34369449
HiC_5_34406344 34406343 34406344
HiC_5_34414007 34414006 34414007
HiC_5_34414076 34414075 34414076
HiC_5_34469234 34469233 34469234
HiC_5_34472809 34472808 34472809
HiC_5_34850205 34850204 34850205
HiC_5_34872021 34872020 34872021
HiC_5_34872112 34872111 34872112
HiC_5_34872138 34872137 34872138
HiC_5_34913284 34913283 34913284
HiC_5_34913333 34913332 34913333
HiC_5_34923769 34923768 34923769
HiC_5_34923808 34923807 34923808
HiC_5_34923939 34923938 34923939
HiC_5_35059098 35059097 35059098
HiC_5_35059211 35059210 35059211
HiC_5_35250149 35250148 35250149
HiC_5_35268374 35268373 35268374
HiC_5_35293377 35293376 35293377
HiC_5_35403013 35403012 35403013
HiC_5_35432607 35432606 35432607
HiC_5_35673581 35673580 35673581
HiC_5_35687304 35687303 35687304
HiC_5_35700321 35700320 35700321
HiC_5_35700352 35700351 35700352
HiC_5_35700461 35700460 35700461
HiC_5_35933129 35933128 35933129
HiC_5_35933162 35933161 35933162
HiC_5_35933201 35933200 35933201
HiC_5_35933257 35933256 35933257
HiC_5_35962594 35962593 35962594
HiC_5_35962666 35962665 35962666
HiC_5_35962685 35962684 35962685
HiC_5_35962693 35962692 35962693
HiC_5_35968924 35968923 35968924
HiC_5_35977555 35977554 35977555
HiC_5_35978705 35978704 35978705
HiC_5_35978726 35978725 35978726
HiC_5_36103379 36103378 36103379
HiC_5_36103439 36103438 36103439
HiC_5_36220816 36220815 36220816
HiC_5_36266061 36266060 36266061
HiC_5_36340555 36340554 36340555
HiC_5_36459922 36459921 36459922
HiC_5_36459930 36459929 36459930
HiC_5_36584229 36584228 36584229
HiC_5_36753993 36753992 36753993
HiC_5_36777572 36777571 36777572
HiC_5_36806074 36806073 36806074
HiC_5_36806139 36806138 36806139
HiC_5_36819972 36819971 36819972
HiC_5_36830545 36830544 36830545
HiC_5_36830594 36830593 36830594
HiC_5_36887565 36887564 36887565
HiC_5_36887637 36887636 36887637
HiC_5_36887733 36887732 36887733
HiC_5_36927697 36927696 36927697
HiC_5_36927712 36927711 36927712
HiC_5_36948040 36948039 36948040
HiC_5_37029382 37029381 37029382
HiC_5_37029430 37029429 37029430
HiC_5_37094510 37094509 37094510
HiC_5_37146576 37146575 37146576
HiC_5_37146684 37146683 37146684
HiC_5_37342884 37342883 37342884
HiC_5_37342952 37342951 37342952
HiC_5_37491745 37491744 37491745
HiC_5_37491748 37491747 37491748
HiC_5_37491771 37491770 37491771
HiC_5_37491832 37491831 37491832
HiC_5_37493736 37493735 37493736
HiC_5_37493756 37493755 37493756
HiC_5_37493760 37493759 37493760
HiC_5_37493801 37493800 37493801
HiC_5_37504620 37504619 37504620
HiC_5_37562317 37562316 37562317
HiC_5_37562364 37562363 37562364
HiC_5_37562388 37562387 37562388
HiC_5_37566363 37566362 37566363
HiC_5_37605189 37605188 37605189
HiC_5_37628222 37628221 37628222
HiC_5_37693153 37693152 37693153
HiC_5_37721165 37721164 37721165
HiC_5_37721228 37721227 37721228
HiC_6_377184 377183 377184
HiC_6_3364237 3364236 3364237
HiC_6_3411769 3411768 3411769
HiC_6_3411836 3411835 3411836
HiC_6_3411924 3411923 3411924
HiC_6_3427458 3427457 3427458
HiC_6_3465512 3465511 3465512
HiC_6_3470017 3470016 3470017
HiC_6_3483242 3483241 3483242
HiC_6_3500588 3500587 3500588
HiC_6_3534832 3534831 3534832
HiC_6_3534851 3534850 3534851
HiC_6_3537681 3537680 3537681
HiC_6_3537784 3537783 3537784
HiC_6_3566284 3566283 3566284
HiC_6_3578538 3578537 3578538
HiC_6_3580180 3580179 3580180
HiC_6_3632962 3632961 3632962
HiC_6_3632974 3632973 3632974
HiC_6_4098230 4098229 4098230
HiC_6_4098333 4098332 4098333
HiC_6_4100241 4100240 4100241
HiC_6_4101627 4101626 4101627
HiC_6_4113699 4113698 4113699
HiC_6_4121321 4121320 4121321
HiC_6_4121482 4121481 4121482
HiC_6_4135721 4135720 4135721
HiC_6_4181009 4181008 4181009
HiC_6_4201473 4201472 4201473
HiC_6_4214355 4214354 4214355
HiC_6_4214382 4214381 4214382
HiC_6_4258636 4258635 4258636
HiC_6_4258654 4258653 4258654
HiC_6_4258765 4258764 4258765
HiC_6_4264704 4264703 4264704
HiC_6_4283916 4283915 4283916
HiC_6_4283925 4283924 4283925
HiC_6_4283970 4283969 4283970
HiC_6_4283977 4283976 4283977
HiC_6_4284038 4284037 4284038
HiC_6_4284063 4284062 4284063
HiC_6_4284070 4284069 4284070
HiC_6_4295846 4295845 4295846
HiC_6_4362793 4362792 4362793
HiC_6_4437796 4437795 4437796
HiC_6_4442983 4442982 4442983
HiC_6_4442989 4442988 4442989
HiC_6_4444849 4444848 4444849
HiC_6_4444865 4444864 4444865
HiC_6_4481804 4481803 4481804
HiC_6_4497610 4497609 4497610
HiC_6_4543853 4543852 4543853
HiC_6_4544865 4544864 4544865
HiC_6_4558901 4558900 4558901
HiC_6_4769875 4769874 4769875
HiC_6_4799368 4799367 4799368
HiC_6_4806450 4806449 4806450
HiC_6_4811355 4811354 4811355
HiC_6_4811413 4811412 4811413
HiC_6_4811495 4811494 4811495
HiC_6_4856615 4856614 4856615
HiC_6_4856677 4856676 4856677
HiC_6_4858071 4858070 4858071
HiC_6_4873490 4873489 4873490
HiC_6_4873571 4873570 4873571
HiC_6_4874951 4874950 4874951
HiC_6_4876398 4876397 4876398
HiC_6_4908789 4908788 4908789
HiC_6_4975451 4975450 4975451
HiC_6_4988473 4988472 4988473
HiC_6_4989603 4989602 4989603
HiC_6_4993897 4993896 4993897
HiC_6_5055267 5055266 5055267
HiC_6_5068819 5068818 5068819
HiC_6_5098711 5098710 5098711
HiC_6_5142877 5142876 5142877
HiC_6_5142977 5142976 5142977
HiC_6_5170029 5170028 5170029
HiC_6_5201857 5201856 5201857
HiC_6_5201875 5201874 5201875
HiC_6_5247765 5247764 5247765
HiC_6_5253240 5253239 5253240
HiC_6_5266912 5266911 5266912
HiC_6_5267010 5267009 5267010
HiC_6_5308040 5308039 5308040
HiC_6_5308116 5308115 5308116
HiC_6_5461133 5461132 5461133
HiC_6_5462160 5462159 5462160
HiC_6_5478865 5478864 5478865
HiC_6_5545180 5545179 5545180
HiC_6_5545276 5545275 5545276
HiC_6_5545284 5545283 5545284
HiC_6_5564445 5564444 5564445
HiC_6_5564450 5564449 5564450
HiC_6_5564504 5564503 5564504
HiC_6_5564507 5564506 5564507
HiC_6_5564564 5564563 5564564
HiC_6_5564576 5564575 5564576
HiC_6_5564594 5564593 5564594
HiC_6_5564597 5564596 5564597
HiC_6_5566619 5566618 5566619
HiC_6_5566664 5566663 5566664
HiC_6_5566735 5566734 5566735
HiC_6_5568277 5568276 5568277
HiC_6_5568344 5568343 5568344
HiC_6_5580865 5580864 5580865
HiC_6_5586169 5586168 5586169
HiC_6_5586235 5586234 5586235
HiC_6_5586371 5586370 5586371
HiC_6_5606906 5606905 5606906
HiC_6_5606982 5606981 5606982
HiC_6_5607011 5607010 5607011
HiC_6_5608457 5608456 5608457
HiC_6_5608586 5608585 5608586
HiC_6_5608591 5608590 5608591
HiC_6_5616518 5616517 5616518
HiC_6_5616609 5616608 5616609
HiC_6_5662821 5662820 5662821
HiC_6_5662927 5662926 5662927
HiC_6_5662994 5662993 5662994
HiC_6_5680216 5680215 5680216
HiC_6_5680278 5680277 5680278
HiC_6_5684079 5684078 5684079
HiC_6_5684089 5684088 5684089
HiC_6_5684115 5684114 5684115
HiC_6_5684117 5684116 5684117
HiC_6_5693604 5693603 5693604
HiC_6_5693625 5693624 5693625
HiC_6_5749026 5749025 5749026
HiC_6_5749038 5749037 5749038
HiC_6_5749155 5749154 5749155
HiC_6_5950564 5950563 5950564
HiC_6_5950576 5950575 5950576
HiC_6_5954095 5954094 5954095
HiC_6_6000101 6000100 6000101
HiC_6_6181290 6181289 6181290
HiC_6_6183761 6183760 6183761
HiC_6_6183798 6183797 6183798
HiC_6_6198927 6198926 6198927
HiC_6_6250944 6250943 6250944
HiC_6_6366585 6366584 6366585
HiC_6_6366605 6366604 6366605
HiC_6_6366607 6366606 6366607
HiC_6_6366646 6366645 6366646
HiC_6_6366669 6366668 6366669
HiC_6_6366692 6366691 6366692
HiC_6_6434028 6434027 6434028
HiC_6_6434106 6434105 6434106
HiC_6_6434124 6434123 6434124
HiC_6_6434142 6434141 6434142
HiC_6_6434190 6434189 6434190
HiC_6_6462702 6462701 6462702
HiC_6_6470353 6470352 6470353
HiC_6_6470380 6470379 6470380
HiC_6_6470481 6470480 6470481
HiC_6_6506120 6506119 6506120
HiC_6_6513856 6513855 6513856
HiC_6_6513895 6513894 6513895
HiC_6_6515251 6515250 6515251
HiC_6_6532562 6532561 6532562
HiC_6_6537877 6537876 6537877
HiC_6_6560398 6560397 6560398
HiC_6_6560419 6560418 6560419
HiC_6_6562376 6562375 6562376
HiC_6_6562434 6562433 6562434
HiC_6_6585160 6585159 6585160
HiC_6_6585229 6585228 6585229
HiC_6_6621172 6621171 6621172
HiC_6_6623362 6623361 6623362
HiC_6_6634362 6634361 6634362
HiC_6_6783618 6783617 6783618
HiC_6_6880578 6880577 6880578
HiC_6_6906460 6906459 6906460
HiC_6_6950367 6950366 6950367
HiC_6_6950388 6950387 6950388
HiC_6_6950407 6950406 6950407
HiC_6_6952250 6952249 6952250
HiC_6_6952271 6952270 6952271
HiC_6_6990035 6990034 6990035
HiC_6_7021139 7021138 7021139
HiC_6_7021188 7021187 7021188
HiC_6_7050351 7050350 7050351
HiC_6_7061392 7061391 7061392
HiC_6_7063300 7063299 7063300
HiC_6_7068642 7068641 7068642
HiC_6_7126868 7126867 7126868
HiC_6_7126874 7126873 7126874
HiC_6_7128685 7128684 7128685
HiC_6_7174420 7174419 7174420
HiC_6_7178616 7178615 7178616
HiC_6_7188786 7188785 7188786
HiC_6_7188809 7188808 7188809
HiC_6_7188827 7188826 7188827
HiC_6_7188840 7188839 7188840
HiC_6_7188930 7188929 7188930
HiC_6_7210603 7210602 7210603
HiC_6_7210790 7210789 7210790
HiC_6_7219722 7219721 7219722
HiC_6_7219760 7219759 7219760
HiC_6_7261789 7261788 7261789
HiC_6_7261874 7261873 7261874
HiC_6_7271685 7271684 7271685
HiC_6_7271694 7271693 7271694
HiC_6_7271745 7271744 7271745
HiC_6_7310051 7310050 7310051
HiC_6_7326753 7326752 7326753
HiC_6_7326900 7326899 7326900
HiC_6_7330778 7330777 7330778
HiC_6_7347927 7347926 7347927
HiC_6_7389741 7389740 7389741
HiC_6_7456415 7456414 7456415
HiC_6_7456448 7456447 7456448
HiC_6_7498184 7498183 7498184
HiC_6_7498227 7498226 7498227
HiC_6_7519322 7519321 7519322
HiC_6_7519333 7519332 7519333
HiC_6_7519571 7519570 7519571
HiC_6_7620117 7620116 7620117
HiC_6_7658938 7658937 7658938
HiC_6_7661959 7661958 7661959
HiC_6_7661981 7661980 7661981
HiC_6_7663545 7663544 7663545
HiC_6_7989402 7989401 7989402
HiC_6_8070287 8070286 8070287
HiC_6_8113097 8113096 8113097
HiC_6_8113175 8113174 8113175
HiC_6_8154502 8154501 8154502
HiC_6_8499173 8499172 8499173
HiC_6_8537070 8537069 8537070
HiC_6_8615061 8615060 8615061
HiC_6_8626424 8626423 8626424
HiC_6_9034161 9034160 9034161
HiC_6_9061609 9061608 9061609
HiC_6_9064594 9064593 9064594
HiC_6_9065588 9065587 9065588
HiC_6_9295448 9295447 9295448
HiC_6_9446096 9446095 9446096
HiC_6_9448969 9448968 9448969
HiC_6_9464141 9464140 9464141
HiC_6_9516705 9516704 9516705
HiC_6_9905999 9905998 9905999
HiC_6_9982513 9982512 9982513
HiC_6_9982545 9982544 9982545
HiC_6_9982553 9982552 9982553
HiC_6_9982565 9982564 9982565
HiC_6_9982568 9982567 9982568
HiC_6_9982578 9982577 9982578
HiC_6_11732044 11732043 11732044
HiC_6_11732118 11732117 11732118
HiC_6_11732174 11732173 11732174
HiC_6_11873552 11873551 11873552
HiC_6_11958757 11958756 11958757
HiC_6_12262109 12262108 12262109
HiC_6_12343268 12343267 12343268
HiC_6_12343439 12343438 12343439
HiC_6_12449698 12449697 12449698
HiC_6_12449704 12449703 12449704
HiC_6_12449838 12449837 12449838
HiC_6_12474966 12474965 12474966
HiC_6_12474969 12474968 12474969
HiC_6_12474996 12474995 12474996
HiC_6_12474999 12474998 12474999
HiC_6_12475020 12475019 12475020
HiC_6_12561218 12561217 12561218
HiC_6_13242212 13242211 13242212
HiC_6_13280619 13280618 13280619
HiC_6_13280657 13280656 13280657
HiC_6_13280679 13280678 13280679
HiC_6_13282368 13282367 13282368
HiC_6_13386691 13386690 13386691
HiC_6_13459745 13459744 13459745
HiC_6_13743658 13743657 13743658
HiC_6_13743733 13743732 13743733
HiC_6_13747255 13747254 13747255
HiC_6_13747338 13747337 13747338
HiC_6_13810846 13810845 13810846
HiC_6_13930434 13930433 13930434
HiC_6_14030574 14030573 14030574
HiC_6_14030634 14030633 14030634
HiC_6_14062415 14062414 14062415
HiC_6_14065306 14065305 14065306
HiC_6_14095020 14095019 14095020
HiC_6_14095071 14095070 14095071
HiC_6_14295590 14295589 14295590
HiC_6_14295702 14295701 14295702
HiC_6_14295725 14295724 14295725
HiC_6_14295738 14295737 14295738
HiC_6_14295751 14295750 14295751
HiC_6_14366696 14366695 14366696
HiC_6_14464595 14464594 14464595
HiC_6_14464605 14464604 14464605
HiC_6_14464615 14464614 14464615
HiC_6_14464675 14464674 14464675
HiC_6_14533470 14533469 14533470
HiC_6_14658055 14658054 14658055
HiC_6_14670050 14670049 14670050
HiC_6_14670089 14670088 14670089
HiC_6_14670090 14670089 14670090
HiC_6_14706594 14706593 14706594
HiC_6_14706685 14706684 14706685
HiC_6_14732435 14732434 14732435
HiC_6_14732466 14732465 14732466
HiC_6_14779963 14779962 14779963
HiC_6_14780041 14780040 14780041
HiC_6_15002624 15002623 15002624
HiC_6_15002685 15002684 15002685
HiC_6_15136753 15136752 15136753
HiC_6_15136798 15136797 15136798
HiC_6_15136823 15136822 15136823
HiC_6_15136890 15136889 15136890
HiC_6_16839859 16839858 16839859
HiC_6_17572560 17572559 17572560
HiC_6_22823110 22823109 22823110
HiC_6_25912030 25912029 25912030
HiC_6_25912047 25912046 25912047
HiC_6_25912048 25912047 25912048
HiC_6_27407968 27407967 27407968
HiC_6_27425826 27425825 27425826
HiC_6_27536984 27536983 27536984
HiC_6_27537039 27537038 27537039
HiC_6_28251534 28251533 28251534
HiC_6_30462128 30462127 30462128
HiC_6_30464273 30464272 30464273
HiC_6_30466341 30466340 30466341
HiC_6_30470832 30470831 30470832
HiC_6_30470864 30470863 30470864
HiC_6_30688696 30688695 30688696
HiC_6_30827850 30827849 30827850
HiC_6_30875289 30875288 30875289
HiC_6_30914388 30914387 30914388
HiC_6_30995738 30995737 30995738
HiC_6_31026989 31026988 31026989
HiC_6_31026995 31026994 31026995
HiC_6_31109738 31109737 31109738
HiC_6_31276283 31276282 31276283
HiC_6_31288443 31288442 31288443
HiC_6_31288481 31288480 31288481
HiC_6_31562035 31562034 31562035
HiC_6_31562040 31562039 31562040
HiC_6_31679506 31679505 31679506
HiC_6_31729547 31729546 31729547
HiC_6_31859298 31859297 31859298
HiC_6_32032309 32032308 32032309
HiC_6_32036180 32036179 32036180
HiC_6_32036198 32036197 32036198
HiC_6_32036201 32036200 32036201
HiC_6_32036217 32036216 32036217
HiC_6_32036261 32036260 32036261
HiC_6_32036273 32036272 32036273
HiC_6_32040659 32040658 32040659
HiC_6_32040673 32040672 32040673
HiC_6_32097996 32097995 32097996
HiC_6_32098097 32098096 32098097
HiC_6_32193798 32193797 32193798
HiC_6_32214135 32214134 32214135
HiC_6_32245688 32245687 32245688
HiC_6_32260180 32260179 32260180
HiC_6_32349093 32349092 32349093
HiC_6_32523260 32523259 32523260
HiC_6_32587563 32587562 32587563
HiC_6_32639804 32639803 32639804
HiC_6_32698768 32698767 32698768
HiC_6_32698929 32698928 32698929
HiC_6_32700083 32700082 32700083
HiC_6_32711779 32711778 32711779
HiC_6_32711873 32711872 32711873
HiC_6_32794750 32794749 32794750
HiC_6_32794764 32794763 32794764
HiC_6_32821924 32821923 32821924
HiC_6_32827572 32827571 32827572
HiC_6_32828388 32828387 32828388
HiC_6_32861584 32861583 32861584
HiC_6_32870321 32870320 32870321
HiC_6_33581844 33581843 33581844
HiC_6_33581845 33581844 33581845
HiC_6_33581868 33581867 33581868
HiC_6_33581873 33581872 33581873
HiC_6_33627674 33627673 33627674
HiC_6_33737318 33737317 33737318
HiC_6_33739600 33739599 33739600
HiC_6_33758634 33758633 33758634
HiC_6_33758700 33758699 33758700
HiC_6_33769930 33769929 33769930
HiC_6_33882436 33882435 33882436
HiC_6_34096279 34096278 34096279
HiC_6_34116716 34116715 34116716
HiC_6_34156297 34156296 34156297
HiC_6_34210219 34210218 34210219
HiC_6_34242289 34242288 34242289
HiC_6_34246113 34246112 34246113
HiC_6_34253557 34253556 34253557
HiC_6_34254937 34254936 34254937
HiC_6_34274817 34274816 34274817
HiC_6_34274901 34274900 34274901
HiC_6_34504290 34504289 34504290
HiC_6_35297592 35297591 35297592
HiC_6_35565398 35565397 35565398
HiC_6_35710993 35710992 35710993
HiC_6_35759197 35759196 35759197
HiC_6_36480822 36480821 36480822
HiC_6_36481651 36481650 36481651
HiC_6_36482787 36482786 36482787
HiC_6_36575602 36575601 36575602
HiC_6_36581197 36581196 36581197
HiC_6_36590123 36590122 36590123
HiC_6_36590191 36590190 36590191
HiC_6_36695117 36695116 36695117
HiC_6_36695232 36695231 36695232
HiC_6_36695255 36695254 36695255
HiC_6_36708138 36708137 36708138
HiC_6_36708184 36708183 36708184
HiC_6_36708220 36708219 36708220
HiC_6_36708222 36708221 36708222
HiC_6_36719362 36719361 36719362
HiC_6_36763813 36763812 36763813
HiC_6_36763817 36763816 36763817
HiC_6_36763849 36763848 36763849
HiC_6_36864108 36864107 36864108
HiC_6_36882566 36882565 36882566
HiC_6_36882641 36882640 36882641
HiC_6_36902149 36902148 36902149
HiC_6_36902168 36902167 36902168
HiC_6_36922937 36922936 36922937
HiC_6_37085934 37085933 37085934
HiC_6_37096201 37096200 37096201
HiC_6_37197559 37197558 37197559
HiC_6_37197565 37197564 37197565
HiC_6_37229052 37229051 37229052
HiC_6_37231676 37231675 37231676
HiC_6_37275488 37275487 37275488
HiC_6_37275577 37275576 37275577
HiC_6_37363698 37363697 37363698
HiC_6_37384022 37384021 37384022
HiC_6_37424723 37424722 37424723
HiC_6_37497689 37497688 37497689
HiC_6_37497722 37497721 37497722
HiC_6_37507845 37507844 37507845
HiC_6_37570507 37570506 37570507
HiC_6_37704850 37704849 37704850
HiC_6_37704860 37704859 37704860
HiC_6_37704865 37704864 37704865
HiC_6_37704871 37704870 37704871
HiC_6_37747103 37747102 37747103
HiC_6_37747129 37747128 37747129
HiC_6_37839572 37839571 37839572
HiC_6_37848190 37848189 37848190
HiC_6_37848265 37848264 37848265
HiC_6_37923464 37923463 37923464
HiC_6_37923486 37923485 37923486
HiC_6_37926940 37926939 37926940
HiC_6_37992450 37992449 37992450
HiC_6_38041240 38041239 38041240
HiC_6_38092722 38092721 38092722
HiC_6_38300833 38300832 38300833
HiC_6_38300914 38300913 38300914
HiC_6_38300915 38300914 38300915
HiC_6_38369609 38369608 38369609
HiC_6_38443445 38443444 38443445
HiC_6_38473413 38473412 38473413
HiC_6_38473415 38473414 38473415
HiC_6_38473432 38473431 38473432
HiC_6_38473436 38473435 38473436
HiC_6_38473447 38473446 38473447
HiC_6_38473467 38473466 38473467
HiC_6_38473488 38473487 38473488
HiC_6_38473525 38473524 38473525
HiC_6_38494328 38494327 38494328
HiC_6_38494366 38494365 38494366
HiC_6_38495471 38495470 38495471
HiC_6_38498087 38498086 38498087
HiC_6_38498111 38498110 38498111
HiC_6_38504561 38504560 38504561
HiC_6_38532044 38532043 38532044
HiC_6_38603601 38603600 38603601
HiC_6_38632255 38632254 38632255
HiC_6_38632273 38632272 38632273
HiC_6_38632931 38632930 38632931
HiC_6_38634953 38634952 38634953
HiC_6_38635059 38635058 38635059
HiC_6_38666882 38666881 38666882
HiC_6_38666893 38666892 38666893
HiC_6_38693801 38693800 38693801
HiC_6_38693857 38693856 38693857
HiC_6_38693897 38693896 38693897
HiC_6_38693918 38693917 38693918
HiC_6_38768926 38768925 38768926
HiC_6_38768991 38768990 38768991
HiC_6_38786240 38786239 38786240
HiC_6_38786257 38786256 38786257
HiC_6_38786324 38786323 38786324
HiC_6_38786800 38786799 38786800
HiC_6_38786827 38786826 38786827
HiC_6_38801391 38801390 38801391
HiC_6_38801455 38801454 38801455
HiC_6_38856400 38856399 38856400
HiC_6_38930213 38930212 38930213
HiC_6_38930298 38930297 38930298
HiC_6_38932150 38932149 38932150
HiC_6_38946090 38946089 38946090
HiC_6_38946095 38946094 38946095
HiC_6_38946118 38946117 38946118
HiC_6_38946237 38946236 38946237
HiC_6_38987458 38987457 38987458
HiC_6_38987481 38987480 38987481
HiC_6_38987484 38987483 38987484
HiC_6_39077336 39077335 39077336
HiC_6_39164128 39164127 39164128
HiC_6_39169150 39169149 39169150
HiC_6_39334509 39334508 39334509
HiC_6_39341313 39341312 39341313
HiC_6_39345440 39345439 39345440
HiC_6_39349397 39349396 39349397
HiC_6_39349434 39349433 39349434
HiC_6_39355025 39355024 39355025
HiC_6_39367306 39367305 39367306
HiC_6_39421877 39421876 39421877
HiC_6_39440437 39440436 39440437
HiC_6_39451653 39451652 39451653
HiC_6_39498178 39498177 39498178
HiC_6_39506947 39506946 39506947
HiC_6_39611884 39611883 39611884
HiC_6_39639618 39639617 39639618
HiC_6_39639642 39639641 39639642
HiC_6_39661881 39661880 39661881
HiC_6_39683362 39683361 39683362
HiC_6_39684574 39684573 39684574
HiC_6_39684678 39684677 39684678
HiC_6_39694609 39694608 39694609
HiC_6_39694635 39694634 39694635
HiC_6_39694647 39694646 39694647
HiC_6_39696819 39696818 39696819
HiC_6_39696830 39696829 39696830
HiC_6_39696975 39696974 39696975
HiC_6_39755960 39755959 39755960
HiC_6_39755962 39755961 39755962
HiC_6_39760431 39760430 39760431
HiC_6_39775118 39775117 39775118
HiC_6_39780664 39780663 39780664
HiC_6_39897580 39897579 39897580
HiC_6_39966662 39966661 39966662
HiC_6_39966674 39966673 39966674
HiC_6_39966779 39966778 39966779
HiC_6_39971291 39971290 39971291
HiC_6_39971333 39971332 39971333
HiC_6_39971337 39971336 39971337
HiC_6_39971359 39971358 39971359
HiC_6_39977042 39977041 39977042
HiC_6_39977066 39977065 39977066
HiC_6_39977097 39977096 39977097
HiC_6_39977142 39977141 39977142
HiC_6_39977166 39977165 39977166
HiC_6_39990145 39990144 39990145
HiC_6_40079037 40079036 40079037
HiC_6_40079072 40079071 40079072
HiC_6_40079081 40079080 40079081
HiC_6_40109452 40109451 40109452
HiC_6_40113412 40113411 40113412
HiC_6_40116400 40116399 40116400
HiC_6_40116497 40116496 40116497
HiC_6_40133871 40133870 40133871
HiC_6_40257269 40257268 40257269
HiC_6_40257479 40257478 40257479
HiC_6_40266337 40266336 40266337
HiC_6_40273702 40273701 40273702
HiC_6_40274936 40274935 40274936
HiC_6_40276048 40276047 40276048
HiC_6_40276115 40276114 40276115
HiC_6_40281640 40281639 40281640
HiC_6_40314836 40314835 40314836
HiC_6_40420761 40420760 40420761
HiC_6_40420814 40420813 40420814
HiC_6_40420820 40420819 40420820
HiC_6_40420870 40420869 40420870
HiC_6_40420895 40420894 40420895
HiC_6_40460196 40460195 40460196
HiC_6_40460383 40460382 40460383
HiC_6_40536476 40536475 40536476
HiC_6_40645454 40645453 40645454
HiC_6_40664429 40664428 40664429
HiC_6_40731917 40731916 40731917
HiC_6_40731918 40731917 40731918
HiC_6_40732020 40732019 40732020
HiC_6_40753415 40753414 40753415
HiC_6_40753428 40753427 40753428
HiC_6_40793141 40793140 40793141
HiC_6_40793156 40793155 40793156
HiC_6_40793286 40793285 40793286
HiC_6_40797218 40797217 40797218
HiC_6_40860901 40860900 40860901
HiC_6_40880320 40880319 40880320
HiC_6_40880322 40880321 40880322
HiC_6_40881892 40881891 40881892
HiC_6_40900979 40900978 40900979
HiC_6_40901035 40901034 40901035
HiC_6_40908785 40908784 40908785
HiC_6_40908850 40908849 40908850
HiC_6_40932992 40932991 40932992
HiC_6_40945013 40945012 40945013
HiC_6_40999936 40999935 40999936
HiC_6_41029570 41029569 41029570
HiC_6_41074318 41074317 41074318
HiC_6_41074403 41074402 41074403
HiC_6_41115517 41115516 41115517
HiC_6_41115653 41115652 41115653
HiC_6_41118690 41118689 41118690
HiC_6_41118708 41118707 41118708
HiC_6_41118830 41118829 41118830
HiC_6_41127528 41127527 41127528
HiC_6_41130983 41130982 41130983
HiC_6_41131013 41131012 41131013
HiC_6_41131025 41131024 41131025
HiC_6_41131029 41131028 41131029
HiC_6_41131033 41131032 41131033
HiC_6_41223904 41223903 41223904
HiC_6_41223905 41223904 41223905
HiC_6_41223923 41223922 41223923
HiC_6_41223994 41223993 41223994
HiC_6_41237531 41237530 41237531
HiC_6_41237574 41237573 41237574
HiC_6_41237633 41237632 41237633
HiC_6_41279395 41279394 41279395
HiC_6_41294504 41294503 41294504
HiC_6_41297876 41297875 41297876
HiC_6_41312465 41312464 41312465
HiC_6_41350733 41350732 41350733
HiC_6_41399860 41399859 41399860
HiC_6_41426467 41426466 41426467
HiC_6_41450871 41450870 41450871
HiC_6_41457449 41457448 41457449
HiC_6_41471436 41471435 41471436
HiC_6_41471504 41471503 41471504
HiC_6_41485586 41485585 41485586
HiC_6_41485649 41485648 41485649
HiC_6_41485653 41485652 41485653
HiC_6_41485662 41485661 41485662
HiC_6_41485678 41485677 41485678
HiC_6_41498504 41498503 41498504
HiC_6_41539009 41539008 41539009
HiC_6_41581032 41581031 41581032
HiC_6_41623093 41623092 41623093
HiC_6_41651254 41651253 41651254
HiC_6_41651272 41651271 41651272
HiC_6_41651326 41651325 41651326
HiC_6_41651342 41651341 41651342
HiC_6_41657526 41657525 41657526
HiC_6_41659529 41659528 41659529
HiC_6_41659604 41659603 41659604
HiC_6_41672911 41672910 41672911
HiC_6_41684121 41684120 41684121
HiC_6_41733523 41733522 41733523
HiC_6_41733526 41733525 41733526
HiC_6_41733547 41733546 41733547
HiC_6_41805099 41805098 41805099
HiC_6_41809859 41809858 41809859
HiC_6_41809870 41809869 41809870
HiC_6_41809933 41809932 41809933
HiC_6_41809958 41809957 41809958
HiC_6_41819884 41819883 41819884
HiC_6_41914521 41914520 41914521
HiC_6_41914663 41914662 41914663
HiC_6_41928770 41928769 41928770
HiC_6_41957788 41957787 41957788
HiC_6_41964439 41964438 41964439
HiC_6_41964526 41964525 41964526
HiC_6_41966882 41966881 41966882
HiC_6_42012979 42012978 42012979
HiC_6_42013003 42013002 42013003
HiC_6_42013039 42013038 42013039
HiC_7_95829 95828 95829
HiC_7_95947 95946 95947
HiC_7_109762 109761 109762
HiC_7_109886 109885 109886
HiC_7_109892 109891 109892
HiC_7_109893 109892 109893
HiC_7_109896 109895 109896
HiC_7_129695 129694 129695
HiC_7_152012 152011 152012
HiC_7_164461 164460 164461
HiC_7_184342 184341 184342
HiC_7_184429 184428 184429
HiC_7_184503 184502 184503
HiC_7_187889 187888 187889
HiC_7_201132 201131 201132
HiC_7_209365 209364 209365
HiC_7_224767 224766 224767
HiC_7_232073 232072 232073
HiC_7_232168 232167 232168
HiC_7_234215 234214 234215
HiC_7_234242 234241 234242
HiC_7_243888 243887 243888
HiC_7_243911 243910 243911
HiC_7_243969 243968 243969
HiC_7_244093 244092 244093
HiC_7_244120 244119 244120
HiC_7_274588 274587 274588
HiC_7_299665 299664 299665
HiC_7_309764 309763 309764
HiC_7_310669 310668 310669
HiC_7_310672 310671 310672
HiC_7_310729 310728 310729
HiC_7_367511 367510 367511
HiC_7_378733 378732 378733
HiC_7_398745 398744 398745
HiC_7_398758 398757 398758
HiC_7_398774 398773 398774
HiC_7_410436 410435 410436
HiC_7_410535 410534 410535
HiC_7_410604 410603 410604
HiC_7_421428 421427 421428
HiC_7_421483 421482 421483
HiC_7_425160 425159 425160
HiC_7_425181 425180 425181
HiC_7_505349 505348 505349
HiC_7_505366 505365 505366
HiC_7_505376 505375 505376
HiC_7_522495 522494 522495
HiC_7_522501 522500 522501
HiC_7_577776 577775 577776
HiC_7_577839 577838 577839
HiC_7_583995 583994 583995
HiC_7_603347 603346 603347
HiC_7_603448 603447 603448
HiC_7_604420 604419 604420
HiC_7_604459 604458 604459
HiC_7_604495 604494 604495
HiC_7_608937 608936 608937
HiC_7_614413 614412 614413
HiC_7_639270 639269 639270
HiC_7_672167 672166 672167
HiC_7_780449 780448 780449
HiC_7_789573 789572 789573
HiC_7_789577 789576 789577
HiC_7_789621 789620 789621
HiC_7_789677 789676 789677
HiC_7_802015 802014 802015
HiC_7_816962 816961 816962
HiC_7_818984 818983 818984
HiC_7_818991 818990 818991
HiC_7_819045 819044 819045
HiC_7_821550 821549 821550
HiC_7_821589 821588 821589
HiC_7_876119 876118 876119
HiC_7_961965 961964 961965
HiC_7_1031121 1031120 1031121
HiC_7_1031155 1031154 1031155
HiC_7_1031205 1031204 1031205
HiC_7_1031219 1031218 1031219
HiC_7_1068302 1068301 1068302
HiC_7_1068313 1068312 1068313
HiC_7_1068324 1068323 1068324
HiC_7_1068345 1068344 1068345
HiC_7_1068366 1068365 1068366
HiC_7_1070543 1070542 1070543
HiC_7_1071704 1071703 1071704
HiC_7_1071762 1071761 1071762
HiC_7_1071816 1071815 1071816
HiC_7_1071836 1071835 1071836
HiC_7_1072651 1072650 1072651
HiC_7_1172458 1172457 1172458
HiC_7_1294617 1294616 1294617
HiC_7_1332781 1332780 1332781
HiC_7_1332877 1332876 1332877
HiC_7_1332909 1332908 1332909
HiC_7_1339858 1339857 1339858
HiC_7_1339940 1339939 1339940
HiC_7_1342294 1342293 1342294
HiC_7_1342298 1342297 1342298
HiC_7_1342299 1342298 1342299
HiC_7_1342382 1342381 1342382
HiC_7_1382855 1382854 1382855
HiC_7_1424930 1424929 1424930
HiC_7_1429391 1429390 1429391
HiC_7_1429457 1429456 1429457
HiC_7_1430549 1430548 1430549
HiC_7_1455637 1455636 1455637
HiC_7_1455639 1455638 1455639
HiC_7_1455649 1455648 1455649
HiC_7_1455684 1455683 1455684
HiC_7_1455693 1455692 1455693
HiC_7_1455721 1455720 1455721
HiC_7_1455737 1455736 1455737
HiC_7_1483833 1483832 1483833
HiC_7_1486153 1486152 1486153
HiC_7_1531437 1531436 1531437
HiC_7_1536563 1536562 1536563
HiC_7_1565931 1565930 1565931
HiC_7_1618670 1618669 1618670
HiC_7_1618702 1618701 1618702
HiC_7_1618800 1618799 1618800
HiC_7_1618818 1618817 1618818
HiC_7_1618871 1618870 1618871
HiC_7_1632876 1632875 1632876
HiC_7_1632919 1632918 1632919
HiC_7_1632949 1632948 1632949
HiC_7_1647226 1647225 1647226
HiC_7_1647254 1647253 1647254
HiC_7_1647263 1647262 1647263
HiC_7_1647266 1647265 1647266
HiC_7_1647314 1647313 1647314
HiC_7_1672555 1672554 1672555
HiC_7_1672593 1672592 1672593
HiC_7_1672638 1672637 1672638
HiC_7_1678511 1678510 1678511
HiC_7_1678523 1678522 1678523
HiC_7_1678623 1678622 1678623
HiC_7_1703578 1703577 1703578
HiC_7_1730038 1730037 1730038
HiC_7_1730050 1730049 1730050
HiC_7_1733676 1733675 1733676
HiC_7_1733826 1733825 1733826
HiC_7_1810629 1810628 1810629
HiC_7_1812945 1812944 1812945
HiC_7_1814975 1814974 1814975
HiC_7_1843090 1843089 1843090
HiC_7_1843180 1843179 1843180
HiC_7_1883238 1883237 1883238
HiC_7_1910816 1910815 1910816
HiC_7_1910936 1910935 1910936
HiC_7_1910946 1910945 1910946
HiC_7_1927147 1927146 1927147
HiC_7_1927207 1927206 1927207
HiC_7_1929217 1929216 1929217
HiC_7_1929277 1929276 1929277
HiC_7_1942010 1942009 1942010
HiC_7_1954040 1954039 1954040
HiC_7_1987419 1987418 1987419
HiC_7_1987490 1987489 1987490
HiC_7_1987550 1987549 1987550
HiC_7_1998678 1998677 1998678
HiC_7_1998690 1998689 1998690
HiC_7_1998692 1998691 1998692
HiC_7_1998752 1998751 1998752
HiC_7_2026559 2026558 2026559
HiC_7_2026628 2026627 2026628
HiC_7_2032734 2032733 2032734
HiC_7_2032768 2032767 2032768
HiC_7_2032776 2032775 2032776
HiC_7_2048262 2048261 2048262
HiC_7_2048355 2048354 2048355
HiC_7_2065060 2065059 2065060
HiC_7_2065132 2065131 2065132
HiC_7_2065231 2065230 2065231
HiC_7_2075875 2075874 2075875
HiC_7_2083349 2083348 2083349
HiC_7_2083379 2083378 2083379
HiC_7_2083430 2083429 2083430
HiC_7_2104432 2104431 2104432
HiC_7_2104442 2104441 2104442
HiC_7_2104500 2104499 2104500
HiC_7_2125675 2125674 2125675
HiC_7_2125733 2125732 2125733
HiC_7_2170517 2170516 2170517
HiC_7_2170601 2170600 2170601
HiC_7_2181048 2181047 2181048
HiC_7_2181062 2181061 2181062
HiC_7_2194727 2194726 2194727
HiC_7_2286235 2286234 2286235
HiC_7_2286295 2286294 2286295
HiC_7_2287183 2287182 2287183
HiC_7_2287219 2287218 2287219
HiC_7_2331793 2331792 2331793
HiC_7_2337222 2337221 2337222
HiC_7_2337268 2337267 2337268
HiC_7_2349687 2349686 2349687
HiC_7_2349713 2349712 2349713
HiC_7_2349721 2349720 2349721
HiC_7_2349722 2349721 2349722
HiC_7_2349782 2349781 2349782
HiC_7_2388538 2388537 2388538
HiC_7_2393775 2393774 2393775
HiC_7_2395303 2395302 2395303
HiC_7_2513353 2513352 2513353
HiC_7_2513375 2513374 2513375
HiC_7_2513426 2513425 2513426
HiC_7_2528670 2528669 2528670
HiC_7_2528716 2528715 2528716
HiC_7_2528898 2528897 2528898
HiC_7_2577306 2577305 2577306
HiC_7_2577316 2577315 2577316
HiC_7_2577331 2577330 2577331
HiC_7_2578334 2578333 2578334
HiC_7_2578446 2578445 2578446
HiC_7_2581260 2581259 2581260
HiC_7_2581368 2581367 2581368
HiC_7_2586212 2586211 2586212
HiC_7_2593570 2593569 2593570
HiC_7_2593606 2593605 2593606
HiC_7_2593633 2593632 2593633
HiC_7_2595858 2595857 2595858
HiC_7_2595890 2595889 2595890
HiC_7_2595894 2595893 2595894
HiC_7_2595975 2595974 2595975
HiC_7_2598804 2598803 2598804
HiC_7_2600079 2600078 2600079
HiC_7_2630458 2630457 2630458
HiC_7_2718871 2718870 2718871
HiC_7_2718896 2718895 2718896
HiC_7_2769564 2769563 2769564
HiC_7_2809818 2809817 2809818
HiC_7_2876588 2876587 2876588
HiC_7_2876707 2876706 2876707
HiC_7_2879303 2879302 2879303
HiC_7_2879362 2879361 2879362
HiC_7_2894564 2894563 2894564
HiC_7_2911225 2911224 2911225
HiC_7_2969846 2969845 2969846
HiC_7_2969933 2969932 2969933
HiC_7_2980581 2980580 2980581
HiC_7_2980628 2980627 2980628
HiC_7_2984043 2984042 2984043
HiC_7_2990651 2990650 2990651
HiC_7_3016816 3016815 3016816
HiC_7_3043010 3043009 3043010
HiC_7_3043086 3043085 3043086
HiC_7_3045777 3045776 3045777
HiC_7_3050909 3050908 3050909
HiC_7_3050923 3050922 3050923
HiC_7_3095812 3095811 3095812
HiC_7_3095871 3095870 3095871
HiC_7_3108215 3108214 3108215
HiC_7_3108319 3108318 3108319
HiC_7_3146492 3146491 3146492
HiC_7_3146517 3146516 3146517
HiC_7_3146585 3146584 3146585
HiC_7_3146624 3146623 3146624
HiC_7_3146679 3146678 3146679
HiC_7_3151903 3151902 3151903
HiC_7_3164505 3164504 3164505
HiC_7_3164538 3164537 3164538
HiC_7_3202516 3202515 3202516
HiC_7_3218002 3218001 3218002
HiC_7_3218181 3218180 3218181
HiC_7_3218189 3218188 3218189
HiC_7_3220855 3220854 3220855
HiC_7_3220919 3220918 3220919
HiC_7_3231514 3231513 3231514
HiC_7_3231559 3231558 3231559
HiC_7_3232915 3232914 3232915
HiC_7_3232926 3232925 3232926
HiC_7_3236790 3236789 3236790
HiC_7_3320568 3320567 3320568
HiC_7_3320640 3320639 3320640
HiC_7_3328495 3328494 3328495
HiC_7_3328539 3328538 3328539
HiC_7_3328558 3328557 3328558
HiC_7_3330496 3330495 3330496
HiC_7_3330533 3330532 3330533
HiC_7_3330566 3330565 3330566
HiC_7_3331917 3331916 3331917
HiC_7_3334380 3334379 3334380
HiC_7_3352832 3352831 3352832
HiC_7_3390824 3390823 3390824
HiC_7_3390861 3390860 3390861
HiC_7_3390907 3390906 3390907
HiC_7_3390917 3390916 3390917
HiC_7_3390929 3390928 3390929
HiC_7_3390967 3390966 3390967
HiC_7_3429013 3429012 3429013
HiC_7_3429022 3429021 3429022
HiC_7_3429075 3429074 3429075
HiC_7_3429076 3429075 3429076
HiC_7_3429112 3429111 3429112
HiC_7_3429113 3429112 3429113
HiC_7_3448250 3448249 3448250
HiC_7_3448269 3448268 3448269
HiC_7_3448286 3448285 3448286
HiC_7_3448372 3448371 3448372
HiC_7_3448375 3448374 3448375
HiC_7_3448376 3448375 3448376
HiC_7_3524687 3524686 3524687
HiC_7_3524698 3524697 3524698
HiC_7_3529236 3529235 3529236
HiC_7_3529307 3529306 3529307
HiC_7_3529337 3529336 3529337
HiC_7_3532182 3532181 3532182
HiC_7_3532199 3532198 3532199
HiC_7_3552533 3552532 3552533
HiC_7_3552568 3552567 3552568
HiC_7_3552658 3552657 3552658
HiC_7_3573223 3573222 3573223
HiC_7_3573268 3573267 3573268
HiC_7_3573364 3573363 3573364
HiC_7_3575795 3575794 3575795
HiC_7_3577118 3577117 3577118
HiC_7_3598427 3598426 3598427
HiC_7_3605745 3605744 3605745
HiC_7_3631802 3631801 3631802
HiC_7_3672013 3672012 3672013
HiC_7_3672063 3672062 3672063
HiC_7_3672076 3672075 3672076
HiC_7_3672138 3672137 3672138
HiC_7_3687148 3687147 3687148
HiC_7_3687172 3687171 3687172
HiC_7_3687215 3687214 3687215
HiC_7_3687270 3687269 3687270
HiC_7_3751099 3751098 3751099
HiC_7_3751195 3751194 3751195
HiC_7_3799719 3799718 3799719
HiC_7_3799757 3799756 3799757
HiC_7_3799764 3799763 3799764
HiC_7_3809535 3809534 3809535
HiC_7_3809562 3809561 3809562
HiC_7_3822604 3822603 3822604
HiC_7_3837280 3837279 3837280
HiC_7_3837298 3837297 3837298
HiC_7_3846479 3846478 3846479
HiC_7_3846542 3846541 3846542
HiC_7_3846549 3846548 3846549
HiC_7_3870191 3870190 3870191
HiC_7_3914399 3914398 3914399
HiC_7_3920105 3920104 3920105
HiC_7_3920134 3920133 3920134
HiC_7_3920280 3920279 3920280
HiC_7_3947178 3947177 3947178
HiC_7_3951312 3951311 3951312
HiC_7_4017206 4017205 4017206
HiC_7_4052602 4052601 4052602
HiC_7_4060689 4060688 4060689
HiC_7_4060710 4060709 4060710
HiC_7_4064780 4064779 4064780
HiC_7_4064795 4064794 4064795
HiC_7_4064910 4064909 4064910
HiC_7_4064922 4064921 4064922
HiC_7_4066864 4066863 4066864
HiC_7_4081979 4081978 4081979
HiC_7_4086102 4086101 4086102
HiC_7_4086117 4086116 4086117
HiC_7_4086118 4086117 4086118
HiC_7_4096663 4096662 4096663
HiC_7_4112741 4112740 4112741
HiC_7_4112749 4112748 4112749
HiC_7_4112751 4112750 4112751
HiC_7_4112788 4112787 4112788
HiC_7_4112794 4112793 4112794
HiC_7_4118873 4118872 4118873
HiC_7_4187569 4187568 4187569
HiC_7_4187640 4187639 4187640
HiC_7_4194309 4194308 4194309
HiC_7_4253632 4253631 4253632
HiC_7_4253683 4253682 4253683
HiC_7_4295746 4295745 4295746
HiC_7_4334759 4334758 4334759
HiC_7_4380560 4380559 4380560
HiC_7_4380561 4380560 4380561
HiC_7_4380665 4380664 4380665
HiC_7_4381444 4381443 4381444
HiC_7_4381538 4381537 4381538
HiC_7_4410352 4410351 4410352
HiC_7_4499574 4499573 4499574
HiC_7_4499664 4499663 4499664
HiC_7_4508520 4508519 4508520
HiC_7_4513942 4513941 4513942
HiC_7_4615022 4615021 4615022
HiC_7_4645227 4645226 4645227
HiC_7_4651525 4651524 4651525
HiC_7_4651573 4651572 4651573
HiC_7_4651582 4651581 4651582
HiC_7_4651585 4651584 4651585
HiC_7_4651623 4651622 4651623
HiC_7_4838168 4838167 4838168
HiC_7_4838187 4838186 4838187
HiC_7_4838316 4838315 4838316
HiC_7_4864611 4864610 4864611
HiC_7_4868259 4868258 4868259
HiC_7_4879308 4879307 4879308
HiC_7_4879411 4879410 4879411
HiC_7_4916596 4916595 4916596
HiC_7_5037272 5037271 5037272
HiC_7_5076300 5076299 5076300
HiC_7_5090912 5090911 5090912
HiC_7_5135409 5135408 5135409
HiC_7_5137064 5137063 5137064
HiC_7_5219327 5219326 5219327
HiC_7_5252414 5252413 5252414
HiC_7_5252426 5252425 5252426
HiC_7_5252439 5252438 5252439
HiC_7_5366675 5366674 5366675
HiC_7_5366690 5366689 5366690
HiC_7_5366736 5366735 5366736
HiC_7_5366745 5366744 5366745
HiC_7_5368458 5368457 5368458
HiC_7_5368473 5368472 5368473
HiC_7_5381211 5381210 5381211
HiC_7_5430253 5430252 5430253
HiC_7_5540564 5540563 5540564
HiC_7_5542254 5542253 5542254
HiC_7_5597281 5597280 5597281
HiC_7_5600803 5600802 5600803
HiC_7_5749749 5749748 5749749
HiC_7_5749768 5749767 5749768
HiC_7_5749833 5749832 5749833
HiC_7_5749843 5749842 5749843
HiC_7_5778581 5778580 5778581
HiC_7_5778619 5778618 5778619
HiC_7_5791265 5791264 5791265
HiC_7_5893850 5893849 5893850
HiC_7_5916140 5916139 5916140
HiC_7_5916149 5916148 5916149
HiC_7_5939177 5939176 5939177
HiC_7_5949062 5949061 5949062
HiC_7_5953120 5953119 5953120
HiC_7_5953166 5953165 5953166
HiC_7_5953179 5953178 5953179
HiC_7_5953210 5953209 5953210
HiC_7_5953304 5953303 5953304
HiC_7_5953305 5953304 5953305
HiC_7_5970568 5970567 5970568
HiC_7_5970580 5970579 5970580
HiC_7_5970605 5970604 5970605
HiC_7_6136372 6136371 6136372
HiC_7_6146672 6146671 6146672
HiC_7_6224825 6224824 6224825
HiC_7_6224846 6224845 6224846
HiC_7_6224926 6224925 6224926
HiC_7_6224934 6224933 6224934
HiC_7_6224936 6224935 6224936
HiC_7_6293575 6293574 6293575
HiC_7_6351157 6351156 6351157
HiC_7_6351174 6351173 6351174
HiC_7_6351181 6351180 6351181
HiC_7_6351198 6351197 6351198
HiC_7_6351199 6351198 6351199
HiC_7_6351201 6351200 6351201
HiC_7_6351218 6351217 6351218
HiC_7_6351230 6351229 6351230
HiC_7_6351246 6351245 6351246
HiC_7_6399961 6399960 6399961
HiC_7_6400120 6400119 6400120
HiC_7_6400168 6400167 6400168
HiC_7_6400435 6400434 6400435
HiC_7_6400445 6400444 6400445
HiC_7_6400446 6400445 6400446
HiC_7_6400461 6400460 6400461
HiC_7_6400525 6400524 6400525
HiC_7_6400537 6400536 6400537
HiC_7_6400548 6400547 6400548
HiC_7_6453019 6453018 6453019
HiC_7_6453040 6453039 6453040
HiC_7_6453077 6453076 6453077
HiC_7_6453142 6453141 6453142
HiC_7_6522533 6522532 6522533
HiC_7_6522541 6522540 6522541
HiC_7_6522674 6522673 6522674
HiC_7_6522683 6522682 6522683
HiC_7_6526982 6526981 6526982
HiC_7_6556718 6556717 6556718
HiC_7_6556791 6556790 6556791
HiC_7_6572840 6572839 6572840
HiC_7_6620257 6620256 6620257
HiC_7_6637327 6637326 6637327
HiC_7_6637380 6637379 6637380
HiC_7_6637444 6637443 6637444
HiC_7_6637461 6637460 6637461
HiC_7_6639877 6639876 6639877
HiC_7_6677409 6677408 6677409
HiC_7_6677452 6677451 6677452
HiC_7_6677478 6677477 6677478
HiC_7_6677545 6677544 6677545
HiC_7_6679054 6679053 6679054
HiC_7_6679159 6679158 6679159
HiC_7_6679163 6679162 6679163
HiC_7_6679195 6679194 6679195
HiC_7_6679241 6679240 6679241
HiC_7_6701108 6701107 6701108
HiC_7_6820582 6820581 6820582
HiC_7_6845373 6845372 6845373
HiC_7_6852438 6852437 6852438
HiC_7_6886327 6886326 6886327
HiC_7_6886372 6886371 6886372
HiC_7_6917569 6917568 6917569
HiC_7_6925965 6925964 6925965
HiC_7_6928598 6928597 6928598
HiC_7_6971943 6971942 6971943
HiC_7_7037073 7037072 7037073
HiC_7_7037112 7037111 7037112
HiC_7_7044098 7044097 7044098
HiC_7_7044138 7044137 7044138
HiC_7_7063996 7063995 7063996
HiC_7_7072232 7072231 7072232
HiC_7_7126180 7126179 7126180
HiC_7_7126204 7126203 7126204
HiC_7_7130944 7130943 7130944
HiC_7_7131051 7131050 7131051
HiC_7_7133458 7133457 7133458
HiC_7_7188130 7188129 7188130
HiC_7_7188133 7188132 7188133
HiC_7_7209144 7209143 7209144
HiC_7_7224335 7224334 7224335
HiC_7_7230569 7230568 7230569
HiC_7_7246634 7246633 7246634
HiC_7_7255234 7255233 7255234
HiC_7_7255245 7255244 7255245
HiC_7_7255255 7255254 7255255
HiC_7_7255366 7255365 7255366
HiC_7_7255367 7255366 7255367
HiC_7_7288646 7288645 7288646
HiC_7_7308074 7308073 7308074
HiC_7_7308137 7308136 7308137
HiC_7_7308197 7308196 7308197
HiC_7_7354651 7354650 7354651
HiC_7_7354801 7354800 7354801
HiC_7_7384181 7384180 7384181
HiC_7_7384231 7384230 7384231
HiC_7_7416794 7416793 7416794
HiC_7_7416849 7416848 7416849
HiC_7_7416860 7416859 7416860
HiC_7_7416898 7416897 7416898
HiC_7_7444569 7444568 7444569
HiC_7_7507506 7507505 7507506
HiC_7_7507567 7507566 7507567
HiC_7_7613177 7613176 7613177
HiC_7_7619227 7619226 7619227
HiC_7_7619257 7619256 7619257
HiC_7_7619389 7619388 7619389
HiC_7_7619399 7619398 7619399
HiC_7_7619419 7619418 7619419
HiC_7_7619420 7619419 7619420
HiC_7_7650396 7650395 7650396
HiC_7_7711838 7711837 7711838
HiC_7_8079112 8079111 8079112
HiC_7_8079164 8079163 8079164
HiC_7_8206765 8206764 8206765
HiC_7_8206777 8206776 8206777
HiC_7_8206880 8206879 8206880
HiC_7_8436419 8436418 8436419
HiC_7_8499516 8499515 8499516
HiC_7_8540315 8540314 8540315
HiC_7_8540318 8540317 8540318
HiC_7_8540366 8540365 8540366
HiC_7_8540384 8540383 8540384
HiC_7_8540416 8540415 8540416
HiC_7_8698771 8698770 8698771
HiC_7_8871993 8871992 8871993
HiC_7_8898285 8898284 8898285
HiC_7_9105733 9105732 9105733
HiC_7_9105793 9105792 9105793
HiC_7_9105849 9105848 9105849
HiC_7_9105886 9105885 9105886
HiC_7_9109536 9109535 9109536
HiC_7_9109606 9109605 9109606
HiC_7_9109711 9109710 9109711
HiC_7_9428750 9428749 9428750
HiC_7_9840647 9840646 9840647
HiC_7_9840770 9840769 9840770
HiC_7_9888333 9888332 9888333
HiC_7_9888336 9888335 9888336
HiC_7_9895255 9895254 9895255
HiC_7_10065280 10065279 10065280
HiC_7_10073435 10073434 10073435
HiC_7_10073450 10073449 10073450
HiC_7_10224552 10224551 10224552
HiC_7_10224715 10224714 10224715
HiC_7_10240588 10240587 10240588
HiC_7_10298727 10298726 10298727
HiC_7_10298831 10298830 10298831
HiC_7_10298850 10298849 10298850
HiC_7_10392069 10392068 10392069
HiC_7_10609752 10609751 10609752
HiC_7_10706418 10706417 10706418
HiC_7_11262255 11262254 11262255
HiC_7_11262289 11262288 11262289
HiC_7_11300171 11300170 11300171
HiC_7_11300265 11300264 11300265
HiC_7_11900475 11900474 11900475
HiC_7_12086865 12086864 12086865
HiC_7_12088508 12088507 12088508
HiC_7_12088560 12088559 12088560
HiC_7_12342256 12342255 12342256
HiC_7_12342366 12342365 12342366
HiC_7_12757883 12757882 12757883
HiC_7_12769188 12769187 12769188
HiC_7_14168885 14168884 14168885
HiC_7_21778209 21778208 21778209
HiC_7_21825303 21825302 21825303
HiC_7_21825329 21825328 21825329
HiC_7_21916584 21916583 21916584
HiC_7_21916625 21916624 21916625
HiC_7_21916636 21916635 21916636
HiC_7_21916641 21916640 21916641
HiC_7_21916644 21916643 21916644
HiC_7_21916671 21916670 21916671
HiC_7_22279465 22279464 22279465
HiC_7_22382122 22382121 22382122
HiC_7_22940515 22940514 22940515
HiC_7_22940529 22940528 22940529
HiC_7_23199926 23199925 23199926
HiC_7_23200004 23200003 23200004
HiC_7_23200024 23200023 23200024
HiC_7_23281923 23281922 23281923
HiC_7_23281964 23281963 23281964
HiC_7_23281990 23281989 23281990
HiC_7_23281998 23281997 23281998
HiC_7_23588867 23588866 23588867
HiC_7_23588888 23588887 23588888
HiC_7_23662717 23662716 23662717
HiC_7_23747116 23747115 23747116
HiC_7_23778036 23778035 23778036
HiC_7_23778088 23778087 23778088
HiC_7_23778122 23778121 23778122
HiC_7_23778139 23778138 23778139
HiC_7_23778150 23778149 23778150
HiC_7_23841331 23841330 23841331
HiC_7_23841384 23841383 23841384
HiC_7_23841393 23841392 23841393
HiC_7_24001657 24001656 24001657
HiC_7_24131153 24131152 24131153
HiC_7_24131162 24131161 24131162
HiC_7_24134259 24134258 24134259
HiC_7_24134295 24134294 24134295
HiC_7_24510571 24510570 24510571
HiC_7_24850194 24850193 24850194
HiC_7_24850258 24850257 24850258
HiC_7_24850281 24850280 24850281
HiC_7_24850298 24850297 24850298
HiC_7_24856076 24856075 24856076
HiC_7_24856148 24856147 24856148
HiC_7_24891283 24891282 24891283
HiC_7_24893040 24893039 24893040
HiC_7_24893048 24893047 24893048
HiC_7_24912612 24912611 24912612
HiC_7_24957607 24957606 24957607
HiC_7_24957627 24957626 24957627
HiC_7_24957628 24957627 24957628
HiC_7_24957636 24957635 24957636
HiC_7_25073762 25073761 25073762
HiC_7_25103209 25103208 25103209
HiC_7_25103252 25103251 25103252
HiC_7_25103290 25103289 25103290
HiC_7_25171853 25171852 25171853
HiC_7_25171934 25171933 25171934
HiC_7_25172048 25172047 25172048
HiC_7_25173600 25173599 25173600
HiC_7_25174683 25174682 25174683
HiC_7_25174692 25174691 25174692
HiC_7_25174710 25174709 25174710
HiC_7_25196543 25196542 25196543
HiC_7_25197409 25197408 25197409
HiC_7_25201923 25201922 25201923
HiC_7_25312533 25312532 25312533
HiC_7_25312591 25312590 25312591
HiC_7_25409095 25409094 25409095
HiC_7_25409096 25409095 25409096
HiC_7_25409102 25409101 25409102
HiC_7_25409105 25409104 25409105
HiC_7_25448389 25448388 25448389
HiC_7_25477579 25477578 25477579
HiC_7_25533373 25533372 25533373
HiC_7_25533404 25533403 25533404
HiC_7_25570083 25570082 25570083
HiC_7_25666768 25666767 25666768
HiC_7_25852145 25852144 25852145
HiC_7_25980864 25980863 25980864
HiC_7_26059188 26059187 26059188
HiC_7_26059191 26059190 26059191
HiC_7_26248152 26248151 26248152
HiC_7_26278217 26278216 26278217
HiC_7_26292014 26292013 26292014
HiC_7_26323537 26323536 26323537
HiC_7_26323660 26323659 26323660
HiC_7_26323673 26323672 26323673
HiC_7_26451873 26451872 26451873
HiC_7_26629570 26629569 26629570
HiC_7_26638158 26638157 26638158
HiC_7_26638258 26638257 26638258
HiC_7_26690243 26690242 26690243
HiC_7_26690394 26690393 26690394
HiC_7_26693821 26693820 26693821
HiC_7_26693884 26693883 26693884
HiC_7_26694358 26694357 26694358
HiC_7_26752402 26752401 26752402
HiC_7_26924508 26924507 26924508
HiC_7_27029055 27029054 27029055
HiC_7_27029166 27029165 27029166
HiC_7_27093150 27093149 27093150
HiC_7_27093270 27093269 27093270
HiC_7_27093276 27093275 27093276
HiC_7_27093277 27093276 27093277
HiC_7_27093308 27093307 27093308
HiC_7_27093317 27093316 27093317
HiC_7_27309638 27309637 27309638
HiC_7_27309653 27309652 27309653
HiC_7_27323443 27323442 27323443
HiC_7_27323455 27323454 27323455
HiC_7_27323474 27323473 27323474
HiC_7_27323568 27323567 27323568
HiC_7_27323572 27323571 27323572
HiC_7_27325180 27325179 27325180
HiC_7_27329773 27329772 27329773
HiC_7_27329786 27329785 27329786
HiC_7_27469278 27469277 27469278
HiC_7_27764843 27764842 27764843
HiC_7_27852337 27852336 27852337
HiC_7_27894306 27894305 27894306
HiC_7_27894387 27894386 27894387
HiC_7_27894478 27894477 27894478
HiC_7_28243333 28243332 28243333
HiC_7_28243381 28243380 28243381
HiC_7_28247675 28247674 28247675
HiC_7_28247800 28247799 28247800
HiC_7_28289713 28289712 28289713
HiC_7_28289714 28289713 28289714
HiC_7_28289804 28289803 28289804
HiC_7_28468590 28468589 28468590
HiC_7_28468641 28468640 28468641
HiC_7_28610422 28610421 28610422
HiC_7_28875305 28875304 28875305
HiC_7_28875400 28875399 28875400
HiC_7_28875410 28875409 28875410
HiC_7_28975517 28975516 28975517
HiC_7_28984895 28984894 28984895
HiC_7_28991776 28991775 28991776
HiC_7_28991887 28991886 28991887
HiC_7_29019526 29019525 29019526
HiC_7_29083934 29083933 29083934
HiC_7_29083939 29083938 29083939
HiC_7_29084028 29084027 29084028
HiC_7_29130281 29130280 29130281
HiC_7_29130302 29130301 29130302
HiC_7_29147424 29147423 29147424
HiC_7_29212606 29212605 29212606
HiC_7_29262451 29262450 29262451
HiC_7_29296838 29296837 29296838
HiC_7_29296862 29296861 29296862
HiC_7_29297030 29297029 29297030
HiC_7_29297036 29297035 29297036
HiC_7_29297041 29297040 29297041
HiC_7_29383617 29383616 29383617
HiC_7_29383629 29383628 29383629
HiC_7_29383630 29383629 29383630
HiC_7_29383636 29383635 29383636
HiC_7_29383682 29383681 29383682
HiC_7_29383765 29383764 29383765
HiC_7_29383766 29383765 29383766
HiC_7_29403565 29403564 29403565
HiC_7_29904017 29904016 29904017
HiC_7_29904036 29904035 29904036
HiC_7_29928828 29928827 29928828
HiC_7_29999276 29999275 29999276
HiC_7_29999291 29999290 29999291
HiC_7_30009199 30009198 30009199
HiC_7_30009235 30009234 30009235
HiC_7_30080639 30080638 30080639
HiC_7_30080645 30080644 30080645
HiC_7_30080756 30080755 30080756
HiC_7_30148004 30148003 30148004
HiC_7_30148011 30148010 30148011
HiC_7_30148200 30148199 30148200
HiC_7_30149726 30149725 30149726
HiC_7_30150970 30150969 30150970
HiC_7_30162784 30162783 30162784
HiC_7_30162815 30162814 30162815
HiC_7_30162841 30162840 30162841
HiC_7_30167015 30167014 30167015
HiC_7_30167027 30167026 30167027
HiC_7_30167031 30167030 30167031
HiC_7_30167057 30167056 30167057
HiC_7_30167060 30167059 30167060
HiC_7_30167062 30167061 30167062
HiC_7_30167095 30167094 30167095
HiC_7_30258681 30258680 30258681
HiC_7_30258693 30258692 30258693
HiC_7_30258711 30258710 30258711
HiC_7_30284624 30284623 30284624
HiC_7_30284734 30284733 30284734
HiC_7_30419327 30419326 30419327
HiC_7_30455890 30455889 30455890
HiC_7_30474597 30474596 30474597
HiC_7_30502052 30502051 30502052
HiC_7_30517789 30517788 30517789
HiC_7_30517808 30517807 30517808
HiC_7_30517819 30517818 30517819
HiC_7_30517824 30517823 30517824
HiC_7_30517930 30517929 30517930
HiC_7_30517951 30517950 30517951
HiC_7_30517957 30517956 30517957
HiC_7_30517963 30517962 30517963
HiC_7_30517966 30517965 30517966
HiC_7_30517981 30517980 30517981
HiC_7_30517987 30517986 30517987
HiC_7_30517989 30517988 30517989
HiC_7_30517990 30517989 30517990
HiC_7_30622677 30622676 30622677
HiC_7_30622685 30622684 30622685
HiC_7_30622722 30622721 30622722
HiC_7_30622739 30622738 30622739
HiC_7_30622748 30622747 30622748
HiC_7_30811150 30811149 30811150
HiC_7_30813229 30813228 30813229
HiC_7_30813294 30813293 30813294
HiC_7_30813323 30813322 30813323
HiC_7_30895339 30895338 30895339
HiC_7_30896815 30896814 30896815
HiC_7_30933356 30933355 30933356
HiC_7_31006511 31006510 31006511
HiC_7_31107276 31107275 31107276
HiC_7_31107302 31107301 31107302
HiC_7_31107306 31107305 31107306
HiC_7_31107330 31107329 31107330
HiC_7_31107336 31107335 31107336
HiC_7_31107338 31107337 31107338
HiC_7_31107412 31107411 31107412
HiC_7_31107439 31107438 31107439
HiC_7_31200110 31200109 31200110
HiC_7_31200182 31200181 31200182
HiC_7_31201348 31201347 31201348
HiC_7_31201372 31201371 31201372
HiC_7_31201441 31201440 31201441
HiC_7_31479469 31479468 31479469
HiC_7_31479489 31479488 31479489
HiC_7_31479557 31479556 31479557
HiC_7_31479571 31479570 31479571
HiC_7_31653195 31653194 31653195
HiC_7_31653243 31653242 31653243
HiC_7_31653250 31653249 31653250
HiC_7_31673499 31673498 31673499
HiC_7_31673558 31673557 31673558
HiC_7_31673570 31673569 31673570
HiC_7_31673589 31673588 31673589
HiC_7_31717741 31717740 31717741
HiC_7_31717831 31717830 31717831
HiC_7_31717865 31717864 31717865
HiC_7_31717873 31717872 31717873
HiC_7_31725199 31725198 31725199
HiC_7_31731372 31731371 31731372
HiC_7_31731425 31731424 31731425
HiC_7_31731448 31731447 31731448
HiC_7_31801176 31801175 31801176
HiC_7_31801189 31801188 31801189
HiC_7_31801193 31801192 31801193
HiC_7_31801195 31801194 31801195
HiC_7_31801202 31801201 31801202
HiC_7_31801222 31801221 31801222
HiC_7_31801235 31801234 31801235
HiC_7_31801238 31801237 31801238
HiC_7_31801242 31801241 31801242
HiC_7_31801243 31801242 31801243
HiC_7_31801247 31801246 31801247
HiC_7_31828684 31828683 31828684
HiC_7_31830452 31830451 31830452
HiC_7_31841796 31841795 31841796
HiC_7_31851748 31851747 31851748
HiC_7_31851769 31851768 31851769
HiC_7_31987128 31987127 31987128
HiC_7_31987138 31987137 31987138
HiC_7_31987176 31987175 31987176
HiC_7_31987199 31987198 31987199
HiC_7_31987269 31987268 31987269
HiC_7_32007529 32007528 32007529
HiC_7_32007626 32007625 32007626
HiC_7_32080937 32080936 32080937
HiC_7_32081011 32081010 32081011
HiC_7_32081022 32081021 32081022
HiC_7_32262574 32262573 32262574
HiC_7_32264713 32264712 32264713
HiC_7_32264716 32264715 32264716
HiC_7_32398685 32398684 32398685
HiC_7_32475484 32475483 32475484
HiC_7_32496376 32496375 32496376
HiC_7_32496516 32496515 32496516
HiC_7_32524786 32524785 32524786
HiC_7_32524933 32524932 32524933
HiC_7_32584752 32584751 32584752
HiC_7_32584875 32584874 32584875
HiC_7_32584876 32584875 32584876
HiC_7_32604336 32604335 32604336
HiC_7_32604338 32604337 32604338
HiC_7_32604451 32604450 32604451
HiC_7_32626352 32626351 32626352
HiC_7_32659850 32659849 32659850
HiC_7_32659911 32659910 32659911
HiC_7_32659967 32659966 32659967
HiC_7_32684445 32684444 32684445
HiC_7_32699472 32699471 32699472
HiC_7_32699475 32699474 32699475
HiC_7_32699501 32699500 32699501
HiC_7_32699555 32699554 32699555
HiC_7_32699559 32699558 32699559
HiC_7_32782780 32782779 32782780
HiC_7_32804793 32804792 32804793
HiC_7_32875906 32875905 32875906
HiC_7_32875939 32875938 32875939
HiC_7_32876028 32876027 32876028
HiC_7_32878566 32878565 32878566
HiC_7_32878670 32878669 32878670
HiC_7_32878682 32878681 32878682
HiC_7_32979443 32979442 32979443
HiC_7_33005934 33005933 33005934
HiC_7_33046383 33046382 33046383
HiC_7_33046399 33046398 33046399
HiC_7_33227461 33227460 33227461
HiC_7_33227586 33227585 33227586
HiC_7_33227601 33227600 33227601
HiC_7_33227603 33227602 33227603
HiC_7_33262945 33262944 33262945
HiC_7_33262975 33262974 33262975
HiC_7_33262989 33262988 33262989
HiC_7_33263000 33262999 33263000
HiC_7_33263023 33263022 33263023
HiC_7_33312003 33312002 33312003
HiC_7_33330577 33330576 33330577
HiC_7_33335530 33335529 33335530
HiC_7_33428287 33428286 33428287
HiC_7_33428341 33428340 33428341
HiC_7_33445533 33445532 33445533
HiC_7_33464394 33464393 33464394
HiC_7_33464479 33464478 33464479
HiC_7_33488872 33488871 33488872
HiC_7_33529233 33529232 33529233
HiC_7_33571360 33571359 33571360
HiC_7_33571383 33571382 33571383
HiC_7_33620033 33620032 33620033
HiC_7_33620129 33620128 33620129
HiC_7_33625349 33625348 33625349
HiC_7_33626714 33626713 33626714
HiC_7_33678716 33678715 33678716
HiC_7_33678871 33678870 33678871
HiC_7_33700937 33700936 33700937
HiC_7_33727915 33727914 33727915
HiC_7_33747121 33747120 33747121
HiC_7_33770281 33770280 33770281
HiC_7_33838058 33838057 33838058
HiC_7_33965555 33965554 33965555
HiC_7_33965608 33965607 33965608
HiC_7_33967777 33967776 33967777
HiC_7_33967796 33967795 33967796
HiC_7_33967797 33967796 33967797
HiC_7_33967837 33967836 33967837
HiC_7_33967861 33967860 33967861
HiC_7_33968021 33968020 33968021
HiC_7_33968036 33968035 33968036
HiC_7_33968046 33968045 33968046
HiC_7_33968057 33968056 33968057
HiC_7_33968098 33968097 33968098
HiC_7_34006603 34006602 34006603
HiC_7_34052919 34052918 34052919
HiC_7_34177189 34177188 34177189
HiC_7_34177193 34177192 34177193
HiC_7_34180777 34180776 34180777
HiC_7_34191007 34191006 34191007
HiC_7_34320599 34320598 34320599
HiC_7_34327451 34327450 34327451
HiC_7_34367668 34367667 34367668
HiC_7_34367719 34367718 34367719
HiC_7_34413112 34413111 34413112
HiC_7_34413160 34413159 34413160
HiC_7_34426813 34426812 34426813
HiC_7_34426862 34426861 34426862
HiC_7_34474657 34474656 34474657
HiC_7_34474674 34474673 34474674
HiC_7_34474686 34474685 34474686
HiC_7_34559308 34559307 34559308
HiC_7_34559387 34559386 34559387
HiC_7_34577020 34577019 34577020
HiC_7_34621683 34621682 34621683
HiC_7_34632922 34632921 34632922
HiC_7_34641304 34641303 34641304
HiC_7_34752296 34752295 34752296
