# Supplementary material for: Development of a Flex-Seq SNP panel for raspberry (Rubus idaeus L.) and validation through linkage map construction and identification of QTL for several traits of agronomic importance to raspberry breeding
Source: PLoS One. 2026 Feb 17;21(2):e0328606. doi: 10.1371/journal.pone.0328606 (PMC12912553; doi:10.1371/journal.pone.0328606)
Supplement: S5 File — A ‘0’ indicates homozygous reference, a ‘1’ indicates a heterozygous, and a ‘2’ a homozygous alternate. (TXT) [file pone.0328606.s005.txt]

Marker Chr Pos SO1 SO10 SO100 SO101 SO102 SO103 SO104 SO105 SO106 SO107 SO109 SO11 SO110 SO111 SO112 SO113 SO115 SO116 SO117 SO118 SO119 SO12 SO120 SO121 SO122 SO123 SO124 SO125 SO126 SO127 SO128 SO129 SO13 SO130 SO131 SO132 SO133 SO134 SO135 SO136 SO137 SO138 SO139 SO14 SO140 SO142 SO143 SO144 SO145 SO146 SO147 SO148 SO149 SO15 SO150 SO151 SO152 SO153 SO154 SO155 SO156 SO157 SO158 SO159 SO16 SO160 SO161 SO162 SO163 SO164 SO165 SO167 SO168 SO169 SO17 SO172 SO174 SO175 SO176 SO177 SO178 SO179 SO18 SO180 SO181 SO182 SO183 SO184 SO185 SO186 SO187 SO188 SO189 SO19 SO190 SO191 SO192 SO193 SO194 SO195 SO196 SO197 SO198 SO199 SO2 SO20 SO200 SO201 SO202 SO203 SO204 SO205 SO206 SO207 SO208 SO209 SO21 SO210 SO211 SO212 SO213 SO214 SO215 SO216 SO217 SO218 SO219 SO22 SO220 SO221 SO222 SO223 SO224 SO225 SO226 SO227 SO228 SO229 SO23 SO230 SO231 SO232 SO233 SO234 SO235 SO236 SO237 SO238 SO239 SO24 SO240 SO241 SO242 SO243 SO244 SO245 SO246 SO247 SO248 SO249 SO25 SO250 SO251 SO253 SO254 SO255 SO256 SO257 SO258 SO259 SO26 SO260 SO261 SO262 SO263 SO264 SO265 SO267 SO268 SO269 SO27 SO271 SO272 SO273 SO275 SO276 SO277 SO278 SO279 SO28 SO280 SO281 SO282 SO283 SO284 SO285 SO286 SO287 SO288 SO289 SO29 SO290 SO291 SO292 SO293 SO294 SO298 SO299 SO3 SO30 SO300 SO301 SO302 SO303 SO304 SO305 SO306 SO307 SO308 SO309 SO31 SO310 SO311 SO312 SO313 SO314 SO315 SO316 SO317 SO318 SO319 SO32 SO320 SO321 SO322 SO323 SO324 SO325 SO326 SO327 SO328 SO329 SO33 SO330 SO331 SO332 SO333 SO334 SO335 SO336 SO337 SO338 SO339 SO34 SO340 SO341 SO342 SO343 SO344 SO345 SO346 SO348 SO349 SO35 SO350 SO351 SO352 SO353 SO354 SO355 SO356 SO357 SO358 SO359 SO36 SO360 SO361 SO362 SO363 SO364 SO365 SO366 SO367 SO368 SO369 SO37 SO371 SO372 SO373 SO374 SO375 SO377 SO378 SO379 SO38 SO381 SO382 SO383 SO384 SO385 SO386 SO387 SO388 SO389 SO39 SO390 SO393 SO396 SO398 SO399 SO4 SO40 SO400 SO401 SO402 SO403 SO404 SO405 SO406 SO407 SO408 SO409 SO41 SO410 SO411 SO412 SO413 SO414 SO415 SO416 SO417 SO418 SO419 SO42 SO420 SO421 SO422 SO424 SO425 SO426 SO427 SO428 SO429 SO43 SO430 SO431 SO432 SO433 SO434 SO435 SO436 SO437 SO438 SO439 SO44 SO440 SO441 SO442 SO443 SO444 SO445 SO446 SO447 SO448 SO449 SO45 SO450 SO451 SO452 SO453 SO454 SO455 SO456 SO457 SO458 SO459 SO46 SO460 SO461 SO462 SO463B SO464 SO465 SO466 SO467 SO468 SO469 SO47 SO470 SO471 SO472 SO473 SO474 SO475 SO476 SO477 SO478 SO479 SO48 SO480 SO481 SO482 SO484 SO485 SO486 SO487 SO489 SO49 SO5 SO50 SO51 SO53 SO54 SO55 SO56 SO57 SO59 SO6 SO60 SO61 SO62 SO63 SO64 SO65 SO66 SO67 SO68 SO7 SO71 SO73 SO74 SO75 SO76 SO77 SO78 SO79 SO8 SO80 SO82 SO83 SO84 SO85 SO86 SO87 SO88 SO89 SO9 SO90 SO91 SO92 SO93 SO94 SO95 SO96 SO97 SO98 SO99
HiC_1_10488810 1 10488810 1 1 0 1 0 1 1 0 1 1 1 0 0 1 1 0 0 1 1 1 0 1 1 1 1 0 1 1 1 0 0 1 1 1 1 0 0 1 1 1 1 0 1 1 1 0 1 1 1 1 1 1 1 0 1 1 1 0 1 1 1 1 0 0 1 0 0 1 1 1 0 1 0 1 1 1 1 1 0 1 0 0 1 0 0 1 0 1 1 1 1 1 1 1 1 0 1 1 1 0 1 0 1 1 1 1 0 1 0 1 1 1 1 1 0 1 1 1 1 1 1 1 1 1 1 1 0 0 1 1 1 1 1 1 1 0 0 1 1 1 1 1 1 1 1 1 1 1 1 0 0 1 1 1 1 1 1 1 1 1 1 1 1 1 1 1 1 1 1 1 1 1 1 1 1 1 0 1 1 1 1 0 1 1 1 1 0 1 1 1 1 1 1 1 1 1 1 0 1 1 1 1 1 1 0 0 1 1 1 1 1 1 1 1 1 1 1 1 1 1 1 1 1 1 1 1 0 1 0 0 1 1 1 1 1 0 1 1 1 0 0 1 0 0 1 0 1 1 1 1 1 1 1 1 1 1 1 1 1 0 1 1 0 1 2 1 1 1 1 0 0 0 0 1 1 0 1 1 1 1 1 1 1 1 1 1 0 0 1 1 0 0 1 0 1 0 1 1 1 1 1 1 1 0 1 1 1 1 1 1 1 1 0 1 1 1 1 1 1 0 1 1 0 0 1 1 0 1 1 1 1 0 1 1 1 1 1 1 1 1 1 0 1 0 1 0 1 0 1 1 1 1 1 1 0 1 1 1 1 1 1 1 1 1 1 1 1 1 1 1 0 1 0 0 1 0 1 0 1 1 1 1 0 1 1 1 1 0 1 1 1 0 1 1 1 1 1 0 1 1 1 1 1 1 1 1 0 1 1 1 1 1 0 1 1 0 0 1 0 1 0 1 1 0 1 1 1 1 1 0 1 0 1 0 1 0 1 1 0 1 1 1 1 0 1 1 1 1 1 1 1 1 0 0 0 1 1
HiC_1_1155564 1 1155564 2 2 2 2 2 1 2 2 1 1 1 2 2 2 2 2 2 2 2 2 2 2 1 1 2 1 2 1 1 2 1 2 2 2 2 1 1 2 2 2 2 2 2 2 1 2 2 2 2 1 2 1 1 2 2 1 1 1 2 2 2 1 1 2 2 2 2 2 2 1 2 2 1 1 2 1 2 1 2 2 2 1 2 2 1 1 2 2 2 1 2 2 2 2 2 2 2 1 1 2 2 2 1 2 2 2 1 1 1 2 1 1 2 1 2 1 1 2 2 2 2 2 2 1 1 2 2 2 2 2 2 2 2 2 2 2 2 2 2 2 2 2 2 2 2 2 2 1 2 2 2 2 2 2 2 0 2 2 2 2 2 2 1 2 2 2 2 2 2 2 2 2 1 2 2 2 2 2 1 2 2 2 1 2 2 2 2 2 1 2 2 2 2 2 2 2 2 2 2 2 2 2 2 2 2 2 2 2 2 2 2 2 2 2 2 2 2 2 2 2 2 2 2 2 2 2 1 2 2 2 2 2 2 2 2 2 2 2 2 2 2 2 2 2 2 2 2 2 2 2 2 2 2 2 2 2 2 2 2 2 2 2 2 2 1 2 2 2 1 0 1 1 0 1 2 1 0 0 2 2 2 2 2 2 2 2 2 2 2 2 2 2 2 1 2 2 2 2 1 2 2 2 2 2 2 2 2 2 2 2 2 2 2 2 2 2 2 2 2 2 2 2 2 2 2 2 2 2 2 2 2 2 2 2 2 2 2 2 2 2 2 2 2 2 2 2 2 2 2 2 2 2 2 2 2 2 2 2 2 2 2 2 2 1 2 2 2 2 2 2 1 2 2 1 2 2 2 2 2 2 2 2 2 2 2 2 2 2 2 2 2 2 2 2 2 2 2 2 2 2 2 2 2 2 2 1 1 2 2 2 2 1 2 2 2 2 2 1 2 1 1 1 1 2 2 2 2 2 1 1 2 1 1 2 2 1 2 2 1 1 2 1 1 1 1 1 2 1 1 1 2 1 2 1 2 2 2
HiC_1_11566924 1 11566924 1 1 0 1 1 1 0 0 0 1 0 0 0 1 1 1 0 0 0 1 0 1 1 1 0 1 0 1 0 1 0 1 0 1 1 0 1 0 1 0 0 0 0 1 1 0 0 0 1 0 0 1 0 1 0 1 0 1 0 0 1 0 1 0 0 0 0 0 0 1 0 1 1 0 0 0 0 1 0 0 0 0 1 1 0 1 0 0 1 0 0 1 1 0 0 0 0 0 0 0 1 1 1 0 0 1 0 0 0 1 0 0 1 0 0 1 1 0 0 1 0 1 0 0 1 0 0 0 1 1 0 1 0 1 1 0 0 0 0 1 1 0 2 1 1 0 0 0 0 0 0 0 0 0 1 0 1 2 2 0 1 0 0 1 2 2 1 0 0 0 0 1 0 0 0 0 0 1 0 1 0 1 1 2 0 1 0 0 0 1 1 1 0 0 1 1 0 1 0 1 0 1 0 0 0 0 0 0 1 2 0 1 1 0 0 1 1 1 0 0 2 0 0 0 1 0 1 1 1 1 1 1 1 0 0 0 1 1 0 0 0 0 0 0 0 0 1 1 0 0 1 0 2 1 1 1 1 1 0 0 0 0 0 0 1 1 0 0 0 0 1 1 2 1 1 1 2 1 0 0 0 0 1 1 1 0 1 0 1 1 0 0 0 0 1 0 0 0 1 1 0 0 0 1 2 1 0 1 1 0 1 0 0 0 1 0 1 1 0 0 1 1 0 0 1 0 0 1 1 1 1 1 1 1 0 1 1 0 0 0 0 1 0 0 1 0 1 0 1 0 0 1 1 1 1 1 2 1 1 0 2 1 0 1 1 0 0 0 0 1 1 0 0 0 0 1 0 0 0 0 0 1 1 0 1 0 2 0 1 0 0 1 0 1 1 0 1 0 1 0 0 0 0 1 1 0 0 1 2 1 0 0 0 0 1 0 1 1 1 0 0 1 0 0 0 0 0 0 0 0 1 1 1 0 0 0 1 1 1 0 1 1 0 0 1 1 1 1 1 0 0 1 0 0 1 1 1
HiC_1_11566956 1 11566956 1 1 0 1 1 1 0 0 0 1 0 0 0 1 1 1 0 0 0 1 0 1 1 1 0 1 0 1 0 1 0 1 0 1 1 0 1 0 1 0 0 0 0 1 1 0 0 0 1 0 0 1 0 1 0 1 0 1 0 0 1 0 1 0 0 0 0 0 0 1 0 1 1 0 0 0 0 1 0 0 0 0 1 1 0 1 0 0 1 0 0 1 1 0 0 0 0 0 0 0 1 1 1 0 0 1 0 0 0 1 0 0 1 0 0 1 1 0 0 1 0 1 0 0 1 0 0 0 1 1 0 1 0 1 1 0 0 0 0 1 1 0 2 1 1 0 0 0 0 0 0 0 0 0 1 0 1 2 2 0 1 0 0 1 2 2 1 0 0 0 0 1 0 0 0 0 0 1 0 1 0 1 1 2 0 1 0 0 0 1 1 1 0 0 1 1 0 1 0 1 0 1 0 0 0 0 0 0 1 2 0 1 1 1 0 1 1 1 0 0 2 0 0 0 1 0 1 1 1 1 1 1 1 0 0 0 1 1 0 0 0 0 0 0 0 0 1 1 0 0 1 2 2 1 1 1 1 1 0 0 2 0 0 0 2 1 2 2 0 1 1 2 2 2 1 2 2 2 1 0 0 0 1 1 1 0 1 0 1 1 0 0 0 0 1 0 0 0 1 1 2 2 1 1 2 1 2 1 1 0 1 0 0 0 1 0 1 1 0 0 1 1 0 0 1 0 0 1 1 1 1 1 1 1 0 1 1 0 0 0 0 1 0 0 1 0 1 0 1 0 0 1 1 1 1 1 2 1 1 0 2 1 0 1 1 0 0 0 0 1 2 0 0 0 0 1 0 0 0 0 0 1 1 0 1 0 2 0 1 0 0 1 0 1 1 0 1 0 1 0 0 0 0 1 1 1 1 1 2 1 0 0 0 0 1 0 1 2 1 0 0 1 0 0 0 0 0 0 0 0 1 1 1 0 0 0 1 1 1 0 1 1 0 0 1 1 1 1 1 0 0 1 0 0 1 1 1
HiC_1_11575143 1 11575143 1 1 2 1 1 1 2 2 2 1 2 2 2 1 1 1 2 2 2 1 2 1 1 1 2 1 2 1 2 1 2 1 2 1 1 2 1 2 1 2 2 2 2 1 1 2 2 2 1 2 2 1 2 1 2 1 2 1 2 2 1 2 1 2 2 2 2 2 2 1 2 1 1 2 2 2 2 1 2 2 2 2 1 1 2 1 2 2 1 2 2 1 1 2 2 2 2 2 2 2 1 1 1 2 2 1 2 2 2 1 2 2 1 2 2 1 1 2 2 1 2 1 2 2 1 2 2 2 1 1 2 1 2 1 1 2 2 2 2 1 1 2 0 1 1 2 2 2 2 2 2 2 2 2 1 2 1 0 0 2 1 2 2 1 0 0 1 2 2 2 2 1 2 2 2 2 2 1 2 1 2 1 1 0 2 1 2 2 2 1 1 1 2 2 1 1 2 1 2 1 2 1 2 2 2 2 2 2 1 0 2 1 1 2 2 1 1 1 2 2 0 2 2 2 1 2 1 1 1 1 1 1 1 2 2 2 1 1 2 2 2 2 2 2 2 2 1 1 2 2 1 2 0 1 1 1 1 1 2 2 0 2 2 2 0 1 0 0 2 2 1 0 0 1 1 0 0 1 1 2 2 2 1 1 1 2 1 2 1 1 2 2 2 2 1 2 2 2 1 1 0 1 1 1 0 1 0 1 1 2 1 2 2 2 1 2 1 1 2 2 1 1 2 2 1 2 2 1 1 1 1 1 1 1 2 1 1 2 2 2 2 1 2 2 1 2 1 2 1 2 2 1 1 1 1 1 0 1 1 2 0 1 2 1 1 2 2 2 2 1 0 2 2 2 2 1 2 2 2 2 2 1 1 2 1 2 0 2 1 2 2 1 2 1 1 2 1 2 1 2 2 2 2 1 1 1 2 1 0 1 2 2 2 2 1 2 1 1 1 2 2 1 2 2 2 2 2 2 2 2 1 1 1 2 2 2 1 1 1 2 1 1 2 2 1 1 1 2 1 2 2 1 2 2 1 1 1
HiC_1_11575211 1 11575211 1 1 2 1 1 1 2 2 2 1 2 2 2 1 1 1 2 2 2 1 2 1 1 1 2 1 2 1 2 1 2 1 2 1 1 2 1 2 1 2 2 2 2 1 1 2 2 2 1 2 2 1 2 1 2 1 2 1 2 2 1 2 1 2 2 2 2 2 2 1 2 1 1 2 2 2 2 1 2 2 2 2 1 1 2 1 2 2 1 2 2 1 1 2 2 2 2 2 2 2 1 1 1 2 2 1 2 2 2 1 2 2 1 2 2 1 1 2 2 1 2 1 2 2 1 2 2 2 1 1 2 1 2 1 1 2 2 2 2 1 1 2 0 1 1 2 2 2 2 2 2 2 2 2 1 2 1 0 0 2 1 2 2 1 0 0 1 2 2 2 2 1 2 2 2 2 2 1 2 1 2 1 1 0 2 1 2 2 2 1 1 1 2 2 1 1 2 1 2 1 2 1 2 2 2 2 2 2 1 0 2 1 1 2 2 1 1 1 2 2 0 2 2 2 1 2 1 1 1 1 1 1 1 2 2 2 1 1 2 2 2 2 2 2 2 2 1 1 2 2 1 2 0 1 1 1 1 1 2 2 0 2 2 2 0 1 0 0 2 2 1 0 0 1 1 0 0 1 1 2 2 2 1 1 1 2 1 2 1 1 2 2 2 2 1 2 2 2 1 1 0 1 1 1 0 1 0 1 1 2 1 2 2 2 1 2 1 1 2 2 1 1 2 2 1 2 2 1 1 1 1 1 1 1 2 1 1 2 2 2 2 1 2 2 1 2 1 2 1 2 2 1 1 1 1 1 0 1 1 2 0 1 2 1 1 2 2 2 2 1 0 2 2 2 2 1 2 2 2 2 2 1 1 2 1 2 0 2 1 2 2 1 2 1 1 2 1 2 1 2 2 2 2 1 1 1 2 1 0 1 2 2 2 2 1 2 1 1 1 2 2 1 2 2 2 2 2 2 2 2 1 1 1 2 2 2 1 1 1 2 1 1 2 2 1 1 1 2 1 2 2 1 2 2 1 1 1
HiC_1_11616582 1 11616582 1 1 2 1 1 1 2 2 2 1 2 2 2 1 1 1 2 2 2 1 2 1 1 1 2 1 2 1 2 1 2 1 2 1 1 2 1 2 1 2 2 2 2 1 1 2 2 2 1 2 2 1 2 1 2 1 2 1 2 2 1 2 1 1 1 2 2 2 2 1 2 1 1 2 2 2 2 1 2 2 2 2 1 1 2 1 2 1 1 2 2 1 1 2 2 2 2 2 2 2 1 1 1 2 2 1 2 2 2 1 2 2 1 2 2 1 1 2 2 1 2 1 2 2 1 2 2 2 1 1 1 1 2 1 1 2 2 2 2 1 1 1 0 1 1 2 2 1 2 2 2 2 2 1 1 0 1 0 0 2 1 2 2 1 0 0 1 1 2 2 2 1 1 2 2 2 1 1 2 1 2 1 1 0 2 1 2 2 2 1 1 1 2 2 1 1 2 1 2 1 2 1 2 2 2 2 2 2 1 0 2 1 1 1 2 1 1 1 2 2 0 2 2 2 1 2 1 1 1 1 1 1 1 2 2 2 1 1 2 1 2 2 1 2 2 1 1 1 2 2 1 0 0 1 1 0 0 1 2 2 0 2 2 2 0 1 0 0 2 0 1 0 0 0 1 0 0 0 0 2 2 2 1 1 1 2 0 1 1 1 2 2 2 2 1 2 2 2 1 1 0 0 1 1 0 1 0 1 1 2 1 2 2 2 1 2 1 1 2 2 1 1 2 2 1 2 2 1 1 1 1 1 1 1 2 1 1 2 2 2 2 1 1 2 1 2 1 2 1 2 2 1 1 1 1 1 0 1 1 2 0 1 2 1 1 2 2 2 2 0 0 2 2 2 2 1 2 2 2 1 2 1 1 2 1 2 0 2 1 2 2 1 2 1 1 2 1 1 1 2 2 2 2 1 1 1 1 1 0 1 2 2 2 2 1 2 1 0 1 2 2 1 2 2 2 2 2 1 2 2 1 1 1 2 2 2 1 1 1 2 1 1 2 2 1 1 1 0 1 2 2 1 2 2 1 1 1
HiC_1_11616603 1 11616603 1 1 2 1 1 1 2 2 2 1 2 2 2 1 1 1 2 2 2 1 2 1 1 1 2 1 2 1 2 1 2 1 2 1 1 2 1 2 1 2 2 2 2 1 1 2 2 2 1 2 2 1 2 1 2 1 2 1 2 2 1 2 1 1 1 2 2 2 2 1 2 1 1 2 2 2 2 1 2 2 2 2 1 1 2 1 2 1 1 2 2 1 1 2 2 2 2 2 2 2 1 1 1 2 2 1 2 2 2 1 2 2 1 2 2 1 1 2 2 1 2 1 2 2 1 2 2 2 1 1 1 1 2 1 1 2 2 2 2 1 1 1 0 1 1 2 2 1 2 2 2 2 2 1 1 0 1 0 0 2 1 2 2 1 0 0 1 1 2 2 2 1 1 2 2 2 1 1 2 1 2 1 1 0 2 1 2 2 2 1 1 1 2 2 1 1 2 1 2 1 2 1 2 2 2 2 2 2 1 0 2 1 1 1 2 1 1 1 2 2 0 2 2 2 1 2 1 1 1 1 1 1 1 2 2 2 1 1 2 1 2 2 1 2 2 1 1 1 2 2 1 0 0 1 1 0 0 1 2 2 0 2 2 2 0 1 0 0 2 0 1 0 0 0 1 0 0 0 0 2 2 2 1 1 1 2 0 1 1 1 2 2 2 2 1 2 2 2 1 1 0 0 1 1 0 1 0 1 1 2 1 2 2 2 1 2 1 1 2 2 1 1 2 2 1 2 2 1 1 1 1 1 1 1 2 1 1 2 2 2 2 1 1 2 1 2 1 2 1 2 2 1 1 1 1 1 0 1 1 2 0 1 2 1 1 2 2 2 2 0 0 2 2 2 2 1 2 2 2 1 2 1 1 2 1 2 0 2 1 2 2 1 2 1 1 2 1 1 1 2 2 2 2 1 1 1 1 1 0 1 2 2 2 2 1 2 1 0 1 2 2 1 2 2 2 2 2 1 2 2 1 1 1 2 2 2 1 1 1 2 1 1 2 2 1 1 1 0 1 2 2 1 2 2 1 1 1
HiC_1_11616654 1 11616654 1 1 2 1 1 1 2 2 2 1 2 2 2 1 1 1 2 2 2 1 2 1 1 1 2 1 2 1 2 1 2 1 2 1 1 2 1 2 1 2 2 2 2 1 1 2 2 2 1 2 2 1 2 1 2 1 2 1 2 2 1 2 1 2 1 2 2 2 2 1 2 1 1 2 2 2 2 1 2 2 2 2 1 1 2 1 2 1 1 2 2 1 1 2 2 2 2 2 2 2 1 1 1 2 2 1 2 2 2 1 2 2 1 2 2 1 1 2 2 1 2 1 2 2 1 2 2 2 1 1 1 1 2 1 1 2 2 2 2 1 1 1 0 1 1 2 2 1 2 2 2 2 2 1 1 0 1 0 0 2 1 2 2 1 0 0 1 1 2 2 2 1 1 2 2 2 1 1 2 1 2 1 1 0 2 1 2 2 2 1 1 1 2 2 1 1 2 1 2 1 2 1 2 2 2 2 2 2 1 0 2 1 1 1 2 1 1 1 2 2 0 2 2 2 1 2 1 1 1 1 1 1 1 2 2 2 1 1 2 1 2 2 1 2 2 1 1 1 2 2 1 0 0 1 1 0 0 1 2 2 0 2 2 2 1 1 0 0 2 0 1 0 0 0 1 0 0 0 1 2 2 2 1 1 1 2 0 1 1 1 2 2 2 2 1 2 2 2 1 1 0 0 1 1 0 1 0 1 1 2 1 2 2 2 1 2 1 1 2 2 1 1 2 2 1 2 2 1 1 1 1 1 1 1 2 1 1 2 2 2 2 1 1 2 1 2 1 2 1 2 2 1 1 1 1 1 0 1 1 2 0 1 2 1 1 2 2 2 2 0 1 2 2 2 2 1 2 2 2 1 2 1 1 2 1 2 0 2 1 2 2 1 2 1 1 2 1 1 1 2 2 2 2 1 1 2 1 1 0 1 2 2 2 2 1 2 1 0 1 2 2 1 2 2 2 2 2 2 2 2 1 1 1 2 2 2 1 1 1 2 1 1 2 2 1 1 1 0 1 2 2 1 2 2 1 1 1
HiC_1_11635688 1 11635688 1 1 0 1 1 0 0 0 0 1 0 0 0 1 1 1 0 0 0 1 0 1 1 1 0 1 0 1 0 1 0 1 0 1 1 0 1 1 1 0 0 0 0 1 1 0 0 0 1 0 0 1 0 1 0 1 0 1 0 0 1 0 1 0 0 0 0 0 0 1 0 1 1 0 0 0 0 1 0 0 0 0 1 1 0 1 0 0 1 0 0 1 1 0 0 0 0 0 0 0 1 1 1 0 0 1 0 0 0 1 0 0 1 0 0 1 1 0 0 1 0 1 0 0 1 0 0 0 1 1 0 1 0 1 1 0 0 0 0 1 1 1 2 1 1 0 0 0 0 0 0 0 0 0 1 0 1 2 2 0 1 0 0 1 2 1 1 0 1 0 0 1 0 0 0 0 0 1 0 1 0 1 1 2 0 1 0 0 0 1 1 1 0 0 1 1 0 1 0 1 0 1 0 0 0 0 0 0 1 2 0 1 1 0 0 1 1 1 0 0 2 0 0 0 1 0 1 1 1 1 1 1 1 0 0 0 1 1 0 0 0 0 0 0 0 0 1 1 0 0 1 0 2 1 1 1 1 1 0 0 0 0 0 0 1 1 1 0 0 0 1 0 1 1 1 0 1 0 0 0 0 0 1 1 1 0 1 0 1 1 0 0 0 0 1 0 0 0 1 1 0 0 0 0 2 1 0 1 1 0 1 0 0 0 2 0 1 1 0 0 1 1 0 0 1 0 0 1 1 1 1 1 1 1 0 1 1 0 0 0 0 1 0 0 1 0 1 0 1 0 0 1 1 1 1 1 2 1 1 0 2 1 0 0 1 0 0 0 1 1 1 0 0 0 0 1 0 0 0 0 0 1 1 0 1 0 2 0 1 1 0 1 0 1 1 0 1 0 0 0 0 0 0 1 1 0 0 1 2 1 0 0 0 0 1 0 1 1 1 0 0 1 0 0 0 0 0 0 0 0 1 1 1 0 0 0 1 1 1 0 1 1 0 0 1 1 1 0 1 0 0 1 0 0 1 1 1
HiC_1_11635701 1 11635701 1 1 0 1 1 0 0 0 0 1 0 0 0 1 1 1 0 0 0 1 0 1 1 1 0 1 0 1 0 1 0 1 0 1 1 0 1 1 1 0 0 0 0 1 1 0 0 0 1 0 0 1 0 1 0 1 0 1 0 0 1 0 1 0 0 0 0 0 0 1 0 1 1 0 0 0 0 1 0 0 0 0 1 1 0 1 0 0 1 0 0 1 1 0 0 0 0 0 0 0 1 1 1 0 0 1 0 0 0 1 0 0 1 0 0 1 1 0 0 1 0 1 0 0 1 0 0 0 1 1 0 1 0 1 1 0 0 0 0 1 1 1 2 1 1 0 0 0 0 0 0 0 0 0 1 0 1 2 2 0 1 0 0 1 2 1 1 0 1 0 0 1 0 0 0 0 0 1 0 1 0 1 1 2 0 1 0 0 0 1 1 1 0 0 1 1 0 1 0 1 0 1 0 0 0 0 0 0 1 2 0 1 1 0 0 1 1 1 0 0 2 0 0 0 1 0 1 1 1 1 1 1 1 0 0 0 1 1 0 0 0 0 0 0 0 0 1 1 0 0 1 0 2 1 1 1 1 1 0 0 0 0 0 0 1 1 1 0 0 0 1 0 1 1 1 0 1 0 0 0 0 0 1 1 1 0 1 0 1 1 0 0 0 0 1 0 0 0 1 1 0 0 0 0 2 1 0 1 1 0 1 0 0 0 2 0 1 1 0 0 1 1 0 0 1 0 0 1 1 1 1 1 1 1 0 1 1 0 0 0 0 1 0 0 1 0 1 0 1 0 0 1 1 1 1 1 2 1 1 0 2 1 0 0 1 0 0 0 1 1 1 0 0 0 0 1 0 0 0 0 0 1 1 0 1 0 2 0 1 1 0 1 0 1 1 0 1 0 0 0 0 0 0 1 1 0 0 1 2 1 0 0 0 0 1 0 1 1 1 0 0 1 0 0 0 0 0 0 0 0 1 1 1 0 0 0 1 1 1 0 1 1 0 0 1 1 1 0 1 0 0 1 0 0 1 1 1
HiC_1_11649629 1 11649629 1 1 2 1 1 2 2 2 2 1 1 2 2 1 1 1 2 2 2 1 2 1 1 1 2 1 2 1 2 1 2 1 2 1 1 2 1 2 1 2 2 2 2 1 1 2 2 2 1 2 2 1 2 1 2 1 2 1 2 2 1 2 1 2 1 2 2 2 2 1 2 1 1 2 2 2 2 1 2 2 2 2 1 1 2 1 2 1 1 2 2 1 1 2 2 2 2 2 2 2 1 1 1 2 2 1 2 2 2 1 2 2 1 2 2 1 1 2 2 1 2 1 2 2 1 2 2 2 1 1 1 1 2 1 1 2 2 2 2 1 1 0 0 1 1 2 2 1 2 2 2 2 2 1 1 0 1 0 0 2 1 2 2 1 0 0 1 1 1 2 2 1 1 2 2 2 1 1 2 1 2 1 1 0 2 1 2 2 2 1 1 1 2 2 1 1 2 1 2 1 2 1 2 2 2 2 2 2 1 0 2 1 1 2 2 1 1 1 2 2 0 2 2 2 1 2 1 1 1 1 1 1 1 2 2 2 1 1 2 1 2 2 1 2 2 1 1 1 2 2 1 2 0 1 1 0 0 1 2 2 0 2 2 2 0 1 0 0 2 0 1 1 1 0 1 2 1 2 0 2 2 2 1 1 1 2 0 1 1 1 2 2 2 2 1 2 2 2 1 1 0 0 2 1 0 1 0 1 1 2 1 2 2 2 1 2 1 1 2 2 1 1 2 2 1 2 2 1 1 1 1 1 1 1 2 1 1 2 2 2 2 1 1 2 1 2 1 2 1 2 2 1 1 1 1 1 0 1 1 2 0 1 2 2 1 2 2 2 2 0 0 2 2 2 2 1 2 2 2 1 2 1 1 2 1 2 0 2 1 2 2 1 2 1 1 2 1 1 1 2 2 2 2 1 1 2 2 1 0 1 2 2 2 2 1 2 1 1 1 2 2 1 2 2 2 2 2 2 2 2 1 1 1 2 2 2 1 1 1 2 1 1 2 2 1 1 1 1 1 2 2 1 2 2 1 1 1
HiC_1_11673455 1 11673455 1 1 0 1 1 1 0 0 0 1 1 0 0 1 1 1 0 0 0 1 0 1 1 1 0 1 0 1 0 1 0 1 0 1 1 0 1 0 1 0 0 0 0 1 1 0 0 0 1 0 0 1 0 1 0 1 0 1 0 0 1 0 1 0 0 0 0 0 0 1 0 1 1 0 0 0 0 1 0 0 0 0 1 1 0 1 0 0 1 0 0 1 1 0 0 0 0 0 0 0 1 1 1 0 0 1 0 0 0 1 0 0 1 0 0 1 1 0 0 1 0 1 0 0 1 0 0 0 1 1 0 1 0 1 1 0 0 0 0 1 1 1 2 1 1 0 0 0 0 0 0 0 0 0 1 0 1 2 2 0 1 0 0 1 2 2 1 0 1 0 0 1 0 0 0 0 0 1 0 1 0 1 1 2 0 1 0 0 0 1 1 1 0 0 1 1 0 1 0 1 0 1 0 0 0 0 0 0 1 2 0 1 1 1 0 1 1 1 0 0 2 0 0 0 1 0 1 1 1 1 1 1 1 0 0 0 1 1 0 0 0 0 0 0 0 0 1 1 0 0 1 2 2 1 1 1 1 1 0 0 0 0 0 0 1 1 0 0 0 0 1 0 1 1 1 0 1 0 0 0 0 0 1 1 1 0 1 0 1 1 0 0 0 0 1 0 0 0 1 1 0 0 0 1 2 1 0 1 1 0 1 0 0 0 1 0 1 1 0 0 1 1 0 0 1 0 0 1 1 1 1 1 1 1 0 1 1 0 0 0 0 1 0 0 1 0 1 0 1 0 0 1 1 1 1 1 2 1 1 0 2 1 0 0 1 0 0 0 0 1 1 0 0 0 0 1 0 0 0 0 0 1 1 0 1 0 2 0 1 0 0 1 0 1 1 0 1 0 1 0 0 0 0 1 1 0 1 1 2 1 0 0 0 0 1 0 1 2 1 0 0 1 0 0 0 0 0 0 0 0 1 1 1 0 0 0 1 1 1 0 1 1 0 0 1 1 1 1 1 0 0 1 0 0 1 1 1
HiC_1_1173081 1 1173081 2 2 2 2 2 1 2 2 1 1 1 2 2 2 2 2 2 1 1 2 2 2 1 1 2 1 2 1 1 2 1 2 1 2 2 1 1 2 2 2 2 2 2 2 1 2 2 2 2 1 2 1 1 2 2 1 1 1 2 2 2 1 1 2 2 2 2 2 2 1 2 2 1 1 2 1 2 1 2 2 2 1 2 2 1 1 1 2 2 1 1 2 2 1 2 2 2 0 1 2 2 2 1 2 1 2 1 1 1 2 1 1 2 1 2 1 1 2 2 2 2 2 2 1 1 2 2 2 2 2 2 2 2 2 2 2 2 1 2 2 2 2 2 2 2 2 2 0 2 2 1 2 2 1 1 0 2 2 2 2 2 2 1 2 2 2 2 2 2 2 1 2 1 2 2 2 2 2 1 2 2 2 1 2 2 2 2 2 1 2 2 2 2 2 2 2 2 2 2 1 2 2 2 2 2 2 2 2 2 2 2 2 2 1 2 2 2 1 1 2 2 2 1 1 1 2 1 2 1 2 2 2 2 2 2 2 2 2 2 2 2 2 1 2 2 2 2 2 2 2 1 1 2 2 2 2 2 2 2 2 1 2 2 2 1 2 2 1 1 0 1 0 0 1 2 1 1 0 1 2 1 2 2 2 2 2 2 2 2 2 2 2 2 1 1 2 2 2 1 2 2 1 2 2 1 2 1 2 2 1 2 2 2 2 2 2 2 2 2 2 2 2 2 2 2 2 1 2 2 2 2 2 2 2 2 2 2 2 2 2 2 1 2 2 2 2 1 2 2 2 1 2 2 2 2 2 2 2 2 2 2 2 1 0 2 2 2 1 2 1 1 2 2 1 2 2 2 2 2 2 2 1 2 2 2 1 2 2 2 2 1 2 2 2 1 1 2 2 2 2 2 2 2 2 2 1 2 2 2 2 2 1 2 2 2 1 2 1 2 1 1 1 1 2 2 2 2 2 1 1 2 1 1 2 2 1 2 2 1 1 2 1 1 1 1 1 2 1 1 1 2 1 2 1 2 2 2
HiC_1_11895704 1 11895704 2 2 1 0 0 0 1 1 0 0 0 2 1 0 0 0 1 0 0 0 0 1 0 1 1 0 1 1 1 0 1 0 1 0 0 1 0 1 0 1 1 1 1 1 0 1 1 1 1 1 1 0 1 2 1 0 1 0 0 0 1 1 0 1 0 1 1 1 1 0 1 0 0 1 1 1 1 0 1 1 1 1 1 0 1 0 0 0 0 1 0 0 0 2 1 1 1 0 1 1 0 0 0 1 1 2 1 1 1 0 1 1 0 1 1 1 1 1 1 0 0 0 1 1 0 1 0 1 1 1 0 1 1 1 2 1 1 1 1 1 1 1 2 2 2 1 2 0 1 1 1 2 1 0 1 0 2 2 1 2 0 2 1 2 2 2 2 2 2 1 1 2 0 1 1 1 1 1 1 2 2 2 0 2 2 2 1 1 1 2 1 1 2 1 2 2 0 1 2 1 1 2 1 1 1 1 1 2 2 1 0 2 2 0 1 2 2 1 2 2 2 1 1 1 2 1 0 1 0 1 1 1 1 2 2 1 1 1 0 1 1 1 0 1 2 1 1 1 2 1 1 0 0 2 0 0 0 1 1 1 0 2 1 1 0 2 0 0 0 0 2 0 1 1 1 0 0 1 0 2 1 1 2 2 2 1 0 1 1 2 1 1 2 0 2 1 2 1 0 2 0 0 1 1 1 1 0 1 1 1 2 2 0 1 1 2 1 1 1 1 1 2 1 1 1 2 1 2 1 1 1 1 2 1 2 0 2 1 1 1 2 2 0 1 1 1 2 1 2 1 2 2 1 1 2 2 1 2 2 1 1 1 0 0 1 1 1 0 1 1 1 1 1 0 0 2 2 1 2 1 1 1 1 1 1 1 1 1 1 1 1 2 1 2 1 1 1 0 1 1 1 0 1 2 1 1 1 1 1 0 1 1 1 1 0 0 0 0 0 1 1 1 1 1 1 0 1 2 1 1 1 0 0 1 1 1 1 0 0 1 0 1 1 1 0 0 0 0 0 1 1 0 1 0 0 0 0
HiC_1_11895727 1 11895727 2 2 1 0 0 1 1 1 0 0 0 2 1 1 0 0 1 0 0 0 0 2 0 1 1 0 1 1 1 1 1 0 1 0 1 1 0 1 0 1 1 1 1 1 0 1 1 1 1 1 1 0 1 2 1 0 1 0 0 0 1 1 0 1 1 1 1 1 1 0 1 0 0 1 1 1 1 0 1 1 1 1 1 0 1 0 0 1 0 1 0 0 0 2 1 1 1 0 1 1 0 0 0 1 1 2 1 1 1 0 1 1 0 1 1 1 1 1 1 0 0 1 1 1 1 1 1 1 1 1 1 1 1 1 2 1 1 1 1 1 1 2 2 2 2 1 2 1 1 1 1 2 1 1 1 2 2 2 1 2 1 2 1 2 2 2 2 2 2 1 1 2 1 1 1 1 2 2 1 2 2 2 1 2 2 2 1 1 1 2 2 2 2 1 2 2 0 1 2 1 1 2 1 1 1 2 1 2 2 2 0 2 2 1 1 2 2 1 2 2 2 1 1 1 2 1 1 2 1 2 1 1 2 2 2 1 2 1 0 2 1 1 1 1 2 1 1 1 2 1 1 2 0 2 1 1 1 1 1 1 2 2 1 1 1 2 2 2 0 2 2 2 2 2 2 2 2 2 1 2 1 1 2 2 2 1 2 2 1 2 1 1 2 0 2 1 2 1 1 2 2 2 2 2 2 2 2 2 1 1 2 2 1 1 2 2 1 2 1 1 1 2 1 1 2 2 1 2 1 1 1 1 2 1 2 1 2 1 1 1 2 2 1 1 1 1 2 1 2 1 2 2 1 1 2 2 2 2 2 1 2 2 0 1 1 1 1 0 1 2 1 1 1 0 0 2 2 1 2 2 1 1 1 1 2 1 2 1 2 1 1 2 1 2 1 1 2 1 2 1 1 0 1 2 1 1 2 2 2 1 1 1 1 1 0 0 0 2 0 1 1 1 1 1 1 0 1 2 1 1 1 0 0 1 1 1 1 0 0 1 0 1 1 1 0 0 1 0 0 1 1 0 1 0 0 0 0
HiC_1_11942464 1 11942464 2 2 1 0 0 0 1 1 0 0 0 2 1 1 0 0 1 0 0 0 0 2 0 1 1 0 1 1 1 1 1 0 1 0 1 1 0 1 0 1 1 1 1 1 0 1 1 1 1 1 1 0 1 2 1 0 1 0 0 0 1 1 0 1 1 1 1 1 1 0 1 0 0 1 1 1 1 0 1 1 1 1 1 0 1 0 0 1 0 1 0 0 0 2 1 1 1 0 1 1 0 0 0 1 1 2 1 1 1 0 1 1 0 1 1 1 1 1 1 0 0 1 1 1 1 1 1 1 1 1 1 1 1 1 2 1 1 1 1 1 1 2 2 2 2 1 2 1 1 1 1 2 1 1 1 2 2 1 1 1 1 2 1 2 1 2 2 2 2 1 1 1 1 0 1 1 2 2 1 2 2 1 1 2 2 2 1 1 1 2 2 2 2 1 2 1 0 1 2 1 1 2 1 1 1 2 1 2 2 2 0 2 2 1 1 2 2 1 2 2 2 1 1 1 2 1 1 2 1 2 1 1 2 2 2 1 2 1 0 2 0 1 1 1 2 1 1 1 2 1 1 2 0 2 1 1 1 1 1 1 1 2 1 1 1 2 1 0 0 2 2 2 2 2 2 1 2 2 1 2 1 1 2 2 2 1 2 2 1 2 1 1 2 0 2 1 2 1 1 2 1 2 1 2 2 2 2 2 1 1 2 2 1 0 2 2 1 2 1 1 1 2 1 1 2 2 1 2 1 1 1 1 2 1 2 1 2 1 1 1 2 2 1 1 1 1 2 1 2 1 2 2 1 1 2 2 2 2 2 1 2 2 0 1 1 1 1 0 1 2 1 1 1 0 0 2 2 1 2 2 1 1 1 1 2 1 2 1 2 0 1 2 1 2 1 1 2 1 1 1 1 0 1 2 1 1 2 2 2 1 1 1 1 1 0 0 0 2 0 1 1 1 1 1 1 0 1 2 1 1 1 0 0 1 1 1 1 0 0 1 0 1 1 1 0 0 1 0 0 1 1 0 1 0 0 0 0
HiC_1_11999445 1 11999445 2 2 1 0 0 0 1 1 0 0 0 2 1 1 0 0 1 0 0 0 0 2 0 1 1 0 1 1 1 1 1 0 1 0 1 1 0 1 0 1 1 1 1 1 0 1 1 1 1 1 1 0 1 2 1 0 1 0 0 0 1 1 0 1 1 1 1 1 1 0 1 0 0 1 1 1 1 0 1 1 1 1 1 0 1 0 0 1 0 1 0 0 1 2 1 1 1 0 1 1 0 0 0 1 1 2 1 1 1 0 1 1 0 1 1 1 1 1 1 0 0 1 1 1 1 1 1 1 1 1 1 1 1 1 2 1 1 1 1 1 1 2 2 2 2 1 2 1 1 1 1 2 1 1 1 2 2 2 1 2 1 2 1 2 2 2 2 1 2 1 1 2 1 1 1 1 2 2 1 2 2 2 1 2 2 2 1 1 1 2 2 2 1 1 2 2 0 1 2 1 1 2 1 1 1 2 1 2 2 2 0 2 2 1 1 2 2 1 2 2 2 1 1 1 2 1 1 2 1 2 1 1 2 2 2 1 2 1 0 2 1 1 1 1 2 1 1 1 2 1 1 2 0 2 1 1 1 1 1 1 2 2 1 1 1 2 2 2 0 2 2 2 2 2 2 2 2 2 2 2 1 1 2 2 2 1 2 2 1 2 1 1 1 0 2 1 2 1 1 2 2 2 2 2 2 2 2 2 1 1 2 2 1 1 2 2 1 2 1 1 1 2 1 1 2 2 1 2 1 1 1 1 2 1 2 1 2 1 1 1 2 2 1 1 1 1 2 1 2 1 2 2 1 1 2 2 2 2 2 1 2 2 0 1 1 1 1 0 1 2 2 1 1 0 0 2 2 1 2 2 1 1 1 1 2 1 2 1 2 1 1 2 1 2 1 1 2 1 1 1 1 0 1 2 1 1 2 2 2 1 1 1 1 1 0 0 0 2 0 1 1 1 1 1 1 0 1 2 1 1 1 0 0 1 1 1 1 0 0 1 0 1 1 1 0 0 1 0 0 1 1 0 1 0 0 1 1
HiC_1_12035981 1 12035981 0 0 0 2 1 1 1 1 0 2 0 0 1 1 2 2 1 2 2 2 1 0 1 0 0 1 1 0 0 1 0 2 0 2 1 0 1 1 2 1 0 1 0 1 1 1 0 0 1 0 1 1 0 0 1 1 0 1 2 2 1 1 1 1 0 1 1 1 1 1 1 2 1 0 1 0 1 1 0 0 1 1 1 2 1 1 2 1 1 0 2 2 2 0 1 1 1 1 1 1 2 2 1 1 0 0 0 0 0 1 0 0 1 0 1 0 0 1 1 2 2 1 1 0 0 0 1 1 1 0 0 1 0 1 0 0 1 0 1 1 1 0 0 0 0 1 0 0 0 1 0 0 1 0 0 0 0 0 1 0 0 0 1 0 0 0 0 0 0 1 0 0 0 1 0 1 0 0 0 0 0 0 0 1 0 0 1 1 0 0 0 0 0 1 0 0 1 0 0 0 0 0 1 1 1 0 1 0 0 0 1 0 0 0 0 0 0 0 0 0 0 0 0 0 1 1 0 0 0 0 0 0 0 0 0 1 0 1 1 0 0 1 0 1 0 1 1 1 0 1 0 0 2 0 1 1 1 1 1 1 0 0 0 1 0 0 0 0 1 0 0 0 0 0 0 0 0 0 0 0 0 0 0 0 0 0 0 0 1 0 1 1 0 1 1 0 0 1 0 0 1 2 0 0 0 0 2 0 1 0 0 0 0 1 0 0 1 0 1 1 0 0 1 0 0 0 1 0 1 1 0 0 0 0 0 1 0 1 1 1 0 0 1 0 1 1 0 0 0 1 0 0 1 1 0 0 0 1 0 0 0 0 1 0 1 1 1 1 1 0 1 1 1 1 2 0 0 1 0 0 1 1 0 1 0 0 0 1 0 1 0 0 0 0 0 0 0 1 1 1 1 1 1 0 1 1 0 0 0 0 1 0 1 1 2 1 1 0 2 0 1 0 0 1 1 2 0 0 0 0 1 2 1 1 1 1 1 2 2 0 2 0 1 0 1 1 1 1 2 1 1 1 1 1 2 1 2
HiC_1_12036031 1 12036031 0 0 0 2 1 1 1 1 0 2 0 0 1 1 2 2 1 2 2 2 1 0 1 0 0 1 1 0 0 1 0 2 0 2 1 0 1 1 2 1 0 1 0 1 1 1 0 0 1 0 1 1 0 0 1 1 0 1 2 2 1 1 1 1 0 1 1 1 1 1 1 2 1 0 1 0 1 1 0 0 1 1 1 2 1 1 2 1 1 0 2 2 2 0 1 1 1 1 1 1 2 2 1 1 0 0 0 0 0 1 0 0 1 0 1 0 0 1 1 2 2 1 1 0 0 0 1 1 1 0 0 1 0 1 0 0 1 0 1 1 1 0 0 0 0 1 0 0 0 1 0 0 1 0 0 0 0 0 1 0 0 0 1 0 0 0 0 0 0 1 0 0 0 1 0 1 0 0 0 0 0 0 0 1 0 0 1 1 0 0 0 0 0 1 0 0 1 0 0 0 0 0 1 1 1 0 1 0 0 0 1 0 0 0 0 0 0 0 0 0 0 0 0 0 1 1 0 0 0 0 0 0 0 0 0 1 0 1 1 0 0 1 0 1 0 1 1 1 0 1 0 0 2 0 1 1 1 1 1 1 2 0 0 1 0 0 1 2 1 0 0 1 0 0 0 0 0 0 0 0 0 0 0 0 0 0 0 0 1 0 1 1 0 1 1 0 0 1 0 0 1 2 1 0 0 0 2 0 1 0 0 0 0 1 0 0 1 0 1 1 0 0 1 0 0 0 1 0 1 1 0 0 0 0 0 1 0 1 1 1 0 0 1 0 1 1 0 0 0 1 0 0 1 1 0 0 0 1 0 0 0 0 1 0 1 1 1 1 1 0 1 1 1 1 2 0 0 1 0 0 1 1 0 1 0 0 0 1 0 1 0 0 0 0 0 0 0 1 0 1 1 1 1 0 1 1 0 0 0 0 1 0 1 1 2 1 1 0 2 0 1 0 0 1 1 2 0 0 0 0 1 2 1 1 1 1 1 2 2 0 2 0 1 0 1 1 1 1 2 1 1 1 1 1 2 1 2
HiC_1_12036063 1 12036063 0 0 0 2 1 1 1 1 0 2 0 0 1 1 2 2 1 2 2 2 1 0 1 0 0 1 1 0 0 1 0 2 0 2 1 0 1 1 2 1 0 1 0 1 1 1 0 0 1 0 1 1 0 0 1 1 0 1 2 2 1 1 1 1 0 1 1 1 1 1 1 2 1 0 1 0 1 1 0 0 1 1 1 2 1 1 2 1 1 0 2 2 2 0 1 1 1 1 1 1 2 2 1 1 0 0 0 0 0 1 0 0 1 0 1 0 0 1 1 2 2 1 1 0 0 0 1 1 1 0 0 1 0 1 0 0 1 0 1 1 1 0 0 0 0 1 0 0 0 1 0 0 1 0 0 0 0 0 1 0 0 0 1 0 0 0 0 0 0 1 0 0 0 1 0 1 0 0 0 0 0 0 0 1 0 0 1 1 0 0 0 0 0 1 0 0 1 0 0 0 0 0 1 1 1 0 1 0 0 0 1 0 0 0 0 0 0 0 0 0 0 0 0 0 1 1 0 0 0 0 0 0 0 0 0 1 0 1 1 0 0 1 0 1 0 1 1 1 0 1 0 0 2 0 1 1 1 1 1 1 2 0 0 1 0 0 1 2 1 0 0 1 0 0 0 0 0 0 0 0 0 0 0 0 0 0 0 0 1 0 1 1 0 1 1 0 0 1 0 0 1 2 1 0 0 0 2 0 1 0 0 0 0 1 0 0 1 0 1 1 0 0 1 0 0 0 1 0 1 1 0 0 0 0 0 1 0 1 1 1 0 0 1 0 1 1 0 0 0 1 0 0 1 1 0 0 0 1 0 0 0 0 1 0 1 1 1 1 1 0 1 1 1 1 2 0 0 1 0 0 1 1 0 1 0 0 0 1 0 1 0 0 0 0 0 0 0 1 0 1 1 1 1 0 1 1 0 0 0 0 1 0 1 1 2 1 1 0 2 0 1 0 0 1 1 2 0 0 0 0 1 2 1 1 1 1 1 2 2 0 2 0 1 0 1 1 1 1 2 1 1 1 1 1 2 1 2
HiC_1_12036076 1 12036076 0 0 0 2 1 1 1 1 0 2 0 0 1 1 2 2 1 2 2 2 1 0 1 0 0 1 1 0 0 1 0 2 0 2 1 0 1 1 2 1 0 1 0 1 1 1 0 0 1 0 1 1 0 0 1 1 0 1 2 2 1 1 1 1 0 1 1 1 1 1 1 2 1 0 1 0 1 1 0 0 1 1 1 2 1 1 2 1 1 0 2 2 2 0 1 1 1 1 1 1 2 2 1 1 0 0 0 0 0 1 0 0 1 0 1 0 0 1 1 2 2 1 1 0 0 0 1 1 1 0 0 1 0 1 0 0 1 0 1 1 1 0 0 0 0 1 0 0 0 1 0 0 1 0 0 0 0 0 1 0 0 0 1 0 0 0 0 0 0 1 0 0 0 1 0 1 0 0 0 0 0 0 0 1 0 0 1 1 0 0 0 0 0 1 0 0 1 0 0 0 0 0 1 1 1 0 1 0 0 0 1 0 0 0 0 0 0 0 0 0 0 0 0 0 1 1 0 0 0 0 0 0 0 0 0 1 0 1 1 0 0 1 0 1 0 1 1 1 0 1 0 0 2 0 1 1 1 1 1 1 0 0 0 1 0 0 0 0 1 0 0 0 0 0 0 0 0 0 0 0 0 0 0 0 0 0 0 0 1 0 1 1 0 1 1 0 0 1 0 0 0 0 0 0 0 0 0 0 1 0 0 0 0 1 0 0 1 0 1 1 0 0 1 0 0 0 1 0 1 1 0 0 0 0 0 1 0 1 1 1 0 0 1 0 1 1 0 0 0 1 0 0 1 1 0 0 0 1 0 0 0 0 1 0 1 1 1 1 1 0 1 1 1 1 2 0 0 1 0 0 1 1 0 1 0 0 0 1 0 1 0 0 0 0 0 0 0 1 1 1 1 1 1 0 1 1 0 0 0 0 1 0 1 1 2 1 1 0 2 0 1 0 0 1 1 2 0 0 0 0 1 2 1 1 1 1 1 2 2 0 2 0 1 0 1 1 1 1 2 1 1 1 1 1 2 1 2
HiC_1_12036123 1 12036123 0 0 0 2 1 1 1 1 0 2 0 0 1 1 2 2 1 2 2 2 1 0 1 0 0 1 1 0 0 1 0 2 0 2 1 0 1 1 2 1 0 1 0 1 1 1 0 0 1 0 1 1 0 0 1 1 0 1 2 2 1 1 1 1 0 1 1 1 1 1 1 2 1 0 1 0 1 1 0 0 1 1 1 2 1 1 2 1 1 0 2 2 2 0 1 1 1 1 1 1 2 2 1 1 0 0 0 0 0 1 0 0 1 0 1 0 0 1 1 2 2 1 1 0 0 0 1 1 1 0 0 1 0 1 0 0 1 0 1 1 1 0 0 0 0 1 0 0 0 1 0 0 1 0 0 0 0 0 1 0 0 0 1 0 0 0 0 0 0 1 0 0 0 1 0 1 0 0 0 0 0 0 0 1 0 0 1 1 0 0 0 0 0 1 0 0 1 0 0 0 0 0 1 1 1 0 1 0 0 0 1 0 0 0 0 0 0 0 0 0 0 0 0 0 1 1 0 0 0 0 0 0 0 0 0 1 0 1 1 0 0 1 0 1 0 1 1 1 0 1 0 0 2 0 1 1 1 1 1 1 0 0 0 1 0 0 0 0 1 0 0 0 0 0 0 0 0 0 0 0 0 0 0 0 0 0 0 0 1 0 1 1 0 1 1 0 0 1 0 0 0 0 0 0 0 0 0 0 1 0 0 0 0 1 0 0 1 0 1 1 0 0 1 0 0 0 1 0 1 1 0 0 0 0 0 1 0 1 1 1 0 0 1 0 1 1 0 0 0 1 0 0 1 1 0 0 0 1 0 0 0 0 1 0 1 1 1 1 1 0 1 1 1 1 2 0 0 1 0 0 1 1 0 1 0 0 0 1 0 1 0 0 0 0 0 0 0 1 0 1 1 1 1 0 1 0 0 0 0 0 1 0 1 1 2 1 1 0 2 0 1 0 0 1 1 2 0 0 0 0 1 2 1 1 1 1 1 2 2 0 2 0 1 0 1 1 1 1 2 1 1 1 1 1 2 1 2
HiC_1_12051702 1 12051702 0 0 0 1 0 0 0 0 0 1 0 0 0 0 0 0 0 0 0 0 0 0 0 0 0 0 0 0 0 1 0 0 0 0 0 0 0 1 1 0 0 0 0 0 0 0 0 0 1 0 1 0 0 0 0 0 0 0 0 1 1 1 0 0 0 0 0 0 0 0 0 0 0 0 0 0 1 0 0 0 0 0 0 0 0 0 0 0 0 0 0 0 1 0 0 0 0 0 0 0 0 0 0 0 0 1 0 0 0 0 0 0 0 0 0 0 0 0 0 0 1 0 0 0 0 0 0 0 0 0 0 0 0 0 1 0 0 0 0 0 0 0 0 0 0 0 0 0 0 0 0 0 0 0 0 0 0 0 0 0 0 0 0 0 0 0 0 0 0 0 0 0 0 0 0 0 0 0 0 1 1 0 0 0 0 0 0 1 0 0 0 0 0 0 0 0 0 0 0 0 0 0 0 1 1 0 0 0 0 0 0 0 0 0 0 0 0 0 0 0 0 0 0 0 0 0 0 0 0 0 0 0 0 0 1 0 0 1 0 0 1 1 0 0 0 0 0 0 0 0 0 0 0 0 0 1 0 0 0 0 0 0 0 0 0 0 0 0 0 1 0 1 0 0 0 0 0 0 0 0 0 0 0 0 0 0 0 0 0 0 0 0 0 0 0 0 0 0 0 0 1 1 0 0 0 0 0 1 0 0 0 0 0 1 0 0 0 0 0 1 0 0 0 0 0 0 0 1 0 0 0 0 1 0 0 1 0 0 1 0 0 0 0 0 0 0 1 0 1 1 0 0 1 1 0 0 1 0 0 0 0 0 0 0 0 0 1 0 0 0 1 0 1 0 0 0 0 0 0 0 0 0 0 0 0 0 0 0 0 0 0 0 0 0 0 0 0 1 1 0 0 0 0 1 1 0 1 0 0 0 0 0 0 0 0 0 0 0 0 0 0 0 0 0 0 0 0 0 0 0 0 0 0 0 0 0 1 0 0 0 0 0 0 0 0 0 0 0 0 1 0 0 0 0 0 0 0
HiC_1_12061659 1 12061659 2 2 1 0 0 1 1 1 0 0 0 2 1 1 0 0 1 0 0 0 0 2 0 1 1 0 1 1 1 1 1 0 1 0 1 1 0 1 0 1 1 1 1 1 0 1 1 1 1 1 1 0 1 2 1 0 1 0 0 0 1 1 0 1 0 1 1 1 1 0 1 0 0 1 1 1 1 0 1 1 1 1 1 0 1 0 0 0 0 1 0 0 0 2 1 1 1 0 1 1 0 0 0 1 1 2 1 1 1 0 1 1 0 1 1 1 1 1 1 0 0 1 1 1 1 1 1 1 1 1 1 1 1 1 2 1 1 1 1 1 1 1 2 2 2 1 2 0 1 1 1 2 1 0 1 0 2 2 1 2 1 2 1 2 2 2 2 2 2 1 1 2 0 1 1 1 1 2 1 2 2 2 1 1 2 2 1 1 0 2 2 2 2 1 2 2 0 1 2 1 1 2 1 1 1 1 1 2 2 2 0 2 2 0 1 2 2 1 2 2 2 1 1 1 1 1 1 2 1 2 1 1 2 2 2 1 2 1 0 1 1 1 0 1 2 1 1 1 2 1 1 0 0 2 1 0 0 1 1 1 0 2 1 1 1 2 0 0 0 0 2 1 2 1 2 1 2 2 0 2 1 1 2 2 2 1 1 1 1 2 1 1 2 0 1 1 2 1 1 2 0 0 1 2 2 2 0 2 1 1 2 2 0 1 2 2 1 2 1 1 1 2 1 1 2 2 1 2 1 1 1 1 2 1 2 1 2 1 1 1 2 2 0 1 1 1 2 1 2 1 2 2 1 1 2 2 2 1 2 1 2 2 0 1 1 1 1 0 1 1 1 1 1 0 0 2 2 1 2 1 1 1 1 1 2 1 2 1 2 1 1 2 1 2 1 1 2 0 1 1 1 0 1 2 1 0 1 2 2 1 1 1 1 1 0 0 0 1 0 1 1 1 1 1 1 0 1 2 1 1 1 0 0 1 1 1 1 0 0 1 0 1 1 1 0 0 1 0 0 1 1 0 1 0 0 0 0
HiC_1_12061710 1 12061710 0 0 0 2 1 1 1 1 0 2 1 0 1 2 2 2 1 2 2 2 1 1 1 0 0 1 1 0 0 2 0 2 0 2 2 0 1 1 2 1 0 1 0 1 1 1 0 0 1 0 1 1 0 0 1 1 0 1 2 2 1 1 1 1 0 1 1 1 1 1 1 2 1 0 1 0 1 1 0 0 1 1 1 2 1 1 2 1 1 0 2 2 2 0 1 1 1 1 1 1 2 2 1 1 0 0 0 1 0 1 0 0 1 0 1 0 0 1 1 2 2 2 1 0 1 0 2 1 1 0 0 1 0 1 0 0 1 0 1 1 1 0 0 0 0 1 0 0 0 1 0 0 1 1 0 0 0 0 1 0 1 0 1 0 0 0 0 0 0 1 0 0 0 1 0 1 0 1 0 0 0 0 1 1 0 0 1 1 0 0 1 1 0 1 0 0 1 0 0 0 0 0 1 1 1 0 1 0 0 1 1 0 0 0 0 0 0 0 0 0 0 0 0 0 1 1 1 1 1 1 0 0 1 0 0 1 1 1 1 0 1 1 0 1 0 1 1 1 0 1 0 0 2 0 2 1 1 1 1 1 2 0 0 1 2 0 1 2 1 1 0 1 1 1 1 1 2 1 0 0 0 0 0 0 0 0 1 0 1 0 1 1 0 1 1 0 0 1 1 0 2 2 1 1 1 1 2 1 1 0 0 0 0 1 1 0 1 1 1 1 0 0 1 0 1 0 1 0 1 1 0 0 0 0 0 2 0 1 1 1 0 0 1 0 1 1 0 0 0 1 0 0 1 1 0 0 1 1 0 0 1 1 1 1 1 1 1 1 1 0 1 1 1 1 2 0 0 1 0 0 1 1 0 1 1 0 1 1 1 1 0 0 0 0 0 0 1 1 1 1 1 1 1 0 1 0 0 1 1 1 1 0 1 1 2 1 1 1 2 0 1 0 0 1 1 2 0 0 0 0 1 2 1 1 1 1 1 2 2 0 2 0 1 0 1 1 2 1 2 1 1 1 1 1 2 1 2
HiC_1_12099622 1 12099622 0 0 1 2 2 2 1 1 2 2 2 0 1 2 2 2 1 2 2 2 2 1 2 1 1 2 1 1 1 2 1 2 1 1 2 1 2 1 2 1 1 1 1 1 2 1 1 1 1 1 1 2 1 0 1 2 1 2 2 2 1 1 2 1 2 1 1 1 1 2 1 2 2 1 1 1 1 1 1 1 1 1 1 2 1 2 2 2 2 1 2 2 2 0 1 1 1 2 1 1 2 2 2 1 1 0 1 1 1 2 1 1 2 1 1 1 1 1 1 2 2 2 1 1 2 1 2 1 1 1 1 1 1 1 0 1 1 1 1 1 1 1 0 0 0 1 0 2 1 1 1 0 1 2 1 2 0 0 1 0 2 0 1 0 0 0 0 0 0 1 1 0 2 1 1 1 1 1 1 0 0 0 2 1 0 0 1 1 2 0 1 1 0 1 0 0 2 1 0 1 1 0 1 1 1 1 0 0 0 1 2 0 0 2 1 0 0 1 0 0 0 1 1 1 1 1 2 1 2 1 1 1 1 0 0 1 1 0 2 1 1 1 2 1 0 1 1 1 0 1 1 2 2 0 2 2 2 1 1 1 2 0 1 1 2 0 2 2 2 2 0 2 1 1 1 2 2 1 2 0 1 1 0 0 0 1 2 1 1 0 1 1 0 2 1 1 0 1 2 0 2 2 1 1 1 1 2 1 1 1 0 0 2 1 1 0 1 1 1 1 1 0 1 1 1 0 1 0 1 1 1 1 0 1 0 2 0 1 1 1 0 0 2 1 1 1 0 1 0 1 0 0 1 1 0 0 1 1 0 1 1 1 2 2 1 1 1 2 1 1 1 1 1 2 2 0 0 1 0 1 1 1 1 1 1 1 1 1 1 1 1 0 1 0 1 1 1 2 1 1 1 2 1 0 1 0 1 1 1 2 1 1 1 1 2 2 2 2 2 1 1 1 1 1 1 2 1 0 1 1 1 2 2 1 1 1 1 2 2 1 2 1 1 1 2 2 2 2 2 1 1 2 1 2 2 2 2
HiC_1_12099728 1 12099728 2 2 1 0 0 0 1 1 0 0 0 2 1 1 0 0 1 0 0 0 0 2 0 1 1 0 1 1 1 1 1 0 1 1 1 1 0 1 0 1 1 1 1 1 0 1 1 1 1 1 1 0 1 2 1 0 1 0 0 0 1 1 0 1 1 1 1 1 1 0 1 0 0 1 1 1 1 0 1 1 1 1 1 0 1 0 0 1 0 1 0 0 0 2 1 1 1 0 1 1 0 0 0 1 1 2 1 1 1 0 1 1 0 1 1 1 1 1 1 0 0 1 1 1 1 1 1 1 1 1 1 1 1 1 2 1 1 1 1 1 1 2 2 2 2 1 2 1 1 1 1 2 1 1 1 2 2 2 1 2 1 2 1 2 2 2 2 2 2 1 1 2 1 1 1 1 2 2 1 2 2 2 1 1 2 2 1 1 1 2 2 2 2 1 2 2 0 1 2 1 1 2 1 1 1 2 1 2 2 2 0 2 2 1 1 2 2 1 2 2 2 1 1 1 1 1 1 2 1 2 1 1 2 2 2 1 2 2 0 2 1 1 1 1 2 1 1 1 2 1 1 2 0 2 1 1 1 1 1 1 2 2 1 1 1 2 2 2 0 2 2 2 2 2 2 1 2 2 1 2 1 1 2 2 2 1 2 2 1 2 1 1 2 0 1 1 2 1 1 2 2 2 2 2 2 2 2 2 1 1 2 2 1 1 2 2 1 2 1 1 1 2 1 1 2 2 1 2 1 1 1 1 2 1 2 1 2 1 1 1 2 2 1 1 1 1 2 1 2 1 2 2 1 1 2 2 2 1 2 1 2 2 0 1 1 1 1 0 1 2 1 1 1 0 0 2 2 1 2 2 1 1 1 1 2 1 2 1 2 1 1 2 1 2 1 1 2 1 1 1 1 0 1 2 1 2 2 2 2 1 1 1 1 1 0 0 0 2 0 1 1 1 1 1 1 0 1 2 1 1 1 0 0 1 1 1 1 0 0 1 0 1 1 1 0 0 1 0 0 1 1 0 1 0 0 0 0
HiC_1_12101030 1 12101030 2 2 1 0 0 0 1 1 0 0 1 2 1 0 0 0 1 0 0 0 0 1 0 1 1 0 1 1 1 0 1 0 1 0 0 1 0 1 0 1 1 1 1 1 0 1 1 1 1 1 1 0 1 2 1 0 1 0 0 0 1 1 0 1 0 1 1 1 1 1 1 0 0 1 1 1 1 0 1 1 1 1 1 0 1 0 0 0 0 1 0 0 0 2 1 1 1 0 1 1 0 0 0 1 1 2 1 1 1 0 1 1 0 1 1 1 1 1 1 0 0 0 1 1 0 1 0 1 1 1 1 1 1 1 2 1 1 1 1 1 1 1 2 2 2 1 2 0 1 1 1 2 1 0 1 0 2 2 1 2 0 2 1 2 2 2 2 2 2 1 1 2 0 1 1 1 1 1 1 2 2 2 0 1 2 2 1 1 0 2 1 1 2 1 2 2 0 1 2 1 1 2 1 1 1 1 1 2 2 1 0 2 2 0 1 2 2 1 2 2 2 1 1 1 1 1 0 1 0 1 1 1 1 2 2 1 1 2 0 1 1 1 0 1 2 1 1 1 2 1 1 0 0 2 0 0 0 1 1 1 0 2 1 1 0 2 0 0 0 0 2 0 1 1 1 0 0 1 0 2 1 1 2 2 2 1 0 1 1 2 1 1 2 0 1 1 2 1 0 2 0 0 1 1 1 1 0 1 1 1 2 2 0 1 1 2 1 1 1 1 1 2 1 1 1 2 1 2 1 1 1 1 2 1 2 0 2 1 1 1 2 2 0 1 1 1 2 1 2 1 2 2 1 1 2 2 1 1 2 1 1 1 0 0 1 1 1 0 1 1 1 1 1 0 0 2 2 1 2 1 1 1 1 1 1 1 1 1 1 1 1 2 1 2 1 1 1 0 1 1 1 0 1 2 1 1 1 1 1 0 1 1 1 1 0 0 0 0 0 1 1 1 1 1 1 0 1 2 1 1 1 0 0 1 1 1 1 0 0 1 0 1 1 1 0 0 0 0 0 1 1 0 1 0 0 0 0
HiC_1_12136601 1 12136601 2 2 1 0 0 0 1 1 0 0 0 2 1 0 0 0 1 0 0 0 0 1 0 1 1 0 1 1 1 0 1 0 1 0 0 1 0 1 0 1 1 1 1 1 0 1 1 1 1 1 1 0 1 1 1 0 1 0 0 0 1 1 0 1 0 1 1 1 1 0 1 0 0 1 1 1 1 0 1 1 1 1 1 0 1 0 0 0 0 1 0 0 0 2 1 1 1 0 1 1 0 0 0 1 1 2 1 1 1 0 1 1 0 1 1 1 1 1 1 0 0 0 1 1 0 1 0 1 1 1 0 1 1 1 2 1 1 1 1 1 1 1 2 2 2 1 2 0 1 1 1 2 1 0 1 0 2 1 1 2 0 2 1 2 2 2 2 2 2 1 1 2 0 1 1 1 1 1 1 2 2 2 0 1 2 2 1 1 0 2 1 1 2 1 2 2 0 1 2 1 1 2 1 1 1 1 1 2 2 1 0 2 2 1 1 2 2 1 2 2 2 1 1 1 1 1 0 1 0 1 1 1 1 2 2 1 1 2 0 1 1 1 0 1 2 1 1 1 2 1 1 2 0 2 0 0 0 1 1 1 2 2 1 1 0 2 2 2 0 0 1 1 1 1 1 0 0 1 0 2 1 1 2 2 2 1 0 1 1 2 1 1 2 0 1 1 2 1 0 2 2 2 2 1 1 1 2 1 1 1 2 2 0 1 1 2 1 1 1 1 1 2 1 1 1 2 1 2 1 1 1 1 2 1 2 0 2 1 1 1 2 2 0 1 1 1 2 1 1 1 2 2 1 1 2 1 1 1 2 1 1 1 0 0 1 1 1 0 1 1 1 1 1 0 0 2 2 1 2 1 1 1 1 1 1 1 1 1 1 1 1 2 1 2 1 1 1 0 1 1 1 0 1 2 1 1 2 1 1 0 1 1 1 1 0 0 0 1 0 1 1 1 1 1 1 0 1 2 1 1 1 0 0 1 1 1 1 0 0 1 0 1 1 1 0 0 0 0 0 1 1 0 1 0 0 0 0
HiC_1_12310956 1 12310956 2 2 1 0 0 1 0 1 0 0 0 2 1 1 0 0 1 0 0 0 0 2 0 1 1 1 1 1 1 1 1 0 1 0 1 1 0 0 0 1 1 1 1 1 0 1 1 1 1 1 1 0 1 1 0 0 0 0 0 0 1 1 1 0 0 1 1 0 0 0 1 0 0 1 1 1 1 1 1 0 0 1 1 0 1 0 0 0 0 0 0 0 0 2 1 1 1 0 1 1 0 0 0 0 1 2 0 0 1 0 1 1 0 1 1 1 1 1 1 0 0 1 1 1 1 1 1 1 1 1 0 1 1 1 2 1 1 1 1 1 1 1 2 2 2 1 1 0 1 1 1 2 1 0 1 0 2 1 1 1 1 2 1 2 2 2 2 1 2 1 1 1 0 0 1 1 0 2 1 2 2 2 1 1 1 1 1 1 0 2 2 2 2 0 2 1 0 0 2 1 1 2 1 1 1 1 1 2 2 2 0 2 2 0 1 2 1 1 2 2 2 1 1 1 1 0 1 2 1 2 1 1 2 2 2 1 2 2 0 1 0 1 0 1 2 1 1 1 2 1 1 0 0 2 1 0 0 1 1 1 0 2 1 1 1 2 0 0 0 1 2 1 0 2 2 0 1 2 0 2 1 1 2 2 2 1 1 1 1 2 1 1 2 0 1 1 2 1 1 2 2 2 1 2 2 2 0 2 1 1 2 2 0 1 2 2 1 2 1 1 1 2 1 1 2 2 1 2 1 1 0 1 2 1 2 1 2 1 1 1 2 2 0 1 1 1 2 0 1 1 2 2 1 1 2 1 2 1 2 0 2 2 0 1 0 1 0 0 0 1 1 1 1 0 0 2 2 1 2 1 1 1 1 0 2 1 2 0 2 0 0 2 0 2 1 1 2 0 2 1 0 0 0 2 1 2 0 2 2 1 0 1 1 1 0 0 0 1 0 1 0 1 1 0 1 0 0 2 0 1 0 0 0 1 1 1 1 0 0 0 0 1 1 1 0 0 1 1 0 1 1 0 1 0 0 0 0
HiC_1_12311007 1 12311007 2 2 1 0 0 1 0 1 0 0 0 2 1 1 0 0 1 0 0 0 0 2 0 1 1 0 1 1 1 1 1 0 1 0 1 1 0 0 0 1 1 1 1 1 0 1 1 1 1 1 1 0 1 1 0 0 0 0 0 0 1 1 1 0 0 1 1 0 0 0 1 0 0 1 1 1 1 1 1 0 0 1 1 0 1 0 0 0 0 0 0 0 0 2 1 1 1 0 1 1 0 0 0 0 1 2 0 0 1 0 1 1 0 1 1 1 1 1 1 0 0 1 1 1 1 1 1 1 1 1 0 1 1 1 2 1 1 1 1 1 1 1 2 2 2 1 1 0 1 1 1 2 1 0 0 0 2 1 1 1 1 2 1 2 2 2 2 1 2 1 1 1 0 0 1 1 0 2 1 2 2 2 1 1 1 1 1 1 0 2 2 2 2 0 2 1 0 0 2 1 1 2 1 1 1 1 1 2 2 2 0 2 2 0 1 2 1 1 2 2 2 1 1 1 1 0 1 2 1 2 1 1 2 2 2 1 2 2 0 1 0 1 0 1 2 1 1 1 2 1 1 0 0 2 1 0 0 1 1 1 0 2 1 1 1 2 0 0 0 1 2 1 0 2 2 0 1 2 0 2 1 1 2 2 2 1 1 1 1 2 1 1 2 0 1 1 2 1 1 2 1 2 1 2 2 2 0 2 1 1 2 2 0 1 2 2 1 2 1 1 1 2 1 1 2 2 1 2 1 1 0 1 2 1 2 1 2 1 1 1 2 2 0 1 1 1 2 0 1 1 2 2 1 1 2 1 2 1 2 0 2 2 0 1 0 1 0 0 0 1 1 1 1 0 0 2 2 1 2 1 1 1 1 0 2 1 2 0 2 0 0 2 0 2 1 1 2 0 2 1 0 0 0 2 1 2 0 2 2 1 0 1 1 1 0 0 0 1 0 1 0 1 1 0 1 0 0 2 0 1 0 0 0 0 1 1 1 0 0 0 0 1 1 1 0 0 1 1 0 0 1 0 1 0 0 0 0
HiC_1_12311027 1 12311027 2 2 1 0 0 1 0 1 0 0 0 2 1 1 0 0 1 0 0 0 0 2 0 1 1 0 1 1 1 1 1 0 1 0 1 1 0 0 0 1 1 1 1 1 0 1 1 1 1 1 1 0 1 1 0 0 0 0 0 0 1 1 1 0 0 1 1 0 0 0 1 0 0 1 1 1 1 1 1 0 0 1 1 0 1 0 0 0 0 0 0 0 0 2 1 1 1 0 1 1 0 0 0 0 1 2 0 0 1 0 1 1 0 1 1 1 1 1 1 0 0 1 1 1 1 1 1 1 1 1 0 1 1 1 2 1 1 1 1 1 1 1 2 2 2 1 1 0 1 1 1 2 1 0 0 0 2 1 1 1 1 2 1 2 2 2 2 1 2 1 1 1 0 0 1 1 0 2 1 2 2 2 1 1 1 1 1 1 0 2 2 2 2 0 2 1 0 0 2 1 1 2 1 1 1 1 1 2 2 2 0 2 2 0 1 2 1 1 2 2 2 1 1 1 1 0 1 2 1 2 1 1 2 2 2 1 2 2 0 1 0 1 0 1 2 1 1 1 2 1 1 0 0 2 1 0 0 1 1 1 0 2 1 1 1 2 0 0 0 1 2 0 0 2 2 0 1 2 0 2 1 1 2 2 2 1 1 1 1 2 1 1 2 0 1 1 2 1 1 2 1 2 1 2 2 2 0 2 1 1 2 2 0 1 2 2 1 2 1 1 1 2 1 1 2 2 1 2 1 1 0 1 2 1 2 1 2 1 1 1 2 2 0 1 1 1 2 0 1 1 2 2 1 1 2 1 2 1 2 0 2 2 0 1 0 1 0 0 0 1 1 1 1 0 0 2 2 1 2 1 0 1 1 0 2 1 2 0 2 0 0 2 0 2 1 1 2 0 2 1 0 0 0 2 1 2 0 2 2 1 0 1 1 1 0 0 0 1 0 1 0 1 1 0 1 0 0 2 0 1 0 0 0 0 1 1 1 0 0 0 0 1 1 1 0 0 1 1 0 0 1 0 1 0 0 0 0
HiC_1_12311083 1 12311083 2 2 1 0 0 1 1 1 0 0 0 2 1 1 0 0 1 0 0 0 0 2 0 1 1 0 1 1 1 1 1 0 1 0 1 1 0 0 0 1 1 1 1 1 0 1 1 1 1 1 1 0 1 1 0 0 1 0 0 0 1 1 1 1 0 1 1 0 1 0 1 0 0 1 1 1 1 1 1 0 0 1 1 0 1 0 0 0 0 0 0 0 0 2 1 1 1 0 1 1 0 0 0 1 1 2 0 0 1 0 1 1 0 1 1 1 1 1 1 0 0 1 1 1 1 1 1 1 1 1 0 1 1 1 2 1 1 1 1 1 1 1 2 2 2 1 1 0 1 1 1 2 1 0 0 0 2 1 1 1 1 2 1 2 2 2 2 1 2 1 1 1 0 0 1 1 0 2 1 2 2 2 1 1 1 1 1 1 0 2 2 2 2 1 2 1 0 1 2 1 1 2 1 1 1 1 1 2 2 2 0 2 2 0 1 2 1 1 2 2 2 1 1 1 1 0 1 2 1 2 1 1 2 2 2 1 2 2 0 1 0 1 0 1 2 1 1 1 2 1 1 0 0 2 1 0 0 1 1 1 0 2 1 1 1 2 0 0 0 1 2 0 0 2 2 0 1 2 0 2 1 1 2 2 2 1 1 1 1 2 1 1 2 0 1 1 2 1 1 2 1 2 1 2 2 2 0 2 1 1 2 2 0 1 2 2 1 2 1 1 1 2 1 1 2 2 1 2 1 1 0 1 2 1 2 1 2 1 1 1 2 2 0 0 1 1 2 0 1 1 2 2 1 1 2 1 2 1 2 1 2 2 0 1 0 1 0 0 0 1 1 1 0 0 0 2 2 1 2 1 1 1 1 0 2 1 2 1 2 0 1 2 1 2 1 1 2 0 1 1 0 0 0 2 1 2 0 2 2 1 1 1 1 1 0 0 0 1 0 1 0 1 1 1 1 0 0 2 0 1 0 0 0 0 1 1 1 0 0 0 0 1 1 1 0 0 1 1 0 0 1 0 1 0 0 0 0
HiC_1_12311108 1 12311108 2 2 1 0 0 1 1 1 0 0 0 2 1 0 0 0 1 0 0 0 0 1 0 1 1 0 1 1 1 0 1 0 1 0 0 1 0 0 0 1 1 1 1 1 0 1 1 1 1 1 1 0 1 1 0 0 1 0 0 0 1 1 1 1 0 1 1 0 1 0 1 0 0 1 1 1 1 1 1 0 0 1 1 0 1 0 0 0 0 0 0 0 0 2 1 1 1 0 1 1 0 0 0 1 1 2 0 0 1 0 1 1 0 1 1 1 1 1 1 0 0 0 1 1 0 1 0 1 1 1 0 1 1 1 2 1 1 1 1 1 1 1 2 2 2 1 1 0 1 1 1 2 1 0 0 0 2 1 1 1 0 2 1 2 2 2 2 1 2 1 1 1 0 0 1 1 0 1 1 2 2 2 0 1 1 1 1 1 0 2 1 1 2 1 2 1 0 1 2 1 1 2 1 1 1 1 1 2 2 1 0 2 2 0 1 2 1 1 2 2 2 1 1 1 1 0 0 1 0 1 1 1 1 2 2 1 1 2 0 1 0 1 0 1 2 1 1 1 2 1 1 0 0 2 0 0 0 1 1 1 0 2 1 1 0 2 0 0 0 0 1 0 1 1 1 0 0 0 0 2 1 1 2 2 2 1 0 1 1 2 1 1 2 0 1 1 2 1 0 2 1 2 1 1 1 1 0 1 1 1 2 2 0 1 0 2 1 1 1 1 1 2 1 1 1 2 1 2 1 1 0 1 2 1 2 0 2 1 1 1 2 2 0 0 1 1 2 0 1 1 2 2 1 1 2 1 1 1 2 1 1 1 0 0 0 1 0 0 0 1 1 1 1 0 0 2 2 1 2 1 1 1 1 0 1 1 1 1 1 0 1 2 1 2 1 1 1 0 1 1 0 0 0 2 1 1 0 1 0 0 1 1 1 1 0 0 0 0 0 1 0 1 1 1 1 0 0 2 0 1 0 0 0 1 1 1 1 0 0 0 0 1 1 1 0 0 0 1 0 0 1 0 1 0 0 0 0
HiC_1_12311109 1 12311109 2 2 1 0 0 1 1 1 0 0 0 2 1 0 0 0 1 0 0 0 0 1 0 1 1 0 1 1 1 0 1 0 1 0 0 1 0 0 0 1 1 1 1 1 0 1 1 1 1 1 1 0 1 1 0 0 1 0 0 0 1 1 1 1 0 1 1 0 1 0 1 0 0 1 1 1 1 1 1 0 0 1 1 0 1 0 0 0 0 0 0 0 0 2 1 1 1 0 1 1 0 0 0 1 1 2 0 0 1 0 1 1 0 1 1 1 1 1 1 0 0 0 1 1 0 1 0 1 1 1 0 1 1 1 2 1 1 1 1 1 1 1 2 2 2 1 1 0 1 1 1 2 1 0 0 0 2 1 1 1 0 2 1 2 2 2 2 1 2 1 1 1 0 0 1 1 0 1 1 2 2 2 0 1 1 1 1 1 0 2 1 1 2 1 2 1 0 1 2 1 1 2 1 1 1 1 1 2 2 1 0 2 2 0 1 2 1 1 2 2 2 1 1 1 1 0 0 1 0 1 1 1 1 2 2 1 1 2 0 1 0 1 0 1 2 1 1 1 2 1 1 0 0 2 0 0 0 1 1 1 0 2 1 1 0 2 0 0 0 0 1 0 1 1 1 0 0 0 0 2 1 1 2 2 2 1 0 1 1 2 1 1 2 0 1 1 2 1 0 2 1 2 1 1 1 1 0 1 1 1 2 2 0 1 0 2 1 1 1 1 1 2 1 1 1 2 1 2 1 1 0 1 2 1 2 0 2 1 1 1 2 2 0 0 1 1 2 0 1 1 2 2 1 1 2 1 1 1 2 1 1 1 0 0 0 1 0 0 0 1 1 1 1 0 0 2 2 1 2 1 1 1 1 0 1 1 1 1 1 0 1 2 1 2 1 1 1 0 1 1 0 0 0 2 1 1 0 1 0 0 1 1 1 1 0 0 0 0 0 1 0 1 1 1 1 0 0 2 0 1 0 0 0 1 1 1 1 0 0 0 0 1 1 1 0 0 0 1 0 0 1 0 1 0 0 0 0
HiC_1_12311131 1 12311131 2 2 1 0 0 1 1 1 0 0 0 2 1 0 0 0 1 0 0 0 0 1 0 1 1 0 1 1 1 0 1 0 1 0 0 1 0 0 0 1 1 1 1 1 0 1 1 1 1 1 1 0 1 1 0 0 1 0 0 0 1 1 1 1 0 1 1 0 1 0 1 0 0 1 1 1 1 1 1 0 0 1 1 0 1 0 0 0 0 0 0 0 0 2 1 1 1 0 1 1 0 0 0 1 1 2 0 0 1 0 1 1 0 1 1 1 1 1 1 0 0 0 1 1 0 1 0 1 1 1 0 1 1 1 2 1 1 1 1 1 1 1 2 2 2 1 1 0 1 1 1 2 1 0 1 0 2 1 1 1 0 2 1 2 2 2 2 1 2 1 1 1 0 0 1 1 0 1 1 2 2 2 0 1 1 1 1 1 0 2 1 1 2 1 2 1 0 1 2 1 1 2 1 1 1 1 1 2 2 1 0 2 2 0 1 2 1 1 2 2 2 1 1 1 1 0 0 1 0 1 1 1 1 2 2 1 1 2 0 1 0 1 0 1 2 1 1 1 2 1 1 0 0 2 0 0 0 1 1 1 0 2 1 1 0 2 0 0 0 0 1 0 1 1 1 0 0 1 0 2 1 1 2 2 2 1 0 1 1 2 1 1 2 0 1 1 2 1 0 2 1 0 1 1 1 1 0 1 1 1 2 2 0 1 0 2 1 1 1 1 1 2 1 1 1 2 1 2 1 1 0 1 2 1 2 0 2 1 1 1 2 2 0 0 1 1 2 0 1 1 2 2 1 1 2 1 1 1 2 1 1 1 0 0 0 1 0 0 0 1 1 1 1 0 0 2 2 1 2 1 1 1 1 0 1 1 1 1 1 0 1 2 1 2 1 1 1 0 1 1 0 0 0 2 1 1 0 1 0 0 1 1 1 1 0 0 0 0 0 1 0 1 1 1 1 0 0 2 0 1 0 0 0 1 1 1 1 0 0 0 0 1 1 1 0 0 0 1 0 1 1 0 1 0 0 0 0
HiC_1_12329881 1 12329881 2 2 1 0 0 0 1 1 0 0 0 2 1 0 0 0 1 0 0 0 0 1 0 1 1 0 1 1 1 0 1 0 1 0 0 1 0 1 0 1 1 1 1 1 0 1 1 1 1 1 1 0 1 1 1 0 1 0 0 0 1 1 1 1 0 1 1 1 1 0 1 0 0 1 1 1 1 1 1 1 1 1 1 0 1 0 0 0 0 1 0 0 0 2 1 1 1 0 1 1 0 0 0 1 1 2 1 1 1 0 1 1 0 1 1 1 1 1 1 0 0 0 1 1 0 1 0 1 1 1 0 1 1 1 2 1 1 1 1 1 1 1 2 2 2 1 2 0 1 1 1 2 1 0 1 0 2 1 1 2 0 2 1 2 2 2 2 2 2 1 1 2 0 1 1 1 1 1 1 2 2 2 0 1 2 2 1 1 0 2 1 1 2 1 2 2 0 1 2 1 1 2 1 1 1 1 1 2 2 1 0 2 2 0 1 2 1 1 2 2 2 1 1 1 1 1 0 1 0 1 1 1 1 2 2 1 1 2 0 1 1 1 0 1 2 1 1 1 2 1 1 0 0 2 0 0 0 1 1 1 0 2 1 1 0 2 0 0 0 0 1 0 1 1 1 0 0 1 0 2 1 1 2 2 2 1 0 1 1 2 1 1 1 0 1 1 2 1 0 2 0 0 1 1 1 1 0 1 1 1 2 2 0 1 1 2 1 1 1 1 1 2 1 1 1 2 1 2 1 1 1 1 2 1 2 0 2 1 1 1 2 2 0 1 1 1 2 1 1 1 2 2 1 1 2 1 1 1 2 1 1 1 0 0 1 1 1 0 1 1 1 1 1 0 0 2 2 1 2 1 1 1 1 1 1 1 1 1 1 1 1 2 1 2 1 1 1 0 1 1 1 0 1 2 1 1 1 1 1 0 1 1 1 1 0 0 0 0 0 1 1 1 1 1 1 0 1 2 1 1 1 0 0 1 1 1 1 0 0 1 0 1 1 1 0 0 0 1 0 1 1 0 1 0 0 0 0
HiC_1_12345481 1 12345481 0 0 0 2 1 2 1 1 0 2 1 0 1 1 2 2 1 2 2 2 1 0 1 0 1 1 1 0 0 1 0 2 0 2 1 0 1 1 2 1 0 1 0 1 1 1 0 0 1 0 1 1 0 1 0 1 0 1 2 2 1 1 0 1 0 1 1 1 1 1 1 2 1 0 1 0 1 1 0 0 1 1 1 2 1 1 2 1 1 0 2 2 1 0 1 1 1 1 1 0 2 2 1 1 0 0 0 1 0 1 0 0 1 0 1 0 0 1 1 2 2 1 1 0 0 0 1 1 1 0 0 1 0 1 0 0 1 0 1 1 1 0 0 0 0 1 0 0 0 1 0 0 1 0 0 0 0 0 1 0 0 0 1 0 0 0 0 0 0 1 0 0 1 1 0 1 0 0 0 0 0 0 0 1 0 0 1 1 0 0 0 0 0 1 0 0 1 0 0 0 0 0 1 1 1 0 1 0 0 0 1 0 0 0 0 0 1 0 0 0 0 0 0 0 1 1 0 0 0 0 0 0 0 0 0 1 0 0 1 0 1 1 0 1 0 1 1 1 0 1 0 0 2 0 1 1 1 1 1 1 0 0 0 1 0 0 0 0 1 0 0 0 0 0 0 0 0 0 0 0 0 0 0 0 0 0 0 0 1 0 1 1 0 1 1 0 0 1 0 0 0 0 0 0 0 0 0 0 1 0 0 0 0 1 0 0 1 0 1 1 0 0 1 0 0 0 1 0 1 1 0 0 0 0 0 1 0 1 1 1 0 0 1 0 1 1 0 0 0 1 0 0 1 1 0 0 0 1 0 0 0 0 1 0 1 1 1 1 1 0 1 1 1 1 2 0 0 1 0 0 1 1 0 1 0 0 0 1 0 1 0 0 0 0 0 0 0 1 0 1 1 1 1 0 1 0 0 0 0 0 1 0 1 1 2 1 1 0 2 0 1 0 0 1 1 2 0 0 0 0 1 2 1 1 1 1 1 2 2 0 2 0 1 0 1 1 1 1 2 1 1 1 1 1 2 1 2
HiC_1_12345492 1 12345492 2 2 1 0 0 0 1 1 0 0 0 2 1 1 0 0 1 0 0 0 0 2 0 1 1 0 1 1 1 1 1 0 1 0 1 1 0 1 0 1 1 1 1 1 0 1 1 1 1 1 1 0 1 1 1 0 1 0 0 0 1 1 1 1 0 1 1 1 1 0 1 0 0 1 1 1 1 1 1 1 1 1 1 0 1 0 0 0 0 1 0 0 0 2 1 1 1 0 1 1 0 0 0 1 1 2 1 1 1 0 1 1 0 1 1 1 1 1 1 0 0 1 1 1 1 1 1 1 1 1 0 1 1 1 2 1 1 1 1 1 1 1 2 2 2 1 2 0 1 1 1 2 1 0 1 0 2 1 1 2 1 2 1 2 2 2 2 2 2 1 1 2 0 1 1 1 1 2 1 2 2 2 1 1 2 2 1 1 0 2 2 2 2 1 2 2 0 1 2 1 1 2 1 1 1 1 1 2 2 2 0 2 2 1 1 2 1 1 2 2 2 1 1 1 1 1 1 2 1 2 1 1 2 2 2 1 2 2 0 1 1 1 0 1 2 1 1 1 2 1 1 2 0 2 1 0 0 1 1 1 0 2 1 1 1 2 0 0 0 0 2 0 1 1 2 0 1 2 0 2 1 1 2 2 2 1 1 1 1 2 1 1 2 0 1 1 2 1 1 2 0 0 1 2 2 2 0 2 1 1 2 2 0 1 2 2 1 2 1 1 1 2 1 1 2 2 1 2 1 1 1 1 2 1 2 1 2 1 1 1 2 2 0 1 1 1 2 1 1 1 2 2 1 1 2 1 2 1 2 1 2 2 0 1 1 1 1 0 1 1 1 1 1 0 0 2 2 1 2 1 1 1 1 1 2 1 2 1 2 1 1 2 1 2 1 1 2 0 2 1 1 0 1 2 1 1 2 2 2 1 1 1 1 1 0 0 0 2 0 1 1 1 1 1 1 0 1 2 1 1 1 0 0 1 1 1 1 0 0 1 0 1 1 1 0 0 1 0 0 1 1 0 1 0 0 0 0
HiC_1_12452041 1 12452041 0 0 1 2 2 1 1 1 2 2 2 0 1 1 2 2 1 2 2 2 2 0 2 1 1 2 1 1 1 1 1 2 1 2 1 1 2 1 2 1 1 1 1 1 2 1 1 1 1 1 1 2 1 1 1 2 1 2 1 2 1 1 1 1 1 1 1 1 1 1 1 2 2 1 1 1 1 1 1 1 1 1 1 2 1 2 2 1 2 1 2 2 2 0 1 1 1 2 1 1 2 2 2 1 1 0 1 1 1 2 1 1 2 1 1 1 1 1 1 2 2 1 1 1 1 1 1 1 1 1 1 0 1 1 0 1 1 1 1 1 1 0 0 0 0 1 0 1 1 1 1 0 1 1 1 0 0 1 1 0 1 0 1 0 0 0 0 0 0 1 1 0 1 1 1 1 0 0 1 0 0 0 1 1 0 0 1 1 1 0 0 0 0 1 0 0 2 1 0 1 1 0 1 1 1 0 1 0 0 0 2 0 0 1 1 0 1 1 0 0 0 1 1 1 1 1 1 0 1 0 1 1 0 0 0 1 0 0 2 0 1 1 1 1 0 1 1 1 0 1 1 2 2 0 1 1 1 1 1 1 0 0 1 1 1 0 0 0 2 0 0 1 0 0 0 1 0 0 1 0 1 1 0 0 0 1 0 0 1 0 1 1 0 2 1 1 0 1 1 0 0 0 0 0 0 0 0 0 1 1 0 0 1 1 0 0 1 0 1 1 1 0 1 1 0 0 1 0 1 1 1 1 0 1 0 1 0 1 1 1 0 0 1 1 1 1 0 1 1 1 0 0 1 1 0 1 0 1 0 1 0 0 2 1 1 1 1 2 1 0 1 1 1 2 2 1 0 1 0 0 1 1 1 1 0 1 0 1 0 1 1 0 1 0 1 1 0 1 0 1 1 2 1 0 1 0 0 0 0 1 1 1 1 1 2 2 2 0 2 1 1 1 1 1 1 2 1 0 1 1 1 2 2 1 1 1 1 2 2 1 2 1 1 1 2 2 1 1 2 1 1 2 1 2 2 2 2
HiC_1_12452116 1 12452116 2 2 1 0 0 1 1 1 0 0 0 2 1 1 0 0 1 0 0 0 0 2 0 1 1 0 1 1 1 1 1 0 1 0 1 1 0 1 0 1 1 1 1 1 0 1 1 1 1 1 1 0 1 1 1 0 1 0 0 0 1 1 1 1 1 1 1 1 1 0 1 0 0 1 1 1 1 1 1 1 1 1 1 0 1 0 0 1 0 1 0 0 0 2 1 1 1 0 1 1 0 0 0 1 1 2 1 1 1 0 1 1 0 1 1 1 1 1 1 0 0 1 1 1 1 1 1 1 1 1 1 2 1 1 2 1 1 1 1 1 1 2 2 2 2 1 2 1 1 1 1 2 1 1 1 2 2 1 1 2 1 2 1 2 2 2 2 2 2 1 1 2 1 1 1 1 2 2 1 2 2 2 1 1 2 2 1 1 1 2 2 2 2 1 2 2 0 1 2 1 1 2 1 1 1 2 1 2 2 2 0 2 2 1 1 2 1 1 2 2 2 1 1 1 1 1 1 2 1 2 1 1 2 2 2 1 2 2 0 2 1 1 1 1 2 1 1 1 2 1 1 0 0 2 1 1 1 1 1 1 2 2 1 1 1 2 2 2 0 2 2 1 2 2 2 1 2 2 1 2 1 1 2 2 2 1 2 2 1 2 1 1 2 0 1 1 2 1 1 2 2 2 2 2 2 2 2 2 1 1 2 2 1 1 2 2 1 2 1 1 1 2 1 1 2 2 1 2 1 1 1 1 2 1 2 1 2 1 1 1 2 2 1 1 1 1 2 1 1 1 2 2 1 1 2 1 2 1 2 1 2 2 0 1 1 1 1 0 1 2 1 1 1 0 0 1 2 1 2 2 1 1 1 1 2 1 2 1 2 1 1 2 1 2 1 1 2 1 2 1 1 0 1 2 1 2 2 2 2 1 1 1 1 1 0 0 0 2 0 1 1 1 1 1 1 0 1 2 1 1 1 0 0 1 1 1 1 0 0 1 0 1 1 1 0 0 1 0 0 1 1 0 1 0 0 0 0
HiC_1_12452137 1 12452137 2 2 1 0 0 1 1 1 0 0 0 2 1 1 0 0 1 0 0 0 0 2 0 1 1 0 1 1 1 1 1 0 1 0 1 1 0 1 0 1 1 1 1 1 0 1 1 1 1 1 1 0 1 1 1 0 1 0 0 0 1 1 1 1 1 1 1 1 1 0 1 0 0 1 1 1 1 1 1 1 1 1 1 0 1 0 0 1 0 1 0 0 0 2 1 1 1 0 1 1 0 0 0 1 1 2 1 1 1 0 1 1 0 1 1 1 1 1 1 0 0 1 1 1 1 1 1 1 1 1 1 2 1 1 2 1 1 1 1 1 1 2 2 2 2 1 2 1 1 1 1 2 1 1 1 2 2 1 1 2 1 2 1 2 2 2 2 2 2 1 1 2 1 1 1 1 2 2 1 2 2 2 1 1 2 2 1 1 1 2 2 2 2 1 2 2 0 1 2 1 1 2 1 1 1 2 1 2 2 2 0 2 2 1 1 2 1 1 2 2 2 1 1 1 1 1 1 2 1 2 1 1 2 2 2 1 2 2 0 2 1 1 1 1 2 1 1 1 2 1 1 0 0 2 1 1 1 1 1 1 2 2 1 1 1 2 2 2 0 2 2 1 2 2 2 1 2 2 1 2 1 1 2 2 2 1 2 2 1 2 1 1 2 0 1 1 2 1 1 2 2 2 2 2 2 2 2 2 1 1 2 2 1 1 2 2 1 2 1 1 1 2 1 1 2 2 1 2 1 1 1 1 2 1 2 1 2 1 1 1 2 2 1 1 1 1 2 1 1 1 2 2 1 1 2 1 2 1 2 1 2 2 0 1 1 1 1 0 1 2 1 1 1 0 0 1 2 1 2 2 1 1 1 1 2 1 2 1 2 1 1 2 1 2 1 1 2 1 2 1 1 0 1 2 1 2 2 2 2 1 1 1 1 1 0 0 0 2 0 1 1 1 1 1 1 0 1 2 1 1 1 0 0 1 1 1 1 0 0 1 0 1 1 1 0 0 1 0 0 1 1 0 1 0 0 0 0
HiC_1_12452169 1 12452169 2 2 1 0 0 1 1 1 0 0 0 2 1 1 0 0 1 0 0 0 0 2 0 1 1 0 1 1 1 1 1 0 1 0 1 1 0 1 0 1 1 1 1 1 0 1 1 1 1 1 1 0 1 1 1 0 1 0 1 0 1 1 1 1 1 1 1 1 1 1 1 0 0 1 1 1 1 1 1 1 1 1 1 0 1 0 0 1 0 1 0 0 0 2 1 1 1 0 1 1 0 0 0 1 1 2 1 1 1 0 1 1 0 1 1 1 1 1 1 0 0 1 1 1 1 1 1 1 1 1 1 2 1 1 2 1 1 1 1 1 1 2 2 2 2 1 2 1 1 1 1 2 1 1 1 2 2 1 1 2 1 2 1 2 2 2 2 2 2 1 1 2 1 1 1 1 2 2 1 2 2 2 1 1 2 2 1 1 1 2 2 2 2 1 2 2 0 1 2 1 1 2 1 1 1 2 1 2 2 2 0 2 2 1 1 2 1 1 2 2 2 1 1 1 1 1 1 2 1 2 1 1 2 2 2 1 2 2 0 2 1 1 1 1 2 1 1 1 2 1 1 0 0 2 1 1 1 1 1 1 0 2 1 1 1 2 0 0 0 2 2 1 2 2 2 1 2 2 1 2 1 1 2 2 2 1 2 2 1 2 1 1 2 0 1 1 2 1 1 2 2 2 1 2 2 2 2 2 1 1 2 2 1 1 2 2 1 2 1 1 1 2 1 1 2 2 1 2 1 1 1 1 2 1 2 1 2 1 1 1 2 2 1 1 1 1 2 1 1 1 2 2 1 1 2 1 2 1 2 1 2 2 0 1 1 1 1 0 1 2 1 1 1 0 0 1 2 1 2 2 1 1 1 1 2 1 2 1 2 1 1 2 1 2 1 1 2 1 2 1 1 0 1 2 1 2 2 2 2 1 1 1 1 1 0 0 0 2 0 1 1 1 1 1 1 0 1 2 1 1 1 0 0 1 1 1 1 0 0 1 0 1 1 1 0 0 1 0 0 1 1 0 1 0 0 0 0
HiC_1_12517850 1 12517850 2 2 1 0 0 0 1 1 0 0 0 2 1 1 0 0 1 0 0 0 0 2 0 1 1 0 1 1 1 1 1 0 1 0 1 1 0 1 0 1 1 1 1 1 0 1 1 1 1 1 1 0 1 1 1 0 1 0 0 0 1 1 1 1 1 1 1 1 1 0 1 0 0 1 1 1 1 1 1 1 1 1 1 0 1 0 0 1 0 1 0 0 1 2 1 1 1 0 1 1 0 0 0 1 1 2 1 1 1 0 1 1 0 1 1 1 1 1 1 0 0 1 1 1 1 1 1 1 1 1 1 2 1 1 2 1 1 1 1 1 1 2 2 2 2 1 2 1 1 1 1 2 1 1 1 2 2 1 1 2 1 2 1 2 2 2 2 2 2 1 1 2 1 1 1 1 2 2 1 2 2 2 1 1 2 1 1 1 1 2 2 2 2 1 2 2 0 1 2 1 1 2 1 1 1 2 1 2 2 2 0 2 2 1 1 2 1 1 2 2 2 1 1 1 1 1 1 2 1 2 1 1 2 2 2 1 2 2 0 2 1 1 1 1 2 1 1 1 2 1 1 2 0 2 1 1 1 1 1 1 0 2 1 1 1 2 0 0 0 2 2 1 2 2 2 1 2 2 1 2 1 1 2 2 2 1 2 2 1 2 1 1 2 0 1 1 2 1 1 2 0 0 1 2 2 2 0 2 1 1 2 2 1 1 2 2 1 2 1 1 1 2 1 1 2 2 1 2 1 1 1 1 2 1 2 1 2 1 1 1 2 2 1 1 1 1 2 1 1 1 2 2 1 1 2 1 2 1 2 1 2 2 0 1 1 1 1 0 1 2 1 1 1 0 0 1 2 1 2 2 1 1 1 1 2 1 2 1 2 1 1 2 1 2 1 1 2 1 1 1 1 0 1 2 1 2 2 2 2 1 1 1 1 1 0 0 0 2 0 1 1 1 1 1 1 0 1 1 1 1 1 0 0 1 1 1 1 0 0 1 0 1 1 1 0 0 1 0 0 1 1 0 1 0 0 0 0
HiC_1_12517915 1 12517915 2 2 1 0 0 0 1 1 0 0 0 2 1 0 0 0 1 0 0 0 0 1 0 1 1 0 1 1 1 0 1 0 1 0 0 1 0 1 0 1 1 1 1 1 0 1 1 1 1 1 1 0 1 1 1 0 1 0 0 0 1 1 1 1 0 1 1 1 1 0 1 0 0 1 1 1 1 1 1 1 1 1 1 0 1 0 0 0 0 1 0 0 1 2 1 1 1 0 1 1 0 0 0 1 1 2 1 1 1 0 1 1 0 1 1 1 1 1 1 0 0 0 1 1 0 1 0 1 1 1 0 2 1 1 2 1 1 1 1 1 1 1 2 2 2 1 2 0 1 1 1 2 1 0 1 0 2 1 1 2 0 2 1 2 2 2 2 2 2 1 1 2 0 1 1 1 1 1 1 2 2 2 0 1 2 1 1 1 0 2 1 1 2 1 2 2 0 1 2 1 1 2 1 1 1 1 1 2 2 1 0 2 2 1 1 2 1 1 2 2 2 1 1 1 1 1 0 1 0 1 1 1 1 2 2 1 1 2 0 1 1 1 0 1 2 1 1 1 2 1 1 2 0 2 0 0 0 1 1 1 0 2 1 1 0 2 0 0 0 1 1 0 1 2 1 0 0 1 0 2 1 1 2 2 2 1 0 1 1 2 1 1 2 0 1 1 2 1 0 2 0 0 1 1 1 1 0 1 1 1 2 2 0 1 1 2 1 1 1 1 1 2 1 1 1 2 1 2 1 1 1 1 2 1 2 0 2 1 1 1 2 2 0 1 1 1 2 1 1 1 2 2 1 1 2 1 1 1 2 1 1 1 0 0 1 1 1 0 1 1 1 1 1 0 0 1 2 1 2 1 1 1 1 1 1 1 1 1 1 1 1 2 1 2 1 1 1 0 1 1 1 0 1 2 1 1 2 1 1 0 1 1 1 1 0 0 0 1 0 1 1 1 1 1 1 0 1 2 1 1 1 0 0 1 1 1 1 0 0 1 0 1 1 1 0 0 0 0 0 1 1 0 1 0 0 0 0
HiC_1_12520432 1 12520432 2 2 1 0 0 1 1 1 0 0 0 2 1 0 0 0 1 0 0 0 0 1 0 1 1 0 1 1 1 0 1 0 1 0 0 1 0 1 0 1 1 1 1 1 0 1 1 1 1 1 1 0 1 1 1 0 1 0 0 0 1 1 1 1 0 1 1 1 1 0 1 0 0 1 1 1 1 1 1 1 1 1 1 0 1 0 0 0 0 1 0 0 0 2 1 1 1 0 1 1 0 0 0 1 1 2 1 1 1 0 1 1 0 1 1 1 1 1 1 0 0 0 1 1 0 1 0 1 1 1 0 2 1 1 2 1 1 1 1 1 1 1 2 2 2 1 2 0 1 1 1 2 1 0 1 0 2 1 1 2 0 2 1 2 2 2 2 2 2 1 1 2 0 1 1 1 1 1 1 2 2 2 0 1 2 2 1 1 0 2 1 1 2 1 2 2 0 1 2 1 1 2 1 1 1 1 1 2 2 1 0 2 2 1 1 2 1 1 2 2 2 1 1 1 1 1 0 1 0 1 1 1 1 2 2 1 1 2 0 1 0 1 0 1 2 1 1 1 2 1 1 2 0 2 0 0 0 1 1 1 0 2 1 1 0 2 0 0 0 1 1 0 1 2 1 0 0 1 0 2 1 1 2 2 2 1 0 1 1 2 1 1 2 0 1 1 2 1 0 2 0 0 1 1 1 1 0 1 1 1 2 2 0 1 1 2 1 1 1 1 1 2 1 1 1 2 1 2 1 1 1 1 2 1 2 0 2 1 1 1 2 2 0 1 1 1 2 1 1 0 2 2 1 1 2 1 1 1 2 1 1 1 0 0 1 1 1 0 1 1 1 1 1 0 0 1 2 1 2 1 1 1 1 1 1 1 1 1 1 1 1 2 1 2 1 1 1 0 1 1 1 0 1 2 1 1 2 1 1 0 1 1 1 1 0 0 0 1 0 1 1 1 1 1 1 0 1 2 1 1 1 0 0 1 1 1 1 0 0 1 0 1 1 1 0 0 0 0 0 1 1 0 1 0 0 0 0
HiC_1_12547024 1 12547024 2 2 1 0 0 0 1 1 0 0 0 2 1 1 0 0 0 0 0 0 0 2 0 1 0 0 1 1 0 1 1 0 0 0 1 1 0 1 0 1 1 1 0 1 0 1 1 1 1 0 1 0 1 0 1 0 0 0 0 0 1 1 1 1 0 1 1 1 1 0 1 0 0 1 1 1 1 1 1 0 0 1 1 0 1 0 0 1 0 1 0 0 0 2 0 1 1 0 0 0 0 0 0 1 1 2 1 1 1 0 0 0 0 1 1 1 1 0 1 0 0 0 1 1 1 0 1 1 1 1 1 1 1 1 2 1 1 1 1 1 1 2 1 2 2 1 1 1 1 1 1 2 1 1 1 2 1 1 0 2 1 2 1 2 2 2 1 1 2 1 1 2 0 1 1 1 2 2 1 2 2 2 1 1 2 1 1 1 1 2 2 2 2 0 2 2 0 1 2 1 1 2 0 0 1 2 0 2 2 2 0 2 2 1 1 2 1 1 2 2 2 0 1 1 0 1 1 2 1 2 1 1 2 2 2 1 2 2 0 2 2 1 1 1 2 1 1 1 2 1 1 2 0 2 1 1 1 1 1 1 2 2 1 1 1 2 1 2 0 2 2 0 2 2 1 1 2 2 1 2 1 1 2 2 2 0 2 2 1 2 0 0 1 0 0 1 2 0 1 2 0 0 2 0 2 2 2 1 1 1 2 2 1 1 2 2 1 2 1 0 1 2 1 0 2 2 1 2 1 1 2 1 2 1 2 1 2 1 1 1 2 2 1 1 1 1 2 0 1 0 2 2 1 1 2 1 2 2 2 1 2 2 0 1 0 0 1 0 0 2 1 1 1 0 0 1 2 1 2 2 1 1 1 1 2 1 2 1 2 0 1 1 1 2 0 1 2 0 2 0 0 0 0 2 1 2 2 2 2 1 1 1 0 1 0 0 0 2 0 1 1 0 1 1 1 0 1 2 1 1 1 0 0 1 1 0 0 0 0 1 0 1 1 1 0 0 0 0 0 1 1 0 1 0 0 0 0
HiC_1_12588240 1 12588240 2 2 1 0 0 1 1 1 0 0 0 2 1 0 0 0 1 0 0 0 0 1 0 1 1 0 1 1 1 0 1 0 1 1 0 1 0 1 0 1 1 1 1 1 0 1 1 1 1 1 1 0 1 1 1 0 0 0 0 0 1 1 1 1 0 1 1 1 1 0 1 0 0 1 1 1 1 1 1 1 1 1 1 0 1 0 0 0 0 1 0 0 0 2 1 1 1 0 1 1 0 0 0 1 1 2 1 1 1 0 1 1 0 1 1 1 1 1 1 0 0 0 1 1 0 1 0 1 1 1 0 2 1 1 2 1 1 1 1 1 1 1 2 2 2 1 2 0 1 1 1 2 1 0 1 0 2 1 1 2 0 2 1 2 2 2 2 2 2 1 1 2 0 1 1 1 1 1 1 2 2 2 0 1 2 1 1 1 0 2 1 1 2 1 2 2 0 1 2 1 1 2 1 1 1 1 1 2 2 1 0 2 2 1 1 2 1 1 2 2 2 1 1 1 1 1 0 1 0 1 1 1 1 2 2 1 1 2 0 1 1 1 0 1 2 1 1 1 2 1 1 2 0 2 0 0 0 1 1 1 2 2 1 1 0 2 2 2 0 0 2 1 2 1 1 1 1 1 0 2 1 1 2 2 2 1 0 1 1 2 1 1 2 0 1 1 2 1 0 2 0 0 2 1 1 1 0 1 1 1 2 2 0 1 1 2 1 1 1 1 1 2 1 1 1 2 1 2 1 1 1 1 2 1 2 0 2 1 1 1 2 2 0 1 1 1 2 1 1 1 2 2 1 2 2 1 1 1 2 1 1 1 0 1 1 1 1 0 1 1 1 1 1 0 0 1 2 1 2 1 1 1 1 1 1 1 1 1 1 1 1 2 1 2 1 1 1 0 1 1 1 0 1 2 1 2 2 1 1 0 1 1 1 1 0 0 0 1 0 1 1 1 1 1 1 0 1 2 1 1 1 0 0 1 1 1 1 0 0 1 0 1 1 1 0 0 0 0 0 1 1 0 1 0 0 0 0
HiC_1_12588249 1 12588249 0 0 1 2 2 1 1 1 2 2 1 0 1 2 2 2 1 2 2 2 2 1 2 1 1 2 1 1 1 2 1 2 1 1 2 1 2 1 2 1 1 1 1 1 2 1 1 1 1 1 1 2 1 1 1 2 2 2 2 2 1 1 1 1 2 1 1 1 1 2 1 2 2 1 1 1 1 1 1 1 1 1 1 2 1 2 2 2 2 1 2 2 2 0 1 1 1 2 1 1 2 2 2 1 1 0 1 1 1 2 1 1 2 1 1 1 1 1 1 2 2 2 1 1 2 1 2 1 1 1 1 0 1 1 0 1 1 1 1 1 1 1 0 0 0 1 0 2 1 1 1 0 1 2 1 2 0 1 1 0 2 0 1 0 0 0 0 0 0 1 1 0 2 1 1 1 1 1 1 0 0 0 2 1 0 0 1 1 2 0 1 1 0 1 0 0 2 1 0 1 1 0 1 1 1 1 1 0 0 1 2 0 0 1 1 0 1 1 0 0 0 1 1 1 1 1 2 1 2 1 1 1 1 0 0 1 1 0 2 1 1 1 2 1 0 1 1 1 0 1 1 0 2 0 2 2 2 1 1 1 2 0 1 1 2 0 2 2 2 2 0 1 0 1 1 1 1 1 2 0 1 1 0 0 0 1 2 1 1 0 1 1 0 2 1 1 0 1 2 0 2 2 1 1 1 1 2 1 1 1 0 0 2 1 1 0 1 1 1 1 1 0 1 1 1 0 1 0 1 1 1 1 0 1 0 2 0 1 1 1 0 0 2 1 1 1 0 1 1 1 0 0 1 0 0 1 1 1 0 1 1 1 2 1 1 1 1 2 1 1 1 1 1 2 2 1 0 1 0 1 1 1 1 1 1 1 1 1 1 1 1 0 1 0 1 1 1 2 1 1 1 2 1 0 1 0 0 1 1 2 1 1 1 1 2 2 2 1 2 1 1 1 1 1 1 2 1 0 1 1 1 2 2 1 1 1 1 2 2 1 2 1 1 1 2 2 2 2 2 1 1 2 1 2 2 2 2
HiC_1_12589516 1 12589516 2 2 1 0 0 0 1 1 0 0 0 2 1 1 0 0 1 0 0 0 0 2 0 1 1 0 1 1 1 1 1 0 1 1 1 1 0 1 0 1 1 1 1 1 0 1 1 1 1 1 1 0 1 1 1 0 0 0 0 0 1 1 1 1 0 1 1 1 1 0 1 0 0 1 1 1 1 1 1 1 1 1 1 0 1 0 0 0 0 1 0 0 0 2 1 1 1 0 1 1 0 0 0 1 1 2 1 1 1 0 1 1 0 1 1 1 1 1 1 0 0 1 1 1 1 1 1 1 1 1 0 2 1 1 2 1 1 1 1 1 1 1 2 2 2 1 2 0 1 1 1 2 1 0 1 0 2 1 1 2 1 2 1 2 2 2 2 2 2 1 1 2 0 1 1 1 1 2 1 2 2 2 1 1 2 2 1 1 0 2 2 2 2 1 2 2 0 1 2 1 1 2 1 1 1 1 1 2 2 2 0 2 2 1 1 2 1 1 2 2 2 1 1 1 1 1 1 2 1 2 1 1 2 2 2 1 2 2 0 1 1 1 0 1 2 1 1 1 2 1 1 2 0 2 1 0 0 1 1 1 2 2 1 1 1 2 2 2 0 1 2 2 2 2 2 1 2 2 0 2 1 1 2 2 2 1 1 1 1 2 1 1 2 0 1 1 2 1 1 2 2 2 2 2 2 2 2 2 1 1 2 2 0 1 2 2 1 2 1 1 1 2 1 1 2 2 1 2 1 1 1 1 2 1 2 1 2 1 1 1 2 2 0 1 1 1 2 1 1 1 2 2 1 2 2 1 2 1 2 1 2 2 0 1 1 1 1 0 1 1 1 1 1 0 0 1 2 1 2 1 1 1 1 1 2 1 2 1 2 1 1 2 1 2 1 1 2 0 2 1 1 0 1 2 1 2 2 2 2 1 1 1 1 1 0 0 0 2 0 1 1 1 1 1 1 0 1 2 1 1 1 0 0 1 1 1 1 0 0 1 0 1 1 1 0 0 1 0 0 1 1 0 1 0 0 0 0
HiC_1_12602014 1 12602014 0 0 1 2 2 1 1 1 2 2 2 0 1 1 2 2 1 2 2 2 2 0 2 1 1 2 1 1 1 1 1 2 1 1 1 1 2 1 2 1 1 1 1 1 1 1 1 1 1 1 1 2 1 1 1 2 2 2 2 2 1 1 1 1 1 1 1 1 1 2 1 2 2 1 1 1 1 1 1 1 1 1 1 2 1 2 2 1 2 1 2 2 2 0 1 1 1 2 1 1 2 2 2 1 1 0 1 1 1 2 1 1 2 1 1 1 1 1 1 2 2 1 1 1 1 1 1 1 1 1 1 0 1 1 0 1 1 1 1 1 1 0 0 0 0 1 0 1 1 1 1 0 1 1 1 0 0 1 1 0 1 0 1 0 0 0 0 0 0 1 1 0 1 1 1 1 0 0 1 0 0 0 1 1 0 0 1 1 1 0 0 0 0 1 0 0 2 1 0 1 1 0 1 1 1 0 1 0 0 0 2 0 0 1 1 0 1 1 0 0 0 1 1 1 1 1 1 0 1 0 1 1 0 0 0 1 0 0 2 0 1 1 1 1 0 1 1 1 0 1 1 0 2 0 1 1 1 1 1 1 0 0 1 1 0 0 0 0 2 0 0 0 0 0 0 1 0 0 1 0 1 1 0 0 0 1 0 0 1 0 1 1 1 2 1 1 0 1 1 0 1 0 0 0 0 0 0 0 1 1 0 0 1 1 0 0 1 0 1 1 1 0 1 1 0 0 1 0 1 1 1 1 0 1 0 1 0 1 1 1 0 0 1 1 1 1 0 1 1 1 0 0 1 0 0 1 0 1 0 1 0 0 2 1 1 1 1 2 1 0 1 1 1 2 2 1 0 1 0 0 1 1 1 1 0 1 0 1 0 1 1 0 1 0 1 1 0 1 0 1 1 2 1 0 1 0 0 0 0 1 1 1 1 1 2 2 2 0 2 1 1 1 1 1 1 2 1 0 1 1 1 2 2 1 1 1 1 2 2 1 2 1 1 1 2 2 1 2 2 1 1 2 1 2 2 2 2
HiC_1_1260298 1 1260298 2 2 2 2 2 0 2 2 1 1 1 2 2 2 2 2 2 2 2 2 2 2 1 1 2 1 2 1 1 2 1 2 2 2 2 1 1 2 2 2 2 2 2 2 1 2 2 2 2 1 2 1 1 2 2 1 1 1 2 2 2 1 1 2 2 2 2 2 2 1 2 2 1 1 2 1 2 1 2 2 2 1 2 2 1 1 2 2 2 1 2 2 2 2 2 2 2 1 1 2 2 2 1 2 2 2 1 1 1 2 1 1 2 1 2 1 1 2 2 2 2 2 2 1 1 2 2 2 2 2 2 2 2 2 2 2 2 2 2 2 2 2 2 2 2 2 2 1 2 2 2 2 2 2 2 0 2 2 2 2 2 2 1 2 2 2 2 2 2 2 2 2 1 2 2 2 2 2 1 2 2 2 1 2 2 2 2 2 1 2 2 2 2 2 2 2 2 2 2 2 2 2 2 2 2 2 2 2 2 2 2 2 2 2 2 2 2 2 2 2 2 2 2 2 2 2 1 2 2 2 2 2 2 2 2 2 2 2 2 2 2 2 2 2 2 2 2 2 2 2 1 2 2 2 2 2 2 2 2 2 0 2 2 2 1 2 0 0 1 0 1 0 0 1 2 1 0 0 2 2 2 2 2 2 2 2 2 2 2 2 2 2 2 1 2 2 2 2 1 2 1 1 1 2 2 2 0 2 2 2 2 2 2 2 2 2 2 2 2 2 2 2 2 2 2 2 2 2 2 2 2 2 2 2 2 2 2 2 2 2 2 2 2 2 2 2 2 2 2 2 2 2 2 2 2 2 2 2 2 2 2 2 2 1 2 2 2 2 2 1 1 2 2 1 2 2 2 2 2 2 2 2 2 2 2 2 2 2 2 2 2 2 2 2 2 2 2 2 2 2 2 2 2 2 2 1 1 2 2 2 2 1 2 2 2 2 2 1 2 1 1 1 1 2 2 2 2 2 1 1 2 1 1 2 2 1 2 2 1 1 2 1 1 1 1 1 2 1 1 1 2 1 2 1 2 2 2
HiC_1_12680708 1 12680708 2 2 1 0 0 0 1 1 0 0 1 2 1 0 0 0 1 0 0 0 0 1 0 1 1 0 1 1 1 0 1 0 1 1 0 1 0 1 0 1 1 1 1 1 0 1 1 1 1 1 1 0 1 1 1 0 0 0 0 0 1 1 1 1 0 1 1 1 1 0 1 0 0 1 1 1 1 1 1 1 1 1 1 0 1 0 0 0 0 1 1 0 0 2 1 1 1 0 1 1 0 0 0 1 1 2 1 1 1 0 1 1 0 1 1 1 1 1 1 0 0 0 1 1 0 1 0 1 1 1 0 2 1 1 2 1 1 1 1 1 1 1 2 2 2 1 2 0 1 1 1 2 1 0 1 0 2 1 1 2 0 2 1 2 2 2 2 2 2 1 1 2 0 1 1 1 1 1 1 2 1 2 1 1 2 2 1 1 0 2 1 1 2 1 2 2 0 1 1 1 1 2 1 1 1 1 1 2 2 1 0 2 2 1 1 2 1 1 2 2 2 1 1 1 1 1 0 1 0 1 1 1 1 2 2 1 1 2 0 1 1 1 0 1 2 1 1 1 2 1 1 2 0 2 0 0 0 1 1 1 0 2 1 1 0 2 1 0 0 0 1 0 1 1 1 0 0 0 0 2 1 1 2 2 2 1 0 1 1 2 1 1 1 0 1 1 2 1 0 2 0 0 1 1 1 1 0 1 1 1 2 2 0 1 1 2 1 1 1 1 1 2 1 1 1 2 1 2 1 1 1 1 2 1 2 0 2 1 1 2 2 2 0 1 1 1 2 1 1 1 2 2 1 2 2 1 1 1 2 1 1 1 0 0 1 1 1 0 1 1 1 1 1 0 0 1 2 1 2 1 1 1 1 1 1 1 1 1 1 1 1 2 1 2 1 1 1 0 1 1 0 0 1 2 1 1 2 1 1 0 1 1 1 1 0 0 0 1 0 1 1 1 1 1 1 0 1 2 1 1 1 0 0 1 1 1 1 0 0 1 0 1 1 1 0 0 0 0 0 1 1 0 1 0 0 0 1
HiC_1_12724105 1 12724105 0 0 1 0 1 0 0 0 2 0 1 0 0 0 0 0 0 0 0 0 1 0 1 1 0 1 0 1 1 0 1 0 1 0 0 1 1 0 0 0 1 0 1 0 1 0 1 1 0 1 0 1 1 0 1 1 1 1 0 0 0 0 1 0 1 0 0 0 0 1 0 0 1 1 0 1 0 0 1 1 0 0 0 0 0 1 0 0 1 1 0 0 1 0 0 0 0 1 0 1 0 0 1 0 1 0 1 0 1 1 1 1 1 1 0 1 1 0 0 0 0 0 0 1 1 1 0 0 0 1 1 0 1 0 0 1 0 1 0 0 0 0 0 0 0 0 0 1 1 0 1 0 0 1 1 0 0 1 0 0 1 0 0 0 0 0 0 0 0 0 1 0 0 0 1 0 0 0 1 0 0 0 1 0 0 0 0 0 1 0 0 0 0 0 0 0 1 1 0 1 1 0 0 0 0 0 0 0 0 0 1 0 0 1 1 0 0 1 0 0 0 1 1 1 0 0 1 0 1 0 1 1 0 0 0 0 0 0 1 0 0 0 1 0 0 0 0 0 0 0 1 0 0 0 0 0 0 0 0 0 0 0 1 0 0 0 0 0 1 0 0 0 0 0 0 0 0 0 1 0 1 1 0 0 0 1 0 0 0 0 0 0 0 1 0 1 0 0 1 0 0 0 0 0 0 0 0 0 0 1 0 0 1 0 0 0 0 0 0 0 1 0 0 1 0 0 0 0 0 0 1 1 0 1 0 0 0 0 0 0 0 0 0 1 0 0 0 1 1 0 0 0 0 0 0 1 0 0 0 1 0 0 1 1 0 0 0 1 0 0 0 0 0 1 0 0 0 0 0 0 0 0 1 0 0 1 0 0 0 0 1 0 1 0 1 1 0 0 0 0 0 1 0 0 0 0 0 0 0 1 0 1 0 0 0 1 1 0 0 1 0 1 1 0 0 0 1 0 1 1 0 0 1 0 0 0 0 0 0 1 0 1 0 1 1 1 0 1 0 0 0 1 0 1 0 0 0
HiC_1_12724145 1 12724145 0 0 1 2 2 2 1 1 2 2 2 0 1 1 2 2 1 2 2 2 2 0 2 1 1 2 1 1 1 1 1 2 1 1 1 2 2 1 2 1 1 1 1 1 2 1 1 1 1 1 1 2 1 1 1 2 2 2 2 2 1 1 1 1 1 1 1 1 1 2 1 2 2 1 1 1 1 1 1 1 1 1 1 2 1 2 2 1 2 1 2 2 2 0 1 1 1 2 1 1 2 2 2 1 1 0 1 1 1 2 1 1 2 1 1 1 1 1 1 2 2 1 1 1 1 1 1 1 1 1 1 0 1 1 0 1 1 1 1 1 1 0 0 0 0 1 0 1 1 1 1 0 1 1 1 0 0 1 1 0 1 0 1 0 0 0 0 0 0 1 1 0 1 1 1 1 0 0 1 0 0 0 1 1 0 0 1 1 1 0 0 0 0 1 0 0 2 1 0 1 1 0 1 1 1 0 1 0 0 0 2 0 0 1 1 0 1 1 0 0 0 1 1 1 1 1 1 0 1 0 1 1 0 0 0 1 0 0 2 0 1 1 1 1 0 1 1 1 0 1 1 0 2 0 1 1 1 1 1 1 0 0 1 1 1 0 0 0 2 0 0 1 1 0 0 1 1 0 1 0 1 1 0 0 0 1 0 0 1 0 1 1 0 2 1 1 0 1 1 0 0 0 0 0 0 0 0 0 1 1 0 0 1 1 0 0 1 0 1 1 1 0 1 1 0 0 1 0 1 1 1 1 0 1 0 1 0 1 1 1 0 0 1 1 1 1 0 1 1 1 0 0 1 0 0 1 0 1 0 1 0 0 2 1 1 1 1 2 1 0 1 1 1 2 2 1 0 1 0 0 1 1 1 1 0 1 0 1 0 1 1 0 1 0 1 1 0 1 0 1 1 2 1 0 1 0 0 0 0 1 1 1 1 1 2 2 2 0 2 1 1 1 1 1 1 2 1 0 1 1 1 2 2 1 1 1 1 2 2 1 2 1 1 1 2 2 1 2 2 1 1 2 1 2 2 2 2
HiC_1_12936233 1 12936233 2 2 1 0 0 0 1 0 0 0 0 2 1 0 0 0 1 0 0 0 0 1 0 1 1 0 1 1 1 0 1 0 1 1 0 0 0 1 0 1 1 1 0 1 0 1 1 1 1 1 1 0 1 1 0 0 0 0 0 0 1 1 1 1 1 1 1 1 1 0 1 0 0 1 1 1 1 1 1 1 1 1 0 0 1 0 0 1 0 1 0 0 0 2 1 1 1 0 1 1 0 0 0 1 1 2 0 1 0 0 1 1 0 1 1 1 1 1 1 0 0 0 0 1 0 1 0 1 1 1 1 2 1 0 2 1 0 1 1 0 0 2 2 1 1 1 1 1 1 1 1 2 1 0 1 2 2 1 1 2 0 2 1 2 2 2 2 1 1 1 1 2 1 1 1 1 2 1 1 2 2 2 1 1 2 1 1 1 1 2 1 1 1 1 2 2 0 1 2 1 1 1 1 1 0 2 1 1 2 1 0 2 1 0 1 2 1 1 1 1 2 0 0 0 0 1 0 1 0 1 1 1 1 1 2 1 1 2 0 2 0 0 1 1 2 1 1 1 2 1 1 2 0 2 0 1 1 1 1 1 0 2 1 1 0 1 0 0 0 1 1 0 2 1 1 0 1 0 1 2 1 1 2 1 2 1 1 2 1 2 1 1 2 0 0 1 2 1 0 1 0 0 1 1 1 1 0 1 1 1 1 2 1 1 1 2 1 0 1 1 1 2 0 1 1 2 1 2 1 0 1 1 2 1 2 0 1 1 1 1 1 1 1 1 1 1 2 1 1 1 2 2 1 2 2 1 1 1 1 1 1 1 0 0 1 1 1 0 1 2 0 1 1 0 0 1 2 1 2 2 0 1 1 1 0 1 1 0 1 1 1 2 1 2 1 1 1 1 1 1 1 0 1 2 1 1 1 1 1 0 1 1 1 1 0 0 0 0 0 1 1 1 1 1 1 0 1 2 1 1 1 0 0 1 1 1 1 0 0 1 0 1 1 1 0 0 0 0 0 1 0 0 1 0 0 0 0
HiC_1_12936312 1 12936312 2 2 1 0 0 0 1 0 0 0 0 2 1 0 0 0 1 0 0 0 0 1 0 1 1 0 1 1 1 0 1 0 1 1 0 0 0 1 0 1 1 1 0 1 0 1 1 1 1 1 1 0 1 1 0 0 0 0 0 0 1 1 1 1 1 1 1 1 1 0 1 0 0 1 1 1 1 1 1 1 1 1 0 0 1 0 0 1 0 1 0 0 0 2 1 1 1 0 1 1 0 0 0 1 1 2 0 1 0 0 1 1 0 1 1 1 1 1 1 0 0 0 0 1 0 1 0 1 1 1 1 2 1 0 2 1 0 1 1 0 0 2 2 1 1 1 1 1 1 1 1 2 1 1 1 2 2 1 1 2 0 2 1 2 2 2 2 1 1 1 1 2 1 1 1 1 2 1 1 2 2 2 1 1 2 1 1 1 1 2 1 1 1 1 2 2 0 1 2 1 1 1 1 1 0 2 1 1 2 1 0 2 1 1 1 2 1 1 1 1 2 0 0 0 0 1 0 1 0 1 1 1 1 1 2 1 1 2 0 2 0 0 1 1 2 1 1 1 2 1 1 2 0 2 0 1 1 1 1 1 2 2 1 1 0 1 2 2 0 2 2 2 2 2 1 0 1 2 1 2 1 1 2 1 2 1 1 2 1 2 1 1 2 0 0 1 2 1 0 1 2 2 2 1 1 1 2 1 1 1 1 2 1 1 1 2 1 0 1 1 1 2 0 1 1 2 1 2 1 0 1 1 2 1 2 0 1 1 1 1 1 1 1 1 1 1 2 1 1 1 2 2 1 2 2 1 1 1 1 1 1 1 0 1 1 1 1 0 1 2 0 1 1 0 0 1 2 1 2 2 0 1 1 1 0 1 1 0 1 1 1 2 1 2 1 1 1 1 1 1 1 0 1 2 1 2 2 1 1 0 1 1 1 1 0 0 0 1 0 1 1 1 1 1 1 0 1 2 1 1 1 0 0 1 1 1 1 0 0 1 0 1 1 1 0 0 0 0 0 1 0 0 1 0 0 0 0
HiC_1_12971324 1 12971324 2 2 1 0 0 0 1 0 0 0 0 2 1 0 0 0 1 0 0 0 0 1 0 1 1 0 1 1 1 0 1 0 1 1 0 0 0 1 0 1 1 1 0 0 0 1 1 1 1 1 1 0 1 1 0 0 0 0 0 0 1 1 1 1 0 1 1 1 1 0 1 0 0 1 1 1 1 1 1 1 1 1 0 0 1 0 0 0 0 1 0 0 0 2 1 1 1 0 1 1 0 0 0 1 1 2 0 1 0 0 1 1 0 1 1 1 0 1 1 0 0 0 0 1 0 1 0 1 1 1 1 2 1 0 2 1 0 1 1 0 0 1 1 1 1 1 1 0 1 1 1 2 1 0 0 0 2 0 1 2 0 2 1 2 1 1 2 1 1 1 1 1 0 1 1 1 1 1 1 2 2 2 0 1 2 1 1 1 0 2 1 1 1 1 1 1 0 1 2 1 1 1 1 1 0 1 1 1 2 1 0 2 1 0 1 2 1 1 1 1 1 0 0 0 0 1 0 1 0 1 1 1 1 1 2 1 1 2 0 1 1 0 0 1 2 1 1 1 2 1 1 2 0 1 0 0 0 1 1 1 0 2 1 1 0 1 1 0 0 1 1 0 2 2 1 0 1 0 0 2 1 1 2 1 2 1 0 1 1 2 1 1 2 0 0 1 2 1 0 1 0 1 1 1 0 1 0 1 1 1 1 2 0 1 1 2 1 0 1 1 0 2 0 1 1 2 1 2 1 0 1 1 2 1 2 0 1 1 1 1 1 0 0 1 0 1 1 1 1 1 2 1 1 2 2 1 0 1 1 1 0 1 0 0 1 1 1 0 1 0 0 1 1 0 0 1 2 1 2 1 0 1 0 1 0 1 1 0 1 1 1 2 1 2 0 1 1 0 1 1 1 0 1 2 1 0 1 1 0 0 1 1 1 1 0 0 0 0 0 1 1 0 1 1 1 0 1 2 1 1 1 0 0 1 1 1 0 0 0 1 0 1 1 1 0 0 0 0 0 1 0 0 1 0 0 0 0
HiC_1_13059468 1 13059468 0 0 1 2 2 1 1 2 2 2 1 0 1 1 2 2 1 2 2 2 2 0 2 1 1 2 1 1 1 2 1 2 1 1 1 2 2 1 2 1 1 1 2 1 2 1 1 1 1 1 1 2 1 1 2 2 2 2 2 2 1 1 1 1 1 1 1 1 1 2 1 2 2 1 1 1 1 1 1 1 1 1 2 2 1 1 2 1 2 1 2 2 2 0 1 1 1 2 1 1 2 2 2 1 1 0 2 1 2 2 1 1 2 1 1 1 1 1 1 2 2 1 2 1 1 1 1 1 1 1 0 0 1 2 0 1 2 1 1 2 2 0 0 1 1 1 1 1 1 1 1 0 1 1 1 0 0 1 1 0 1 0 1 0 0 0 0 1 1 1 1 0 1 1 1 1 0 0 1 0 0 0 1 1 0 1 1 1 1 0 0 0 1 1 0 0 2 1 0 1 1 1 1 1 2 0 1 1 0 0 2 0 1 1 1 0 1 1 1 1 0 2 2 2 2 1 1 0 1 0 1 1 0 1 0 1 0 0 2 0 2 2 1 1 0 1 1 1 0 1 1 0 2 0 1 1 1 1 1 1 2 0 1 1 1 1 1 2 2 0 0 1 0 0 0 2 0 0 0 0 1 1 0 1 0 1 0 0 1 0 1 1 0 2 2 1 0 1 1 1 2 2 1 0 0 0 2 0 1 1 1 0 1 1 0 0 2 1 1 1 1 0 2 1 0 0 1 0 1 2 1 1 0 1 0 1 1 1 1 1 1 1 1 1 1 1 0 1 1 1 0 0 1 0 0 1 0 1 1 1 0 0 2 1 1 1 1 2 1 0 2 1 1 2 2 1 0 1 0 0 2 1 1 1 1 1 0 2 0 1 1 0 1 0 1 1 0 1 0 1 1 2 1 0 1 0 0 0 0 1 1 1 1 1 2 2 2 0 2 1 1 1 1 1 1 2 1 0 1 1 1 2 2 1 1 1 1 2 2 1 2 1 1 1 2 2 1 2 2 1 2 2 1 2 2 2 2
HiC_1_13059556 1 13059556 0 0 1 1 1 0 1 1 1 1 2 0 1 1 2 1 1 1 1 1 2 0 1 1 1 1 1 1 1 1 1 2 1 1 1 2 2 1 2 1 1 1 1 1 2 1 1 1 1 1 1 2 1 1 1 1 1 1 2 1 1 1 1 1 1 1 1 1 1 1 1 1 1 1 1 1 1 1 1 1 1 1 2 1 1 1 2 1 2 1 1 1 1 0 1 1 1 2 1 1 1 1 2 1 1 0 2 1 2 1 1 1 1 1 1 1 1 1 1 1 1 1 1 1 1 1 1 1 1 1 0 0 1 1 0 1 1 1 1 1 1 0 0 1 1 1 1 1 1 1 1 0 1 1 1 0 0 1 1 0 1 0 1 0 0 0 0 1 1 1 1 0 1 1 1 1 0 0 1 0 0 0 1 1 0 1 1 1 1 0 0 0 1 1 0 0 1 1 0 1 1 1 1 1 1 0 1 1 0 0 1 0 1 1 1 0 1 1 1 1 0 2 2 2 1 1 1 0 1 0 1 1 0 1 0 1 0 0 2 0 0 1 1 1 0 1 1 1 0 1 1 0 2 0 1 1 1 1 1 1 0 0 1 1 1 1 0 0 1 0 0 0 0 0 0 1 0 0 0 0 1 1 0 1 0 1 0 0 1 0 1 1 0 2 1 1 0 1 1 1 0 0 0 0 0 0 0 0 1 1 1 0 1 1 0 0 1 1 1 1 1 0 1 1 0 0 1 0 1 1 1 1 0 1 0 1 1 1 1 1 1 1 1 1 1 1 0 1 1 1 0 0 1 0 0 1 0 1 1 1 0 0 1 1 1 1 1 1 1 0 1 1 1 1 1 1 0 1 0 0 1 1 1 1 1 1 0 1 0 1 1 0 1 0 1 1 0 1 0 1 1 1 1 0 1 0 0 0 0 1 1 1 1 1 1 1 2 0 1 1 1 1 1 1 1 1 1 0 1 1 1 2 1 1 1 1 1 1 1 1 1 1 1 1 1 2 1 2 1 1 2 1 1 1 1 1 1
HiC_1_13228901 1 13228901 0 0 0 2 1 2 1 1 1 2 1 0 1 1 2 2 1 2 1 2 1 0 1 0 1 1 1 0 1 1 0 2 0 1 1 1 1 1 2 1 0 1 1 1 1 1 0 0 1 0 1 1 0 1 0 1 1 1 2 2 1 1 0 1 0 1 1 1 1 1 0 1 1 0 1 0 1 1 0 0 1 1 1 2 1 0 2 1 1 0 1 1 1 0 1 1 1 1 1 0 2 1 1 1 0 0 0 1 0 1 1 0 1 0 1 0 0 1 1 2 2 1 1 0 0 0 1 1 1 1 0 0 0 1 0 0 1 0 1 1 1 0 0 0 0 1 0 0 0 1 0 0 1 0 0 0 0 0 1 0 0 0 0 0 0 0 0 0 0 1 0 0 1 1 0 1 0 0 0 0 0 0 0 1 0 1 1 1 0 0 0 0 0 1 0 0 1 0 0 0 0 0 1 1 1 0 1 0 0 0 1 0 0 0 0 0 1 0 0 0 0 0 0 0 1 1 0 0 0 0 0 0 0 0 0 1 0 0 1 0 0 1 0 1 0 1 1 1 0 1 0 0 2 0 1 1 1 1 1 1 0 0 0 1 1 0 0 0 1 0 0 0 0 0 0 1 0 0 0 0 0 0 0 0 0 0 0 0 1 0 1 1 0 1 1 0 0 1 0 1 0 0 0 0 0 0 0 0 1 0 0 0 0 1 0 0 2 0 1 1 0 0 1 0 0 0 1 0 1 1 0 0 0 0 0 1 0 1 1 1 0 0 1 0 1 1 0 0 0 1 0 0 1 0 0 0 0 1 0 0 0 0 1 0 1 1 1 1 1 0 2 1 1 1 2 1 0 1 0 0 1 1 0 1 0 0 0 1 0 1 0 0 0 0 0 0 0 1 0 1 1 1 1 0 1 0 0 0 0 0 1 1 0 1 2 1 1 0 2 0 0 0 0 1 1 2 0 0 0 0 1 2 1 1 1 1 1 2 2 0 2 0 1 0 1 1 1 1 2 1 1 1 1 1 2 2 2
HiC_1_13228941 1 13228941 2 2 1 0 0 0 1 0 0 0 0 2 1 1 0 0 1 0 0 0 0 2 0 1 1 0 1 1 1 0 1 0 1 1 1 0 0 1 0 1 1 1 0 1 0 1 1 1 1 1 1 0 1 1 0 0 0 0 0 0 1 1 1 1 1 1 1 1 1 0 1 0 0 1 1 1 1 1 1 0 1 1 0 0 1 1 0 1 0 1 0 0 0 2 1 1 1 0 1 1 0 0 0 1 1 2 0 1 0 0 1 1 0 1 1 1 1 1 1 0 0 1 0 1 1 1 1 1 1 0 1 2 1 0 2 1 1 1 1 0 0 2 2 1 1 1 1 1 1 1 1 2 1 1 1 2 2 1 1 2 1 2 1 2 2 2 2 1 1 1 1 2 1 1 1 1 2 2 1 2 2 2 1 1 2 1 1 1 1 2 2 2 1 1 2 2 0 1 2 1 1 1 1 1 0 2 1 1 2 2 0 2 1 1 1 2 1 1 1 1 2 0 0 0 0 1 1 2 1 2 1 1 2 1 2 1 2 2 0 2 2 0 1 1 2 1 1 1 2 1 1 2 0 2 1 1 1 1 1 1 0 2 1 1 1 1 0 0 0 2 2 1 2 2 2 0 2 2 1 2 1 1 2 1 2 1 2 2 1 2 1 1 2 0 0 1 2 1 1 1 0 0 1 2 2 2 2 2 1 1 1 2 1 1 2 2 0 1 1 1 1 2 0 1 2 2 1 2 1 0 1 1 2 1 2 1 1 1 1 1 1 1 1 1 1 1 2 1 1 1 2 2 1 2 2 1 2 1 1 1 2 2 0 1 1 1 1 0 1 2 0 1 1 0 0 1 2 1 2 2 0 1 1 1 1 1 2 0 2 1 1 2 1 2 1 1 2 1 2 1 1 0 1 2 1 2 2 2 2 1 1 1 1 1 0 0 0 2 0 1 1 1 1 1 1 0 1 2 1 1 1 0 0 1 1 1 1 0 0 1 0 1 1 1 0 0 1 0 0 1 0 0 1 0 0 0 0
HiC_1_13228995 1 13228995 0 0 0 2 1 2 1 1 1 2 1 0 1 1 2 2 1 2 1 2 1 0 1 0 1 1 1 0 1 1 0 2 0 1 1 1 1 1 2 1 0 1 1 1 1 1 0 0 1 0 1 1 0 1 0 1 1 1 2 2 1 1 0 1 0 1 1 1 1 1 0 1 1 0 1 0 1 1 0 0 1 1 1 2 1 0 2 1 1 0 1 1 1 0 1 1 1 1 1 0 2 1 1 1 0 0 0 1 0 1 1 0 1 0 1 0 0 1 1 2 2 1 1 0 0 0 1 1 1 1 0 0 0 1 0 0 1 0 1 1 1 0 0 0 0 1 0 0 0 1 0 0 1 0 0 0 0 0 1 0 0 0 0 0 0 0 0 0 0 1 0 0 1 1 0 1 0 0 0 0 0 0 0 1 0 1 1 1 1 0 0 0 0 1 0 0 1 0 0 0 0 0 1 1 1 0 1 0 0 0 1 0 0 0 0 0 1 0 0 0 0 0 0 0 1 1 0 0 0 0 0 0 0 0 0 1 0 0 1 0 0 1 0 1 0 1 1 1 0 1 0 0 2 0 1 1 1 1 1 1 0 0 0 1 0 0 0 0 1 0 0 1 0 0 0 1 0 0 0 0 0 0 0 0 0 0 0 0 1 0 1 1 0 1 1 0 0 1 0 1 2 2 0 0 0 0 0 0 1 0 0 0 0 1 0 0 2 0 1 1 0 0 1 0 0 0 1 0 1 1 0 0 0 0 0 1 0 1 1 1 0 0 1 0 1 1 0 0 0 1 0 0 1 0 0 0 0 1 0 0 0 0 1 0 1 1 1 1 1 0 2 1 1 1 2 1 0 1 0 0 1 1 0 1 0 0 0 1 0 1 0 0 0 0 0 0 0 1 1 1 1 1 1 0 1 0 0 0 0 0 1 1 0 1 2 1 1 0 2 0 0 0 0 1 1 2 0 0 0 0 1 2 1 1 1 1 1 2 2 0 2 0 1 0 1 1 1 1 2 1 1 1 1 1 2 2 2
HiC_1_13252498 1 13252498 0 0 0 2 1 1 1 1 1 2 0 0 1 1 2 2 1 2 1 2 1 0 1 0 1 1 1 0 1 1 0 2 0 1 1 1 1 1 2 1 0 1 1 1 1 1 0 0 1 0 1 1 0 1 0 1 1 1 2 1 1 1 0 1 0 1 1 1 1 1 1 2 1 0 1 0 1 1 0 0 1 1 1 2 1 0 2 1 1 0 1 1 1 0 1 1 1 1 1 0 2 1 1 1 0 0 0 1 0 1 1 0 1 0 1 0 0 1 1 2 2 1 1 0 0 0 1 1 1 1 0 0 0 1 0 0 1 0 1 1 1 0 0 0 0 1 0 0 0 1 0 0 1 0 0 0 0 0 1 0 0 0 0 0 0 0 0 0 0 1 0 0 1 1 0 1 0 0 0 0 0 0 0 1 0 1 1 1 1 0 0 0 0 1 0 0 1 0 0 0 0 0 1 1 1 0 1 0 0 0 1 0 0 0 0 0 1 0 0 0 0 0 0 0 1 1 0 0 0 0 0 0 0 0 0 1 0 0 1 0 0 1 0 1 0 1 1 1 0 1 0 0 2 0 1 1 1 1 1 1 0 0 0 1 1 0 1 0 1 0 0 0 0 0 0 1 0 0 0 0 0 0 0 0 0 0 0 0 1 0 1 1 0 1 1 0 0 1 0 1 0 0 0 0 0 0 0 0 1 0 0 0 0 1 0 0 2 0 1 1 0 0 1 0 0 0 1 0 1 1 0 0 0 0 0 1 0 1 1 1 0 0 1 0 1 1 0 0 0 1 0 0 1 0 0 0 0 1 0 0 0 0 1 0 1 1 1 1 1 0 2 1 1 1 2 1 0 1 0 0 1 1 0 1 0 0 0 1 0 1 0 0 0 0 0 0 0 1 0 1 1 1 1 0 1 0 0 0 0 0 1 1 0 0 2 1 1 0 2 0 0 0 0 1 1 2 0 0 0 0 1 2 1 1 1 1 1 2 2 0 2 0 0 0 1 0 1 1 2 1 1 1 1 1 2 2 1
HiC_1_13252519 1 13252519 2 2 1 0 0 0 1 0 0 0 0 2 1 0 0 0 1 0 0 0 0 1 0 1 1 0 1 1 1 0 1 0 1 1 0 0 0 1 0 1 1 1 0 1 0 1 1 1 1 1 1 0 1 1 0 0 0 0 0 0 1 1 1 1 1 1 1 1 1 1 1 0 0 1 1 1 1 1 1 1 1 1 0 0 1 1 0 1 0 1 0 0 0 2 1 1 1 0 1 1 0 0 0 1 1 2 0 1 0 0 1 1 0 1 1 1 1 1 1 0 0 0 0 1 0 1 0 1 1 0 1 2 1 0 2 1 1 1 1 0 0 2 2 1 1 1 1 1 1 1 1 2 1 1 1 2 2 1 1 2 0 2 1 2 2 2 2 1 1 1 1 2 1 1 1 1 2 1 1 2 2 2 1 1 2 1 1 1 1 2 1 1 0 1 2 2 0 1 2 1 1 1 1 1 0 2 1 1 2 1 0 2 1 0 1 2 1 1 1 1 2 0 0 0 0 1 0 1 0 1 1 1 1 1 2 1 1 2 0 2 2 0 1 1 2 1 1 1 2 1 1 2 0 2 0 1 1 1 1 1 0 2 1 1 0 1 1 0 0 2 2 1 1 2 1 0 0 2 1 2 1 1 2 1 2 1 1 2 1 2 1 1 2 0 0 1 2 1 0 1 0 0 1 1 1 1 0 1 1 1 1 2 1 1 1 2 0 0 1 1 1 2 0 1 1 2 1 2 1 0 1 1 2 1 2 0 1 1 1 1 1 1 1 1 1 1 2 1 1 1 2 2 1 2 2 1 1 1 1 1 1 1 0 1 1 1 1 0 1 2 0 1 1 0 0 1 2 1 2 2 0 1 1 1 0 1 1 0 1 1 1 2 1 2 1 1 1 1 1 1 1 0 1 2 1 2 1 1 1 0 1 1 1 1 0 0 0 0 0 1 1 1 1 1 1 0 1 2 1 1 1 0 0 1 1 1 1 0 0 1 0 1 1 1 0 0 0 1 0 1 0 0 1 0 0 0 1
HiC_1_1328283 1 1328283 0 0 0 0 0 1 0 0 1 1 1 0 0 0 0 0 0 0 0 0 0 0 1 1 0 1 0 1 1 0 1 0 0 0 0 1 1 0 0 0 0 0 0 0 1 0 1 0 0 1 0 1 1 0 0 1 1 1 0 0 0 1 1 0 0 0 0 0 0 1 0 0 1 1 0 1 0 1 0 0 0 1 0 0 1 1 0 0 0 1 0 0 0 0 0 0 0 1 1 0 0 0 1 0 0 0 1 1 1 0 1 1 0 1 0 1 1 0 0 0 0 0 0 1 1 0 0 0 0 0 0 0 0 0 0 0 0 0 0 0 0 0 0 0 0 0 0 0 0 0 0 0 0 0 0 0 0 0 0 0 0 0 1 0 0 0 0 0 0 0 0 0 1 0 0 0 0 0 1 0 0 0 1 0 1 0 0 0 1 0 0 0 0 0 0 0 0 0 0 0 0 0 0 0 0 0 0 0 0 0 0 0 0 0 0 0 0 0 0 0 0 0 0 0 0 0 1 0 0 0 0 0 0 0 0 0 0 0 0 0 0 0 0 0 0 0 0 0 0 0 0 0 0 0 0 0 0 0 0 0 0 0 0 0 1 0 0 0 1 1 0 1 1 0 0 1 2 0 0 0 0 0 0 0 0 0 0 0 0 0 0 0 0 0 0 0 0 0 1 0 0 0 0 0 0 0 0 0 0 0 0 0 0 0 0 0 0 0 0 0 0 0 0 0 0 0 0 0 0 0 0 0 0 0 0 0 0 0 0 0 0 0 0 0 0 0 0 0 0 0 0 0 0 0 0 0 0 0 0 0 0 0 0 1 0 0 0 0 0 0 1 0 0 1 0 0 0 0 0 0 0 0 0 0 0 0 0 0 0 0 0 0 0 0 0 0 0 0 1 0 0 0 0 0 0 0 1 0 0 0 0 1 0 0 0 0 0 1 0 1 2 1 1 0 0 0 0 0 1 1 0 1 1 0 0 1 0 0 1 1 0 1 1 1 1 1 0 1 1 1 0 1 0 1 0 0 0
HiC_1_13326287 1 13326287 0 0 0 2 1 1 1 1 1 1 0 0 1 1 2 2 1 2 1 2 1 1 1 0 1 1 1 0 1 1 0 2 0 1 2 1 1 1 2 1 0 1 1 2 1 1 0 0 1 0 1 1 0 1 0 1 1 1 1 2 1 1 0 1 1 1 0 1 1 1 0 1 1 0 1 0 1 1 0 0 1 1 1 1 1 0 2 2 1 0 1 1 1 0 1 1 1 1 1 0 1 1 1 1 0 0 0 1 0 1 1 0 1 0 1 0 1 1 1 2 2 2 1 0 1 0 2 1 1 1 1 0 0 1 0 0 1 0 1 1 0 1 1 0 0 1 0 1 0 1 0 0 1 0 1 2 0 1 1 0 1 0 0 0 1 1 0 0 0 1 0 1 2 2 0 1 1 1 0 0 0 0 1 1 0 1 1 1 1 0 1 1 0 1 1 1 1 0 0 0 0 0 1 1 1 1 1 0 0 1 1 0 0 0 0 0 1 0 0 0 1 0 0 0 1 0 1 1 1 1 0 0 1 0 0 1 1 0 1 1 1 1 1 1 0 1 1 1 0 1 0 0 2 1 2 2 2 1 1 1 0 0 0 1 1 0 0 0 1 2 0 2 0 1 1 1 1 1 1 0 0 0 0 0 0 0 2 1 1 0 1 1 0 1 1 0 0 1 1 1 0 0 0 1 2 1 0 1 1 0 0 0 1 1 1 0 2 1 1 1 1 0 1 0 1 0 1 0 1 1 0 0 0 0 0 2 0 1 1 0 0 1 2 0 2 1 1 0 0 1 0 1 1 0 0 0 2 1 0 0 2 1 1 0 1 1 1 1 1 2 2 1 1 1 2 1 0 1 0 1 1 1 1 1 1 0 1 1 1 1 0 0 0 0 1 0 1 2 1 1 1 1 1 0 1 2 0 1 2 1 1 1 0 0 2 1 1 1 2 0 0 1 0 1 1 2 0 0 0 0 1 2 1 1 1 1 2 2 2 0 1 0 0 0 1 1 2 1 1 1 1 1 1 1 2 2 2
HiC_1_13326404 1 13326404 2 2 1 0 0 1 1 0 0 0 0 2 1 0 0 0 1 0 0 0 0 1 0 1 1 0 1 1 1 0 1 0 1 1 0 0 0 1 0 1 1 1 0 0 0 1 1 1 1 1 1 0 1 1 1 0 0 0 0 0 1 1 1 1 0 1 1 1 1 0 1 0 0 1 1 1 1 1 1 1 1 1 0 0 1 1 0 0 0 1 0 0 0 2 1 1 1 0 1 1 0 0 0 1 1 2 0 1 0 0 1 1 0 1 1 1 0 1 1 0 0 0 0 1 0 1 0 1 1 0 0 2 1 0 2 1 1 1 1 0 0 1 1 1 1 1 1 0 1 1 1 2 1 0 0 0 2 0 1 2 0 2 1 2 1 1 2 1 1 1 1 1 0 0 1 1 1 1 1 2 2 2 0 1 2 1 1 1 0 2 1 1 2 1 1 1 0 1 2 1 1 1 1 1 0 1 1 1 2 1 0 2 1 0 1 2 1 1 1 1 1 0 0 0 0 1 0 1 0 1 1 1 1 1 2 1 1 2 0 1 1 0 0 1 2 1 1 1 2 1 1 2 0 1 0 0 0 1 1 1 0 2 1 1 0 1 0 0 0 0 1 0 1 1 1 0 0 0 0 2 1 1 2 1 2 1 0 1 1 2 1 1 2 0 0 1 2 1 0 1 0 0 2 1 0 1 0 1 1 1 1 2 0 1 1 2 0 0 1 1 0 2 0 1 1 2 1 2 1 0 1 1 2 1 2 0 1 1 1 2 1 0 0 1 0 1 1 1 1 1 2 1 1 2 2 1 0 1 1 1 0 1 0 0 1 1 1 0 1 0 0 1 1 0 0 1 2 1 2 1 0 1 0 1 0 1 1 0 1 1 1 2 1 2 0 1 1 0 1 1 1 0 1 2 1 0 1 1 0 0 1 1 1 1 0 0 0 0 0 1 1 0 1 1 1 0 1 2 1 1 1 0 0 1 1 1 0 0 0 1 0 1 1 1 0 0 0 1 0 1 0 0 1 0 0 0 0
HiC_1_13384768 1 13384768 0 0 1 0 1 0 0 1 1 0 1 0 0 0 0 0 0 0 1 0 1 0 1 1 0 1 0 1 0 1 1 0 1 0 0 1 1 0 0 0 1 0 1 0 1 0 1 1 0 1 0 1 1 0 1 1 1 1 0 0 0 0 1 0 1 0 1 0 0 1 1 1 1 1 0 1 0 0 1 1 0 0 1 0 0 1 0 0 1 1 1 1 1 0 0 0 0 1 0 1 0 1 1 0 1 0 2 0 2 1 0 1 1 1 0 1 1 0 0 0 0 0 1 1 1 1 0 0 0 1 1 0 1 1 0 1 0 1 0 1 1 0 0 1 1 0 1 1 1 0 1 0 0 1 1 0 0 1 0 0 1 0 1 0 0 0 0 1 1 0 1 0 0 0 1 0 0 0 0 0 0 0 1 0 0 0 0 0 1 0 0 0 1 0 0 0 1 1 0 1 1 1 0 0 1 0 0 1 0 0 1 0 1 1 1 0 0 1 1 1 0 2 2 2 1 1 1 0 1 0 1 1 0 1 0 0 0 0 1 0 0 1 1 0 0 0 0 0 0 0 1 0 0 0 0 0 0 0 0 0 0 0 1 0 1 1 0 0 1 0 0 1 1 0 0 1 1 0 0 0 1 1 0 1 0 1 0 0 0 0 0 0 0 1 1 1 0 0 1 0 1 0 0 0 0 0 2 0 0 1 1 0 1 0 0 0 0 1 0 0 1 0 1 1 0 0 0 0 0 1 1 1 0 1 0 0 1 0 0 0 1 1 0 1 0 0 0 1 1 0 0 0 0 0 0 1 0 0 1 1 0 0 1 1 0 0 0 1 0 0 0 0 0 1 1 0 0 0 0 0 1 0 1 0 1 1 0 1 0 0 1 0 1 0 1 1 0 0 0 0 0 1 0 0 0 0 0 0 0 1 0 0 1 1 0 1 1 0 0 1 1 1 1 0 0 0 1 0 1 1 0 0 1 0 0 0 0 0 0 1 0 1 1 1 1 1 0 1 1 0 1 1 0 1 0 0 0
HiC_1_13384785 1 13384785 0 0 1 0 1 0 0 1 1 0 1 0 0 0 0 0 0 0 1 0 1 0 1 1 0 1 0 1 0 1 1 0 1 0 0 1 1 0 0 0 1 0 1 0 1 0 1 1 0 1 0 1 1 0 1 1 1 1 0 0 0 0 1 0 1 0 1 0 0 1 1 1 1 1 0 1 0 0 1 1 0 0 1 0 0 1 0 0 1 1 1 1 1 0 0 0 0 1 0 1 0 1 1 0 1 0 2 0 2 1 0 1 1 1 0 1 1 0 0 0 0 0 1 1 1 1 0 0 0 1 1 0 1 1 0 1 0 1 0 1 1 0 0 1 1 0 1 1 1 0 1 0 0 1 1 0 0 1 0 0 1 0 1 0 0 0 0 1 1 0 1 0 0 0 1 0 0 0 0 0 0 0 1 0 0 0 0 0 1 0 0 0 1 0 0 0 1 1 0 1 1 1 0 0 1 0 0 1 0 0 1 0 1 1 1 0 0 1 1 1 0 2 2 2 1 1 1 0 1 0 1 1 0 1 0 0 0 0 1 0 0 1 1 0 0 0 0 0 0 0 1 0 0 0 0 0 0 0 0 0 0 0 1 0 1 1 0 0 1 0 0 1 1 0 0 1 1 0 0 0 1 1 0 1 0 1 0 0 0 0 0 0 0 1 1 1 0 0 1 0 1 0 0 0 0 0 2 0 0 1 1 0 1 0 0 0 0 1 0 0 1 0 1 1 0 0 0 0 0 1 1 1 0 1 0 0 1 0 0 0 1 1 0 1 0 0 0 1 1 0 0 0 0 0 0 1 0 0 1 1 0 0 1 1 0 0 0 1 0 0 0 0 0 1 1 0 0 0 0 0 1 0 1 0 1 1 0 1 0 0 1 0 1 0 1 1 0 0 0 0 0 1 0 0 0 0 0 0 0 1 0 0 1 1 0 1 1 0 0 1 1 1 1 0 0 0 1 0 1 1 0 0 1 0 0 0 0 0 0 1 0 1 1 1 1 1 0 1 1 0 1 1 0 1 0 0 0
HiC_1_13384794 1 13384794 0 0 1 0 1 0 0 1 1 0 1 0 0 0 0 0 0 0 1 0 1 0 1 1 0 1 0 1 0 1 1 0 1 0 0 1 1 0 0 0 1 0 1 0 1 0 1 1 0 1 0 1 1 0 1 1 1 1 0 0 0 0 1 0 1 0 1 0 0 1 1 1 1 1 0 1 0 0 1 1 0 0 1 0 0 1 0 0 1 1 1 1 1 0 0 0 0 1 0 1 0 1 1 0 1 0 2 0 2 1 0 1 1 1 0 1 1 0 0 0 0 0 1 1 1 1 0 0 0 1 1 0 1 1 0 1 0 1 0 1 1 0 0 1 1 0 1 1 1 0 1 0 0 1 1 0 0 1 0 0 1 0 1 0 0 0 0 1 1 0 1 0 0 0 1 0 0 0 0 0 0 0 1 0 0 0 0 0 1 0 0 0 1 0 0 0 1 1 0 1 1 1 0 0 1 0 0 1 0 0 1 0 1 1 1 0 0 1 1 1 0 2 2 2 1 1 1 0 1 0 1 1 0 1 0 0 0 0 1 0 0 1 1 0 0 0 0 0 0 0 1 0 0 0 0 0 0 0 0 0 0 0 1 0 1 1 0 0 1 0 0 0 1 0 0 1 1 0 0 0 1 1 0 1 0 1 0 0 0 0 0 0 0 1 1 1 0 0 1 0 1 0 0 0 0 0 0 0 0 1 1 0 1 0 0 0 0 1 0 0 1 0 1 1 0 0 0 0 0 1 1 1 0 1 0 0 1 0 0 0 1 1 0 1 0 0 0 1 1 0 0 0 0 0 0 1 0 0 1 1 0 0 1 1 0 0 0 1 0 0 0 0 0 1 1 0 0 0 0 0 1 0 1 0 1 1 0 1 0 0 1 0 1 0 1 1 0 0 0 0 0 1 0 0 0 0 0 0 0 1 0 0 1 1 0 1 1 0 0 1 1 1 1 0 0 0 1 0 1 1 0 0 1 0 0 0 0 0 0 1 0 1 1 1 1 1 0 1 1 0 1 1 0 1 0 0 0
HiC_1_13435014 1 13435014 2 2 1 0 0 0 1 0 0 0 0 2 1 0 0 0 1 0 0 0 0 1 0 1 1 0 1 1 1 0 1 0 1 1 0 0 0 1 1 1 1 1 0 0 0 1 1 1 1 1 1 0 1 1 1 0 0 0 0 0 1 1 1 1 0 1 1 1 1 0 1 0 1 1 1 1 1 1 1 1 1 1 0 0 1 1 0 0 0 1 0 0 0 2 1 1 1 0 1 1 0 0 0 1 1 2 0 1 0 0 1 1 0 1 1 1 0 1 1 0 0 0 0 1 0 1 0 1 1 0 0 2 1 0 2 1 1 1 1 0 0 1 1 1 1 1 1 0 1 1 1 2 1 0 0 0 2 0 1 2 0 2 1 2 1 1 2 1 1 1 1 1 0 0 1 1 1 1 1 2 2 2 0 1 2 1 1 1 0 2 1 1 1 1 1 1 0 1 2 1 1 1 1 1 0 1 1 1 2 1 0 2 1 0 1 2 1 1 1 1 1 0 0 0 0 1 0 1 0 1 1 1 1 1 2 1 1 2 0 1 1 0 0 1 2 1 1 1 2 1 1 2 0 1 0 0 0 1 1 1 0 2 1 1 0 1 0 0 0 0 1 0 1 1 1 0 0 0 0 2 1 1 2 1 2 1 0 1 1 2 1 1 2 0 0 1 2 1 0 1 0 0 1 1 0 1 0 1 1 1 1 2 0 1 1 2 0 0 1 1 0 2 0 1 1 2 1 2 1 0 1 1 2 1 2 0 1 1 1 1 1 0 0 1 0 1 1 1 1 1 2 1 1 2 2 1 0 1 1 1 0 1 0 0 1 1 1 0 1 0 0 1 1 0 0 1 2 1 2 1 0 1 0 1 0 1 1 0 1 1 1 2 1 2 0 1 1 0 1 1 1 0 1 2 1 0 1 1 0 0 1 1 1 1 0 0 0 0 0 1 1 0 1 1 1 0 1 2 1 1 1 0 0 1 1 1 0 0 0 1 0 1 1 1 0 0 0 0 0 1 0 0 1 0 0 0 0
HiC_1_13461825 1 13461825 2 2 1 0 0 0 1 0 0 0 0 2 1 0 0 0 1 0 0 0 0 1 0 1 1 0 1 1 1 0 1 0 1 1 0 0 0 1 1 1 1 1 0 0 0 1 1 1 1 1 1 0 1 1 1 0 0 0 0 0 1 1 1 1 0 1 1 1 1 0 1 0 1 1 1 1 1 1 1 1 1 1 0 0 1 1 0 0 0 1 0 0 0 2 1 1 1 0 1 1 0 0 0 1 1 2 0 1 0 0 1 1 0 1 1 1 0 1 1 0 0 0 0 1 0 1 0 1 1 0 0 2 1 0 2 1 1 1 1 0 0 1 1 1 1 1 1 0 1 1 1 2 1 0 0 0 2 0 1 2 0 2 1 2 1 1 2 1 1 1 1 1 0 0 1 1 1 1 1 2 2 2 0 1 2 1 1 1 0 2 1 1 1 1 1 1 0 1 2 1 1 1 1 1 0 1 1 1 2 1 0 2 1 0 1 2 1 1 1 1 1 0 0 0 0 1 0 1 0 1 1 1 1 1 2 1 1 2 0 1 1 0 0 1 2 1 1 1 2 1 1 2 0 1 0 0 0 1 1 1 0 2 1 1 0 1 0 0 0 0 1 0 1 1 1 0 0 0 0 2 1 1 2 1 2 1 0 1 1 2 1 1 2 0 0 1 2 1 0 1 0 1 1 1 0 1 0 1 1 1 1 2 0 1 1 2 0 0 1 1 0 2 0 1 1 2 1 2 1 0 1 1 2 1 2 0 1 1 1 1 1 0 0 1 0 1 1 1 1 1 2 1 1 2 2 1 0 1 1 1 0 1 0 0 1 1 1 0 1 0 0 1 1 0 0 1 2 1 2 1 0 1 0 1 0 1 1 0 1 1 1 2 1 2 0 1 1 0 1 1 1 0 1 2 1 0 1 1 0 0 1 1 1 1 0 0 0 0 0 1 1 0 1 1 1 0 1 2 1 1 1 0 0 1 1 1 0 0 0 1 0 1 1 1 0 0 0 0 0 1 0 0 1 0 0 0 0
HiC_1_13594963 1 13594963 2 2 1 0 0 0 1 0 0 0 0 2 1 0 0 0 1 0 0 0 0 1 0 1 1 0 1 1 1 0 1 0 1 1 0 0 0 1 1 1 1 1 0 0 0 1 1 1 1 1 1 0 1 1 1 0 0 0 0 0 1 1 1 1 0 1 1 1 1 0 1 0 1 1 1 1 1 1 1 1 1 1 0 0 1 1 0 0 0 1 0 0 0 2 1 1 1 0 1 1 0 0 0 1 1 2 0 1 0 0 1 1 0 1 1 1 0 1 1 0 0 0 0 1 0 1 0 1 1 0 0 2 1 0 2 1 1 1 1 0 0 1 1 1 1 1 1 0 1 1 1 2 1 0 0 0 2 0 1 2 0 2 1 2 1 1 2 1 1 1 1 1 0 0 1 1 1 1 1 2 2 2 0 1 2 1 1 1 0 2 1 1 1 1 1 1 0 1 2 1 1 1 1 1 0 1 1 1 2 1 0 2 1 1 1 2 1 1 1 1 1 0 0 0 0 1 0 1 0 1 1 1 1 1 2 1 1 2 0 1 0 0 0 1 2 1 1 1 2 1 1 2 0 1 0 0 0 1 1 1 0 2 1 1 0 1 1 0 0 1 1 0 1 2 1 0 0 1 0 2 1 1 2 1 2 1 0 1 1 2 1 1 2 0 0 1 2 1 0 1 0 0 1 1 0 1 0 1 1 1 1 2 0 1 1 2 0 0 1 1 0 2 0 1 1 2 1 2 1 0 1 1 2 1 2 0 1 1 1 0 1 0 0 1 0 1 1 1 1 1 2 1 1 2 2 1 0 1 1 1 0 1 0 0 1 1 1 0 1 0 0 1 1 0 0 1 2 1 2 1 0 1 0 1 0 1 1 0 1 2 1 2 1 2 0 1 1 0 1 1 1 0 1 2 1 1 2 1 0 0 1 1 1 1 0 0 0 1 0 1 1 0 1 1 1 0 1 2 1 1 1 0 0 1 1 1 0 0 1 1 0 1 1 1 0 0 0 0 0 1 0 0 1 0 0 0 0
HiC_1_13644506 1 13644506 0 0 0 1 1 0 0 1 1 0 0 0 0 1 0 0 0 0 1 0 1 0 0 0 0 0 0 1 0 1 1 1 0 1 0 1 1 0 0 0 0 0 1 0 1 0 0 0 0 0 0 1 0 0 0 1 1 0 1 0 0 0 0 0 0 0 0 0 0 0 0 1 0 0 0 0 0 0 0 0 0 0 1 0 1 0 1 0 1 0 1 1 1 0 0 0 0 1 0 0 1 1 1 0 0 0 0 0 0 0 1 0 1 0 0 0 0 0 0 0 1 0 1 0 0 0 1 0 1 1 1 0 0 1 0 1 0 0 0 1 1 0 0 0 1 0 0 0 0 0 0 0 0 0 0 0 0 0 0 0 0 0 0 0 0 0 0 0 0 0 0 0 0 0 0 0 0 0 0 0 0 0 1 0 0 0 0 0 0 0 0 0 0 0 0 0 1 0 0 0 0 0 0 0 1 0 0 0 0 0 0 0 0 0 0 0 0 0 1 0 0 1 1 1 1 0 1 0 1 0 0 0 0 0 0 0 0 0 0 0 0 1 0 0 0 0 1 1 0 0 0 0 1 0 1 0 0 0 0 0 0 0 0 0 0 1 1 1 1 0 0 0 0 0 0 1 1 1 0 0 0 0 0 0 0 0 0 0 0 0 0 0 0 1 1 0 0 0 1 0 0 1 0 0 0 0 1 0 0 0 0 0 0 0 0 0 1 1 0 0 0 0 0 0 0 0 0 0 0 1 0 0 0 0 0 0 0 0 0 0 0 1 0 0 0 0 0 0 0 0 0 0 0 0 0 0 0 0 0 0 0 0 1 0 0 0 1 1 0 0 1 0 0 0 0 0 0 0 0 0 1 0 0 0 1 0 0 1 0 0 0 0 0 0 0 0 0 0 0 0 0 0 0 0 0 0 0 0 0 0 0 0 0 0 1 1 1 0 1 0 0 0 0 0 0 1 0 0 0 0 0 0 0 0 0 0 1 1 0 0 1 0 0 0 0 0 0 0 0 1 1 1 0 0 1 1 0
HiC_1_13644509 1 13644509 0 0 0 1 1 0 0 1 1 0 0 0 0 1 0 1 0 1 1 0 1 0 0 0 0 0 0 1 0 1 1 1 1 1 0 1 1 0 0 0 0 0 1 0 1 0 0 0 0 0 0 1 0 0 0 1 1 1 1 0 0 0 0 1 0 0 0 0 0 0 0 1 0 0 0 0 0 0 0 0 0 0 1 1 1 0 1 1 1 0 1 1 1 0 0 0 0 1 0 0 1 1 1 0 0 0 0 0 1 0 1 0 1 1 0 0 1 0 0 0 1 0 1 0 0 0 1 0 1 1 1 0 0 1 0 1 0 0 0 1 1 0 0 0 1 0 0 0 0 0 0 0 0 0 0 0 0 0 0 0 0 0 0 0 0 0 0 0 0 0 0 0 0 0 1 0 0 0 0 0 0 0 1 1 0 0 0 0 0 0 0 0 0 0 0 0 1 0 0 0 0 0 0 0 1 0 0 0 0 0 0 0 0 0 0 0 0 0 1 0 0 1 1 1 1 0 1 0 1 0 0 0 0 1 0 0 0 0 0 0 0 1 0 0 0 0 1 1 0 0 0 0 1 0 1 0 1 0 0 0 0 0 0 0 0 1 1 1 1 0 0 0 0 0 0 1 1 1 0 0 0 0 0 0 0 0 0 0 0 0 0 0 0 1 1 0 0 0 1 0 0 1 0 0 0 0 1 0 0 0 0 0 0 0 0 0 1 1 0 0 0 0 0 0 0 0 0 0 0 1 0 0 0 0 0 0 0 0 0 0 0 1 0 0 0 0 0 0 0 0 0 0 0 0 0 0 0 0 0 0 0 0 1 0 1 0 1 1 0 0 1 0 0 0 0 0 0 0 0 0 1 0 0 0 1 0 0 1 0 0 0 0 0 0 0 0 0 0 0 0 0 0 0 0 0 0 0 0 0 0 0 0 0 0 1 1 1 0 1 0 0 0 0 0 0 1 0 0 0 0 0 0 1 0 0 0 1 1 0 0 1 0 0 0 0 0 0 0 0 1 1 1 0 0 1 1 0
HiC_1_13644619 1 13644619 0 0 0 2 1 0 1 1 1 2 0 0 1 2 1 2 1 2 1 2 1 0 1 0 1 1 1 0 1 1 0 2 0 1 2 1 1 0 1 1 0 1 1 1 1 1 0 0 1 0 1 1 0 1 0 1 1 1 2 2 1 1 0 1 0 1 0 0 1 1 0 1 0 0 1 0 1 1 0 0 1 1 1 2 1 0 2 1 1 0 1 1 1 0 1 1 1 1 1 0 2 1 1 1 0 0 0 0 0 1 1 0 1 0 1 0 0 1 1 2 2 2 1 0 0 0 2 1 1 1 0 0 0 1 0 0 0 0 0 1 1 0 0 0 0 1 0 0 0 0 0 0 1 0 0 0 0 0 1 0 0 0 0 0 0 0 0 0 0 1 0 0 0 0 0 1 0 0 0 0 0 0 0 1 0 1 1 1 0 0 0 0 0 1 0 0 1 0 0 0 0 0 1 0 1 0 1 0 0 0 1 0 0 0 0 0 1 0 0 0 0 0 0 0 1 0 0 0 0 0 0 0 0 0 0 1 0 0 1 0 1 1 0 1 0 1 1 1 0 1 0 0 2 0 2 1 1 1 1 1 2 0 0 1 0 0 1 1 1 0 0 0 0 0 0 1 0 0 1 0 0 0 0 0 0 0 0 0 1 0 1 1 0 1 1 0 0 0 0 1 2 1 0 0 0 0 1 0 1 0 0 0 0 0 0 0 2 0 1 1 0 0 1 0 0 0 1 0 1 1 0 0 0 0 0 2 0 1 1 1 0 1 1 0 1 1 0 0 0 0 0 0 1 0 0 0 0 1 0 0 0 0 1 0 1 1 1 1 0 0 2 1 1 1 1 1 0 0 0 0 1 1 0 1 0 0 0 1 0 0 0 0 0 0 0 0 0 1 0 1 1 1 0 0 1 0 0 0 0 0 1 1 0 0 2 1 1 0 2 0 0 0 0 1 1 2 0 0 0 0 1 2 1 1 1 1 1 2 0 0 2 0 0 0 1 1 2 0 1 1 0 1 1 1 2 2 1
HiC_1_13644685 1 13644685 0 0 0 1 1 0 0 1 1 1 1 0 1 1 1 1 1 1 1 1 1 0 1 0 1 1 1 0 0 1 1 1 0 0 1 0 1 0 0 0 0 1 1 1 1 0 1 0 0 0 0 1 1 1 0 1 1 1 1 1 1 0 1 0 0 0 0 0 0 1 0 1 0 1 0 1 0 0 1 0 0 0 1 1 0 0 1 0 1 0 1 1 1 0 0 0 1 1 1 0 1 1 1 0 1 0 1 0 1 1 0 1 1 1 0 0 1 0 1 1 1 1 1 0 1 0 1 0 0 1 0 0 0 1 0 1 0 0 0 1 1 0 0 0 0 0 0 0 0 0 0 0 0 0 0 0 0 0 0 0 0 0 0 0 0 0 0 0 0 0 1 0 0 0 1 0 0 0 0 0 0 0 0 0 0 0 1 1 0 0 0 0 0 0 0 0 1 0 0 1 0 0 0 0 1 0 1 1 0 0 1 0 0 1 0 0 0 1 0 0 0 1 1 1 1 0 1 0 1 0 0 0 0 0 0 0 0 0 1 0 0 1 0 0 0 0 0 0 0 0 0 0 1 0 1 0 0 0 1 0 0 0 0 1 0 0 1 1 1 1 0 0 0 0 0 1 0 1 1 0 0 0 0 0 0 0 0 0 0 0 0 1 0 1 1 0 0 0 0 1 0 1 0 0 0 0 1 0 0 0 0 0 1 0 0 0 1 1 0 0 1 0 0 0 0 0 0 0 0 1 0 0 0 0 0 1 0 0 0 1 0 1 0 0 0 1 0 0 1 0 0 0 0 0 0 0 0 0 0 1 0 0 1 0 1 0 0 1 0 0 1 0 1 1 1 1 0 0 0 0 1 0 0 0 0 0 0 1 0 0 1 0 1 0 1 0 0 0 0 1 0 0 0 0 1 0 0 0 0 0 0 0 1 0 1 1 1 0 1 0 0 1 0 1 0 1 1 0 1 0 0 1 1 1 0 0 1 1 0 1 1 1 0 0 1 1 0 0 1 0 1 1 0 1 1 0 0
HiC_1_13654043 1 13654043 0 0 1 2 2 2 1 2 2 2 2 0 1 1 2 2 1 2 2 2 2 0 2 1 1 2 1 1 1 2 1 2 1 1 1 2 1 1 1 1 1 1 2 1 2 1 1 1 1 1 1 2 1 1 1 2 2 2 2 2 1 1 1 1 1 1 1 1 1 1 1 2 1 1 1 1 1 1 1 1 1 1 2 2 1 1 2 1 2 1 2 2 2 0 1 1 1 2 1 1 2 2 2 1 1 0 2 1 2 2 1 1 2 1 1 1 1 1 1 2 2 1 2 1 1 1 1 1 1 2 1 0 1 2 0 1 1 1 1 2 2 0 0 1 1 1 1 1 1 1 1 0 1 1 1 0 0 1 1 0 1 0 1 0 0 0 0 1 1 1 1 0 1 1 1 1 0 0 1 0 0 0 1 1 0 1 1 1 1 0 0 0 1 1 0 0 2 1 0 1 1 1 1 1 2 0 1 1 0 0 2 0 1 1 1 0 1 1 1 1 0 2 2 2 2 1 1 0 1 0 1 1 0 1 0 1 0 0 2 0 1 2 1 1 0 1 1 1 0 1 1 0 2 0 1 1 1 1 1 1 2 0 1 1 1 1 1 2 2 0 0 1 1 0 0 2 1 0 1 0 1 1 0 1 0 1 0 0 1 0 1 1 0 2 2 1 0 1 1 1 2 2 1 0 0 0 2 0 1 1 1 0 1 1 0 0 2 1 1 1 1 0 2 1 0 0 1 0 1 2 1 1 0 1 0 1 1 1 1 1 1 2 1 1 1 1 0 1 1 1 0 0 1 0 0 1 0 1 1 1 0 0 2 1 1 1 1 2 1 0 2 1 1 2 2 1 0 1 0 0 2 1 1 1 1 1 0 2 0 1 1 0 1 0 1 1 0 1 0 1 1 2 1 0 1 0 0 0 0 1 1 1 1 1 2 2 2 0 2 1 1 1 1 1 1 2 1 0 1 1 1 2 2 1 1 1 1 2 1 1 2 1 1 1 2 2 1 2 2 1 2 2 1 2 2 1 2
HiC_1_13654048 1 13654048 0 0 1 2 2 2 1 2 2 2 2 0 1 1 2 2 1 2 2 2 2 0 2 1 1 2 1 1 1 2 1 2 1 1 1 2 1 1 1 1 1 1 2 1 2 1 1 1 1 1 1 2 1 1 1 2 2 2 2 2 1 1 1 1 1 1 1 1 1 1 1 2 1 1 1 1 1 1 1 1 1 1 2 2 1 1 2 1 2 1 2 2 2 0 1 1 1 2 1 1 2 2 2 1 1 0 2 1 2 2 1 1 2 1 1 1 1 1 1 2 2 1 2 1 1 1 1 1 1 2 1 0 1 2 0 1 1 1 1 2 2 0 0 1 1 1 1 1 1 1 1 0 1 1 1 0 0 1 1 0 1 0 1 0 0 0 0 1 1 1 1 0 1 1 1 1 0 0 1 0 0 0 1 1 0 1 1 1 1 0 0 0 1 1 0 0 2 1 0 1 1 1 1 1 2 0 1 1 0 0 2 0 1 1 1 0 1 1 1 1 0 2 2 2 2 1 1 0 1 0 1 1 0 1 0 1 0 0 2 0 1 2 1 1 0 1 1 1 0 1 1 0 2 0 1 1 1 1 1 1 2 0 1 1 1 1 1 2 2 0 0 1 1 0 0 2 1 0 1 0 1 1 0 1 0 1 0 0 1 0 1 1 0 2 2 1 0 1 1 1 2 2 1 0 0 0 2 0 1 1 1 0 1 1 0 0 2 1 1 1 1 0 2 1 0 0 1 0 1 2 1 1 0 1 0 1 1 1 1 1 1 2 1 1 1 1 0 1 1 1 0 0 1 0 0 1 0 1 1 1 0 0 2 1 1 1 1 2 1 0 2 1 1 2 2 1 0 1 0 0 2 1 1 1 1 1 0 2 0 1 1 0 1 0 1 1 0 1 0 1 1 2 1 0 1 0 0 0 0 1 1 1 1 1 2 2 2 0 2 1 1 1 1 1 1 2 1 0 1 1 1 2 2 1 1 1 1 2 1 1 2 1 1 1 2 2 1 2 2 1 2 2 1 2 2 1 2
HiC_1_13657247 1 13657247 0 0 1 2 2 2 1 2 2 2 2 0 1 1 2 2 1 2 2 2 2 0 2 1 1 2 1 1 1 2 1 2 1 1 1 2 2 1 1 1 1 1 2 1 2 1 1 1 1 1 1 2 1 1 1 2 2 2 2 2 1 1 1 1 1 1 1 1 1 2 1 2 1 1 1 1 1 1 1 1 1 1 2 2 1 1 2 1 2 1 2 2 2 0 1 1 1 2 1 1 2 2 2 1 1 0 2 1 2 2 1 1 2 1 1 1 1 1 1 2 2 1 2 1 1 1 1 1 1 2 1 0 1 2 0 1 1 1 1 2 2 0 0 1 1 1 1 1 1 1 1 0 1 1 1 0 0 1 1 0 1 0 1 0 0 0 0 1 1 1 1 0 1 1 1 1 0 0 1 0 0 0 1 1 0 1 1 1 1 0 0 0 1 1 0 0 2 1 0 1 1 1 1 1 2 0 1 1 0 0 2 0 1 1 1 0 1 1 1 1 0 2 2 2 2 1 1 0 1 0 1 1 0 1 0 1 0 0 2 0 1 2 1 1 0 1 1 1 0 1 1 0 2 0 1 1 1 1 1 1 2 0 1 1 1 1 2 2 2 0 0 1 1 0 0 2 1 0 0 0 1 1 0 1 0 1 0 0 1 0 1 1 0 2 2 1 0 1 1 1 2 2 1 0 0 0 2 0 1 1 1 0 1 1 0 0 2 1 1 1 1 0 2 1 0 0 1 0 1 2 1 1 0 1 0 1 1 1 1 1 1 2 1 1 1 1 0 1 1 1 0 0 1 0 0 1 0 1 1 1 0 0 2 1 1 1 1 2 1 0 2 1 1 2 2 1 0 1 0 0 2 1 1 1 1 1 0 2 0 1 1 0 1 0 1 1 0 1 0 1 1 2 1 0 1 0 0 0 0 1 1 1 1 1 2 2 2 0 2 1 1 1 1 1 1 2 1 0 1 1 1 2 2 1 1 1 1 2 1 1 2 1 1 1 2 2 1 2 2 1 2 2 1 2 2 2 2
HiC_1_13685380 1 13685380 2 2 1 0 0 0 1 0 0 0 0 2 1 0 0 0 1 0 0 0 0 1 0 1 1 0 1 1 1 0 1 0 1 1 0 0 0 1 1 1 1 1 0 1 0 1 1 1 1 1 1 0 1 1 1 0 0 0 0 0 1 1 1 1 1 1 1 1 1 0 1 0 1 1 1 1 1 1 1 1 1 1 0 0 1 1 0 1 0 1 0 0 0 2 1 1 0 0 1 1 0 0 0 1 1 2 0 1 0 0 1 1 0 1 1 1 1 1 1 0 0 0 0 1 0 1 0 1 1 0 1 2 1 0 2 1 1 1 1 0 0 2 2 1 1 1 1 1 1 1 1 2 1 0 1 2 2 1 1 2 0 2 1 2 2 2 2 1 1 1 1 2 1 1 1 1 2 1 1 2 2 2 1 0 2 1 1 1 1 2 1 1 1 1 2 2 0 1 2 1 1 1 1 1 0 2 1 1 2 1 0 2 1 1 1 2 1 1 1 1 2 0 0 0 0 1 0 1 0 1 1 1 1 1 2 1 1 2 0 2 1 0 1 1 2 1 1 1 2 1 1 0 0 2 0 1 1 1 1 1 2 2 1 1 0 1 2 2 0 2 1 1 1 2 2 0 0 1 1 2 1 1 2 1 2 1 1 1 1 2 1 1 2 0 0 1 2 1 0 1 0 0 2 1 1 1 0 1 1 1 1 2 1 1 1 2 0 0 1 1 1 2 0 1 1 2 1 2 1 0 1 1 2 1 2 0 1 1 1 1 1 0 1 1 1 2 2 1 1 1 2 2 1 2 2 1 1 1 1 1 1 1 0 0 1 1 1 0 1 2 0 1 1 0 0 1 2 1 2 2 0 1 1 1 0 1 1 0 1 1 1 2 1 2 1 1 1 1 1 1 1 0 1 2 1 2 2 1 1 0 1 1 1 1 0 0 0 1 0 1 1 1 1 1 1 0 1 2 1 1 1 0 0 1 1 1 1 0 1 1 0 1 1 1 0 0 0 0 0 1 0 0 1 0 0 0 0
HiC_1_13685400 1 13685400 2 2 1 0 0 0 1 0 0 0 0 2 1 0 0 0 1 0 0 0 0 1 0 1 1 0 1 1 1 0 1 0 1 1 0 0 0 1 1 1 1 1 0 1 0 1 1 1 1 1 1 0 1 1 1 0 0 0 0 0 1 1 1 1 1 1 1 1 1 0 1 0 1 1 1 1 1 1 1 1 1 1 0 0 1 1 0 1 0 1 0 0 0 2 1 1 0 0 1 1 0 0 0 1 1 2 0 1 0 0 1 1 0 1 1 1 1 1 1 0 0 0 0 1 0 1 0 1 1 0 1 2 1 0 2 1 1 1 1 0 0 2 2 1 1 1 1 1 1 1 1 2 1 0 1 2 2 1 1 2 0 2 1 2 2 2 2 1 1 1 1 2 1 1 1 1 2 1 1 2 2 2 1 0 2 1 1 1 1 2 1 1 1 1 2 2 0 1 2 1 1 1 1 1 0 2 1 1 2 1 0 2 1 1 1 2 1 1 1 1 2 0 0 0 0 1 0 1 0 1 1 1 1 1 2 1 1 2 0 2 1 0 1 1 2 1 1 1 2 1 1 0 0 2 0 1 1 1 1 1 2 2 1 1 0 1 2 2 0 2 1 1 1 2 2 0 0 1 1 2 1 1 2 1 2 1 1 1 1 2 1 1 2 0 0 1 2 1 0 1 2 2 2 1 1 1 2 1 1 1 1 2 1 1 1 2 0 0 1 1 1 2 0 1 1 2 1 2 1 0 1 1 2 1 2 0 1 1 1 1 1 0 1 1 1 2 2 1 1 1 2 2 1 2 2 1 1 1 1 1 1 1 0 0 1 1 1 0 1 2 0 1 1 0 0 1 2 1 2 2 0 1 1 1 0 1 1 0 1 1 1 2 1 2 1 1 1 1 1 1 1 0 1 2 1 2 2 1 1 0 1 1 1 1 0 0 0 1 0 1 1 1 1 1 1 0 1 2 1 1 1 0 0 1 1 1 1 0 1 1 0 1 1 1 0 0 0 0 0 1 0 0 1 0 0 0 0
HiC_1_13685441 1 13685441 2 2 1 0 0 0 1 0 0 0 0 2 1 0 0 0 1 0 0 0 0 1 0 1 1 0 1 1 1 0 1 0 1 1 0 0 0 1 1 1 1 1 0 1 0 1 1 1 1 1 1 0 1 1 1 0 0 0 0 0 1 1 1 1 1 1 1 1 1 0 1 0 1 1 1 1 1 1 1 1 1 1 0 0 1 1 0 1 0 1 0 0 0 2 1 1 0 0 1 1 0 0 0 1 1 2 0 1 0 0 1 1 0 1 1 1 1 1 1 0 0 0 0 1 0 1 0 1 1 0 1 2 1 0 2 1 1 1 1 0 0 2 2 1 1 1 1 1 1 1 1 2 1 0 1 2 2 1 1 2 0 2 1 2 2 2 2 1 1 1 1 2 1 1 1 1 2 1 1 2 2 2 1 0 2 1 1 1 1 2 1 1 1 1 2 2 0 1 2 1 1 1 1 1 0 2 1 1 2 1 0 2 1 1 1 2 1 1 1 1 2 0 0 0 0 1 0 1 0 1 1 1 1 1 2 1 1 2 0 2 1 0 1 1 2 1 1 1 2 1 1 0 0 2 0 1 1 1 1 1 2 2 1 1 0 1 2 2 0 2 1 1 1 2 2 0 0 1 1 2 1 1 2 1 2 1 1 2 1 2 1 1 2 0 0 1 2 1 0 1 2 2 2 1 1 1 2 1 1 1 1 2 1 1 1 2 0 0 1 1 1 2 0 1 1 2 1 2 1 0 1 1 2 1 2 0 1 1 1 1 1 0 1 1 1 2 2 1 1 1 2 2 1 2 2 1 1 1 1 1 1 1 0 0 1 1 1 0 1 2 0 1 1 0 0 1 2 1 2 2 0 1 1 1 0 1 1 0 1 1 1 2 1 2 1 1 1 1 1 1 1 0 1 2 1 2 2 1 1 0 1 1 1 1 0 0 0 1 0 1 1 1 1 1 1 0 1 2 1 1 1 0 0 1 1 1 1 0 1 1 0 1 1 1 0 0 0 0 0 1 0 0 1 0 0 0 0
HiC_1_13685501 1 13685501 0 0 0 2 1 2 1 1 1 2 1 0 1 1 1 2 1 2 1 2 1 0 1 0 1 1 1 0 1 1 0 2 0 1 1 1 1 1 1 1 0 1 1 1 1 1 0 0 1 1 1 1 0 1 0 1 1 1 2 2 1 1 0 1 0 1 0 1 1 1 0 1 0 0 1 0 1 1 0 0 1 1 1 2 1 0 2 1 1 0 1 1 1 0 1 1 1 1 1 0 2 1 1 1 0 0 0 1 0 1 1 0 1 0 1 0 0 1 1 2 2 1 1 0 0 0 1 1 1 1 1 0 0 1 0 0 1 0 1 1 1 0 0 0 0 1 0 0 0 1 0 0 1 0 0 0 0 0 1 0 0 0 0 0 0 0 0 0 0 1 0 0 1 1 0 1 0 0 1 0 0 0 0 1 0 1 1 1 0 0 0 0 0 1 0 0 1 0 0 0 0 0 1 1 1 0 1 0 0 0 1 0 0 0 0 0 1 0 0 0 0 0 0 0 1 0 0 0 0 0 0 0 0 0 0 1 0 0 1 0 1 1 0 1 0 1 1 1 0 1 0 0 2 0 1 1 1 1 1 1 0 0 0 1 0 0 0 0 1 1 0 0 0 1 0 0 0 1 0 0 0 0 0 0 0 0 0 0 1 0 1 1 0 1 1 0 0 1 0 1 0 0 0 0 0 0 0 0 1 0 0 0 0 1 0 0 2 0 1 1 0 0 1 0 0 0 1 0 1 1 0 0 0 0 0 1 0 1 1 1 0 1 1 0 1 0 0 0 0 1 0 0 1 0 0 0 0 1 0 0 0 0 1 0 1 1 1 1 1 0 1 1 1 1 1 1 0 1 0 0 1 1 0 1 0 0 0 1 0 1 0 0 0 0 0 0 0 1 0 1 1 1 1 0 1 0 0 0 0 0 1 1 0 0 2 1 1 0 2 0 0 0 0 1 1 2 0 0 0 0 1 2 1 1 1 1 1 2 1 0 2 0 0 0 1 1 1 1 1 1 0 1 1 1 2 2 2
HiC_1_13764312 1 13764312 2 2 1 0 0 0 1 0 0 0 0 2 1 0 0 0 1 0 0 0 0 1 0 1 1 0 1 1 1 0 1 0 1 1 0 0 0 1 1 1 1 1 0 0 0 1 1 1 1 1 1 0 1 1 1 0 0 0 0 0 1 1 1 1 0 1 1 1 1 0 0 0 1 1 1 1 1 1 1 1 1 1 0 0 1 1 0 0 0 1 0 0 0 2 1 1 0 0 1 1 0 0 0 1 1 2 0 1 0 0 1 1 0 1 1 1 0 1 1 0 0 0 0 1 0 1 0 1 1 0 0 2 1 0 2 1 1 1 1 0 0 1 1 1 1 1 1 0 1 1 1 2 1 1 0 0 2 0 1 2 0 2 1 2 1 1 2 1 1 1 1 1 0 0 1 1 1 1 1 2 2 2 0 0 2 1 1 1 0 2 1 1 1 1 1 1 0 1 2 1 1 1 1 1 0 1 1 1 2 1 0 2 1 1 1 2 1 1 1 1 1 0 0 0 0 1 0 1 0 1 1 1 1 1 2 1 1 2 0 1 1 0 0 1 2 1 1 1 2 1 1 0 0 1 0 0 0 1 1 1 0 2 1 0 0 1 0 0 0 1 1 1 1 2 2 0 0 2 1 2 1 1 2 1 2 1 0 1 1 2 1 1 2 0 0 1 2 1 0 1 0 0 1 1 0 1 0 1 1 1 1 2 0 1 1 2 0 0 1 1 0 2 0 1 1 2 1 2 1 0 1 1 2 1 2 0 1 1 1 1 1 0 0 1 0 2 1 1 1 1 2 1 1 2 2 1 0 1 1 1 0 1 0 0 1 1 1 0 1 0 0 1 1 0 0 1 2 1 2 1 0 1 0 1 0 1 1 0 1 1 1 2 1 2 0 1 1 0 1 1 1 0 1 2 1 1 2 1 0 0 1 1 1 1 0 0 0 1 0 1 1 0 1 1 1 0 1 2 1 1 1 0 0 1 1 1 0 0 1 1 0 1 1 1 0 0 0 0 0 1 0 0 1 0 0 0 0
HiC_1_13764355 1 13764355 0 0 0 2 1 2 1 1 1 2 1 0 1 1 1 2 1 2 1 2 1 0 1 0 1 1 1 0 1 1 0 1 0 1 1 1 1 1 1 1 0 1 1 1 1 1 0 0 1 0 1 1 0 1 0 1 1 1 2 2 1 1 0 1 0 1 0 1 1 1 0 1 0 0 1 0 1 1 0 0 1 1 1 2 1 0 2 1 1 0 1 1 1 0 1 1 1 1 1 0 1 1 1 1 0 0 0 1 0 1 1 0 1 0 1 0 0 1 1 2 2 1 1 0 0 0 1 1 1 1 0 0 0 1 0 0 1 0 1 1 1 0 0 0 0 1 0 0 0 1 0 0 1 0 0 0 0 0 1 0 0 0 0 0 0 1 0 0 0 1 0 0 1 1 0 1 0 0 1 0 0 0 0 1 0 1 1 1 0 0 0 0 0 1 0 0 1 0 0 0 0 0 1 1 1 0 1 0 0 0 1 0 0 0 0 0 1 0 0 0 0 0 0 0 1 0 0 0 0 0 0 0 0 0 0 1 0 0 1 0 1 1 0 1 0 1 1 1 0 1 0 0 2 0 1 1 1 1 1 1 0 0 0 1 0 0 0 0 1 0 0 0 0 0 0 0 0 0 0 0 0 0 0 0 0 0 0 0 1 0 1 1 0 1 1 0 0 1 0 1 0 0 0 0 0 0 0 0 1 0 0 0 0 1 0 0 2 0 1 1 0 0 1 0 0 0 1 0 1 1 0 0 0 0 0 1 0 1 1 1 0 1 1 0 1 0 0 0 0 1 0 0 1 0 0 0 0 1 0 0 0 0 1 0 1 1 1 1 1 0 1 1 1 1 1 1 0 1 0 0 1 1 0 1 0 0 0 1 0 1 0 0 0 0 0 0 0 1 1 1 1 1 1 0 1 0 0 0 0 0 1 1 0 0 2 1 1 0 2 0 0 0 0 1 1 2 0 0 0 0 1 2 1 1 1 1 1 2 1 0 2 0 0 0 1 1 1 1 1 1 0 1 1 1 2 2 2
HiC_1_13764361 1 13764361 0 0 0 2 1 2 1 1 1 2 1 0 1 1 1 2 1 2 1 2 1 0 1 0 1 1 1 0 1 1 0 1 0 1 1 1 1 1 1 1 0 1 1 1 1 1 0 0 1 0 1 1 0 1 0 1 1 1 2 2 1 1 0 1 0 1 0 1 1 1 0 1 0 0 1 0 1 1 0 0 1 1 1 1 1 0 2 1 1 0 1 1 1 0 1 1 1 1 1 0 1 1 1 1 0 0 0 1 0 1 1 0 1 0 1 0 0 1 1 2 2 1 1 0 0 0 1 1 1 1 0 0 0 1 0 0 1 0 1 1 1 0 0 0 0 1 0 0 0 1 0 0 1 0 0 0 0 0 1 0 0 0 0 0 0 1 0 0 0 1 0 0 1 1 0 1 0 0 1 0 0 0 0 1 0 1 1 1 0 0 0 0 0 1 0 0 1 0 0 0 0 0 1 1 1 0 1 0 0 0 1 0 0 0 0 0 1 0 0 0 0 0 0 0 1 0 0 0 0 0 0 0 0 0 0 1 0 0 1 0 1 1 0 1 0 1 1 1 0 1 0 0 2 0 1 1 1 1 1 1 0 0 0 1 0 0 0 0 1 0 0 0 0 0 0 0 0 0 0 0 0 0 0 0 0 0 0 0 1 0 1 1 0 1 1 0 0 1 0 1 0 0 0 0 0 0 0 0 1 0 0 0 0 1 0 0 2 0 1 1 0 0 1 0 0 0 1 0 1 1 0 0 0 0 0 1 0 1 1 1 0 1 1 0 1 0 0 0 0 1 0 0 1 0 0 0 0 1 0 0 0 0 1 0 1 1 1 1 1 0 1 1 1 1 1 1 0 1 0 0 1 1 0 1 0 0 0 1 0 1 0 0 0 0 0 0 0 1 1 1 1 1 1 0 1 0 0 0 0 0 1 1 0 0 2 1 1 0 2 0 0 0 0 1 1 2 0 0 0 0 1 2 1 1 1 1 1 2 1 0 2 0 0 0 1 1 1 1 1 1 0 1 1 1 2 2 2
HiC_1_13825007 1 13825007 0 0 0 2 1 2 1 1 1 2 1 0 1 1 1 2 1 2 1 2 1 0 1 0 1 1 1 0 1 1 0 2 0 1 1 1 1 1 1 1 0 1 1 1 1 1 0 0 1 0 1 1 0 1 0 0 1 1 1 2 1 1 0 1 0 1 0 1 1 1 0 1 0 0 1 0 2 1 0 0 1 1 1 2 1 0 2 0 1 0 1 1 1 0 1 1 1 1 1 0 2 1 1 1 0 0 0 1 0 1 1 0 1 0 1 0 0 1 1 2 2 1 1 0 0 0 1 1 1 1 0 0 0 1 0 0 1 0 1 1 1 0 0 0 0 1 0 0 0 1 0 0 1 0 0 0 0 0 1 0 0 0 0 0 0 0 0 0 0 1 0 0 1 1 0 1 0 0 1 0 0 0 0 1 0 1 1 1 0 0 0 0 0 1 0 0 1 0 0 0 0 0 1 1 1 0 1 0 0 0 1 0 0 0 0 0 1 0 0 0 0 0 0 0 1 0 0 0 0 0 0 0 0 0 0 1 0 0 1 0 1 1 0 1 0 1 1 1 0 1 0 0 2 0 1 1 1 1 1 1 0 0 0 1 0 0 0 0 1 0 0 0 0 0 0 0 0 0 1 0 0 0 0 0 0 0 0 0 1 0 1 1 0 1 1 0 0 1 0 1 1 0 0 0 0 0 0 0 1 0 0 0 0 1 0 0 2 0 1 1 0 0 1 0 0 0 1 0 1 1 0 0 0 0 0 1 0 1 1 2 0 1 1 0 1 0 0 0 0 1 0 0 1 0 0 0 0 1 0 0 0 0 1 0 1 1 1 1 1 0 1 1 1 1 1 1 0 1 0 0 1 1 0 1 0 0 0 1 0 1 0 0 0 0 0 0 0 1 0 1 1 1 1 0 1 0 0 0 0 0 1 1 0 0 2 1 1 0 2 0 0 0 0 1 1 2 0 0 0 0 1 2 1 1 1 1 1 2 1 0 2 0 0 0 1 1 1 0 0 1 0 1 1 1 2 2 2
HiC_1_13825082 1 13825082 0 0 0 1 1 2 1 1 1 2 2 0 1 1 1 2 1 2 1 2 1 0 1 0 1 1 1 0 1 1 0 2 0 1 1 1 1 1 1 1 0 1 1 2 1 1 0 0 1 0 1 1 0 1 0 0 1 1 2 2 1 1 0 1 1 1 0 1 1 1 0 1 0 0 1 0 2 1 0 0 1 1 1 2 1 0 2 1 1 0 1 1 1 0 1 1 1 1 1 0 2 1 1 1 0 0 0 1 0 1 1 0 1 0 1 0 1 1 1 2 2 1 1 0 0 0 1 1 1 1 1 0 0 1 0 0 1 0 1 1 1 1 1 0 0 1 0 1 0 1 0 0 1 0 1 2 0 1 1 0 0 0 0 0 1 1 0 0 0 1 0 1 2 2 0 1 1 0 1 0 0 0 1 1 0 1 1 1 1 0 0 0 0 1 1 1 1 0 0 0 0 0 1 1 1 1 1 0 0 0 1 0 0 0 0 0 1 0 0 0 1 0 0 0 1 0 0 0 0 0 0 0 0 0 0 1 0 0 1 1 1 1 1 1 0 1 1 1 0 1 0 0 2 1 1 2 2 1 1 1 2 0 0 1 1 0 1 2 1 2 0 1 0 1 0 0 0 1 2 0 0 0 0 0 0 0 1 1 1 0 1 1 0 1 1 0 0 1 0 1 1 0 1 0 1 0 2 0 1 0 0 0 1 1 0 0 2 0 1 1 1 0 1 0 0 0 1 0 1 1 0 0 0 0 0 1 0 1 1 2 0 1 2 0 2 0 1 0 0 1 0 1 1 0 0 0 1 1 0 0 1 0 1 0 1 1 1 1 1 2 1 1 1 1 1 1 0 1 0 1 1 1 1 1 0 0 0 1 0 1 0 0 0 0 1 0 0 2 0 1 1 1 1 0 1 1 0 0 1 0 1 1 0 0 2 1 1 0 2 0 0 1 0 1 1 2 0 0 0 0 1 2 1 1 1 1 2 2 1 0 2 0 0 0 1 1 1 0 0 1 0 1 1 1 2 2 2
HiC_1_13825095 1 13825095 0 0 0 1 1 2 1 1 1 2 2 0 1 1 1 2 1 2 1 2 1 0 1 0 1 1 1 0 1 1 0 2 0 1 1 1 1 1 1 1 0 1 1 1 1 1 0 0 1 0 1 1 0 1 0 0 1 1 2 2 1 1 0 1 0 1 0 1 1 1 0 1 0 0 1 0 2 1 0 0 1 1 1 2 1 0 2 0 1 0 1 1 1 0 1 1 1 1 1 0 2 1 1 1 0 0 0 1 0 1 1 0 1 0 1 0 0 1 1 2 2 1 1 0 0 0 1 1 1 1 0 0 0 1 0 0 1 0 1 1 1 0 0 0 0 1 0 0 0 1 0 0 1 0 0 0 0 0 1 0 0 0 0 0 0 0 0 0 0 1 0 0 1 1 0 1 0 0 1 0 0 0 0 1 0 1 1 1 0 0 0 0 0 1 0 0 1 0 0 0 0 0 1 1 1 0 1 0 0 0 1 0 0 0 0 0 1 0 0 0 0 0 0 0 1 0 0 0 0 0 0 0 0 0 0 1 0 0 1 0 1 1 0 1 0 1 1 1 0 1 0 0 2 0 1 1 1 1 1 1 0 0 0 1 0 0 0 0 1 0 0 0 0 0 0 0 0 0 0 0 0 0 0 0 0 0 0 0 1 0 1 1 0 1 1 0 0 1 0 1 1 0 0 0 0 0 0 0 1 0 0 0 0 1 0 0 2 0 1 1 0 0 1 0 0 0 1 0 1 1 0 0 0 0 0 1 0 1 1 2 0 1 1 0 1 0 0 0 0 1 0 0 1 0 0 0 0 1 0 0 0 0 1 0 1 1 1 1 1 0 1 1 1 1 1 1 0 1 0 0 1 1 0 1 0 0 0 1 0 1 0 0 0 0 0 0 0 1 0 1 1 1 1 0 1 0 0 0 0 0 1 1 0 0 2 1 1 0 2 0 0 0 0 1 1 2 0 0 0 0 1 2 1 1 1 1 1 2 1 0 2 0 0 0 1 1 1 0 0 1 0 1 1 1 2 2 2
HiC_1_13825099 1 13825099 2 2 1 0 0 0 1 0 0 0 0 2 1 0 0 0 1 0 0 0 0 1 0 1 1 0 1 1 1 0 1 0 1 1 0 0 0 1 1 1 1 1 0 0 0 1 1 1 1 1 1 0 1 1 1 1 0 0 0 0 1 1 1 1 0 1 1 1 1 0 1 0 1 1 1 1 0 1 1 1 1 1 0 0 1 1 0 0 0 1 0 0 0 2 1 1 0 0 1 1 0 0 0 1 1 2 0 1 0 0 1 1 0 1 1 1 0 1 1 0 0 0 0 1 0 1 0 1 1 0 0 2 1 0 2 1 1 1 1 0 0 1 1 1 1 1 1 0 1 1 1 2 1 0 0 0 2 0 1 2 0 2 1 2 1 1 2 1 1 1 1 1 0 0 1 1 1 1 1 2 2 2 0 0 2 1 1 1 0 2 1 1 1 1 1 1 0 1 2 1 1 1 1 1 0 1 1 1 2 1 0 2 1 0 1 2 1 1 1 1 1 0 0 0 0 0 0 1 0 1 1 1 1 1 2 1 1 2 0 1 1 0 0 1 2 1 1 1 2 1 1 0 0 1 0 0 0 1 1 1 0 2 1 0 0 1 0 0 0 0 1 0 1 1 2 0 0 0 0 2 1 1 2 1 2 1 0 1 1 2 1 1 2 0 0 1 2 1 0 1 1 0 1 1 0 1 0 1 1 1 1 2 0 1 1 2 0 0 1 1 0 2 0 1 1 2 1 2 1 0 1 1 2 1 2 0 1 1 1 0 1 0 0 1 0 2 1 1 1 1 2 1 1 2 2 1 0 1 1 1 0 1 0 0 1 1 1 0 1 0 0 1 1 0 0 1 2 1 2 1 0 1 0 1 0 1 1 0 1 1 1 2 1 2 0 1 1 0 1 1 1 0 1 2 1 1 2 1 0 0 1 1 1 1 0 0 0 0 0 1 1 0 1 1 1 0 1 2 1 1 1 0 0 1 1 1 0 0 1 1 0 1 1 1 0 0 0 0 1 1 0 0 1 0 0 0 0
HiC_1_13825116 1 13825116 0 0 0 1 1 2 1 1 1 2 2 0 1 1 1 2 1 2 1 2 1 0 1 0 1 1 1 0 1 1 0 2 0 1 1 1 1 1 1 1 0 1 1 2 1 1 0 0 1 0 1 1 0 1 0 0 1 1 2 2 1 1 0 1 1 1 0 1 1 1 0 1 0 0 1 0 2 1 0 0 1 1 1 2 1 0 2 1 1 0 1 1 1 0 1 1 1 1 1 0 2 1 1 1 0 0 0 1 0 1 1 0 1 0 1 0 1 1 1 2 2 1 1 0 0 0 1 1 1 1 1 0 0 1 0 0 1 0 1 1 1 1 1 0 0 1 0 1 0 1 0 0 1 0 1 2 0 1 1 0 0 0 0 0 1 1 0 0 0 1 0 1 2 2 0 1 1 0 1 0 0 0 1 1 0 1 1 1 1 0 0 0 0 1 1 1 1 0 0 0 0 0 1 1 1 1 1 0 0 0 1 0 0 0 0 0 1 0 0 0 1 0 0 0 1 0 0 0 0 0 0 0 0 0 0 1 0 0 1 1 1 1 1 1 0 1 1 1 0 1 0 0 2 1 1 2 2 1 1 1 0 0 0 1 0 0 0 0 1 2 0 0 0 1 0 0 0 1 2 0 0 0 0 0 0 0 1 1 1 0 1 1 0 1 1 0 0 1 0 1 1 1 0 0 1 0 0 0 1 0 0 0 1 1 0 0 2 0 1 1 1 0 1 0 0 0 1 0 1 1 0 0 0 0 0 1 0 1 1 2 0 1 2 0 2 0 1 0 0 1 0 1 1 0 0 0 1 1 0 0 1 0 1 0 1 1 1 1 1 2 1 1 1 1 1 1 0 1 0 1 1 1 1 1 0 0 0 1 0 1 0 0 0 0 1 0 0 2 0 1 1 1 1 0 1 1 0 0 1 0 1 1 0 0 2 1 1 0 2 0 0 1 0 1 1 2 0 0 0 0 1 2 1 1 1 1 2 2 1 0 2 0 0 0 1 1 1 0 0 1 0 1 1 1 2 2 2
HiC_1_13856425 1 13856425 0 0 1 0 1 0 0 1 1 0 0 0 0 0 1 0 0 0 1 0 1 0 1 1 0 1 0 1 0 1 1 0 1 0 0 1 1 0 0 0 1 0 1 0 1 0 1 1 1 1 0 1 1 0 1 1 1 1 0 0 0 0 1 0 1 0 1 0 0 1 1 1 1 1 0 0 0 0 1 1 0 0 1 0 0 1 0 1 1 1 1 1 1 0 0 0 1 1 0 1 0 1 1 0 1 0 1 0 2 1 0 1 1 1 0 1 1 0 0 0 0 0 1 1 1 1 0 0 0 1 1 0 1 1 0 1 0 1 0 1 1 0 0 1 1 0 1 1 1 0 1 0 1 1 1 0 0 1 0 0 1 0 1 0 0 0 0 1 1 0 1 0 0 0 1 0 0 0 0 0 0 0 1 0 0 0 0 0 1 0 0 0 1 0 0 0 1 1 0 1 1 1 0 0 1 0 0 1 0 0 1 0 1 1 1 0 0 1 1 1 0 2 2 2 1 1 1 0 1 0 1 1 0 1 0 0 0 0 1 0 1 1 1 0 0 0 0 0 0 0 1 0 0 0 0 0 0 0 0 0 2 0 1 1 0 1 1 2 1 0 0 1 1 0 0 2 1 0 0 0 1 1 0 1 0 1 0 0 0 0 0 0 0 1 1 1 0 0 1 0 0 0 1 0 0 0 0 0 0 1 1 0 1 0 0 0 0 1 0 0 1 0 1 1 0 0 0 0 0 1 1 1 0 1 0 0 1 0 0 0 1 1 0 1 0 0 0 1 1 0 0 0 0 0 0 1 0 0 1 1 0 0 1 1 0 0 0 1 0 0 1 0 0 1 1 0 0 0 0 0 1 0 1 0 1 1 0 1 0 0 1 0 1 0 1 1 0 0 0 0 0 1 0 0 0 0 0 0 0 1 0 0 1 1 0 1 1 0 0 1 1 1 1 0 0 0 1 0 1 1 0 0 1 0 0 0 0 0 0 1 0 1 1 1 1 1 0 0 1 0 2 1 0 1 0 0 0
HiC_1_13860304 1 13860304 0 0 0 2 1 1 1 1 1 2 0 0 1 1 1 2 1 2 1 2 1 0 1 0 1 1 1 0 1 1 0 2 0 1 1 1 1 1 1 1 0 1 1 1 1 1 0 0 1 0 1 1 0 1 0 0 1 1 2 2 1 1 0 1 0 1 0 1 1 1 0 1 0 0 1 0 2 1 0 0 1 1 1 2 1 0 2 0 1 0 1 1 1 0 1 1 1 1 1 0 2 1 1 1 0 0 0 1 0 1 1 0 1 0 1 0 0 1 1 2 2 1 1 0 0 0 1 1 1 1 0 0 0 1 0 0 1 0 1 1 1 0 0 0 0 1 0 0 0 1 0 0 1 0 0 0 0 0 1 0 0 0 0 0 0 0 0 0 0 1 0 0 1 1 0 1 0 0 1 0 0 0 0 1 0 1 1 1 0 0 0 0 0 1 0 0 1 0 0 0 0 0 1 1 1 0 1 0 0 0 1 0 0 0 0 0 1 0 0 0 0 0 0 0 1 0 0 0 0 0 0 0 0 0 0 1 0 0 1 0 1 1 0 1 0 1 1 1 0 1 0 0 2 0 1 1 1 1 1 1 0 0 0 1 0 0 0 0 1 0 0 1 0 0 0 0 0 0 0 0 0 0 0 0 0 0 0 0 1 0 1 1 0 1 1 0 0 1 0 1 2 2 0 0 0 0 0 0 1 0 0 0 0 1 0 0 2 0 1 1 0 0 1 0 0 0 1 0 1 1 0 0 0 0 0 1 0 1 1 1 0 1 1 0 1 0 0 0 0 1 0 0 1 0 0 0 0 1 0 0 0 0 1 0 1 1 1 1 1 0 1 1 1 1 1 1 0 1 0 0 1 1 0 1 0 0 0 1 0 1 0 0 0 0 0 0 0 1 0 1 1 1 1 0 1 0 0 0 0 0 1 1 0 0 2 1 1 0 2 0 0 0 0 1 1 2 0 0 0 0 1 2 1 1 1 1 1 2 1 0 2 0 0 0 1 1 1 1 0 1 0 1 1 1 2 2 2
HiC_1_13860308 1 13860308 0 0 0 2 1 1 1 1 1 2 0 0 1 1 1 2 1 2 1 2 1 0 1 0 1 1 1 0 1 1 0 2 0 1 1 1 1 1 1 1 0 1 1 1 1 1 0 0 1 0 1 1 0 1 0 0 1 1 2 2 1 1 0 1 0 1 0 1 1 1 0 1 0 0 1 0 2 1 0 0 1 1 1 2 1 0 2 0 1 0 1 1 1 0 1 1 1 1 1 0 2 1 1 1 0 0 0 1 0 1 1 0 1 0 1 0 0 1 1 2 2 1 1 0 0 0 1 1 1 1 0 0 0 1 0 0 1 0 1 1 1 0 0 0 0 1 0 0 0 1 0 0 1 0 0 0 0 0 1 0 0 0 0 0 0 0 0 0 0 1 0 0 1 1 0 1 0 0 1 0 0 0 0 1 0 1 1 1 0 0 0 0 0 1 0 0 1 0 0 0 0 0 1 1 1 0 1 0 0 0 1 0 0 0 0 0 1 0 0 0 0 0 0 0 1 0 0 0 0 0 0 0 0 0 0 1 0 0 1 0 1 1 0 1 0 1 1 1 0 1 0 0 2 0 1 1 1 1 1 1 0 0 0 1 1 0 0 0 1 0 0 0 0 0 0 0 0 0 0 0 0 0 0 0 0 0 0 0 1 0 1 1 0 1 1 0 0 1 0 1 0 0 0 0 0 0 0 0 1 0 0 0 0 1 0 0 2 0 1 1 0 0 1 0 0 0 1 0 1 1 0 0 0 0 0 1 0 1 1 1 0 1 1 0 1 0 0 0 0 1 0 0 1 0 0 0 0 1 0 0 0 0 1 0 1 1 1 1 1 0 1 1 1 1 1 1 0 1 0 0 1 1 0 1 0 0 0 1 0 1 0 0 0 0 0 0 0 1 0 1 1 1 1 0 1 0 0 0 0 0 1 1 0 0 2 1 1 0 2 0 0 0 0 1 1 2 0 0 0 0 1 2 1 1 1 1 1 2 1 0 2 0 0 0 1 1 1 1 0 1 0 1 1 1 2 2 2
HiC_1_13889883 1 13889883 2 2 1 0 0 1 1 0 0 0 1 2 1 0 0 0 1 0 0 0 0 1 0 1 1 0 1 1 1 0 1 0 1 1 0 0 0 1 1 1 1 1 0 0 0 1 1 1 1 1 1 0 1 1 1 1 0 0 0 0 1 1 1 1 0 1 1 1 1 0 1 0 1 1 1 1 0 1 1 1 1 1 0 0 1 1 0 0 0 1 0 0 0 2 1 1 0 0 1 1 0 0 0 1 1 2 0 1 0 0 1 1 0 1 1 1 0 1 1 0 0 0 0 1 0 1 0 1 1 0 0 2 1 0 2 1 1 1 1 0 0 1 1 1 1 1 1 0 1 1 1 2 1 0 0 0 2 0 1 2 0 2 1 2 1 1 2 1 1 1 1 1 0 0 1 1 1 1 1 2 2 2 0 0 2 1 1 1 0 2 1 1 1 1 1 1 0 1 2 1 1 1 1 1 0 1 1 1 2 1 0 2 1 0 1 2 1 1 1 1 1 0 0 0 0 1 0 1 0 1 1 1 1 1 2 1 1 2 0 1 1 0 0 1 2 1 1 1 2 1 1 0 0 1 0 0 0 1 1 1 0 2 1 0 1 2 0 0 0 0 1 1 1 1 2 1 0 1 0 2 1 1 2 1 2 1 0 1 1 2 1 1 2 0 0 1 2 1 0 1 0 0 1 1 0 1 0 1 1 1 1 2 0 1 1 2 0 0 1 1 0 2 0 1 1 2 1 2 1 0 1 1 2 1 2 0 1 1 1 1 1 0 0 1 0 2 1 1 1 1 2 1 1 2 2 1 0 1 1 1 0 1 0 0 1 1 1 0 1 0 0 1 1 0 0 1 2 1 2 1 0 1 0 1 0 1 1 0 1 1 1 2 1 2 0 1 1 0 1 1 1 0 1 2 1 1 1 1 0 0 1 1 1 1 0 0 0 0 0 1 1 0 1 1 1 0 1 2 1 1 1 0 0 1 1 1 0 0 1 1 0 1 1 1 0 0 0 0 1 1 0 0 1 0 0 0 0
HiC_1_13893758 1 13893758 2 2 1 0 0 0 1 0 0 0 0 2 1 0 0 0 1 0 0 0 0 1 0 1 1 0 1 1 1 0 1 0 1 1 0 0 0 1 1 1 1 1 0 0 0 1 1 1 0 1 1 0 1 1 1 1 0 0 0 0 1 1 1 1 0 1 1 1 1 0 1 0 1 1 1 1 0 1 1 1 1 1 0 0 1 1 0 0 0 1 0 0 0 2 1 1 0 0 1 1 0 0 0 1 1 2 0 1 0 0 1 1 0 1 1 1 0 1 1 0 0 0 0 1 0 1 0 1 1 0 0 2 1 0 2 1 1 1 1 0 0 1 1 1 1 1 1 0 1 1 1 2 1 0 0 0 2 0 1 2 0 2 1 2 1 1 2 1 1 1 1 1 0 0 1 1 1 1 1 2 2 2 0 0 2 1 1 1 0 2 1 1 1 1 1 1 0 1 2 1 1 1 1 1 0 1 1 1 2 1 0 2 1 0 1 2 1 1 1 1 1 0 0 0 0 1 0 1 0 1 1 1 1 1 2 1 1 2 0 1 1 0 0 1 2 1 1 1 2 1 1 0 0 1 0 0 0 1 1 1 0 2 1 0 1 2 0 0 0 0 1 1 1 1 2 1 0 1 0 2 1 1 2 1 2 1 0 1 1 2 1 1 2 0 0 1 2 1 0 1 0 0 1 1 0 1 0 1 1 1 1 2 0 1 1 2 0 0 1 1 0 2 0 1 1 2 1 2 1 0 1 1 2 1 2 0 1 1 1 1 1 0 0 1 0 2 1 1 1 1 2 1 1 2 2 1 0 1 1 1 0 1 0 0 1 1 1 0 1 0 0 1 1 0 0 1 2 1 2 1 0 1 0 1 0 1 1 0 1 1 1 2 1 2 0 1 1 0 1 1 1 0 1 2 1 1 1 1 0 0 1 1 1 1 0 0 0 0 0 1 1 0 1 1 1 0 1 2 1 1 1 0 0 1 1 1 0 0 1 1 0 1 1 1 0 0 0 0 1 1 0 0 1 0 0 0 0
HiC_1_14086056 1 14086056 0 0 0 2 1 2 1 1 1 1 1 0 1 1 1 2 1 2 1 2 1 0 1 0 1 1 1 0 1 1 0 2 0 1 1 1 1 1 0 1 0 1 1 1 1 1 0 0 1 0 1 1 0 1 0 0 1 1 2 2 1 1 0 1 0 1 0 1 1 1 0 1 0 0 1 0 2 1 0 0 1 1 1 2 1 0 2 0 1 0 1 1 1 0 1 1 1 1 1 0 2 1 1 1 0 0 0 1 0 1 1 0 1 0 1 0 0 1 1 2 2 1 1 0 0 0 1 1 1 1 0 0 0 1 0 0 1 0 1 1 1 0 0 0 0 1 0 0 0 1 0 0 1 0 0 0 0 0 1 0 0 0 0 0 0 0 0 0 0 1 0 0 1 1 0 1 0 0 1 0 0 0 0 1 0 1 1 1 0 0 0 0 0 1 0 0 1 0 0 0 0 0 1 1 1 0 1 0 0 0 1 0 0 0 0 0 1 0 0 0 0 0 0 0 1 0 0 0 0 0 0 0 0 0 0 1 0 0 1 0 1 1 0 1 0 1 1 1 0 1 0 0 2 0 1 1 1 1 1 1 0 0 0 1 0 0 0 0 1 0 0 1 0 0 0 1 0 1 1 0 0 0 0 0 0 0 0 0 0 0 1 1 0 1 1 0 0 1 0 1 0 0 0 0 0 0 0 0 1 0 0 0 0 1 0 0 2 0 1 1 0 0 1 0 0 0 1 0 1 1 0 0 0 0 0 1 0 1 1 1 0 1 1 0 1 0 0 0 0 1 0 0 1 0 0 0 0 1 0 0 0 0 1 0 1 1 1 1 1 0 1 1 1 1 1 1 0 1 0 0 1 1 0 1 0 0 0 1 0 1 0 0 0 0 0 0 0 1 0 1 1 1 1 0 1 0 0 0 0 0 1 1 0 0 2 1 1 0 2 0 0 0 0 1 1 2 0 0 0 0 1 2 1 1 1 1 1 2 1 0 2 0 0 0 1 1 1 1 0 1 0 1 1 1 2 2 2
HiC_1_14086134 1 14086134 0 0 1 2 2 2 1 2 2 2 2 0 1 2 2 2 1 2 2 2 2 1 2 1 1 2 1 1 1 2 1 2 1 1 2 2 2 1 1 1 1 1 2 2 2 1 1 1 2 1 1 2 1 1 1 1 2 2 2 2 1 1 1 1 2 1 1 1 1 2 1 2 1 1 1 1 2 1 1 1 1 1 2 2 1 1 2 2 2 1 2 2 2 0 1 1 2 2 1 1 2 2 2 1 1 0 2 1 2 2 1 1 2 1 1 1 2 1 1 2 2 2 2 1 2 1 2 1 1 2 2 0 1 2 0 1 1 1 1 2 2 1 1 1 1 1 1 2 1 1 1 0 1 2 2 2 0 2 1 0 2 0 1 0 1 1 0 1 2 1 1 1 2 2 1 1 1 1 1 0 0 0 2 2 0 1 1 1 2 0 1 1 1 1 1 1 2 1 0 1 1 1 1 1 2 1 1 1 0 1 2 0 1 2 1 0 1 1 1 1 1 2 2 2 2 1 2 1 2 1 1 1 1 1 0 1 1 0 2 1 1 2 2 1 0 1 1 1 0 1 1 0 2 1 2 2 2 1 1 1 2 0 1 2 2 0 2 2 2 2 0 1 1 1 0 2 2 2 2 0 1 1 0 1 0 1 2 1 1 0 1 1 0 2 2 1 0 1 2 1 2 2 1 1 2 1 2 1 1 1 1 0 2 1 1 0 2 2 1 1 2 0 2 1 1 0 1 0 1 2 1 1 0 1 0 2 1 1 1 1 1 2 2 1 2 0 1 1 1 1 0 1 1 0 0 1 2 1 1 1 2 1 2 1 1 1 1 2 1 2 2 1 1 2 2 1 0 1 0 1 2 1 2 1 2 1 1 2 1 1 1 0 1 0 2 1 1 2 1 1 1 2 1 0 1 1 1 1 2 2 1 1 1 1 2 2 2 2 2 1 1 2 1 1 1 2 1 0 1 1 1 2 2 1 1 1 2 2 1 1 2 1 1 1 2 2 2 2 1 1 2 2 1 2 2 2 2
HiC_1_14116912 1 14116912 2 2 1 0 0 0 1 0 0 0 0 2 1 1 0 0 1 0 0 0 0 2 0 1 1 0 1 1 1 0 1 0 1 1 1 0 0 1 1 1 1 1 0 1 0 1 1 1 0 1 1 0 1 1 1 1 0 0 0 0 1 1 1 1 1 1 1 1 1 0 1 0 1 1 1 1 0 1 1 1 1 1 0 0 1 1 0 1 0 1 0 0 0 2 1 1 0 0 1 1 0 0 0 1 1 2 0 1 0 0 1 1 0 1 1 1 1 1 1 0 0 1 0 1 1 1 1 1 1 0 1 2 1 0 2 1 1 1 1 0 0 2 2 1 1 1 1 1 1 1 1 2 1 1 1 2 2 1 1 1 1 2 1 2 2 1 2 1 1 1 1 2 1 1 1 1 1 2 1 2 2 2 1 1 2 0 1 1 1 2 1 2 1 1 2 1 0 1 2 1 1 1 1 1 0 2 1 1 2 2 0 2 1 1 1 2 1 1 1 1 2 0 0 0 0 1 1 2 1 2 1 1 2 1 2 1 2 2 0 2 1 0 1 1 2 1 1 1 2 1 1 2 0 2 1 1 1 1 1 1 0 1 1 0 1 2 0 0 0 2 2 1 1 2 2 0 1 2 1 2 1 1 2 1 2 1 2 2 2 2 1 1 2 0 0 1 2 1 1 1 0 0 1 2 2 2 0 2 1 1 1 2 1 1 2 2 0 1 1 1 1 2 0 1 2 2 1 2 1 0 1 1 2 1 2 1 1 1 1 1 1 0 1 1 1 2 2 1 1 1 2 2 1 2 2 1 2 1 1 1 2 2 0 1 1 1 1 0 1 2 0 1 1 0 0 1 2 1 1 2 0 1 1 1 1 1 2 0 2 1 1 2 1 2 1 1 2 1 2 1 1 0 1 2 1 2 2 2 2 1 1 1 1 1 0 0 0 2 0 1 1 1 1 1 1 0 1 2 1 1 1 0 0 1 1 1 0 0 1 1 0 1 1 1 0 0 1 0 1 1 0 0 1 0 0 0 0
HiC_1_14116963 1 14116963 0 0 0 2 1 2 1 1 1 2 1 0 1 1 1 2 1 2 1 2 1 0 1 0 1 1 1 0 1 1 0 2 0 1 1 1 1 1 0 1 0 1 1 1 1 1 0 0 1 0 1 1 0 1 0 0 1 2 2 2 1 1 0 1 0 1 0 1 1 1 0 1 0 0 1 0 2 1 0 0 1 1 1 2 1 0 2 0 1 0 1 1 1 0 1 1 1 1 1 0 2 1 1 1 0 0 0 1 0 1 1 0 1 0 1 0 0 1 2 2 2 1 1 0 0 0 1 1 1 1 1 0 0 1 0 0 1 1 1 1 1 0 0 0 0 1 0 0 0 1 0 0 1 0 0 0 0 0 1 0 0 0 0 0 0 0 0 0 0 1 0 0 1 1 0 1 0 0 1 0 0 0 0 1 0 2 1 1 0 0 0 0 0 1 0 0 1 0 0 0 0 0 1 1 1 0 1 0 0 0 1 0 0 0 0 0 1 0 0 0 0 0 0 0 1 0 0 0 0 0 0 0 0 0 0 1 0 0 1 0 1 1 0 1 0 1 1 1 0 1 0 0 2 0 1 1 1 1 1 1 0 0 0 1 0 0 0 0 1 0 0 0 0 0 0 0 0 0 0 0 0 0 0 0 0 0 0 0 0 0 1 1 0 1 1 0 0 1 0 1 0 0 0 0 0 0 0 0 1 0 0 0 0 1 0 0 2 0 1 1 0 0 1 0 0 0 1 0 1 1 0 0 0 0 0 1 0 1 1 1 0 1 2 0 1 0 0 0 0 2 0 0 1 0 0 0 0 1 0 0 0 0 1 0 1 1 1 1 2 0 1 1 1 1 1 2 0 1 0 0 1 1 0 1 0 0 0 1 0 1 0 0 0 0 0 0 0 1 0 1 1 1 1 0 1 0 0 0 0 0 1 1 0 0 2 1 1 0 2 0 0 0 0 1 1 2 0 0 0 0 1 2 1 1 1 1 2 2 1 0 2 0 0 0 1 1 1 1 0 1 0 1 1 1 2 2 2
HiC_1_14159091 1 14159091 0 0 0 2 1 2 1 1 1 2 1 0 1 1 1 2 1 2 1 2 1 0 1 0 1 1 1 0 1 1 0 2 0 1 1 1 1 1 0 1 0 1 1 1 1 1 0 0 1 0 1 1 0 1 0 0 1 2 1 2 1 1 0 1 0 1 0 1 1 1 0 1 0 0 1 0 2 1 0 0 1 1 1 2 1 0 2 0 1 0 1 1 1 0 1 1 1 1 1 0 2 1 1 1 0 0 0 1 0 1 1 0 1 0 1 0 0 1 1 2 2 1 1 0 0 0 1 1 1 1 0 0 0 1 0 0 1 0 1 0 1 0 0 0 0 1 0 0 0 1 0 0 1 0 0 0 0 0 1 0 0 1 0 0 0 0 0 0 0 1 0 0 1 1 0 1 0 0 1 0 0 0 0 1 0 1 1 1 0 0 0 0 0 1 0 0 1 0 0 0 0 0 1 1 1 0 1 0 0 0 1 0 0 0 0 0 1 0 0 0 0 0 0 0 1 0 0 0 0 0 0 0 0 0 0 1 0 0 1 0 2 1 0 1 0 1 1 1 0 1 0 0 2 0 1 1 1 1 1 1 0 0 0 1 0 0 0 0 1 0 0 0 0 0 0 0 0 0 0 0 0 0 0 0 0 0 0 0 0 0 1 1 0 1 1 0 0 1 0 1 0 0 0 0 0 0 0 0 1 0 0 0 0 1 0 0 2 0 1 1 0 0 1 0 0 0 1 0 1 1 0 0 0 0 0 1 0 1 1 1 0 1 1 0 1 0 0 0 0 1 0 0 1 0 0 0 0 1 0 0 0 0 1 0 1 1 1 1 1 0 1 1 1 1 1 1 0 1 0 0 1 1 0 1 0 0 0 1 0 1 0 0 0 0 0 0 0 1 0 1 1 1 1 0 1 0 0 0 0 0 1 1 0 0 2 1 1 0 2 0 0 0 0 1 1 2 0 0 0 0 1 2 2 1 1 1 1 1 1 0 2 0 0 0 1 1 1 0 0 1 0 1 1 1 2 2 2
HiC_1_14159100 1 14159100 2 2 1 0 0 0 1 0 0 0 0 1 1 0 0 0 1 0 0 0 0 1 0 1 1 0 1 1 1 0 1 0 1 1 0 0 0 1 1 1 1 1 0 0 0 1 1 1 0 1 1 0 1 1 1 1 0 0 1 0 1 1 1 1 0 1 1 1 1 0 1 0 1 1 1 1 0 1 1 1 1 1 0 0 1 1 0 0 0 1 0 0 0 2 1 1 0 0 1 1 0 0 0 1 1 2 0 1 0 0 1 1 0 1 1 1 0 1 1 0 0 0 0 1 0 1 0 1 1 0 0 1 1 0 2 1 1 1 1 1 0 1 1 1 1 1 1 0 1 1 1 2 1 0 0 0 2 0 1 2 0 1 1 2 1 1 2 1 0 1 1 1 0 0 1 1 2 1 1 2 2 2 0 0 2 1 1 1 0 2 0 1 1 1 1 1 0 1 2 1 1 1 1 1 0 1 1 1 2 1 0 2 1 0 1 2 1 1 1 1 1 0 0 0 0 1 0 1 0 1 1 1 1 1 2 1 1 2 0 1 0 0 0 1 2 1 1 1 2 1 1 0 0 1 0 0 0 1 1 1 0 1 1 0 0 2 0 0 0 0 1 0 1 1 2 0 0 0 0 2 1 1 2 1 2 1 0 1 1 2 1 1 2 0 0 1 2 1 0 1 0 0 1 1 0 1 0 1 1 1 1 2 0 1 1 2 0 0 1 1 0 2 0 1 1 2 1 2 1 0 1 1 2 1 2 0 1 1 1 1 1 0 0 1 0 2 1 1 1 1 2 1 1 2 2 1 0 1 1 1 0 1 0 0 1 1 1 0 1 0 0 1 1 0 0 1 2 1 1 1 0 1 0 1 0 1 1 0 1 1 1 2 1 2 0 1 1 0 1 1 1 0 1 2 1 1 1 1 0 0 1 1 1 1 0 0 0 0 0 1 1 0 1 1 1 0 1 2 1 1 1 0 0 1 1 1 0 1 1 1 0 1 1 1 0 0 0 0 1 1 0 0 1 0 0 0 0
HiC_1_14186498 1 14186498 2 2 1 0 0 1 1 0 0 0 0 2 1 1 0 0 1 0 0 0 0 2 0 1 1 0 1 1 1 0 1 0 1 1 1 0 0 1 1 1 1 1 0 1 0 1 1 1 0 1 1 0 1 1 1 1 0 0 0 0 1 1 1 1 1 1 1 1 1 0 1 0 1 1 1 1 0 1 1 1 1 1 0 0 1 1 0 1 0 1 0 0 0 2 1 1 0 0 1 1 0 0 0 1 1 2 0 1 0 0 1 1 0 1 1 1 1 1 1 0 0 1 0 1 1 1 1 1 1 0 1 2 1 0 2 1 1 1 1 1 0 2 2 1 1 1 1 1 1 1 1 2 1 1 1 2 2 1 1 2 1 2 1 2 2 2 2 1 1 1 1 2 1 1 1 1 2 2 1 2 2 2 1 1 2 1 1 1 1 2 1 2 1 1 2 2 0 1 2 1 1 1 1 1 0 2 1 1 2 2 0 2 1 1 1 2 1 1 1 1 2 0 0 0 0 1 1 2 1 2 1 1 2 1 2 1 2 2 0 2 0 0 1 1 2 1 1 1 2 1 1 2 0 2 1 1 1 1 1 1 0 1 1 0 1 2 0 0 0 2 2 1 1 2 2 0 1 2 1 2 1 1 2 1 2 1 2 2 2 2 1 1 2 0 0 1 2 1 1 1 0 0 1 2 2 2 0 2 1 1 1 2 1 1 2 2 0 1 1 1 1 2 0 1 2 2 1 2 1 0 1 1 2 1 2 1 1 1 1 1 1 0 1 1 1 2 2 1 1 1 2 2 1 2 2 1 2 1 1 1 2 2 0 1 1 1 1 0 1 2 0 1 1 0 0 1 2 1 1 2 0 1 1 1 1 1 2 0 2 1 1 2 1 2 1 1 2 1 2 1 1 0 1 2 1 2 2 2 2 1 1 1 1 1 0 0 0 2 0 1 1 1 1 1 1 0 1 2 1 1 1 0 0 1 1 1 1 1 1 1 0 1 1 1 0 0 1 0 1 1 0 0 1 0 0 0 0
HiC_1_14186512 1 14186512 2 2 1 0 0 1 1 0 0 0 0 2 1 1 0 0 1 0 0 0 0 2 0 1 1 0 1 1 1 0 1 0 1 1 1 0 0 1 1 1 1 1 0 1 0 1 1 1 0 1 1 0 1 1 1 1 0 0 0 0 1 1 1 1 1 1 1 1 1 0 1 0 1 1 1 1 0 1 1 1 1 1 0 0 1 1 0 1 0 1 0 0 0 2 1 1 0 0 1 1 0 0 0 1 1 2 0 1 0 0 1 1 0 1 1 1 1 1 1 0 0 1 0 1 1 1 1 1 1 0 1 2 1 0 2 1 1 1 1 1 0 2 2 1 1 1 1 1 1 1 1 2 1 1 1 2 2 1 1 2 1 2 1 2 2 2 2 1 1 1 1 2 1 1 1 1 2 2 1 2 2 2 1 1 2 1 1 1 1 2 1 2 1 1 2 2 0 1 2 1 1 1 1 1 0 2 1 1 2 2 0 2 1 1 1 2 1 1 1 1 2 0 0 0 0 1 1 2 1 2 1 1 2 1 2 1 2 2 0 2 0 0 1 1 2 1 1 1 2 1 1 2 0 2 1 1 1 1 1 1 2 1 1 0 1 2 2 2 0 2 2 2 1 2 2 0 1 2 2 2 1 1 2 1 2 1 2 2 2 2 1 1 2 0 0 1 2 1 1 1 2 2 2 2 2 2 0 2 1 1 1 2 1 1 2 2 0 1 1 1 1 2 0 1 2 2 1 2 1 0 1 1 2 1 2 1 1 1 1 1 1 0 1 1 1 2 2 1 1 1 2 2 1 2 2 1 2 1 1 1 2 2 0 1 1 1 1 0 1 2 0 1 1 0 0 1 2 1 1 2 0 1 1 1 1 1 2 0 2 1 1 2 1 2 1 1 2 1 2 1 1 0 1 2 1 2 2 2 2 1 1 1 1 1 0 0 0 2 0 1 1 1 1 1 1 0 1 2 1 1 1 0 0 1 1 1 1 1 1 1 0 1 1 1 0 0 1 0 1 1 0 0 1 0 0 0 0
HiC_1_14186520 1 14186520 2 2 1 0 0 1 1 0 0 0 0 2 1 1 0 0 1 0 0 0 0 2 0 1 1 0 1 1 1 0 1 0 1 1 1 0 0 1 1 1 1 1 0 1 0 1 1 1 0 1 1 0 1 1 1 1 0 0 0 0 1 1 1 1 1 1 1 1 1 0 1 0 1 1 1 1 0 1 1 1 1 1 0 0 1 1 0 1 0 1 0 0 0 2 1 1 0 0 1 1 0 0 0 1 1 2 0 1 0 0 1 1 0 1 1 1 1 1 1 0 0 1 0 1 1 1 1 1 1 0 1 2 1 0 2 1 1 1 1 1 0 2 2 1 1 1 1 1 1 1 1 2 1 1 1 2 2 1 1 2 1 2 1 2 2 2 2 1 1 1 1 2 1 1 1 1 2 2 1 2 2 2 1 1 2 1 1 1 1 2 1 2 1 1 2 2 0 1 2 1 1 1 1 1 0 2 1 1 2 2 0 2 1 1 1 2 1 1 1 1 2 0 0 0 0 1 1 2 1 2 1 1 2 1 2 1 2 2 0 2 0 0 1 1 2 1 1 1 2 1 1 2 0 2 1 1 1 1 1 1 0 1 1 0 2 2 0 0 0 2 2 1 1 2 2 1 1 2 2 2 1 1 2 1 2 1 2 2 2 2 1 1 2 0 0 1 2 1 1 1 2 2 1 2 2 2 2 2 1 1 1 2 1 1 2 2 0 1 1 1 1 2 0 1 2 2 1 2 1 0 1 1 2 1 2 1 1 1 1 1 1 0 1 1 1 2 2 1 1 1 2 2 1 2 2 1 2 1 1 1 2 2 0 1 1 1 1 0 1 2 0 1 1 0 0 1 2 1 1 2 0 1 1 1 1 1 2 0 2 1 1 2 1 2 1 1 2 1 2 1 1 0 1 2 1 2 2 2 2 1 1 1 1 1 0 0 0 2 0 1 1 1 1 1 1 0 1 2 1 1 1 0 0 1 1 1 1 1 1 1 0 1 1 1 0 0 1 0 1 1 0 0 1 0 0 0 0
HiC_1_14189337 1 14189337 2 2 1 0 0 1 1 0 0 0 0 2 1 0 0 0 1 0 0 0 0 1 0 1 1 0 1 1 1 0 1 0 1 1 0 0 0 1 1 1 1 1 0 0 0 1 1 1 0 1 1 0 1 1 1 1 0 0 0 0 1 1 1 1 0 1 1 1 1 0 1 0 1 1 1 1 0 1 1 1 1 1 0 0 1 1 0 0 0 1 0 0 0 2 1 1 0 0 1 1 0 0 0 1 1 2 0 1 0 0 1 1 0 1 1 1 0 1 1 0 0 0 0 1 0 1 0 1 1 0 0 2 1 0 1 1 1 1 1 1 0 1 1 1 1 1 1 0 1 1 1 2 1 0 0 0 2 0 1 2 0 2 1 2 1 1 2 1 0 1 1 1 0 0 1 1 2 1 1 2 2 2 0 0 2 1 1 1 0 2 0 1 1 1 1 1 0 1 2 1 1 1 1 1 0 1 1 1 2 1 0 2 1 0 1 2 1 1 1 1 1 0 0 0 0 1 0 1 0 1 1 1 1 1 2 1 1 2 0 1 1 0 0 1 2 1 1 1 2 1 1 0 0 1 0 0 0 1 1 1 0 1 0 0 0 2 0 0 0 0 1 0 1 1 2 0 0 0 0 2 1 1 2 1 2 1 0 1 1 2 1 1 2 0 0 1 2 1 0 1 0 0 1 1 0 1 0 1 1 1 1 2 0 1 1 2 0 0 1 1 0 2 0 1 1 2 1 2 1 0 1 1 2 1 2 0 1 1 1 1 1 0 0 1 0 2 1 1 1 1 2 1 1 2 2 1 0 1 1 1 0 1 0 0 1 1 1 0 1 0 0 1 1 0 0 1 2 1 1 1 0 1 0 1 0 1 1 0 1 1 1 2 1 2 0 1 1 0 1 1 1 0 1 2 1 1 1 1 0 0 1 1 1 1 0 0 0 0 0 1 1 0 1 1 1 0 1 2 1 1 1 0 0 1 1 1 0 1 1 1 0 1 1 1 0 0 0 0 1 1 0 0 1 0 0 0 0
HiC_1_14299522 1 14299522 0 0 0 2 1 2 1 1 1 2 0 0 1 1 1 2 1 2 1 2 1 0 1 0 1 1 1 0 1 1 0 2 0 1 1 1 1 1 0 1 0 1 1 1 1 1 0 0 1 0 1 1 0 1 0 0 1 2 2 2 1 1 0 1 0 1 0 1 1 1 0 1 1 0 1 0 2 1 0 0 1 1 1 2 1 0 2 0 1 0 1 1 1 0 1 1 1 1 1 0 1 1 1 1 0 0 0 1 0 1 1 0 1 0 1 0 0 1 1 2 2 1 1 0 0 0 1 1 1 1 0 0 0 1 0 0 1 0 1 0 1 0 0 0 0 1 0 0 0 1 0 0 1 0 0 0 0 0 1 0 0 0 0 0 0 0 0 0 0 1 0 0 1 1 0 1 0 0 1 0 0 0 0 1 0 1 1 1 0 0 0 0 0 1 0 0 1 0 0 0 0 0 1 1 1 0 1 0 0 0 1 0 0 0 0 0 1 0 0 0 0 0 0 0 1 0 0 0 0 0 0 0 0 0 0 1 0 0 1 0 1 1 0 1 0 1 1 1 0 1 0 0 2 0 1 1 1 1 1 1 0 0 0 1 0 0 0 0 1 0 0 0 0 0 0 0 0 0 0 0 0 0 0 0 0 0 0 0 0 0 1 1 0 1 1 0 0 1 0 1 0 0 0 0 0 0 0 0 1 0 0 0 0 1 0 0 2 0 1 1 0 0 1 0 0 0 1 0 1 1 0 0 0 0 0 1 0 1 1 1 0 1 1 0 1 0 0 0 0 1 0 0 1 0 0 0 0 1 0 0 0 0 1 0 1 1 1 1 1 0 1 1 1 1 1 1 0 1 0 0 1 1 0 1 0 0 0 1 0 1 0 0 0 0 0 0 0 1 0 1 1 1 1 0 1 0 0 0 0 0 1 1 0 0 2 1 1 0 2 0 0 0 0 1 1 2 0 0 0 0 1 2 2 1 1 1 1 1 1 0 2 0 0 0 1 2 1 1 0 1 0 1 1 1 2 2 2
HiC_1_1443157 1 1443157 2 2 2 2 2 1 2 2 1 1 1 2 2 2 2 2 2 1 2 2 2 2 1 1 2 1 2 1 1 2 1 2 1 2 2 1 1 2 2 2 2 2 2 1 1 2 1 2 2 1 2 1 1 2 2 1 1 1 2 2 2 1 1 2 2 2 2 2 2 1 2 2 1 1 2 1 2 1 2 2 2 1 2 2 1 1 1 2 2 1 1 2 2 1 2 2 2 0 1 2 2 2 1 2 1 2 1 1 1 2 1 1 2 1 2 1 1 2 2 2 2 2 2 1 1 2 2 1 2 2 2 2 2 2 2 2 2 1 2 2 2 2 2 2 2 2 2 0 1 2 1 2 2 0 0 0 2 0 2 2 2 2 1 1 2 2 2 1 2 2 1 2 1 2 2 2 2 2 1 2 2 2 0 2 2 2 2 2 1 2 1 2 2 2 2 2 2 2 2 1 2 2 2 2 2 2 2 2 2 2 2 2 2 1 2 2 2 1 1 2 1 2 1 1 1 2 1 2 1 2 2 2 2 2 2 2 1 2 2 2 2 2 1 2 2 2 2 2 2 2 1 1 2 1 2 2 2 2 2 2 0 2 2 2 0 2 1 0 1 0 1 1 0 1 2 0 0 0 1 2 1 2 2 2 2 2 2 2 2 2 2 2 2 1 1 2 2 2 1 2 0 0 1 2 1 1 0 2 2 1 2 2 2 2 2 2 2 2 2 2 1 2 2 2 2 2 1 2 2 2 2 2 2 2 2 1 2 2 2 2 1 1 2 2 1 2 0 2 1 2 1 2 2 2 2 1 2 2 2 2 1 1 1 0 2 2 2 1 2 0 1 2 2 1 2 2 2 2 2 2 2 1 1 2 2 1 1 2 2 2 1 2 2 2 0 1 1 2 2 2 2 2 2 2 2 1 1 2 1 1 2 1 2 2 2 1 2 0 2 1 1 0 1 2 2 2 2 2 1 1 2 1 1 2 2 1 1 2 1 1 2 1 1 1 1 1 1 1 1 1 2 1 2 1 2 2 2
HiC_1_14446972 1 14446972 0 1 1 2 2 2 1 2 2 2 2 0 1 1 2 2 1 2 2 2 2 0 2 1 1 2 1 1 1 2 1 2 1 1 1 2 2 1 1 1 1 1 2 1 2 1 1 1 2 1 1 2 1 1 1 1 2 2 2 2 1 1 1 1 1 1 1 1 1 2 1 2 1 1 1 1 2 1 1 1 1 1 2 2 1 1 2 1 2 1 2 2 2 0 1 1 2 2 1 1 2 2 2 1 1 0 2 1 2 2 1 1 2 1 1 1 1 1 1 2 2 1 2 1 1 1 1 1 1 2 1 0 1 2 0 1 1 1 1 1 2 0 0 1 1 1 1 1 1 1 1 0 1 1 1 0 0 1 1 0 1 0 1 0 0 0 0 1 1 1 1 0 1 1 1 1 0 0 1 0 0 0 1 1 0 1 1 1 1 0 0 0 1 1 0 0 2 1 0 1 1 1 1 1 2 0 1 1 0 0 2 0 1 1 1 0 1 1 1 1 0 2 2 2 2 1 1 0 1 0 1 1 0 1 0 1 0 0 2 0 1 2 1 1 0 1 1 1 0 1 0 0 2 0 1 1 1 1 1 1 0 1 1 2 0 0 0 0 2 0 0 1 1 0 0 1 1 0 1 0 1 1 0 1 0 1 0 0 0 0 1 1 0 2 2 1 0 1 1 1 0 0 0 0 0 0 0 0 1 1 1 0 1 1 0 0 2 1 1 1 1 0 2 1 0 0 1 0 1 2 1 1 0 1 0 1 1 1 1 1 1 2 1 1 1 0 0 1 1 1 0 0 1 0 0 1 0 1 1 1 0 0 2 1 1 1 1 2 1 0 2 1 1 2 2 1 0 1 1 0 2 1 1 1 1 1 0 2 0 1 1 0 1 0 1 2 0 1 1 1 1 2 1 0 1 0 0 0 0 1 1 1 1 1 2 2 2 0 2 1 1 1 1 1 1 2 1 0 1 1 1 1 2 1 1 1 1 1 1 1 2 1 1 1 2 2 1 2 1 1 2 2 1 2 2 2 2
HiC_1_14452441 1 14452441 2 1 1 0 0 0 1 0 0 0 0 2 1 0 0 0 1 0 0 0 0 1 0 1 1 0 1 1 1 0 1 0 1 1 0 0 0 1 1 1 1 1 0 0 0 1 1 1 0 1 1 0 1 1 1 1 0 0 0 0 1 1 1 1 0 1 1 1 1 0 1 0 1 1 1 1 0 1 1 1 1 1 0 0 1 1 0 0 0 1 0 0 0 2 1 1 0 0 1 1 0 0 0 1 1 2 0 1 0 0 1 1 0 1 1 1 0 1 1 0 0 0 0 1 0 1 0 1 1 0 1 2 1 0 2 1 1 1 1 1 0 1 1 1 1 1 1 0 1 1 1 2 1 0 0 0 2 0 1 2 0 2 1 2 1 1 2 1 0 1 1 1 0 0 1 1 2 1 1 2 2 2 0 0 2 1 1 1 0 2 1 1 1 1 1 1 0 1 2 1 1 1 1 1 0 1 1 1 2 1 0 2 1 0 1 2 1 1 1 1 1 0 0 0 0 1 0 1 0 1 1 1 1 1 2 1 1 2 0 1 1 0 0 1 2 1 1 1 2 1 2 0 0 1 0 0 0 1 1 1 0 1 1 0 0 2 0 0 0 0 1 0 1 1 2 0 0 0 0 2 1 1 2 1 2 1 0 1 1 2 1 1 2 0 0 1 2 1 0 1 0 0 1 1 0 1 0 1 1 1 1 2 0 1 1 2 0 0 1 1 0 2 0 1 1 2 1 2 1 0 1 1 2 1 2 0 1 1 1 1 1 0 0 1 0 2 1 1 1 1 2 1 1 2 2 1 0 1 1 1 0 1 0 0 1 1 1 0 1 0 0 1 1 0 0 1 2 1 1 1 0 1 0 1 0 1 1 0 1 1 1 2 1 2 0 0 1 0 1 1 1 0 1 2 1 1 1 1 0 0 1 1 1 1 0 0 0 0 0 1 1 0 1 1 1 0 1 2 1 1 1 1 0 1 1 1 0 1 1 1 0 1 1 1 0 0 0 0 1 1 0 0 1 0 0 1 1
HiC_1_14452500 1 14452500 0 1 1 2 2 2 1 2 2 2 1 0 1 1 2 2 1 2 2 2 2 0 2 1 1 2 1 1 1 2 1 2 1 1 1 2 2 1 1 1 1 1 2 1 2 1 1 1 2 1 1 2 1 1 1 1 2 2 2 2 1 1 1 1 1 1 1 1 1 1 1 2 1 1 1 1 2 1 1 1 1 1 2 2 1 1 2 1 2 1 2 2 2 0 1 1 2 2 1 1 2 2 2 1 1 0 2 1 2 2 1 1 2 1 1 1 1 1 1 2 2 1 2 1 1 1 1 1 1 2 1 0 1 2 0 1 1 1 1 1 2 0 0 1 1 1 1 1 1 1 1 0 1 1 1 0 0 1 1 0 1 0 1 0 0 0 0 1 1 1 1 0 1 1 1 1 0 0 1 0 0 0 1 1 0 1 1 1 1 0 0 0 1 1 0 0 2 1 0 1 1 1 1 1 2 0 1 1 0 0 2 0 1 1 1 0 1 1 1 1 0 2 2 2 2 1 1 0 1 0 1 1 0 1 0 1 0 0 2 0 1 2 1 1 0 1 1 1 0 1 0 0 2 0 1 1 1 1 1 1 0 1 1 2 0 0 0 0 2 0 0 0 1 0 0 1 1 0 0 0 1 1 0 1 0 1 0 0 0 0 1 1 0 2 2 1 0 1 1 1 0 0 0 0 0 0 0 0 1 1 1 0 1 1 0 0 2 1 1 1 1 0 2 1 0 0 0 0 1 2 1 1 0 1 0 1 1 1 1 1 1 2 1 1 1 0 0 1 1 1 0 0 1 0 0 1 0 1 1 1 0 0 2 1 1 1 1 2 1 0 2 1 1 2 2 1 0 1 1 0 2 1 1 1 1 1 0 2 0 1 1 0 1 0 1 2 0 1 1 1 1 2 1 0 1 0 0 0 0 1 1 1 1 1 2 2 2 0 2 1 1 1 1 1 1 2 1 0 1 1 1 1 2 1 1 1 1 1 1 1 2 1 1 1 2 2 1 1 1 1 2 2 1 2 2 1 1
HiC_1_14558617 1 14558617 0 1 1 2 2 2 1 2 2 2 2 0 1 1 2 2 1 2 2 2 2 0 2 1 1 2 1 1 1 2 1 2 1 1 1 2 2 1 1 1 1 1 2 1 2 1 1 1 2 1 1 2 1 1 1 1 2 2 2 2 1 1 1 1 1 1 1 1 1 2 1 2 1 1 1 1 2 1 1 1 1 1 2 2 1 1 2 1 2 1 2 2 2 0 1 1 2 2 1 1 2 2 2 1 1 0 2 1 2 2 1 1 2 1 1 1 1 1 1 2 2 1 2 1 1 1 1 1 1 2 1 0 1 2 0 1 1 1 1 1 2 0 0 1 1 1 1 1 1 1 1 0 1 2 1 0 0 1 1 0 1 0 1 0 0 0 0 1 1 1 1 0 1 1 1 1 0 0 1 0 0 0 1 1 0 1 1 1 1 0 0 0 1 1 0 0 2 1 0 1 1 1 1 1 2 0 1 1 0 0 2 0 1 1 1 0 1 1 1 1 0 2 2 2 2 1 1 0 1 0 1 1 0 1 0 1 0 0 2 0 1 2 1 1 0 1 1 1 0 1 0 0 2 0 1 1 1 1 1 1 1 1 1 2 0 0 1 0 2 0 0 1 1 0 0 2 1 1 0 0 1 1 0 1 0 1 0 0 0 0 1 1 0 2 2 1 0 1 1 1 2 2 0 0 0 0 1 0 1 0 1 0 1 1 0 0 2 1 1 1 1 0 2 1 0 0 1 0 1 2 1 1 0 1 0 1 1 1 1 1 1 2 1 1 1 0 0 1 1 1 0 0 1 0 0 1 0 1 1 1 0 0 2 1 1 1 1 2 1 0 2 1 1 2 2 1 0 1 1 0 2 1 1 1 1 1 0 2 0 1 1 0 1 0 1 2 0 1 1 1 1 2 1 0 1 0 0 0 0 1 1 1 1 1 2 2 2 0 2 1 1 1 1 1 1 2 1 1 1 1 1 1 2 1 1 1 1 1 1 1 2 1 1 1 2 1 1 2 1 1 2 2 1 2 2 2 2
HiC_1_14558645 1 14558645 0 1 1 2 2 2 1 2 2 2 2 0 1 1 2 2 1 2 2 2 2 0 2 1 1 2 1 1 1 2 1 2 1 1 1 2 2 1 1 1 1 1 2 1 2 1 1 1 2 1 1 2 1 1 1 1 2 2 2 2 1 1 1 1 1 1 1 1 1 2 1 2 1 1 1 1 2 1 1 1 1 1 2 2 1 1 2 1 2 1 2 2 2 0 1 1 2 2 1 1 2 2 2 1 1 0 2 1 2 2 1 1 2 1 1 1 1 1 1 2 2 1 2 1 1 1 1 1 1 2 1 0 1 2 0 1 1 1 1 1 2 0 0 1 1 1 1 1 1 1 1 0 1 2 1 0 0 1 1 0 1 0 1 0 0 0 0 1 1 1 1 0 1 1 1 1 0 0 1 0 0 0 1 1 0 1 1 1 1 0 0 0 1 1 0 0 2 1 0 1 1 1 1 1 2 0 1 1 0 0 2 0 1 1 1 0 1 1 1 1 0 2 2 2 2 1 1 0 1 0 1 1 0 1 0 1 0 0 2 0 1 2 1 1 0 1 1 1 0 1 0 0 2 0 1 1 1 1 1 1 1 1 1 2 0 0 1 0 2 0 0 1 1 0 0 2 1 1 0 0 1 1 0 1 0 1 0 0 0 0 1 1 0 2 2 1 0 1 1 1 2 2 0 0 0 0 1 0 1 0 1 0 1 1 0 0 2 1 1 1 1 0 2 1 0 0 1 0 1 2 1 1 0 1 0 1 1 1 1 1 1 2 1 1 1 0 0 1 1 1 0 0 1 0 0 1 0 1 1 1 0 0 2 1 1 1 1 2 1 0 2 1 1 2 2 1 0 1 1 0 2 1 1 1 1 1 0 2 0 1 1 0 1 0 1 2 0 1 1 1 1 2 1 0 1 0 0 0 0 1 1 1 1 1 2 2 2 0 2 1 1 1 1 1 1 2 1 1 1 1 1 1 2 1 1 1 1 1 1 1 2 1 1 1 2 1 1 2 1 1 2 2 1 2 2 2 2
HiC_1_1458450 1 1458450 0 0 0 0 0 1 0 0 1 1 0 0 0 0 0 0 0 0 0 0 0 0 1 1 0 1 0 1 1 0 1 0 0 0 0 1 1 0 0 0 0 0 0 1 1 0 1 0 0 1 0 1 1 0 0 1 1 1 0 0 0 1 1 0 0 0 0 0 0 1 0 0 1 1 0 1 0 1 0 0 0 1 0 0 1 1 0 0 0 1 0 0 0 0 0 0 0 1 1 0 0 0 1 0 0 0 1 1 1 0 1 1 0 1 0 1 1 0 0 0 0 0 0 1 1 0 0 1 0 0 0 0 0 0 0 0 0 0 0 0 0 0 0 0 0 0 0 1 1 0 0 0 0 1 1 0 0 2 0 0 0 0 1 1 0 0 0 1 0 0 0 0 1 0 0 0 0 0 1 0 0 0 2 0 0 0 0 0 1 0 1 0 0 0 0 0 0 0 0 0 0 0 0 0 0 0 0 0 0 0 0 0 0 1 0 0 0 0 0 0 1 0 0 0 0 0 1 0 0 0 0 0 0 0 0 0 1 0 0 0 0 0 0 0 0 0 0 0 0 0 0 1 0 1 0 0 0 0 0 0 0 0 0 0 0 0 0 0 1 2 0 1 1 0 0 1 1 1 0 0 0 0 0 0 0 0 0 0 0 0 0 0 0 1 0 0 0 0 1 0 1 0 0 0 0 1 0 0 0 0 0 0 0 0 0 0 0 0 0 0 1 0 0 0 0 0 0 0 0 0 0 0 0 0 0 1 0 0 0 0 1 0 0 0 1 0 1 0 1 0 0 0 0 0 0 1 0 0 0 0 1 1 0 1 0 0 0 0 0 1 1 0 0 0 0 0 0 0 0 0 0 0 1 0 0 0 1 0 0 0 0 0 0 0 1 0 1 0 0 0 0 0 0 0 0 1 0 0 1 1 0 1 0 0 0 0 0 1 0 1 1 2 1 0 0 0 0 0 1 1 0 1 1 0 0 1 1 0 1 1 0 1 1 1 1 1 1 2 1 1 0 1 0 1 0 0 0
HiC_1_14610535 1 14610535 2 1 1 0 0 1 1 0 0 0 0 2 1 0 0 0 1 0 0 0 0 1 0 1 1 0 1 1 1 0 1 0 1 1 0 0 0 1 1 1 1 1 0 0 0 1 1 1 0 1 1 0 1 1 1 1 0 0 0 0 1 1 1 1 0 1 1 1 1 0 1 0 1 1 1 1 0 1 1 1 1 1 0 0 1 1 0 0 0 1 0 0 0 2 1 1 0 0 1 1 0 0 0 1 1 2 0 1 0 0 1 1 0 1 1 1 0 1 1 0 0 0 0 1 0 1 0 1 1 0 0 2 1 0 2 1 1 1 1 1 0 1 1 1 1 1 1 0 1 1 1 2 1 1 0 0 2 0 1 2 0 2 1 2 1 1 2 1 0 1 1 1 0 0 1 1 2 1 1 2 2 2 0 1 2 1 1 1 0 2 1 1 1 1 1 1 0 1 2 1 1 1 1 1 0 1 1 1 2 1 0 2 1 0 1 2 1 1 1 1 1 0 0 0 0 1 0 1 0 1 1 1 1 1 2 1 1 2 0 1 1 0 0 1 2 1 1 1 2 1 2 2 0 1 0 0 0 1 1 1 0 1 1 0 0 2 0 0 0 0 2 1 1 2 2 0 0 1 0 2 1 1 2 1 2 1 0 1 1 2 1 1 2 0 0 1 2 1 0 1 0 0 1 1 0 1 0 1 1 2 1 2 0 1 1 2 0 0 1 1 0 2 0 1 1 2 1 2 1 0 1 1 2 1 2 0 1 1 1 1 1 0 0 1 0 2 1 1 1 1 2 1 1 2 2 1 0 1 1 1 0 1 0 1 1 1 1 0 1 0 0 1 1 0 0 1 2 1 1 1 0 1 0 1 0 1 1 0 1 1 1 2 1 2 0 0 1 0 1 1 1 0 1 2 1 1 1 1 0 0 1 1 1 1 0 0 0 0 0 1 1 0 1 1 1 0 1 1 1 1 1 1 0 1 1 1 0 1 1 1 0 1 1 1 0 1 0 0 1 1 0 0 1 0 0 0 0
HiC_1_14681883 1 14681883 0 0 0 1 1 1 1 1 1 1 1 0 1 1 1 1 1 1 1 1 1 0 1 0 1 1 1 0 1 1 0 1 0 1 1 1 1 1 0 1 0 1 1 1 1 1 0 0 1 1 1 1 0 1 0 0 1 1 1 1 1 1 0 1 0 1 0 1 1 1 0 1 0 0 1 0 1 1 0 0 1 1 1 1 1 0 1 0 1 0 1 1 1 0 1 1 1 1 1 0 1 1 1 1 0 0 0 1 0 1 1 0 1 0 1 0 0 1 1 1 1 1 1 0 0 0 1 1 1 1 0 0 0 1 0 0 1 0 1 0 1 0 0 0 0 1 0 0 0 1 0 0 1 0 0 0 0 0 1 0 0 0 0 0 0 0 0 0 0 1 0 0 1 1 0 1 0 0 1 0 0 0 0 0 0 1 1 1 0 0 0 0 0 1 0 0 1 0 0 0 0 0 1 1 1 0 1 0 0 0 1 0 0 0 0 0 1 0 0 0 0 0 0 0 1 0 0 0 0 0 0 0 0 0 0 1 0 0 1 0 1 1 0 1 0 1 1 1 0 1 0 0 1 0 1 1 1 1 1 1 1 0 0 1 0 0 1 1 1 0 0 0 0 0 0 0 0 0 0 0 0 0 0 0 0 0 0 0 0 0 1 1 0 1 1 0 0 1 0 1 0 0 1 0 0 0 0 0 1 0 0 0 0 1 0 0 1 0 1 1 0 0 1 0 0 0 1 0 1 1 0 0 0 0 0 1 0 1 1 1 0 1 1 0 1 0 0 0 0 1 0 0 1 0 0 0 0 1 0 0 0 0 1 0 1 1 1 1 1 0 1 1 1 1 1 1 0 1 0 0 1 1 0 1 0 0 0 1 0 1 0 0 0 0 0 0 0 1 0 1 1 1 1 0 1 0 0 0 0 0 1 1 0 0 1 1 0 0 1 0 0 0 0 1 1 1 0 1 0 0 1 1 1 1 1 1 1 1 1 0 1 0 0 0 1 1 1 1 0 1 0 1 1 1 1 1 1
HiC_1_14681885 1 14681885 0 0 0 1 1 1 1 1 1 1 1 0 1 1 1 1 1 1 1 1 1 0 1 0 1 1 1 0 1 1 0 1 0 1 1 1 1 1 0 1 0 1 1 1 1 1 0 0 1 1 1 1 0 1 0 0 1 1 1 1 1 1 0 1 0 1 0 1 1 1 0 1 0 0 1 0 1 1 0 0 1 1 1 1 1 0 1 0 1 0 1 1 1 0 1 1 1 1 1 0 1 1 1 1 0 0 0 1 0 1 1 0 1 0 1 0 0 1 1 1 1 1 1 0 0 0 1 1 1 1 0 0 0 1 0 0 1 0 1 0 1 0 0 0 0 1 0 0 0 1 0 0 1 0 0 0 0 0 1 0 0 0 0 0 0 0 0 0 0 1 0 0 1 1 0 1 0 0 1 0 0 0 0 0 0 1 1 1 0 0 0 0 0 1 0 0 1 0 0 0 0 0 1 1 1 0 1 0 0 0 1 0 0 0 0 0 1 0 0 0 0 0 0 0 1 0 0 0 0 0 0 0 0 0 0 1 0 0 1 0 1 1 0 1 0 1 1 1 0 1 0 0 1 0 1 1 1 1 1 1 1 0 0 1 0 0 1 1 1 0 0 0 0 0 0 0 0 0 0 0 0 0 0 0 0 0 0 0 0 0 1 1 0 1 1 0 0 1 0 1 0 0 1 0 0 0 0 0 1 0 0 0 0 1 0 0 1 0 1 1 0 0 1 0 0 0 1 0 1 1 0 0 0 0 0 1 0 1 1 1 0 1 1 0 1 0 0 0 0 1 0 0 1 0 0 0 0 1 0 0 0 0 1 0 1 1 1 1 1 0 1 1 1 1 1 1 0 1 0 0 1 1 0 1 0 0 0 1 0 1 0 0 0 0 0 0 0 1 0 1 1 1 1 0 1 0 0 0 0 0 1 1 0 0 1 1 0 0 1 0 0 0 0 1 1 1 0 1 0 0 1 1 1 1 1 1 1 1 1 0 1 0 0 0 1 1 1 1 0 1 0 1 1 1 1 1 1
HiC_1_1471529 1 1471529 2 2 2 2 2 1 2 2 1 1 2 2 2 2 2 2 2 2 2 2 2 2 1 1 2 1 2 1 1 2 1 2 2 2 2 1 1 2 2 2 2 2 2 1 1 2 1 2 2 1 2 1 1 2 2 1 1 1 2 2 2 1 1 2 2 2 2 2 2 1 2 2 1 1 2 1 2 0 2 2 2 1 2 2 1 1 2 2 2 1 2 2 2 2 2 2 2 1 1 2 2 2 1 2 2 2 1 1 1 2 1 1 2 1 2 1 1 2 2 2 2 2 2 1 1 2 2 1 2 2 2 2 2 2 2 2 2 2 2 2 2 2 2 2 2 2 2 2 1 2 2 2 2 1 1 0 2 0 2 2 2 2 1 1 2 2 2 1 2 2 2 2 1 2 2 2 2 2 1 2 2 2 0 2 2 2 2 2 1 2 1 2 2 2 2 2 2 2 2 2 2 2 2 2 2 2 2 2 2 2 2 2 2 2 2 2 2 2 2 2 1 2 2 2 2 2 1 2 2 2 2 2 2 2 2 2 1 2 2 2 1 2 2 2 2 2 2 2 2 2 1 2 2 1 2 2 2 2 2 2 2 2 2 2 1 2 1 2 1 1 1 2 0 1 2 1 0 1 2 2 2 2 2 2 2 2 2 2 2 2 2 2 2 2 2 2 2 2 1 2 2 2 2 2 1 1 2 2 2 2 2 2 2 2 2 2 2 2 2 2 1 2 2 2 2 2 2 2 2 2 2 2 2 2 2 1 2 2 2 2 1 1 2 2 1 2 1 2 1 2 2 2 2 2 2 1 2 2 2 2 1 1 2 1 2 2 2 2 2 0 1 2 2 2 2 2 2 2 2 2 2 2 1 2 2 2 1 2 2 2 2 2 2 2 1 2 2 2 2 2 2 2 2 2 2 2 1 2 1 1 2 1 2 2 2 2 2 1 2 1 1 0 1 2 1 2 2 2 1 1 2 1 1 2 2 1 1 2 1 1 2 1 1 1 1 1 1 1 1 1 2 1 2 1 2 2 2
HiC_1_1471565 1 1471565 0 0 0 0 0 0 0 0 1 1 0 0 0 0 0 0 0 1 0 0 0 0 1 1 0 1 0 1 1 0 1 0 1 0 0 1 1 0 0 0 0 0 0 0 1 0 1 0 0 1 0 1 1 0 0 1 1 1 0 0 0 1 1 0 0 0 0 0 0 1 0 0 1 1 0 1 0 1 0 0 0 1 0 0 1 1 1 0 0 1 1 0 0 1 0 0 0 2 1 0 0 0 1 0 1 0 1 1 1 0 1 1 0 1 0 1 1 0 0 0 0 0 0 1 1 0 0 0 0 1 0 0 0 0 0 0 0 1 0 0 0 0 0 0 0 0 0 2 0 0 1 0 0 1 1 0 0 0 0 0 0 0 1 0 0 0 0 0 0 0 1 0 1 0 0 0 0 0 1 0 0 0 1 0 0 0 0 0 1 0 0 0 0 0 0 0 0 0 0 1 0 0 0 0 0 0 0 0 0 0 0 0 0 1 0 0 0 1 1 0 0 0 1 1 1 0 1 0 1 0 0 0 0 0 0 0 0 0 0 0 1 0 1 0 0 0 0 0 0 0 1 1 0 0 0 0 0 0 0 0 2 0 0 0 2 0 1 2 1 2 0 2 1 0 0 2 2 2 1 0 1 0 0 0 0 0 0 0 0 0 0 0 0 1 1 0 0 0 1 0 2 2 1 0 0 0 2 0 0 1 0 0 0 0 0 0 0 0 0 0 0 0 0 0 0 0 1 0 0 0 0 0 0 0 0 0 0 0 0 0 0 0 0 0 0 0 1 0 0 0 1 0 0 0 0 0 0 0 0 0 0 0 1 2 0 0 0 1 0 1 1 0 0 1 0 0 0 0 0 0 0 1 0 0 0 1 0 0 0 0 1 0 0 0 1 1 1 0 0 0 0 0 0 0 0 1 1 0 0 0 0 1 0 0 0 1 0 2 0 1 1 1 1 0 0 0 0 0 1 1 0 1 1 0 0 1 0 0 1 1 0 1 1 1 1 1 0 1 1 1 0 1 0 1 0 0 0
HiC_1_14726628 1 14726628 0 1 1 2 2 2 1 2 2 2 1 0 1 1 2 2 1 2 2 2 2 0 2 1 1 2 1 1 1 2 1 2 1 1 1 2 2 1 1 1 1 1 2 1 2 1 1 1 2 1 1 2 1 1 1 1 2 2 2 2 1 1 1 1 1 1 1 1 1 2 1 2 1 1 1 1 2 1 1 1 1 1 2 2 1 1 2 1 2 2 2 2 2 0 1 1 2 2 1 1 2 2 2 2 1 0 2 1 2 2 2 1 2 1 1 1 1 1 1 2 2 1 2 1 1 2 1 1 1 2 2 0 1 2 0 1 1 1 1 1 2 0 0 1 1 1 1 1 1 1 1 0 1 1 1 0 0 1 1 0 1 0 1 0 0 0 0 1 1 1 1 0 1 1 1 1 0 0 1 0 0 0 1 0 0 1 1 1 1 0 0 0 2 1 0 1 2 1 0 1 1 1 1 1 2 0 1 1 0 0 2 0 1 1 1 0 1 1 2 1 0 2 2 2 2 1 1 0 1 0 1 1 0 1 0 1 0 0 2 0 1 2 1 1 0 1 1 1 0 1 0 0 2 0 1 2 1 1 1 1 0 1 1 2 1 0 1 0 2 0 0 0 0 0 0 2 1 0 1 0 1 1 0 1 0 1 1 0 0 0 1 1 0 2 2 1 0 1 1 1 0 0 0 0 0 0 0 0 1 0 1 0 1 1 0 0 2 1 1 1 1 0 2 1 0 0 1 0 1 2 1 1 0 1 0 2 1 1 1 2 1 2 1 1 1 0 0 1 1 1 1 0 1 0 0 1 0 1 1 1 0 0 2 1 1 1 1 2 2 0 2 1 1 2 2 1 0 1 1 1 2 1 1 1 1 1 0 2 0 1 1 0 1 0 1 2 0 1 1 1 1 2 1 0 1 0 0 0 0 1 1 1 1 1 2 2 1 0 2 1 1 1 1 1 1 2 2 1 1 1 1 1 2 1 2 1 2 1 1 1 2 2 1 1 2 1 1 1 2 1 2 2 1 2 2 2 2
HiC_1_14726685 1 14726685 0 0 0 1 1 2 1 1 1 2 0 0 1 1 1 2 1 2 1 2 1 0 1 0 1 1 1 0 1 1 0 2 0 1 1 1 1 1 0 1 0 1 1 1 1 1 0 0 1 1 1 1 0 1 0 0 1 2 2 1 1 1 0 1 0 1 0 1 1 1 0 1 0 0 1 0 2 1 0 0 1 1 1 2 1 0 2 0 1 0 1 1 1 0 1 1 1 1 1 0 2 1 1 1 0 0 0 1 0 1 2 0 1 0 1 0 0 1 1 2 2 1 1 0 0 0 1 1 1 1 0 0 0 1 0 0 1 0 1 0 1 0 0 0 0 1 0 0 0 1 0 0 1 0 0 0 0 0 1 0 0 0 0 0 0 0 0 0 0 1 0 0 1 1 0 1 0 0 1 0 0 0 0 0 0 1 1 1 0 0 0 0 0 1 0 0 1 0 0 0 0 0 1 1 1 0 2 0 0 0 1 0 0 0 0 0 1 0 0 0 0 0 0 0 1 0 0 0 0 0 0 0 0 0 0 1 0 0 1 0 1 1 0 1 0 1 1 1 0 1 0 0 2 0 1 2 1 1 1 1 0 0 0 1 0 0 0 0 1 0 0 0 0 0 0 0 0 0 0 0 0 0 0 0 0 0 1 0 0 0 1 1 0 1 1 0 0 1 0 1 0 0 0 0 0 0 0 0 1 0 0 0 0 1 0 0 2 0 1 1 0 0 1 0 0 0 1 0 1 1 0 0 0 0 0 2 0 1 1 1 0 1 1 0 1 0 0 0 0 1 0 0 1 0 0 0 0 1 0 0 0 0 1 0 1 1 1 1 2 0 1 1 1 1 1 1 0 1 0 1 1 1 0 1 0 0 0 1 0 1 0 0 0 0 0 0 0 1 0 1 1 1 1 0 1 0 0 0 0 0 1 1 0 0 2 1 0 0 2 0 0 0 0 1 1 2 0 1 0 0 1 1 2 1 2 1 2 1 1 0 2 0 0 0 1 1 1 1 0 1 0 1 1 1 2 2 2
HiC_1_14726690 1 14726690 0 0 0 1 1 2 1 1 1 2 0 0 1 1 1 2 1 2 1 2 1 0 1 0 1 1 1 0 1 1 0 2 0 1 1 1 1 1 0 1 0 1 1 1 1 1 0 0 1 1 1 1 0 1 0 0 1 2 2 1 1 1 0 1 0 1 0 1 1 1 0 1 0 0 1 0 2 1 0 0 1 1 1 2 1 0 2 0 1 0 1 1 1 0 1 1 1 1 1 0 2 1 1 1 0 0 0 1 0 1 2 0 1 0 1 0 0 1 1 2 2 1 1 0 0 0 1 1 1 1 1 0 0 1 0 0 1 0 1 0 1 0 0 0 0 1 0 0 0 1 0 0 1 0 0 0 0 0 1 0 0 0 0 0 0 0 0 0 0 1 0 0 1 1 0 1 0 0 1 0 0 0 0 0 0 1 1 1 0 0 0 0 0 1 0 0 1 0 0 0 0 0 1 1 1 0 2 0 0 0 1 0 0 0 0 0 1 0 0 0 0 0 0 0 1 0 0 0 0 0 0 0 0 0 0 1 0 0 1 0 1 1 0 1 0 1 1 1 0 1 0 0 2 0 1 2 1 1 1 1 0 0 0 1 0 0 0 0 1 0 0 0 0 0 0 0 0 0 0 0 0 0 0 0 0 0 1 0 0 0 1 1 0 1 1 0 0 1 0 1 0 0 0 0 0 0 0 0 1 0 0 0 0 1 0 0 2 0 1 1 0 0 1 0 0 0 1 0 1 1 0 0 0 0 0 2 0 1 1 1 0 1 1 0 1 0 0 0 0 1 0 0 1 0 0 0 0 1 0 0 0 0 1 0 1 1 1 1 2 0 1 1 1 1 1 1 0 1 0 1 1 1 0 1 0 0 0 1 0 1 0 0 0 0 0 0 0 1 0 1 1 1 1 0 1 0 0 0 0 0 1 1 0 0 2 1 0 0 2 0 0 0 0 1 1 2 0 1 0 0 1 1 2 1 2 1 2 1 1 0 2 0 0 0 1 1 1 1 0 1 0 1 1 1 2 2 2
HiC_1_14863937 1 14863937 0 0 0 2 1 1 1 1 1 2 1 0 1 1 1 2 1 2 1 2 1 0 1 0 1 1 1 0 1 1 0 2 0 1 1 1 1 1 0 1 0 1 1 1 1 1 0 0 1 2 1 1 0 1 0 0 1 2 2 2 1 1 0 1 0 1 0 1 1 1 0 1 0 0 1 0 2 1 0 0 1 1 1 2 1 0 2 0 1 0 1 1 1 0 1 1 1 1 1 0 2 1 1 1 0 0 0 1 0 1 1 0 1 0 1 0 0 1 1 2 2 1 1 0 0 0 1 1 1 1 0 0 0 1 0 0 1 0 1 0 1 0 0 0 0 1 0 0 0 1 0 0 1 0 0 0 0 0 1 0 0 0 0 0 0 0 0 0 0 1 0 0 1 1 0 1 0 0 1 0 0 0 0 0 0 1 1 1 0 0 0 0 0 1 0 0 1 0 0 0 0 0 1 1 1 0 1 0 0 0 1 0 0 0 0 0 1 0 0 0 0 0 0 0 1 0 0 0 0 0 0 0 0 0 0 1 0 0 1 0 1 1 0 1 0 1 1 1 0 1 0 0 2 0 1 2 1 1 1 1 2 0 0 1 0 0 1 2 1 0 0 1 0 0 0 1 0 0 0 0 0 0 0 0 0 0 1 0 0 0 1 1 0 1 1 0 0 1 0 1 2 1 0 0 0 0 2 0 1 0 0 0 0 1 0 0 2 0 1 1 0 0 1 0 0 0 1 0 1 1 0 0 1 0 0 1 0 1 1 1 0 1 1 0 1 0 0 0 0 1 0 0 1 0 0 0 0 1 0 0 0 0 1 0 1 1 1 1 1 0 1 1 1 1 1 1 0 1 0 1 1 1 0 1 0 0 0 1 0 1 0 0 0 0 0 0 0 1 0 1 1 1 1 0 1 0 0 0 0 0 1 1 0 0 2 1 0 0 2 0 0 0 0 1 1 2 0 1 0 0 1 1 2 1 2 1 1 1 1 0 2 0 0 0 1 1 1 1 0 1 0 1 1 1 2 2 2
HiC_1_14863989 1 14863989 0 0 0 2 1 2 1 1 1 2 1 0 1 1 1 2 1 2 1 2 1 0 1 0 1 1 1 0 1 1 0 2 0 1 1 1 1 1 0 1 0 1 1 1 1 1 0 0 1 2 1 1 0 1 0 0 1 2 2 2 1 1 0 1 0 1 0 1 1 1 0 1 0 0 1 0 2 1 0 0 1 1 1 2 1 0 2 0 1 0 1 1 1 0 1 1 1 1 1 0 2 1 1 1 0 0 0 1 0 1 1 0 1 0 1 0 0 1 1 2 2 1 1 0 0 0 1 1 1 1 0 0 0 1 0 0 1 0 1 0 1 0 0 0 0 1 0 0 0 1 0 0 1 0 0 0 0 0 1 0 0 0 0 0 0 0 0 0 0 1 0 0 1 1 0 1 0 0 1 0 0 0 0 0 0 1 1 1 0 0 0 0 0 1 0 0 1 0 0 0 0 0 1 1 1 0 1 0 0 0 1 0 0 0 0 0 1 0 0 0 0 0 0 0 1 0 0 0 0 0 0 0 0 0 0 1 0 0 1 0 1 1 0 1 0 1 1 1 0 1 0 0 2 0 1 2 1 1 1 1 0 0 0 1 0 0 1 0 1 0 0 1 0 0 0 1 0 0 0 0 0 0 0 0 0 0 1 0 0 0 1 1 0 1 1 0 0 1 0 1 0 0 0 0 0 0 2 0 1 0 0 0 0 1 0 0 2 0 1 1 0 0 1 0 0 0 1 0 1 1 0 0 1 0 0 1 0 1 1 1 0 1 1 0 1 0 0 0 0 1 0 0 1 0 0 0 0 1 0 0 0 0 1 0 1 1 1 1 1 0 1 1 1 1 1 1 0 1 0 1 1 1 0 1 0 0 0 1 0 1 0 0 0 0 0 0 0 1 0 1 1 1 1 0 1 0 0 0 0 0 1 1 0 0 2 1 0 0 2 0 0 0 0 1 1 2 0 1 0 0 1 1 2 1 2 1 1 1 1 0 2 0 0 0 1 1 1 1 0 1 0 1 1 1 2 2 2
HiC_1_14864008 1 14864008 0 1 1 2 2 2 1 2 2 2 2 0 1 1 2 2 1 2 2 2 2 1 2 1 1 2 1 1 1 2 1 2 1 1 1 2 2 1 1 1 1 1 2 1 2 1 1 1 2 2 1 2 1 1 1 1 2 2 2 2 1 1 1 1 1 1 1 1 1 2 1 2 1 1 1 1 2 1 1 1 1 1 2 2 1 1 2 1 2 1 2 2 2 0 1 1 2 2 1 1 2 2 2 1 1 0 2 1 2 2 1 1 2 1 1 1 1 1 1 2 2 1 2 1 1 1 1 1 1 2 1 0 1 2 0 1 1 1 1 1 2 0 0 1 1 1 1 1 1 1 1 0 1 1 1 0 0 1 1 0 1 0 1 0 0 0 0 1 1 1 1 0 1 1 1 1 0 0 1 0 0 0 1 0 0 1 1 1 1 0 0 0 1 1 0 0 2 1 0 1 1 1 1 1 2 0 1 1 0 0 2 0 1 1 1 0 1 1 1 1 0 2 2 2 2 1 1 0 1 0 1 1 0 1 0 1 0 0 2 0 1 2 1 1 0 1 1 1 0 1 0 0 2 0 1 2 1 1 1 1 2 1 1 2 1 0 1 2 2 0 0 1 0 0 0 2 1 0 1 0 1 1 0 1 0 1 1 0 0 0 1 1 0 2 2 1 0 1 1 1 2 1 0 0 0 0 2 0 1 0 1 0 1 1 0 0 2 1 1 1 0 0 2 1 0 0 1 0 1 2 1 1 1 1 0 1 1 1 1 1 1 2 1 1 1 0 0 1 1 1 1 0 1 0 0 1 0 1 1 1 0 0 2 1 1 1 1 2 1 0 1 1 1 1 2 1 0 1 1 1 2 1 1 1 1 1 0 2 0 1 1 0 1 0 1 2 0 1 0 1 1 2 1 0 1 0 0 0 0 1 1 1 1 1 2 2 1 0 2 1 1 1 1 1 1 2 1 1 1 1 1 1 2 1 2 1 1 1 1 1 2 1 1 1 2 1 1 2 1 1 2 2 1 2 2 2 2
HiC_1_14864023 1 14864023 0 0 0 2 1 1 1 1 1 2 1 0 1 1 1 2 1 2 1 2 1 0 1 0 1 1 1 0 1 1 0 2 0 1 1 1 1 1 0 1 0 1 1 1 1 1 0 0 1 2 1 1 0 1 0 0 1 2 2 2 1 1 0 1 0 1 0 1 1 1 0 1 0 0 1 0 2 1 0 0 1 1 1 2 1 0 2 0 1 0 1 1 1 0 1 1 1 1 1 0 2 1 1 1 0 0 0 1 0 1 1 0 1 0 1 0 0 1 1 2 2 1 1 0 0 0 1 1 1 1 0 0 0 1 0 0 1 0 1 0 1 0 0 0 0 1 0 0 0 1 0 0 1 0 0 0 0 0 1 0 0 0 0 0 0 0 0 0 0 1 0 0 1 1 0 1 0 0 1 0 0 0 0 0 0 1 1 1 0 0 0 0 0 1 0 0 1 0 0 0 0 0 1 1 1 0 1 0 0 0 1 0 0 0 0 0 1 0 0 0 0 0 0 0 1 0 0 0 0 0 0 0 0 0 0 1 0 0 1 0 1 1 0 1 0 1 1 1 0 1 0 0 2 0 1 2 1 1 1 1 0 0 0 1 0 0 0 0 1 0 0 0 0 0 0 1 0 0 0 0 0 0 0 0 0 0 1 0 0 0 1 1 0 1 1 0 0 1 0 1 0 0 0 0 0 0 2 0 1 0 0 0 0 1 0 0 2 0 1 1 0 0 1 0 0 0 1 0 1 1 0 0 1 0 0 1 0 1 1 1 0 1 1 0 1 0 0 0 0 1 0 0 1 0 0 0 0 1 0 0 0 0 1 0 1 1 1 1 1 0 1 1 1 1 1 1 0 1 0 1 1 1 0 1 0 0 0 1 0 1 0 0 0 0 0 0 0 1 0 1 1 1 1 0 1 0 0 0 0 0 1 1 0 0 2 1 0 0 2 0 0 0 0 1 1 2 0 1 0 0 1 1 2 1 2 1 1 1 1 0 2 0 0 0 1 1 1 1 0 1 0 1 1 1 2 2 2
HiC_1_14864030 1 14864030 2 1 1 0 0 0 1 0 0 0 0 2 1 0 0 0 1 0 0 0 0 0 0 1 1 0 1 1 1 0 1 0 1 1 0 0 0 1 1 1 1 1 0 1 0 1 1 1 0 0 1 0 1 1 1 1 0 0 0 0 1 1 1 1 0 1 1 1 1 0 1 0 1 1 1 1 0 1 1 1 1 1 0 0 1 1 0 0 0 1 0 0 0 2 1 1 0 0 1 1 0 0 0 1 1 2 0 1 0 0 1 1 0 1 1 1 1 1 1 0 0 0 0 1 0 1 0 1 1 0 0 2 1 0 2 1 1 1 1 1 0 1 2 1 1 1 1 0 1 1 1 2 1 0 1 0 2 1 1 2 0 2 1 2 2 2 2 1 0 1 1 2 0 0 1 1 2 1 1 2 2 2 1 1 2 1 1 1 0 2 1 1 1 1 2 2 0 1 2 1 1 1 1 1 0 1 1 1 2 1 0 2 1 0 1 2 1 1 1 1 2 0 0 0 0 1 0 1 0 1 1 1 1 1 2 1 1 2 0 1 1 0 0 1 2 1 1 1 2 1 2 0 0 2 0 0 0 1 1 1 0 1 1 0 0 2 0 0 0 0 1 0 1 1 2 0 0 0 0 2 1 1 2 1 2 1 0 1 1 2 1 1 2 0 0 1 2 1 0 1 0 0 2 1 1 1 0 1 1 2 1 2 0 1 1 2 0 0 1 1 2 2 0 1 1 2 1 2 1 0 1 1 1 1 2 0 1 1 1 1 1 0 0 1 1 2 2 1 1 1 1 2 1 2 2 1 1 1 1 1 1 1 0 0 1 1 1 0 1 1 0 1 1 0 0 1 2 1 1 1 0 1 1 1 0 1 1 0 1 1 1 2 1 2 1 0 1 0 1 1 1 0 1 2 1 2 1 1 1 0 1 1 1 1 0 0 1 0 0 1 1 1 1 1 1 0 1 1 1 1 1 1 0 1 0 1 1 1 1 1 0 1 1 1 0 1 0 0 1 1 0 0 1 0 0 0 0
HiC_1_14872393 1 14872393 0 0 0 2 1 1 1 1 1 2 1 0 1 1 1 2 1 2 1 2 1 0 1 0 1 1 1 0 1 1 0 2 0 1 1 1 1 1 0 1 0 1 1 1 1 1 0 0 1 2 1 1 0 1 0 0 1 2 2 2 1 1 0 1 0 1 0 1 1 1 0 1 0 0 1 0 2 1 0 0 1 1 1 2 1 0 2 0 1 0 1 1 1 0 1 1 1 1 1 0 2 1 1 1 0 0 0 1 0 1 1 0 1 0 1 0 0 1 1 2 2 1 1 0 0 0 1 1 1 1 0 0 0 1 0 0 1 0 1 0 1 0 0 0 0 1 0 0 0 1 0 0 1 0 0 0 0 0 1 0 0 0 0 0 0 0 0 0 0 1 0 0 1 1 0 1 0 0 1 0 0 0 0 0 0 1 1 1 0 0 0 0 0 1 0 0 1 0 0 0 0 0 1 1 1 0 1 0 0 0 1 0 0 0 0 0 1 0 0 0 0 0 0 0 1 0 0 0 0 0 0 0 0 0 0 1 0 0 1 0 1 1 0 1 0 1 1 1 0 1 0 0 2 0 1 2 1 1 1 1 2 0 0 1 0 0 1 2 1 0 0 1 0 0 0 0 0 0 0 0 0 0 0 0 0 0 1 0 0 0 1 1 0 1 1 0 0 1 0 1 0 0 1 0 0 0 0 0 1 0 0 0 0 1 0 0 2 0 1 1 0 0 1 0 0 0 1 0 1 1 0 0 1 0 0 1 0 1 1 1 0 1 1 0 1 0 0 0 0 1 0 0 1 0 0 0 0 1 0 0 0 0 1 0 1 1 1 1 1 0 1 1 1 1 1 1 0 1 0 1 1 1 0 1 0 0 0 1 0 1 0 0 0 0 0 0 0 1 0 1 1 1 1 0 1 0 0 0 0 0 1 1 0 0 2 1 0 0 2 0 0 0 0 1 1 2 0 1 0 0 1 1 2 1 2 1 1 1 1 0 2 0 0 0 1 1 1 1 0 1 0 1 1 1 2 2 2
HiC_1_14872402 1 14872402 0 0 0 2 1 1 1 1 1 2 1 0 1 1 1 2 1 2 1 2 1 0 1 0 1 1 1 0 1 1 0 2 0 1 1 1 1 1 0 1 0 1 1 1 1 1 0 0 1 2 1 1 0 1 0 0 1 2 2 2 1 1 0 1 0 1 0 1 1 1 0 1 0 0 1 0 2 1 0 0 1 1 1 2 1 0 2 0 1 0 1 1 1 0 1 1 1 1 1 0 2 1 1 1 0 0 0 1 0 1 1 0 1 0 1 0 0 1 1 2 2 1 1 0 0 0 1 1 1 1 0 0 0 1 0 0 1 0 1 0 1 0 0 0 0 1 0 0 0 1 0 0 1 0 0 0 0 0 1 0 0 0 0 0 0 0 0 0 0 1 0 0 1 1 0 1 0 0 1 0 0 0 0 0 0 1 1 1 0 0 0 0 0 1 0 0 1 0 0 0 0 0 1 1 1 0 1 0 0 0 1 0 0 0 0 0 1 0 0 0 0 0 0 0 1 0 0 0 0 0 0 0 0 0 0 1 0 0 1 0 1 1 0 1 0 1 1 1 0 1 0 0 2 0 1 2 1 1 1 1 2 0 0 1 1 0 1 2 1 0 0 1 0 0 0 0 0 0 0 0 0 0 0 0 0 0 1 0 0 0 1 1 0 1 1 0 0 1 0 1 2 2 1 0 0 0 0 0 1 0 0 0 0 1 0 0 2 0 1 1 0 0 1 0 0 0 1 0 1 1 0 0 1 0 0 1 0 1 1 1 0 1 1 0 1 0 0 0 0 1 0 0 1 0 0 0 0 1 0 0 0 0 1 0 1 1 1 1 1 0 1 1 1 1 1 1 0 1 0 1 1 1 0 1 0 0 0 1 0 1 0 0 0 0 0 0 0 1 0 1 1 1 1 0 1 0 0 0 0 0 1 1 0 0 2 1 0 0 2 0 0 0 0 1 1 2 0 1 0 0 1 1 2 1 2 1 1 1 1 0 2 0 0 0 1 1 1 1 0 1 0 1 1 1 2 2 2
HiC_1_14872456 1 14872456 0 0 0 2 1 1 1 1 1 2 1 0 1 1 1 2 1 2 1 2 1 0 1 0 1 1 1 0 1 1 0 2 0 1 1 1 1 1 0 1 0 1 1 1 1 1 0 0 1 2 1 1 0 1 0 0 1 2 2 2 1 1 0 1 0 1 0 1 1 1 0 1 0 0 1 0 2 1 0 0 1 1 1 2 1 0 2 0 1 0 1 1 1 0 1 1 1 1 1 0 2 1 1 1 0 0 0 1 0 1 1 0 1 0 1 0 0 1 1 2 2 1 1 0 0 0 1 1 1 1 0 0 0 1 0 0 1 0 1 0 1 0 0 0 0 1 0 0 0 1 0 0 1 0 0 0 0 0 1 0 0 0 0 0 0 0 0 0 0 1 0 0 1 1 0 1 0 0 1 0 0 0 0 0 0 1 1 1 0 0 0 0 0 1 0 0 1 0 0 0 0 0 1 1 1 0 1 0 0 0 1 0 0 0 0 0 1 0 0 0 0 0 0 0 1 0 0 0 0 0 0 0 0 0 0 1 0 0 1 0 1 1 0 1 0 1 1 1 0 1 0 0 2 0 1 2 1 1 1 1 2 0 0 1 1 0 2 2 1 0 0 1 0 0 0 0 0 0 0 0 0 0 0 0 0 0 1 0 0 0 1 1 0 1 1 0 0 1 0 1 2 2 1 0 0 0 2 0 1 0 0 0 0 1 0 0 2 0 1 1 0 0 1 0 0 0 1 0 1 1 0 0 1 0 0 1 0 1 1 1 0 1 1 0 1 0 0 0 0 1 0 0 1 0 0 0 0 1 0 0 0 0 1 0 1 1 1 1 1 0 1 1 1 1 1 1 0 1 0 1 1 1 0 1 0 0 0 1 0 1 0 0 0 0 0 0 0 1 0 1 1 1 1 0 1 0 0 0 0 0 1 1 0 0 2 1 0 0 2 0 0 0 0 1 1 2 0 1 0 0 1 1 2 1 2 1 1 1 1 0 2 0 0 0 1 1 1 1 0 1 0 1 1 1 2 2 2
HiC_1_14872459 1 14872459 0 0 0 2 1 1 1 1 1 2 1 0 1 1 1 2 1 2 1 2 1 0 1 0 1 1 1 0 1 1 0 2 0 1 1 1 1 1 0 1 0 1 1 1 1 1 0 0 1 2 1 1 0 1 0 0 1 2 2 2 1 1 0 1 0 1 0 1 1 1 0 1 0 0 1 0 2 1 0 0 1 1 1 2 1 0 2 0 1 0 1 1 1 0 1 1 1 1 1 0 2 1 1 1 0 0 0 1 0 1 1 0 1 0 1 0 0 1 1 2 2 1 1 0 0 0 1 1 1 1 0 0 0 1 0 0 1 0 1 0 1 0 0 0 0 1 0 0 0 1 0 0 1 0 0 0 0 0 1 0 0 0 0 0 0 0 0 0 0 1 0 0 1 1 0 1 0 0 1 0 0 0 0 0 0 1 1 1 0 0 0 0 0 1 0 0 1 0 0 0 0 0 1 1 1 0 1 0 0 0 1 0 0 0 0 0 1 0 0 0 0 0 0 0 1 0 0 0 0 0 0 0 0 0 0 1 0 0 1 0 1 1 0 1 0 1 1 1 0 1 0 0 2 0 1 2 1 1 1 1 0 0 0 1 1 0 0 0 1 0 0 1 0 0 0 0 0 0 0 0 0 0 0 0 0 0 1 0 0 0 1 1 0 1 1 0 0 1 0 1 2 2 0 0 0 0 0 0 1 0 0 0 0 1 0 0 2 0 1 1 0 0 1 0 0 0 1 0 1 1 0 0 1 0 0 1 0 1 1 1 0 1 1 0 1 0 0 0 0 1 0 0 1 0 0 0 0 1 0 0 0 0 1 0 1 1 1 1 1 0 1 1 1 1 1 1 0 1 0 1 1 1 0 1 0 0 0 1 0 1 0 0 0 0 0 0 0 1 0 1 1 1 1 0 1 0 0 0 0 0 1 1 0 0 2 1 0 0 2 0 0 0 0 1 1 2 0 1 0 0 1 1 2 1 2 1 1 1 1 0 2 0 0 0 1 1 1 1 0 1 0 1 1 1 2 2 2
HiC_1_14949476 1 14949476 0 0 0 2 1 2 1 1 1 2 1 0 1 1 1 2 1 2 1 2 1 0 1 0 1 1 1 0 1 1 0 2 0 1 1 1 1 1 0 1 0 1 1 1 1 1 0 0 1 2 1 1 0 1 0 0 1 2 2 2 1 1 0 1 0 1 0 1 1 1 0 1 0 0 1 0 2 1 0 0 1 1 1 2 1 0 2 0 1 0 1 1 1 0 1 1 1 1 1 0 2 1 1 1 0 0 0 1 0 1 1 0 1 0 1 0 0 1 1 2 2 1 1 0 0 0 1 1 1 1 0 0 0 1 0 0 1 0 1 0 1 0 0 0 0 1 0 0 0 1 0 0 1 0 0 0 0 0 1 0 0 0 0 0 0 0 0 0 0 1 0 0 1 1 0 1 0 0 1 0 0 0 0 0 0 1 1 1 0 0 0 0 0 1 0 0 1 0 0 0 0 0 1 1 1 0 1 0 0 0 1 0 0 0 0 0 1 0 0 0 0 0 0 0 1 0 0 0 0 0 0 0 0 0 0 1 0 0 1 0 1 1 0 1 0 1 1 1 0 1 0 0 2 0 1 2 1 1 1 1 0 0 0 1 0 0 0 0 1 0 0 0 0 0 0 0 0 0 0 0 0 0 0 0 0 0 1 0 0 0 1 1 0 1 1 0 0 1 0 1 0 0 0 0 0 0 0 0 1 0 0 0 0 1 0 0 2 0 1 1 0 0 1 0 0 0 1 0 1 1 0 0 1 0 0 1 0 1 1 1 0 1 1 0 1 0 0 0 0 1 0 0 1 0 0 0 0 1 0 0 0 0 1 0 1 1 1 1 1 0 1 1 1 1 1 1 0 1 0 1 1 1 0 1 0 0 0 1 0 1 0 0 0 0 0 0 0 1 0 1 1 1 1 0 1 0 0 0 0 0 1 1 0 0 2 1 0 0 2 0 0 0 0 1 1 2 0 1 0 0 1 1 2 1 2 1 1 1 1 0 2 0 0 0 1 1 0 1 0 1 0 1 1 1 2 2 2
HiC_1_14985906 1 14985906 0 0 0 2 1 2 1 1 1 2 1 0 1 1 1 2 1 2 1 2 1 0 1 0 1 1 1 0 1 1 0 2 0 1 1 1 1 1 0 1 0 1 1 1 1 1 0 0 1 2 1 1 0 1 0 0 1 2 2 2 1 1 0 1 0 1 0 1 1 1 0 1 0 0 1 0 2 1 0 0 1 1 1 2 1 0 2 0 1 0 1 1 1 0 1 1 1 1 1 0 2 1 1 1 0 0 0 1 0 1 1 0 1 0 1 0 0 1 1 2 2 1 1 0 0 0 1 1 1 1 0 0 0 1 0 0 1 0 1 0 1 0 0 0 0 1 0 0 0 1 0 0 1 0 0 0 0 0 1 0 0 0 0 0 0 0 0 0 0 1 0 0 1 1 0 1 0 0 1 0 0 0 0 0 0 1 1 1 0 0 0 0 0 1 0 0 1 0 0 0 0 0 1 1 1 0 1 0 0 0 1 0 0 0 0 0 1 0 0 0 0 0 0 0 1 0 0 0 0 0 0 0 0 0 0 1 0 0 1 0 1 1 0 1 0 1 1 1 0 1 0 0 2 0 1 2 1 1 1 1 0 0 0 1 0 0 0 0 1 0 0 0 0 0 0 0 0 0 0 0 0 0 0 0 0 0 1 0 0 0 1 1 0 1 1 0 0 1 0 1 0 0 0 0 0 0 0 0 1 0 0 0 0 1 0 0 2 0 1 1 0 0 1 0 0 0 1 0 1 1 0 0 1 0 0 1 0 1 1 1 0 1 1 0 1 0 0 0 0 1 0 0 1 0 0 0 0 1 0 0 0 0 1 0 1 1 1 1 1 0 1 1 1 1 1 1 0 1 0 1 1 1 0 1 0 0 0 1 0 1 0 0 0 0 0 0 0 1 0 1 1 1 1 0 1 0 0 0 0 0 1 1 0 0 2 1 0 0 2 0 0 0 0 1 1 2 0 1 0 0 1 1 2 1 2 1 1 1 1 0 2 0 0 0 1 1 0 1 0 1 0 1 1 1 2 2 1
HiC_1_14985940 1 14985940 2 1 1 0 0 0 1 0 0 0 0 2 1 0 0 0 1 0 0 0 0 0 0 1 1 0 1 1 1 0 1 0 1 1 0 0 0 1 1 1 1 1 0 1 0 1 1 1 0 0 1 0 1 1 1 1 0 0 0 0 1 1 1 1 0 1 1 1 1 0 1 0 1 1 1 1 0 1 1 1 1 1 0 0 1 1 0 0 0 1 0 0 0 2 1 1 0 0 1 1 0 0 0 1 1 2 0 1 0 0 1 1 0 1 1 1 1 1 1 0 0 0 0 1 0 1 0 1 1 0 1 2 1 0 2 1 1 1 1 1 0 1 2 1 1 1 1 0 1 1 1 2 1 0 1 0 2 1 1 2 0 2 1 2 2 2 2 1 0 1 1 2 0 0 1 1 2 1 1 2 2 2 1 1 2 1 1 1 0 2 1 1 1 1 2 2 0 1 2 1 1 1 1 1 0 1 1 1 2 1 0 2 1 0 1 2 1 1 1 1 2 0 0 0 0 1 0 1 0 1 1 1 1 1 2 1 1 2 0 1 1 0 0 1 2 1 1 1 2 1 2 0 0 2 0 0 0 1 1 1 0 1 1 0 1 2 0 0 0 1 1 0 2 1 2 0 1 1 0 2 1 1 2 1 2 1 0 1 1 2 1 1 2 0 0 1 2 1 0 1 0 0 1 1 1 1 0 1 1 2 1 2 0 1 1 2 0 0 1 1 2 2 0 1 1 2 1 2 1 0 1 1 1 1 2 0 1 1 1 1 1 0 0 1 1 2 2 1 1 1 1 2 1 2 2 1 1 1 1 1 1 1 0 0 1 1 1 0 1 1 0 1 1 0 0 1 2 1 1 1 0 1 1 1 0 1 1 0 1 1 1 2 1 2 1 0 1 0 1 1 1 0 1 2 1 2 0 1 1 0 1 1 1 1 0 0 1 1 0 1 1 1 1 1 1 0 1 1 1 1 1 1 0 1 0 1 1 1 1 1 0 1 1 1 0 1 1 0 1 1 0 0 1 0 0 0 0
HiC_1_14985988 1 14985988 0 0 0 2 1 2 1 1 1 2 1 0 1 1 1 2 1 2 1 2 1 0 1 0 1 1 1 0 1 1 0 2 0 1 1 1 1 1 0 1 0 1 1 1 1 1 0 0 1 2 1 1 0 1 0 0 1 2 2 2 1 1 0 1 0 1 0 1 1 1 0 1 0 0 1 0 2 1 0 0 1 1 1 2 1 0 2 0 1 0 1 1 1 0 1 1 1 1 1 0 2 1 1 1 0 0 0 1 0 1 1 0 1 0 1 0 0 1 1 2 2 1 1 0 0 0 1 1 1 1 0 0 0 1 0 0 1 0 1 0 1 0 0 0 0 1 0 0 0 1 0 0 1 0 0 0 0 0 1 0 0 0 0 0 0 0 0 0 0 1 0 0 1 1 0 1 0 0 1 0 0 0 0 0 0 1 1 1 0 0 0 0 0 1 0 0 1 0 0 0 0 0 1 1 1 0 1 0 0 0 1 0 0 0 0 0 1 0 0 0 0 0 0 0 1 0 0 0 0 0 0 0 0 0 0 1 0 0 1 0 1 1 0 1 0 1 1 1 0 1 0 0 2 0 1 2 1 1 1 1 0 0 0 1 1 0 0 0 1 0 0 0 0 0 0 0 0 0 0 0 0 0 0 0 0 0 1 0 0 0 1 1 0 1 1 0 0 1 0 1 0 0 0 0 0 0 0 0 1 0 0 0 0 1 0 0 2 0 1 1 0 0 1 0 0 0 1 0 1 1 0 0 1 0 0 1 0 1 1 1 0 1 1 0 1 0 0 0 0 1 0 0 1 0 0 0 0 1 0 0 0 0 1 0 1 1 1 1 1 0 1 1 1 1 1 1 0 1 0 1 1 1 0 1 0 0 0 1 0 1 0 0 0 0 0 0 0 1 0 1 1 1 1 0 1 0 0 0 0 0 1 1 0 0 2 1 0 0 2 0 0 0 0 1 1 2 0 1 0 0 1 1 2 1 2 1 1 1 1 0 2 0 0 0 1 1 0 1 0 1 0 1 1 1 2 2 2
HiC_1_15130682 1 15130682 0 0 0 2 1 2 1 1 1 2 1 0 1 1 1 2 1 1 1 2 0 0 1 0 1 1 0 0 1 1 0 1 0 1 1 1 1 1 0 1 0 1 1 1 1 1 0 0 1 2 1 1 0 1 0 0 1 2 2 2 1 1 0 1 0 1 0 1 1 1 0 1 0 0 1 0 2 1 0 0 0 1 1 2 1 0 2 0 1 0 1 1 1 0 1 1 1 1 1 0 2 1 1 1 0 0 0 1 0 1 1 0 1 0 2 0 0 1 1 2 2 1 1 0 0 0 1 1 1 1 0 0 0 1 0 0 1 0 1 0 1 0 0 0 0 1 0 0 0 1 0 0 1 0 0 0 0 0 1 0 0 0 0 0 0 0 0 0 0 1 0 0 1 1 0 1 0 0 1 0 0 0 0 0 0 1 1 1 0 0 0 0 0 1 0 0 1 0 0 0 0 0 1 1 1 0 1 0 0 0 1 0 0 0 0 0 1 0 0 0 0 0 0 0 1 0 0 0 0 0 0 0 0 0 0 1 0 0 1 0 1 1 0 1 0 1 1 1 0 1 0 0 2 0 1 2 1 1 1 1 0 0 0 1 1 0 0 0 1 0 0 0 0 0 0 0 0 0 0 0 0 0 0 0 0 0 1 1 0 0 1 1 0 1 1 0 0 1 0 1 0 0 0 0 0 0 2 0 1 0 0 0 0 1 0 0 2 0 1 1 0 0 1 0 0 0 1 1 1 1 0 0 1 0 0 1 0 1 1 1 0 1 1 0 1 0 0 0 0 1 0 0 1 0 0 0 0 1 0 0 0 0 1 0 1 1 1 1 1 0 1 1 1 1 1 1 0 1 0 1 1 1 0 1 0 0 0 1 0 1 0 0 0 0 0 0 0 1 0 1 1 1 1 0 1 0 0 0 0 0 1 1 0 0 2 1 0 0 2 0 0 0 0 1 1 2 0 1 0 0 0 1 2 1 1 1 1 1 1 0 2 0 0 0 1 1 0 0 0 1 0 1 1 1 2 2 2
HiC_1_15134298 1 15134298 2 1 1 0 0 0 1 0 0 0 0 2 1 0 0 0 1 0 0 0 0 0 0 1 1 0 1 1 1 0 1 0 1 1 0 0 0 1 1 1 1 1 0 1 0 1 1 1 0 0 1 0 1 1 1 1 0 0 0 0 1 1 1 1 0 1 1 1 1 0 1 0 1 1 1 1 0 1 1 1 1 1 0 0 1 1 0 0 0 1 0 0 0 2 1 1 0 0 1 1 0 0 0 1 1 2 0 1 0 0 1 1 0 1 0 1 1 1 1 0 0 0 0 1 0 1 0 1 1 0 0 2 1 0 2 1 1 1 1 1 0 1 2 1 1 1 1 0 1 1 1 2 1 0 1 0 2 1 1 2 0 2 1 2 2 2 2 1 0 1 1 2 0 0 1 1 2 1 1 2 2 2 1 1 2 1 1 1 0 2 1 1 1 1 2 2 0 1 2 1 1 1 1 1 0 1 1 1 2 1 0 2 1 0 1 2 1 1 1 1 2 0 0 0 0 1 0 1 0 1 1 1 1 1 2 1 1 2 0 1 0 0 0 1 2 1 1 1 2 1 2 0 0 2 0 0 0 1 1 1 0 2 1 0 0 2 0 0 0 0 0 0 1 1 2 0 0 0 0 2 1 1 2 1 2 1 0 1 1 2 1 1 2 0 0 1 2 1 0 1 0 0 1 1 1 1 0 1 1 2 1 2 0 1 1 2 0 0 1 1 2 2 1 1 1 2 1 1 1 0 1 1 1 1 2 0 1 1 1 1 1 0 0 1 1 2 2 1 1 1 1 2 1 2 2 1 1 1 1 1 1 1 0 0 1 1 1 0 1 1 0 1 1 0 0 1 2 1 1 1 0 1 1 1 0 1 1 0 1 1 1 2 1 2 1 0 1 0 1 1 1 0 1 2 1 1 0 1 1 0 1 1 1 1 0 0 1 0 0 1 1 1 1 1 1 0 1 1 1 1 1 1 0 1 0 1 1 1 1 1 0 1 1 1 0 1 1 0 1 1 0 0 1 0 0 0 0
HiC_1_15134309 1 15134309 0 0 0 2 1 2 1 1 1 2 1 0 1 1 1 2 1 1 1 2 0 0 1 0 1 1 0 0 1 1 0 1 0 1 1 1 1 1 0 1 0 1 1 1 1 1 0 0 1 2 1 1 0 1 0 0 1 2 2 2 1 1 0 1 0 1 0 1 1 1 0 1 0 0 1 0 2 1 0 0 0 1 1 2 1 0 2 0 1 0 1 1 1 0 1 1 1 1 1 0 2 1 1 1 0 0 0 1 0 1 1 0 1 0 2 0 0 1 1 2 2 1 1 0 0 0 1 1 1 1 0 0 0 1 0 0 1 0 1 0 1 0 0 0 0 1 0 0 0 1 0 0 1 1 0 0 0 0 1 0 0 0 0 0 0 0 0 0 0 1 0 0 1 1 0 1 0 0 1 0 0 0 0 0 0 1 1 1 0 0 0 0 0 1 0 0 1 0 0 0 0 0 1 1 1 0 1 0 0 0 1 0 0 0 0 0 1 0 0 0 0 0 0 0 1 0 0 0 0 0 0 0 0 0 0 1 0 0 1 0 2 1 0 1 0 1 1 1 0 1 0 0 2 0 1 2 1 1 1 1 0 0 0 1 0 0 0 0 1 0 0 0 0 0 0 0 0 0 0 0 0 0 0 0 0 0 1 1 0 0 1 1 0 1 1 0 0 1 0 1 0 0 0 0 0 0 0 0 1 0 0 0 0 1 0 0 2 0 1 1 0 0 1 0 0 0 1 1 1 1 0 0 1 0 0 1 0 1 1 1 0 1 1 0 1 0 0 0 0 1 0 0 1 0 0 0 0 1 0 0 0 0 1 0 1 1 1 1 1 0 1 1 1 1 1 1 0 1 0 1 1 1 0 1 0 0 0 1 0 1 0 0 0 0 0 0 0 1 0 1 1 1 1 0 1 0 0 0 0 0 1 1 0 0 2 1 0 0 2 0 0 0 0 1 1 2 0 1 0 0 0 1 2 1 1 1 1 1 1 0 2 0 0 0 1 1 0 1 0 1 0 1 1 1 2 2 2
HiC_1_15149310 1 15149310 0 0 1 2 2 2 1 1 1 2 1 0 1 1 2 2 1 2 2 2 1 0 2 1 1 2 1 1 1 1 1 2 0 1 1 2 2 1 1 1 1 1 1 1 2 1 1 1 1 2 1 2 1 1 1 1 2 2 2 2 1 1 1 1 0 1 1 1 1 2 1 2 1 1 1 1 2 1 1 1 1 1 1 2 1 1 2 1 2 1 1 2 2 0 1 1 1 2 1 1 2 2 2 1 0 0 1 1 1 2 1 1 2 1 2 1 1 1 1 2 2 1 1 1 1 1 1 1 1 2 1 0 1 1 0 1 1 0 1 0 1 0 0 0 0 1 0 1 0 1 1 0 1 1 0 0 0 0 1 0 0 0 1 0 0 0 0 0 0 1 0 0 1 1 0 1 0 0 1 0 0 0 1 0 0 1 1 1 1 0 0 0 0 1 0 0 1 1 0 0 0 0 1 1 1 0 1 0 0 0 2 0 0 0 0 0 1 0 0 0 0 0 0 0 1 0 1 0 0 0 0 1 0 0 0 1 0 0 1 0 1 1 0 1 0 1 1 1 0 1 0 0 2 0 1 2 1 1 1 1 2 0 1 1 1 0 1 2 2 0 0 1 0 0 0 2 1 0 0 0 0 0 0 0 0 0 1 1 0 0 1 1 0 2 1 1 0 1 1 1 2 2 1 0 0 0 2 0 1 0 0 0 0 1 0 0 2 0 1 1 0 0 1 0 0 0 1 1 1 1 0 0 1 1 0 1 0 1 1 1 0 1 1 0 1 0 0 1 0 1 0 0 1 0 0 0 0 1 0 1 0 0 1 1 1 1 1 1 1 0 1 1 1 1 1 1 0 1 0 1 1 1 1 1 0 0 0 1 0 1 0 0 0 0 1 1 0 1 0 1 1 2 1 0 1 0 0 0 0 0 1 1 1 1 2 1 1 0 2 1 1 1 1 1 1 2 1 1 1 1 1 1 2 1 2 1 1 1 1 1 2 1 1 1 2 1 0 2 1 1 1 2 1 2 2 2 2
HiC_1_15149363 1 15149363 0 0 1 2 2 2 1 1 1 2 1 0 1 1 2 2 1 2 2 2 1 0 2 1 1 2 1 1 1 1 1 2 0 1 1 2 2 1 1 1 1 1 1 1 2 1 1 1 1 2 1 2 1 1 1 1 2 2 2 2 1 1 1 1 0 1 1 1 1 2 1 2 1 1 1 1 2 1 1 1 1 1 1 2 1 1 2 1 2 1 1 2 2 0 1 1 1 2 1 1 2 2 2 1 0 0 1 1 1 2 1 1 2 1 2 1 1 1 1 2 2 1 1 1 1 1 1 1 1 2 1 0 1 1 0 1 1 0 1 0 1 0 0 0 0 1 0 1 0 1 1 0 1 1 0 0 0 0 1 0 0 0 1 0 0 0 0 0 0 1 0 0 1 1 0 1 0 0 1 0 0 0 1 0 0 1 1 1 1 0 0 0 0 1 0 0 1 1 0 0 0 0 1 1 1 0 1 0 0 0 2 0 0 0 0 0 1 0 0 0 0 0 0 0 1 0 1 0 0 0 0 1 0 0 0 1 0 0 1 0 1 1 0 1 0 1 1 1 0 1 0 0 2 0 1 2 1 1 1 1 2 0 1 1 1 0 1 2 2 0 0 1 0 0 0 2 1 0 0 0 0 0 0 0 0 0 1 1 0 0 1 1 0 2 1 1 0 1 1 1 2 2 1 0 0 0 2 0 1 0 0 0 0 1 0 0 2 0 1 1 0 0 1 0 0 0 1 1 1 1 0 0 1 1 0 1 0 1 1 1 0 1 1 0 1 0 0 1 0 1 0 0 1 0 0 0 0 1 0 1 0 0 1 1 1 1 1 1 1 0 1 1 1 1 1 1 0 1 0 1 1 1 1 1 0 0 0 1 0 1 0 0 0 0 1 1 0 1 0 1 1 2 1 0 1 0 0 0 0 0 1 1 1 1 2 1 1 0 2 1 1 1 1 1 1 2 1 1 1 1 1 1 2 1 2 1 1 1 1 1 2 1 1 1 2 1 0 2 1 1 1 2 1 2 2 2 2
HiC_1_15228234 1 15228234 0 0 0 1 1 0 1 1 1 1 0 0 1 1 1 1 1 1 1 1 0 0 1 0 1 1 0 0 1 1 0 1 0 1 1 1 1 0 0 1 0 1 1 1 1 1 0 0 1 1 1 1 0 1 0 0 1 1 1 1 1 1 0 1 0 1 0 1 1 1 0 1 0 0 1 0 1 1 0 0 0 1 1 1 1 0 1 0 1 0 1 1 1 0 0 1 1 1 1 0 1 1 1 1 0 0 0 1 0 1 1 0 1 0 1 0 0 1 1 1 2 1 1 0 0 0 1 1 1 1 0 0 0 1 0 0 1 0 1 0 1 0 0 0 0 1 0 0 0 1 0 0 1 0 0 0 0 0 1 0 0 0 0 0 0 0 0 0 0 1 0 0 1 1 0 1 0 0 1 0 0 0 0 0 0 1 1 1 0 0 0 0 0 1 0 0 1 0 0 0 0 0 1 1 1 0 0 0 0 0 1 0 0 0 0 0 1 0 0 0 0 0 0 0 1 0 0 0 0 0 0 0 0 0 0 1 0 0 1 0 1 1 0 1 0 1 1 1 0 1 0 0 2 0 1 1 1 1 1 1 2 0 0 1 1 0 2 2 1 0 0 0 0 0 0 1 0 0 0 0 0 0 0 0 0 0 1 1 0 0 1 1 0 1 1 0 0 1 0 1 0 0 0 0 0 0 0 0 1 0 0 0 0 1 0 0 1 0 1 1 0 0 1 0 0 0 1 1 1 1 0 0 1 0 0 1 0 1 1 0 0 1 1 0 1 0 0 0 0 1 0 0 1 0 0 0 0 1 0 0 0 0 1 0 1 1 1 1 1 0 1 1 1 1 1 1 0 1 0 1 1 1 0 1 0 0 0 1 0 1 0 0 0 0 0 0 0 1 0 1 1 1 0 0 1 0 0 0 0 0 1 1 0 0 1 1 0 0 1 0 0 0 0 1 1 1 0 1 0 0 0 1 1 1 1 1 1 1 1 0 1 0 0 0 1 1 0 0 0 1 0 1 1 1 1 1 1
HiC_1_15228342 1 15228342 1 1 0 1 0 0 1 1 1 1 1 0 1 1 1 1 1 0 0 1 0 0 1 0 1 1 1 1 1 0 0 1 0 1 1 1 0 1 0 1 0 1 1 1 1 1 0 0 1 1 1 1 0 0 0 1 1 1 1 1 1 1 0 1 1 1 0 1 0 1 0 1 0 1 1 0 1 1 0 0 0 0 1 1 1 1 1 0 1 1 0 1 1 0 1 0 0 0 1 0 1 1 1 1 0 0 0 1 0 1 1 1 1 0 1 1 0 1 1 1 0 0 0 0 0 1 1 1 1 1 0 0 1 1 1 1 1 0 1 0 1 0 1 0 0 1 0 1 0 0 1 0 1 0 0 0 0 0 1 0 0 1 0 1 1 1 1 0 0 1 0 1 1 1 0 0 0 1 1 0 0 0 1 0 0 1 1 1 1 0 1 0 0 1 0 1 1 1 1 0 0 0 1 1 0 0 1 0 0 0 1 0 0 0 0 1 0 0 0 0 0 0 0 0 1 0 0 0 0 0 0 1 0 0 0 1 0 0 1 0 0 1 0 1 0 0 1 1 1 1 0 0 0 0 1 1 0 1 1 1 0 1 1 1 1 0 0 0 1 0 0 1 0 0 1 0 0 0 1 0 0 1 0 0 1 1 0 0 0 1 1 1 1 1 1 1 0 1 0 1 0 2 0 0 0 0 0 0 0 0 0 1 0 1 1 0 1 0 0 0 0 0 1 0 0 0 0 1 1 1 0 0 0 1 0 0 0 0 0 1 0 0 0 0 1 0 0 1 0 1 0 0 0 0 1 0 0 1 0 1 0 0 0 0 1 0 1 0 1 1 1 1 1 0 0 1 1 1 1 1 1 0 0 1 0 0 1 0 0 0 0 0 0 0 1 1 0 1 0 1 1 1 1 1 1 0 0 0 0 0 1 1 0 0 1 1 1 0 1 0 0 1 0 1 0 1 1 1 1 0 1 1 1 1 1 1 0 1 1 0 1 0 0 1 1 1 0 1 0 1 0 1 1 1 1 1 1
HiC_1_15228367 1 15228367 0 0 1 0 1 0 0 0 0 0 1 0 0 0 1 0 0 1 1 0 1 0 1 1 0 1 1 1 0 0 1 1 0 0 0 1 1 0 1 0 1 0 0 0 1 0 1 1 0 0 0 1 1 0 1 1 1 0 0 0 0 0 1 0 0 0 1 0 0 1 1 1 1 1 0 1 0 0 1 1 1 0 0 0 0 1 0 1 1 1 0 1 1 0 0 0 0 1 0 1 0 1 1 0 0 0 1 0 1 1 0 1 1 1 0 1 1 0 0 0 0 0 0 1 1 1 0 0 0 1 1 0 1 0 0 1 0 0 0 0 0 0 0 0 0 0 0 1 0 0 1 0 0 1 0 0 0 0 0 0 0 0 1 0 0 0 0 0 0 0 0 0 0 0 0 0 0 0 0 0 0 0 1 0 0 0 0 0 1 0 0 0 0 0 0 0 0 1 0 0 0 0 0 0 0 0 0 0 0 0 1 0 0 0 0 0 0 0 0 0 0 0 0 0 0 0 1 0 0 0 0 1 0 0 0 0 0 0 0 0 0 0 0 0 0 0 0 0 0 0 0 0 0 0 0 0 0 0 0 0 0 0 1 0 0 0 0 0 1 0 0 0 0 0 0 1 1 0 0 0 0 0 0 0 0 0 0 0 0 0 0 0 0 1 0 1 0 0 1 0 0 0 0 0 0 0 0 0 0 0 0 0 0 0 0 0 0 0 0 0 0 0 0 0 0 0 0 0 0 0 0 0 0 1 0 0 0 0 0 0 0 0 0 0 0 0 0 1 0 0 0 0 0 0 0 0 0 0 0 1 0 0 0 1 0 0 0 0 0 0 0 0 0 0 0 0 0 0 0 0 0 0 1 0 0 0 0 0 0 0 0 0 0 0 1 1 0 0 0 0 0 1 0 0 0 0 0 0 0 0 0 0 1 1 0 0 1 0 0 1 1 1 1 0 0 0 1 0 1 1 1 0 0 0 1 0 0 0 0 1 0 1 1 1 1 0 0 1 1 0 1 1 0 1 0 0 0
HiC_1_15228370 1 15228370 1 1 0 1 0 0 1 1 1 1 1 0 1 1 1 1 1 0 0 1 0 0 1 0 1 1 1 1 1 0 0 1 0 1 1 1 0 1 0 1 0 1 1 1 1 1 0 0 1 1 1 1 0 0 0 1 1 1 1 1 1 1 0 1 1 1 0 1 0 1 0 1 0 1 1 0 1 1 0 0 0 0 1 1 1 1 1 0 1 1 0 1 1 0 1 0 0 0 1 0 1 1 1 1 0 0 0 1 0 1 1 1 1 0 1 1 0 1 1 1 0 0 0 0 0 1 1 1 1 1 0 0 1 1 1 1 1 0 1 0 1 0 1 0 0 1 0 1 0 0 1 0 1 0 0 0 0 0 1 0 0 1 0 1 1 1 1 0 0 1 0 1 1 1 0 0 0 1 1 0 0 0 1 0 0 1 1 1 1 0 1 0 0 1 0 1 1 1 1 0 0 0 1 1 0 0 1 0 0 0 1 0 0 0 0 1 0 0 0 0 0 0 0 0 1 0 0 0 0 0 0 1 0 0 0 1 0 0 1 0 0 1 0 1 0 0 1 1 1 1 0 0 0 0 1 1 0 1 1 1 0 1 1 1 1 0 0 0 1 0 0 0 0 0 1 0 0 0 1 0 0 1 0 0 1 1 0 0 0 1 1 1 1 1 1 1 0 1 0 1 0 2 0 0 0 0 0 0 0 0 0 1 0 1 1 0 1 0 0 0 0 0 1 0 0 0 0 1 1 1 0 0 0 1 0 0 0 0 0 1 0 0 0 0 1 0 0 1 0 1 0 0 0 0 1 0 0 1 0 1 0 0 0 0 1 0 1 0 1 1 1 1 1 0 0 1 1 1 1 1 1 0 0 1 0 0 1 0 0 0 0 0 0 0 1 1 0 1 0 1 1 1 1 1 1 0 0 0 0 0 1 1 0 0 1 1 1 0 1 0 0 1 0 1 0 1 1 1 1 0 1 1 1 1 1 1 0 1 1 0 1 0 0 1 1 1 0 1 0 1 0 1 1 1 1 1 1
HiC_1_15228373 1 15228373 1 1 0 1 0 0 1 1 1 1 1 0 1 1 1 1 1 0 0 1 0 0 1 0 1 1 1 1 1 0 0 1 0 1 1 1 0 1 0 1 0 1 1 1 1 1 0 0 1 1 1 1 0 0 0 1 1 1 1 1 1 1 0 1 1 1 0 1 0 1 0 1 0 1 1 0 1 1 0 0 0 0 1 1 1 1 1 0 1 1 0 1 1 0 1 0 0 0 1 0 1 1 1 1 0 0 0 1 0 1 1 1 1 0 1 1 0 1 1 1 0 0 0 0 0 1 1 1 1 1 0 0 1 1 1 1 1 0 1 0 1 0 1 0 0 1 0 1 0 0 1 0 1 0 0 0 0 0 1 0 0 1 0 1 1 1 1 0 0 1 0 1 1 1 0 0 0 1 1 0 0 0 1 0 0 1 1 1 1 0 1 0 0 1 0 1 1 1 1 0 0 0 1 1 0 0 1 0 0 0 1 0 0 0 0 1 0 0 0 0 0 0 0 0 1 0 0 0 0 0 0 1 0 0 0 1 0 0 1 0 0 1 0 1 0 0 1 1 1 1 0 0 0 0 1 1 0 1 1 1 0 1 1 1 1 0 0 0 1 0 0 1 0 0 1 0 0 0 1 0 0 1 0 0 1 1 0 0 0 1 1 1 1 1 1 1 0 1 0 1 0 2 0 0 0 0 0 0 0 0 0 1 0 1 1 0 1 0 0 0 0 0 1 0 0 0 0 1 1 1 0 0 0 1 0 0 0 0 0 1 0 0 0 0 1 0 0 1 0 1 0 0 0 0 1 0 0 1 0 1 0 0 0 0 1 0 1 0 1 1 1 1 1 0 0 1 1 1 1 1 1 0 0 1 0 0 1 0 0 0 0 0 0 0 1 1 0 1 0 1 1 1 1 1 1 0 0 0 0 0 1 1 0 0 1 1 1 0 1 0 0 1 0 1 0 1 1 1 1 0 1 1 1 1 1 1 0 1 1 0 1 0 0 1 1 1 0 1 0 1 0 1 1 1 1 1 1
HiC_1_15228394 1 15228394 0 0 0 1 1 0 1 1 1 1 0 0 1 0 1 1 1 1 1 1 0 0 1 0 1 1 0 0 1 1 0 1 0 1 1 1 1 1 0 1 0 1 1 1 1 1 0 0 1 1 1 1 0 1 0 0 1 1 1 1 1 1 0 1 0 1 0 1 1 1 0 1 0 0 1 0 1 1 0 0 0 1 1 1 1 0 1 0 1 0 1 1 1 0 1 1 1 1 1 0 1 1 1 1 0 0 0 1 0 1 1 0 1 0 1 0 0 1 1 1 2 1 1 0 0 0 1 1 1 1 0 0 0 1 0 0 1 0 1 0 1 0 0 0 0 1 0 0 0 1 0 0 1 0 0 0 0 0 1 0 0 0 0 0 0 0 0 0 0 1 0 0 1 1 0 1 0 0 1 0 0 0 0 0 0 1 1 1 0 0 0 0 0 1 0 0 1 0 1 0 0 0 1 1 1 0 1 0 0 0 1 0 0 0 0 0 1 0 0 0 0 0 0 0 1 0 0 0 0 0 0 0 0 0 0 1 0 0 1 0 1 1 0 1 0 1 1 1 0 1 0 0 2 0 1 1 1 1 1 1 0 0 0 1 0 0 0 0 1 0 0 0 0 0 0 0 0 0 0 0 0 0 0 0 0 0 1 1 0 0 1 1 0 1 1 0 0 1 0 1 0 0 0 0 0 0 0 0 1 0 0 0 0 1 0 0 1 0 1 1 0 0 1 0 0 0 1 1 1 1 0 0 1 0 0 1 0 1 1 1 0 1 1 0 1 0 0 0 0 1 0 0 1 0 0 0 0 1 0 0 0 0 1 0 0 1 1 1 1 0 1 1 1 1 1 1 0 1 0 1 1 1 0 1 0 0 0 1 0 1 0 0 0 0 0 0 0 1 0 1 1 1 1 0 1 0 0 0 0 0 1 1 0 0 1 1 0 0 1 0 0 0 0 1 1 1 0 1 0 0 0 1 1 1 1 1 1 1 1 0 1 0 0 0 1 1 0 0 0 1 0 1 1 1 1 1 1
HiC_1_15228400 1 15228400 1 1 0 1 0 0 1 1 1 1 1 0 1 1 1 1 1 0 0 1 0 0 1 0 1 1 1 1 1 0 0 1 0 1 1 1 0 1 0 1 0 1 1 1 1 1 0 0 1 1 1 1 0 0 0 1 1 1 1 1 1 1 0 1 1 1 0 1 0 1 0 1 0 1 1 0 1 1 0 0 0 0 1 1 1 1 1 0 1 1 0 1 1 0 1 0 0 0 1 0 1 1 1 1 0 0 0 1 0 1 1 1 1 0 1 1 0 1 1 1 0 0 0 0 0 1 1 1 1 1 0 0 1 1 1 1 1 0 1 0 1 0 1 0 0 1 0 1 0 0 1 0 1 0 0 0 0 0 1 0 0 1 0 1 1 1 1 0 0 1 0 1 1 1 0 0 0 1 1 0 0 0 1 0 0 1 1 1 1 0 1 0 0 1 0 1 1 1 1 0 0 0 1 1 0 0 1 0 0 0 1 0 0 0 0 1 0 0 0 0 0 0 0 0 1 0 0 0 0 0 0 1 0 0 0 1 0 0 1 0 0 1 0 1 0 0 1 1 1 1 0 0 0 0 1 1 0 1 1 1 0 1 1 1 1 0 0 0 1 0 0 1 0 0 1 0 0 0 0 0 0 1 0 0 1 1 0 0 0 1 1 1 1 1 1 1 0 1 0 1 0 2 0 0 0 0 0 0 0 0 0 1 0 1 1 0 1 0 0 0 0 0 1 0 0 0 0 1 1 1 0 0 0 1 0 0 0 0 0 1 0 0 0 0 1 0 0 1 0 1 0 0 0 0 1 0 0 1 0 1 0 0 0 0 1 0 1 0 1 1 1 1 1 0 0 1 1 1 1 1 1 0 0 1 0 0 1 0 0 0 0 0 0 0 1 1 0 1 0 1 1 1 1 1 1 0 0 0 0 0 1 1 0 0 1 1 1 0 1 0 0 1 0 1 0 1 1 1 1 0 1 1 1 1 1 1 0 1 1 0 1 0 0 1 1 1 0 1 0 1 0 1 1 1 1 1 1
HiC_1_15228429 1 15228429 1 1 0 1 0 0 1 1 1 1 1 0 1 1 1 1 1 0 0 1 0 0 1 0 1 1 1 1 1 0 0 1 0 1 1 1 0 1 0 1 0 1 1 1 1 1 0 0 1 1 1 1 0 0 0 1 1 1 1 1 1 1 0 1 1 1 0 1 0 1 0 1 0 1 1 0 1 1 0 0 0 0 1 1 1 1 1 0 1 1 0 1 1 0 1 0 0 0 1 0 1 1 1 1 0 0 0 1 0 1 1 1 1 0 1 1 0 1 1 1 0 0 0 0 0 1 1 1 1 1 0 0 0 1 0 0 1 0 1 0 1 0 1 0 0 1 0 0 0 0 0 0 1 0 0 0 0 0 1 0 0 0 0 1 1 1 1 0 0 1 0 0 1 1 0 0 0 0 1 0 0 0 1 0 0 1 1 1 1 0 1 0 0 1 0 0 1 0 1 0 0 0 1 1 0 0 1 0 0 0 1 0 0 0 0 0 0 0 0 0 0 0 0 0 1 0 0 0 0 0 0 0 0 0 0 1 0 0 1 0 0 1 0 1 0 0 1 1 1 0 0 0 0 0 1 1 0 1 1 1 0 1 0 1 0 0 0 0 1 0 0 0 0 0 0 0 0 0 0 0 0 0 0 0 0 0 0 0 0 1 0 1 1 0 1 0 0 1 0 1 0 0 0 0 0 0 0 0 0 0 0 0 0 1 1 0 1 0 0 0 0 0 0 0 0 0 0 1 1 1 0 0 0 0 0 0 0 0 0 1 0 0 0 0 1 0 0 0 0 1 0 0 0 0 1 0 0 1 0 0 0 0 0 0 1 0 1 0 1 0 1 1 1 0 0 1 0 1 1 1 1 0 0 1 0 0 1 0 0 0 0 0 0 0 0 0 0 1 0 1 0 1 1 1 1 0 0 0 0 0 1 1 0 0 1 1 1 0 1 0 0 1 0 1 0 1 1 1 1 0 1 1 1 1 1 1 0 1 1 0 1 0 0 1 1 1 0 1 0 1 0 1 1 1 1 1 1
HiC_1_15228431 1 15228431 1 1 0 1 0 0 1 1 1 1 1 0 1 1 1 1 1 0 0 1 0 0 1 0 1 1 1 1 1 0 0 1 0 1 1 1 0 1 0 1 0 1 1 1 1 1 0 0 1 1 1 1 0 0 0 1 1 1 1 1 1 1 0 1 1 1 0 1 0 1 0 1 0 1 1 0 1 1 0 0 0 0 1 1 1 1 1 0 1 1 0 1 1 0 1 0 0 0 1 0 1 1 1 1 0 0 0 1 0 1 1 1 1 0 1 1 0 1 1 1 0 0 0 0 0 1 1 1 1 1 0 0 1 1 1 1 1 0 1 0 1 0 1 0 0 1 0 1 0 0 1 0 1 0 0 0 0 0 1 0 0 1 0 1 1 1 1 0 0 1 0 1 1 1 0 0 0 1 1 0 0 0 1 0 0 1 1 1 1 0 1 0 0 1 0 1 1 1 1 0 0 0 1 1 0 0 1 0 0 0 1 0 0 0 0 1 0 0 0 0 0 0 0 0 1 0 0 0 0 0 0 1 0 0 0 1 0 0 1 0 0 1 0 1 0 0 1 1 1 0 0 0 0 0 1 1 0 1 1 1 0 1 1 1 1 0 0 0 1 0 0 1 0 0 1 0 0 0 0 0 0 1 0 0 1 1 0 0 0 1 1 1 1 1 1 1 0 1 0 1 0 1 0 0 0 0 0 0 0 0 0 1 0 1 1 0 1 0 0 0 0 0 1 0 0 0 0 1 1 1 0 0 0 1 0 0 0 0 0 1 0 0 0 0 1 0 0 1 0 1 0 0 0 0 1 0 0 1 0 1 0 0 0 0 1 0 1 0 1 1 1 1 1 0 0 1 1 1 1 1 1 0 0 1 0 0 1 0 0 0 0 0 0 0 1 1 0 1 0 1 1 1 1 1 1 0 0 0 0 0 1 1 0 0 1 1 1 0 1 0 0 1 0 1 0 1 1 1 1 0 1 1 1 1 1 1 0 1 1 0 1 0 0 1 1 1 0 1 0 1 0 1 1 1 1 1 1
HiC_1_15421545 1 15421545 0 0 0 1 1 0 1 1 1 1 1 0 1 1 1 1 1 1 1 1 0 0 1 0 0 1 0 0 1 1 0 1 0 1 1 1 1 1 0 1 0 1 1 1 1 1 0 0 1 1 1 1 0 1 0 0 1 1 1 1 1 1 0 1 0 1 0 1 1 1 0 1 0 0 1 0 1 1 0 0 0 1 1 1 1 0 1 0 1 0 1 1 1 0 1 1 1 1 1 0 1 1 1 1 0 0 0 1 0 1 1 0 1 0 1 0 0 1 1 1 1 1 1 0 0 0 1 1 1 1 0 0 0 1 0 0 1 0 1 0 1 0 0 0 0 1 0 0 0 1 0 0 1 0 0 0 0 0 1 0 0 0 0 0 0 0 0 0 0 1 0 0 1 0 0 1 0 0 1 0 0 0 0 0 0 1 1 1 0 0 0 0 0 1 0 0 1 0 1 0 0 0 1 1 1 0 0 0 0 0 1 0 0 0 0 0 1 0 0 0 0 0 0 0 1 0 0 0 0 0 0 0 0 0 0 1 0 0 1 0 0 1 0 1 0 1 1 1 0 1 0 0 1 0 1 1 1 1 1 1 0 0 0 1 1 0 0 0 1 0 0 0 0 0 0 0 0 0 0 0 0 0 0 0 0 0 1 1 0 0 1 1 0 1 1 0 0 1 0 1 0 0 0 0 0 0 0 0 1 0 0 0 0 1 0 0 1 0 1 1 0 0 1 0 0 0 1 1 1 1 0 0 1 0 0 1 0 1 1 1 0 1 1 0 1 0 0 0 0 1 0 0 1 0 0 0 0 1 0 0 0 0 1 0 1 1 1 1 1 0 1 1 1 1 1 1 0 1 0 1 1 1 0 1 0 0 0 1 0 1 0 0 0 0 0 0 0 1 0 1 1 1 1 0 1 0 0 0 0 0 1 1 0 0 1 1 0 0 1 0 0 0 0 1 1 1 0 1 0 0 0 1 1 1 1 1 1 1 1 0 1 0 0 0 1 1 0 1 0 1 0 1 1 1 1 1 1
HiC_1_15421662 1 15421662 0 0 1 0 1 0 0 0 0 0 1 0 0 0 1 0 0 1 1 0 1 0 1 1 0 1 1 1 0 0 1 1 0 0 0 1 1 0 1 0 1 0 0 0 1 0 1 1 0 0 0 1 1 0 1 1 1 0 0 0 0 0 1 0 0 0 1 0 0 1 1 1 1 1 0 1 0 0 1 1 1 0 0 0 0 1 0 1 1 1 0 1 1 0 0 0 0 1 0 1 0 1 1 0 0 0 1 0 1 1 0 1 1 1 0 1 1 0 0 0 0 0 0 1 1 1 0 0 0 1 1 0 1 0 0 1 0 0 0 0 0 0 0 0 0 0 0 1 0 0 1 0 0 1 0 0 0 0 0 0 0 0 1 0 0 0 0 0 0 0 0 0 0 0 0 0 0 0 0 0 0 0 1 0 0 0 0 0 1 0 0 0 0 0 0 0 0 1 0 0 0 0 0 0 0 0 0 0 0 0 1 0 0 0 0 0 0 0 0 0 0 0 0 0 0 0 1 0 0 0 0 1 0 0 0 0 0 0 0 0 0 0 0 0 0 0 0 0 0 0 0 0 0 0 0 0 0 0 0 0 0 0 1 0 0 0 0 0 1 0 0 0 0 0 0 1 1 0 1 0 0 0 0 0 0 0 0 0 0 0 0 0 0 1 0 1 0 0 1 0 0 0 0 0 0 0 0 0 0 0 0 0 0 0 0 0 0 0 0 0 0 0 0 0 0 0 0 0 0 0 0 0 0 1 0 0 0 0 0 0 0 0 0 0 0 0 0 1 0 0 0 0 0 0 0 0 0 0 0 1 0 0 0 1 0 0 0 0 0 0 0 0 0 0 0 0 0 0 0 0 0 0 1 0 0 0 0 0 0 0 0 0 0 0 1 1 0 0 0 0 0 1 0 0 0 0 0 0 0 0 0 0 1 1 0 0 1 0 0 1 1 1 1 0 0 0 1 0 1 1 1 0 0 0 1 0 0 0 0 1 0 1 1 1 1 0 0 1 1 0 1 1 0 1 0 0 0
HiC_1_15426659 1 15426659 2 2 1 0 0 0 1 1 1 0 0 2 1 1 0 0 1 0 0 0 1 2 0 1 1 0 1 1 1 1 1 0 2 1 1 0 0 1 1 1 1 1 1 1 0 1 1 1 1 0 1 0 1 1 1 1 0 0 0 0 1 1 1 1 2 1 1 1 1 0 1 0 1 1 1 1 0 1 1 1 1 1 1 0 1 1 0 1 0 1 1 0 0 2 1 1 1 0 1 1 0 0 0 1 2 2 1 1 1 0 1 1 0 1 0 1 1 1 1 0 0 1 1 1 1 1 1 1 1 0 1 2 1 1 2 1 1 2 1 2 1 2 2 2 2 1 2 1 2 1 1 2 1 1 2 2 2 2 1 2 2 2 1 2 2 2 2 2 2 1 2 2 1 1 2 1 2 2 1 2 2 2 1 2 2 1 1 1 1 2 2 2 2 1 2 2 1 1 1 2 2 2 1 1 1 2 1 2 2 2 0 2 2 2 2 2 1 2 2 2 2 2 2 2 1 2 1 2 2 2 2 1 2 2 2 1 2 2 1 2 2 1 2 1 2 1 1 1 2 1 2 2 0 2 1 0 1 1 1 1 2 2 1 1 1 2 2 2 0 2 2 2 2 2 2 1 1 2 1 2 2 2 2 2 2 2 1 1 2 2 1 1 2 0 1 1 2 1 1 1 2 2 2 2 2 2 2 2 1 2 2 2 2 1 2 2 0 2 1 1 2 2 1 2 2 2 1 1 1 1 2 2 1 1 2 1 2 1 1 1 2 1 1 2 1 2 2 1 2 1 2 2 1 2 2 2 2 1 2 1 2 2 1 1 1 1 1 1 1 2 1 1 1 1 1 1 2 1 2 1 1 1 1 1 2 2 2 1 2 1 2 2 2 2 1 1 2 1 2 1 1 0 1 2 1 2 2 2 2 2 1 1 1 1 0 1 1 2 0 1 1 1 1 1 1 0 1 1 1 1 1 1 0 1 0 1 1 1 1 1 0 1 1 1 0 1 2 0 1 1 1 0 1 0 0 0 0
HiC_1_15426722 1 15426722 0 0 0 1 1 0 0 1 1 1 0 0 1 1 1 1 0 1 1 1 0 0 1 0 1 1 0 0 1 1 1 1 0 1 1 1 1 1 0 0 0 0 0 0 1 1 0 1 1 1 1 1 0 0 1 1 1 1 1 1 0 1 0 1 0 1 0 1 0 1 1 1 0 1 1 1 1 0 0 1 1 0 0 1 0 1 1 1 1 0 0 1 1 0 1 1 1 1 1 0 1 1 1 1 0 0 1 0 1 1 0 0 1 1 1 1 0 1 0 1 1 1 1 1 1 0 1 1 0 1 0 0 0 0 0 1 0 0 0 0 0 0 0 0 0 1 0 0 0 1 0 0 1 0 0 0 0 0 1 0 0 0 1 0 0 0 0 0 0 0 0 0 0 0 0 0 0 0 1 0 0 0 0 0 0 0 0 1 0 0 0 0 0 0 0 0 1 0 1 0 0 0 1 0 0 0 0 0 0 0 1 0 0 0 0 0 1 0 0 0 0 0 0 0 0 0 0 0 0 0 0 1 0 0 0 1 0 0 0 0 0 0 0 0 0 1 1 1 0 1 0 0 1 0 1 1 0 0 0 1 1 0 0 1 0 0 1 1 1 0 0 0 0 0 0 1 1 0 0 0 0 0 0 0 0 0 0 0 0 0 1 0 0 1 1 0 0 0 0 0 1 1 0 0 0 0 0 0 0 0 0 0 0 0 0 0 1 0 0 1 0 0 0 0 0 0 0 1 0 1 0 0 0 1 0 0 0 0 0 1 0 0 1 0 1 0 0 0 0 0 0 0 1 0 0 0 0 0 0 0 0 0 0 1 1 0 1 0 1 0 0 0 1 1 1 1 0 0 0 1 0 1 1 0 0 0 0 1 0 1 0 0 0 0 0 1 0 0 0 1 1 1 0 0 1 0 0 0 0 0 1 1 1 1 1 1 1 0 1 0 0 1 0 1 0 1 0 0 0 1 0 1 1 0 1 0 1 1 0 0 1 1 0 1 1 0 0 0 1 0 0 1 1 1 1 1 1
HiC_1_15434643 1 15434643 0 0 1 2 1 0 0 0 0 2 1 0 0 0 0 1 1 2 1 1 1 0 1 0 1 1 1 1 1 1 1 1 0 1 1 2 1 0 1 1 1 1 1 1 1 0 1 0 0 1 1 1 1 0 0 1 1 2 1 2 0 0 1 0 0 0 1 0 0 1 0 2 1 1 0 1 1 0 1 1 0 0 0 1 0 0 2 1 2 0 0 2 1 0 0 0 1 1 1 1 2 2 2 0 0 0 0 0 1 1 1 0 1 1 1 1 1 1 0 1 1 0 1 0 1 1 0 0 1 1 0 0 1 1 0 1 1 0 1 0 0 0 0 0 0 1 0 0 0 0 1 0 0 2 0 0 0 0 0 0 0 0 0 0 0 0 0 0 0 0 0 0 0 1 0 0 0 0 1 0 0 0 1 0 0 1 0 0 0 0 0 0 0 1 0 0 0 0 1 0 0 0 1 0 0 0 0 0 0 0 2 0 0 0 0 0 0 0 0 0 0 0 0 0 0 0 1 0 0 0 0 0 0 0 0 1 0 0 0 0 0 1 0 0 0 1 1 0 0 0 0 0 1 0 0 2 1 1 0 1 1 0 1 0 0 0 1 2 1 0 0 0 0 0 0 1 0 0 1 0 0 0 0 0 0 0 1 1 0 0 0 1 0 1 0 0 0 0 1 1 0 0 1 0 0 0 2 0 1 0 0 0 0 0 0 0 1 0 1 1 0 0 0 0 0 0 0 0 0 1 0 0 1 1 0 0 0 1 0 1 0 0 0 0 1 0 0 1 0 0 0 0 0 0 0 0 0 1 0 1 0 0 0 0 1 0 1 1 1 0 0 1 0 0 1 1 0 0 0 0 0 1 0 1 0 0 0 1 0 0 0 0 0 0 1 1 0 0 0 1 0 1 0 0 1 0 0 0 0 0 1 0 0 0 2 0 1 0 1 1 0 0 1 0 0 1 0 0 1 0 1 0 1 1 2 0 0 1 1 1 1 1 1 0 1 1 0 1 1 0 0 1 0 2 2 2 2
HiC_1_15438981 1 15438981 2 2 1 0 0 0 1 1 1 0 0 2 1 0 0 0 1 0 0 0 1 1 0 1 1 0 1 1 1 1 1 0 2 1 0 0 0 1 1 1 1 1 1 1 0 1 1 1 1 0 1 0 1 1 1 1 0 0 0 0 1 1 1 1 1 1 1 1 1 0 1 0 1 1 1 1 0 1 1 1 1 1 1 0 1 1 0 0 0 1 1 0 0 2 1 1 1 0 1 1 0 0 0 1 2 2 1 1 1 0 1 1 0 1 0 1 1 1 1 0 0 0 1 1 0 1 0 1 1 0 0 2 1 1 2 1 1 2 1 2 1 1 2 2 2 1 2 0 2 1 1 2 1 0 2 0 2 2 1 2 1 2 1 2 2 2 2 2 1 1 2 2 0 0 2 1 2 1 1 2 2 2 1 1 2 1 1 1 0 2 1 1 2 1 2 2 1 1 1 2 2 2 1 1 1 1 1 2 2 1 0 2 2 2 2 2 1 2 2 2 2 2 2 2 1 2 0 1 1 1 2 1 1 2 2 1 1 2 1 1 1 1 1 1 2 1 1 1 2 1 2 2 0 2 0 0 0 1 1 1 2 2 1 1 1 2 2 2 0 1 2 1 2 2 2 1 1 2 1 2 2 2 2 2 2 2 0 1 1 2 1 1 2 0 1 1 2 1 0 1 1 1 2 1 1 1 0 1 1 2 2 2 1 1 1 2 0 1 1 1 2 2 1 2 1 2 1 1 1 1 2 2 1 1 2 0 2 1 1 1 2 1 0 2 1 2 2 1 2 1 2 2 1 2 2 2 1 1 2 1 1 1 1 1 1 1 1 1 1 1 1 1 1 1 1 1 2 1 2 1 1 1 1 1 1 2 1 1 1 1 2 2 2 2 1 1 1 0 1 1 1 0 1 2 1 2 2 1 1 1 1 1 1 1 0 1 1 2 0 1 1 1 1 1 1 0 1 1 1 1 1 1 0 1 0 1 1 1 1 1 0 1 1 1 0 1 1 0 1 1 1 0 1 0 0 0 0
HiC_1_15439009 1 15439009 0 0 1 0 1 0 0 0 0 0 1 0 0 0 1 0 0 1 1 0 1 0 1 1 0 1 1 1 0 0 1 1 0 0 0 1 1 0 1 0 1 0 0 0 1 0 1 1 0 0 0 1 1 0 1 1 1 0 0 0 0 0 1 0 0 0 1 0 0 1 1 1 1 1 0 1 0 0 1 1 1 0 0 0 0 1 0 1 1 1 0 1 1 0 0 0 0 1 0 1 0 1 1 0 0 0 1 0 1 1 0 1 1 1 0 1 1 0 0 0 0 0 0 1 1 1 0 0 0 1 1 0 1 0 0 1 0 0 0 0 0 0 0 0 0 0 0 1 0 0 1 0 0 1 0 0 0 0 0 0 0 0 1 0 0 0 0 0 0 0 0 0 0 0 0 0 0 0 0 0 0 0 1 0 0 0 0 0 1 0 0 0 0 0 0 0 0 1 0 0 0 0 0 0 0 0 0 0 0 0 1 0 0 0 0 0 0 0 0 0 0 0 0 0 0 0 1 0 0 0 0 1 0 0 0 0 0 0 0 0 0 0 0 0 0 0 0 0 0 0 0 0 0 0 0 0 0 0 0 0 0 0 1 0 0 0 0 0 1 0 0 0 0 0 0 1 1 0 0 0 0 0 0 0 0 0 0 0 0 0 0 0 0 1 0 1 0 0 1 0 0 0 0 0 0 0 0 0 0 0 0 0 0 0 0 0 0 0 0 0 0 0 0 0 0 0 0 0 0 0 0 0 0 1 0 0 0 0 0 0 0 0 0 0 0 0 0 1 0 0 0 0 0 0 0 0 0 0 0 1 0 0 0 1 0 0 0 0 0 0 0 0 0 0 0 0 0 0 0 0 0 0 1 0 0 0 0 0 0 0 0 0 0 0 1 1 0 0 0 0 0 1 0 0 0 0 0 0 0 0 0 0 1 1 0 0 1 0 0 1 1 1 1 0 0 0 1 0 1 1 1 0 0 0 1 0 0 0 0 1 0 1 1 1 1 0 0 1 1 0 1 1 0 1 0 0 0
HiC_1_15439017 1 15439017 0 0 0 2 1 2 1 1 1 2 1 0 1 1 1 2 1 1 1 2 0 0 1 0 1 1 0 0 1 1 0 1 0 1 1 1 1 1 0 1 0 1 1 1 1 1 0 0 1 2 1 1 0 1 0 0 1 2 2 2 1 1 0 1 0 1 0 1 1 1 0 1 0 0 1 0 2 1 0 0 0 1 1 2 1 0 2 0 1 0 1 1 1 0 1 1 1 1 1 0 2 1 1 1 0 0 0 1 0 1 1 0 1 0 2 0 0 1 1 2 2 1 1 0 0 0 1 1 1 1 0 0 0 1 0 0 1 0 1 0 1 0 0 0 0 1 0 0 0 1 0 0 1 0 0 0 0 0 1 0 0 0 0 0 0 0 0 0 0 1 0 0 1 1 0 1 0 0 1 0 0 0 0 0 0 1 1 1 0 0 0 0 0 1 0 0 1 0 1 0 0 0 1 1 1 0 1 0 0 0 1 0 0 0 0 0 1 0 0 0 0 0 0 0 1 0 0 0 0 0 0 0 0 0 0 1 0 0 1 0 1 1 0 1 0 1 1 1 0 1 0 0 2 0 1 2 1 1 1 1 0 0 0 1 1 0 0 0 1 0 0 1 0 0 0 0 0 0 0 0 0 0 0 0 0 0 1 1 0 0 1 1 0 1 1 0 0 1 0 1 0 0 0 0 0 0 0 0 1 0 0 0 0 1 0 0 2 0 1 1 0 0 1 0 0 0 1 1 1 1 0 0 1 0 0 1 0 1 1 1 0 1 1 0 1 0 0 0 0 1 0 0 1 0 0 0 0 1 0 0 0 0 1 0 1 1 1 1 1 0 1 1 1 1 1 1 0 1 0 1 1 1 0 1 0 0 0 1 0 1 0 0 0 0 0 0 0 1 0 1 1 1 1 0 1 0 0 0 0 0 1 1 0 0 2 1 0 0 2 0 0 0 0 1 1 2 0 1 0 0 0 1 2 1 1 1 1 1 1 0 2 0 0 0 1 1 0 1 0 1 0 1 1 1 2 2 2
HiC_1_15557847 1 15557847 2 2 1 0 0 0 1 1 1 0 0 2 1 1 0 0 1 0 0 0 1 2 0 1 1 0 1 1 1 1 1 0 2 1 1 0 0 1 1 1 1 1 1 1 0 1 1 1 1 0 1 1 1 1 1 1 0 0 0 0 1 1 1 1 2 1 1 1 1 0 1 0 1 1 1 1 0 1 1 1 1 1 1 0 1 1 0 1 0 1 1 0 0 2 1 1 1 0 1 1 0 0 0 1 2 2 1 1 1 0 1 1 0 1 0 1 1 1 1 0 0 1 1 1 1 1 1 1 1 0 1 2 1 1 2 1 1 2 1 2 1 2 2 2 2 1 2 1 2 1 1 2 1 1 2 2 2 2 1 2 2 2 1 2 2 2 2 2 2 1 2 2 1 1 2 1 2 2 1 2 2 2 1 2 2 1 1 1 1 2 2 2 2 1 2 2 1 1 1 2 2 2 1 1 1 2 1 2 2 2 0 2 2 1 2 2 1 2 2 2 2 2 2 2 1 2 1 2 2 2 2 1 2 2 2 1 2 2 1 2 1 1 2 1 2 1 1 1 2 1 2 2 0 2 1 0 1 1 1 1 0 2 1 1 1 2 0 0 0 2 2 1 2 2 2 0 1 2 1 2 2 2 2 2 2 2 1 1 2 2 1 1 2 0 1 1 2 1 1 1 1 1 1 2 2 2 0 2 1 2 2 2 2 1 2 2 0 2 1 1 2 2 1 2 2 2 1 1 1 1 2 2 1 1 2 1 2 1 1 1 2 1 1 2 1 2 2 1 2 1 2 2 1 2 2 2 2 1 2 1 2 2 1 1 1 1 1 1 1 2 1 1 1 1 1 1 2 1 2 1 1 1 1 1 2 2 2 1 2 1 2 2 2 2 1 1 2 1 2 1 1 0 1 2 1 2 1 2 2 2 1 1 1 1 0 1 1 1 0 1 1 1 1 1 1 0 1 1 1 1 1 1 0 1 0 1 1 1 1 1 0 1 1 1 0 1 2 0 1 1 1 0 1 0 0 0 0
HiC_1_15557914 1 15557914 2 2 1 0 0 0 1 1 1 0 0 2 1 1 0 0 1 0 0 0 1 2 0 1 1 0 1 1 1 1 1 0 2 1 1 0 0 1 1 1 1 1 1 1 0 1 1 1 1 0 1 1 1 1 1 1 0 0 0 0 1 1 1 1 2 1 1 1 1 0 1 0 1 1 1 1 0 1 1 1 1 1 1 0 1 1 0 1 0 1 1 0 0 2 1 1 1 0 1 1 0 0 0 1 2 2 1 1 1 0 1 1 0 1 0 1 1 1 1 0 0 1 1 1 1 1 1 1 1 0 1 2 1 1 2 1 1 2 1 2 1 2 2 2 2 1 2 1 2 1 1 2 1 1 2 2 2 2 1 2 2 2 1 2 2 2 2 2 2 1 2 2 1 1 2 1 2 2 1 2 2 2 1 2 2 1 1 1 1 2 2 2 2 1 2 2 1 1 1 2 2 2 1 1 1 2 1 2 2 2 0 2 2 1 2 2 1 2 2 2 2 2 2 2 1 2 1 2 2 2 2 1 2 2 2 1 2 2 1 2 1 1 2 1 2 1 1 1 2 1 2 2 0 2 1 0 1 1 1 1 0 2 1 1 1 2 0 0 0 2 2 1 2 2 2 0 1 2 1 2 2 2 2 2 2 2 1 1 2 2 1 1 2 0 1 1 2 1 1 1 1 1 1 2 2 2 0 2 1 2 2 2 2 1 2 2 0 2 1 1 2 2 1 2 2 2 1 1 1 1 2 2 1 1 2 1 2 1 1 1 2 1 1 2 1 2 2 1 2 1 2 2 1 2 2 2 2 1 2 1 2 2 1 1 1 1 1 1 1 2 1 1 1 1 1 1 2 1 2 1 1 1 1 1 2 2 2 1 2 1 2 2 2 2 1 1 2 1 2 1 1 0 1 2 1 2 1 2 2 2 1 1 1 1 0 1 1 1 0 1 1 1 1 1 1 0 1 1 1 1 1 1 0 1 0 1 1 1 1 1 0 1 1 1 0 1 2 0 1 1 1 0 1 0 0 0 0
HiC_1_15598344 1 15598344 0 0 1 2 2 2 1 1 1 2 2 0 1 1 2 2 1 2 2 2 1 0 2 1 1 2 1 1 1 1 1 2 0 1 1 2 2 1 1 1 1 1 1 1 2 1 1 1 1 2 1 1 1 1 1 1 2 2 2 2 1 1 1 1 0 1 1 1 1 2 1 2 1 1 1 1 2 1 1 1 1 1 1 2 1 1 2 1 2 1 1 2 2 0 1 1 1 2 1 1 2 2 2 1 0 0 1 1 1 2 1 1 2 1 2 1 1 1 1 2 2 1 1 1 1 1 1 1 1 2 1 0 1 1 0 1 1 0 1 0 1 0 0 0 0 1 0 1 0 1 1 0 1 1 0 0 0 0 1 0 0 0 1 0 0 0 0 0 0 1 0 0 1 1 0 1 0 0 1 0 0 0 1 0 0 1 1 1 1 0 0 0 0 1 0 0 1 1 1 0 0 0 1 1 1 0 1 0 0 0 2 0 0 0 0 0 1 0 0 0 0 0 0 0 1 0 1 0 0 0 0 1 0 0 0 1 0 0 1 0 1 1 0 1 0 1 1 1 0 1 0 0 2 0 1 2 1 1 1 1 0 0 1 1 0 0 0 0 2 0 0 0 0 0 0 1 1 0 0 0 0 0 0 0 0 0 1 1 0 0 1 1 0 2 1 1 0 1 1 1 0 0 0 0 0 0 0 0 1 0 0 0 0 1 0 0 2 0 1 1 0 0 0 0 0 0 1 1 1 1 0 0 1 1 0 1 0 1 1 1 0 1 1 0 1 0 0 1 0 1 0 0 1 0 0 0 0 1 0 1 0 0 1 1 1 1 1 1 1 0 1 1 1 1 1 1 0 1 0 1 1 1 1 1 0 0 0 1 0 1 0 0 0 0 1 1 0 1 0 1 1 2 1 0 1 0 0 0 0 0 1 1 1 1 2 1 1 0 2 1 1 1 1 1 1 2 1 1 1 1 1 1 2 1 2 1 1 1 1 1 2 1 1 1 2 1 0 2 1 1 1 2 1 2 2 2 2
HiC_1_15598414 1 15598414 0 0 1 2 2 2 1 1 1 2 2 0 1 1 2 2 1 2 2 2 1 0 2 1 1 2 1 1 1 1 1 2 0 1 1 2 2 1 1 1 1 1 1 1 2 1 1 1 1 2 1 1 1 1 1 1 2 2 2 2 1 1 1 1 0 1 1 1 1 2 1 2 1 1 1 1 2 1 1 1 1 1 1 2 1 1 2 1 2 1 1 2 2 0 1 1 1 2 1 1 2 2 2 1 0 0 1 1 1 2 1 1 2 1 2 1 1 1 1 2 2 1 1 1 1 1 1 1 1 2 1 0 1 1 0 1 1 0 1 0 1 0 0 0 0 1 0 1 0 1 1 0 1 1 0 0 0 0 1 0 0 0 1 0 0 0 0 0 0 1 0 0 1 1 0 1 0 0 1 0 0 0 1 0 0 1 1 1 1 0 0 0 0 1 0 0 1 1 1 0 0 0 1 1 1 0 1 0 0 0 2 0 0 1 0 0 1 0 0 0 0 0 0 0 1 0 1 0 0 0 0 1 0 0 0 1 0 0 1 0 1 1 0 1 0 1 1 1 0 1 0 0 2 0 1 2 1 1 1 1 0 0 1 1 1 0 0 0 2 0 0 0 0 0 0 1 1 0 1 0 0 0 0 0 0 0 1 1 0 0 1 1 0 2 1 1 0 1 1 1 0 0 0 0 0 0 0 0 1 0 0 0 0 1 0 0 2 0 1 1 0 0 0 0 0 0 1 1 1 1 0 0 1 1 0 1 0 1 1 1 0 1 1 0 1 0 0 1 0 1 0 0 1 0 0 0 0 1 0 1 0 0 1 1 1 1 1 1 1 0 1 1 1 1 1 1 0 1 0 1 1 1 1 1 0 0 0 1 0 1 0 0 0 0 1 1 0 1 0 1 1 2 1 0 1 0 1 0 0 0 1 1 1 1 2 1 1 1 2 1 1 1 1 1 1 2 1 1 1 1 1 1 2 1 2 1 1 1 1 1 2 1 1 1 2 1 0 2 1 1 1 2 1 2 2 2 2
HiC_1_15608247 1 15608247 1 1 1 0 0 0 1 1 1 0 0 1 1 0 0 0 1 0 0 0 1 1 0 0 1 0 0 0 1 1 1 0 1 1 0 0 0 1 1 1 1 1 1 1 0 1 1 1 1 0 1 1 1 0 0 1 0 0 0 0 1 1 1 1 1 1 1 1 1 0 1 0 1 1 1 1 0 1 1 1 1 1 1 0 1 1 0 0 0 1 1 0 0 2 1 1 1 0 1 1 0 0 0 1 2 1 1 1 1 0 1 1 0 1 0 0 1 1 1 0 0 0 1 1 0 1 0 1 1 0 0 1 1 1 1 1 1 2 1 1 1 0 2 1 1 1 2 0 2 1 1 2 1 1 2 0 1 2 0 2 1 2 1 2 2 2 1 1 1 1 2 2 0 0 2 1 2 1 1 1 2 1 1 1 2 1 1 1 0 1 0 1 1 1 2 2 1 0 1 1 2 1 1 1 1 1 1 1 1 0 0 1 1 2 2 1 1 1 2 2 1 2 2 2 1 2 0 1 1 1 1 0 0 2 2 1 1 1 1 1 1 1 1 1 1 1 0 1 1 1 2 2 0 1 0 0 0 1 1 1 2 0 1 1 2 0 2 2 0 1 2 1 2 2 2 1 1 1 1 2 2 2 1 1 1 2 0 1 0 1 1 1 1 0 1 1 2 1 0 1 2 1 2 1 1 1 0 1 1 2 1 2 1 1 0 1 0 1 1 1 2 1 1 2 1 1 1 1 1 1 1 1 1 0 2 0 1 1 1 0 2 1 0 2 1 1 2 1 2 1 2 2 1 1 1 2 1 1 1 1 1 1 1 1 0 1 0 1 1 1 1 1 1 1 1 0 2 1 1 1 1 1 1 1 1 2 0 1 1 1 2 1 2 1 1 1 1 0 1 1 2 0 1 0 1 2 2 1 1 1 1 1 1 1 0 1 1 2 0 1 1 1 1 1 1 0 1 1 1 1 0 1 0 1 0 1 1 1 1 1 0 0 1 1 0 1 0 0 1 1 1 0 1 0 0 0 0
HiC_1_15679199 1 15679199 1 1 1 0 0 0 1 1 1 0 0 1 1 0 0 0 1 0 0 0 1 1 0 0 1 0 0 0 1 1 1 0 1 1 0 0 0 1 1 1 1 1 1 1 0 1 1 1 1 0 1 1 1 0 0 1 0 0 0 0 1 1 1 1 1 1 1 1 1 0 1 0 1 1 1 1 0 1 1 1 1 1 1 0 1 1 0 0 0 1 1 0 0 2 1 1 1 0 1 1 0 0 0 1 2 1 1 1 1 0 1 1 0 1 0 0 1 1 1 0 0 0 1 1 0 1 0 1 1 0 0 1 1 1 1 1 1 2 1 1 1 0 2 1 1 1 2 0 2 1 1 2 1 1 2 0 1 2 0 2 1 2 1 2 2 2 1 1 1 1 2 2 0 0 2 1 2 1 1 1 2 1 1 1 2 1 1 0 0 1 0 1 2 1 2 2 1 0 1 1 2 1 1 1 1 1 1 1 1 0 0 1 1 2 2 1 1 1 2 2 1 2 2 2 1 2 0 1 1 1 1 0 0 2 2 1 1 1 1 1 1 1 1 1 1 1 0 1 1 1 2 2 0 1 0 0 0 1 1 1 0 0 1 1 1 0 0 0 0 1 2 1 2 2 2 0 1 1 0 2 2 2 1 1 1 2 0 1 0 1 1 1 1 0 1 1 2 1 0 1 0 0 1 1 1 1 0 1 1 2 1 2 1 1 0 1 0 1 1 1 2 1 1 2 1 1 1 1 1 1 1 1 1 0 2 0 1 1 1 1 2 1 0 2 1 1 2 1 2 1 2 2 1 1 1 2 1 1 1 1 1 1 1 1 0 1 0 1 1 1 1 1 1 1 1 0 2 1 1 1 1 1 1 1 1 2 0 1 1 1 2 1 2 1 1 1 1 0 1 1 1 0 1 0 1 2 2 1 1 1 1 1 1 1 0 1 1 2 0 1 1 1 1 1 1 0 1 1 1 1 0 1 0 1 0 1 1 1 1 1 0 0 1 1 0 1 0 0 1 1 1 0 1 0 0 0 0
HiC_1_15692223 1 15692223 1 1 1 0 0 0 1 1 1 0 0 1 1 0 0 0 1 0 0 0 1 1 0 0 1 0 0 0 1 1 1 0 1 1 0 0 0 1 1 1 1 1 1 1 0 1 1 1 1 0 1 1 1 0 0 1 0 0 0 0 1 1 1 1 1 1 1 1 1 0 1 0 1 1 1 1 0 1 1 1 1 1 1 0 1 1 0 0 0 1 1 0 0 2 1 1 1 0 1 1 0 0 0 1 2 1 1 1 1 0 1 1 0 1 0 0 1 1 1 0 0 0 1 1 0 1 0 1 1 0 0 1 1 1 1 1 1 2 1 1 1 0 2 1 1 1 2 0 2 1 1 2 1 1 2 0 1 2 0 2 1 2 1 2 2 2 1 1 1 1 2 2 0 0 2 1 2 1 1 1 2 1 1 1 2 1 1 0 0 1 0 1 2 1 2 2 1 0 1 1 2 1 1 1 1 1 1 1 1 0 0 1 1 2 2 1 1 1 2 2 1 2 2 2 1 2 0 1 1 1 1 0 0 2 2 1 1 1 1 1 1 1 1 1 1 1 0 1 1 1 2 2 0 1 0 0 0 1 1 1 0 0 1 1 1 0 0 0 0 1 2 1 2 2 2 0 1 2 0 2 2 2 1 1 1 2 0 1 0 1 1 1 1 0 1 1 2 1 0 1 0 0 1 1 1 1 0 1 1 2 1 2 1 1 0 1 0 1 1 1 2 1 1 2 1 1 1 1 1 1 1 1 1 0 2 0 1 1 1 1 2 1 0 2 1 1 2 1 2 1 2 2 1 1 1 2 1 1 1 1 1 1 1 1 0 1 0 1 1 1 1 1 1 1 1 0 2 1 1 1 1 1 1 1 1 2 0 1 1 1 2 1 2 1 1 1 1 0 1 1 1 0 1 0 1 2 2 1 1 1 1 1 1 1 0 1 1 2 0 1 1 1 1 1 1 0 1 1 1 1 0 1 0 1 0 1 1 1 1 1 0 0 1 1 0 1 0 0 1 1 1 0 1 0 0 0 0
HiC_1_15735830 1 15735830 1 1 1 0 0 1 1 1 1 0 0 1 1 1 0 0 1 0 0 0 1 2 0 0 1 0 0 0 1 1 1 0 1 1 1 0 0 1 1 1 1 1 1 1 0 1 1 1 1 0 1 1 1 0 0 1 0 0 0 0 1 1 1 1 1 1 1 1 1 0 1 0 1 1 1 1 0 1 1 1 1 1 1 0 1 1 0 1 0 1 1 0 0 2 1 1 1 0 1 1 0 0 0 1 2 1 1 1 1 0 1 1 0 1 0 0 1 1 1 0 0 1 1 1 1 1 1 1 1 0 1 1 1 1 1 1 1 2 1 1 1 1 2 1 1 1 2 1 2 1 1 2 1 1 2 2 1 2 0 2 2 2 1 2 2 2 1 1 2 1 2 2 1 1 2 1 2 2 1 1 2 1 1 2 2 1 1 1 1 1 1 2 2 1 2 2 1 0 1 1 2 1 1 1 1 2 1 1 1 1 0 1 1 1 2 1 1 1 2 2 1 2 2 2 1 2 1 2 2 2 1 0 1 2 2 1 2 1 1 2 1 1 2 1 1 1 0 1 1 1 2 2 0 1 1 0 1 1 1 1 0 0 1 1 1 0 0 0 0 2 2 1 2 2 2 0 1 2 1 2 2 2 1 1 1 2 1 1 1 1 1 1 1 0 1 1 2 1 1 1 0 0 1 2 2 2 0 2 1 2 1 2 2 1 1 1 0 2 1 1 2 1 2 2 2 1 1 1 1 1 1 1 1 0 2 1 1 1 1 1 2 1 1 2 1 1 2 1 2 1 2 2 1 1 1 2 2 1 1 1 2 2 1 1 0 1 0 1 1 2 1 1 1 1 1 0 2 1 1 1 1 1 1 1 2 2 1 1 2 1 2 1 2 1 1 1 2 1 2 1 1 0 1 0 1 2 1 2 2 2 1 1 1 1 0 1 1 1 0 1 1 1 1 1 1 0 1 1 1 1 0 1 0 1 0 1 1 1 1 1 0 0 1 1 0 1 1 0 1 1 1 0 1 0 0 0 0
HiC_1_15736136 1 15736136 0 0 1 0 1 0 0 0 0 0 1 0 0 0 1 0 0 1 1 0 1 0 1 1 0 1 1 1 0 0 1 1 0 0 0 1 1 0 1 0 1 0 0 0 1 0 1 1 0 0 0 1 1 0 1 1 0 0 0 0 0 0 1 0 0 0 1 0 0 1 1 1 1 1 0 1 0 0 1 1 1 0 0 0 1 1 0 1 1 1 0 1 1 0 0 0 0 1 0 1 0 1 1 0 0 0 1 0 1 1 0 1 1 1 0 1 1 0 0 0 0 0 0 1 1 1 0 0 0 1 1 0 1 0 0 1 0 0 0 0 0 0 0 0 0 0 0 1 0 0 1 0 0 1 0 0 0 0 0 0 0 0 1 0 0 0 0 0 0 0 0 0 0 0 0 0 0 0 0 0 0 0 1 0 0 0 0 0 1 0 0 0 0 0 0 0 0 1 0 0 0 0 0 0 0 0 0 0 0 0 1 0 0 0 0 0 0 0 0 0 0 0 0 0 0 0 1 0 0 0 0 1 0 0 0 0 0 0 0 0 0 0 0 0 0 0 0 0 0 0 0 0 0 0 0 0 0 0 0 0 0 0 1 0 1 0 0 0 1 0 0 0 0 0 0 2 1 0 1 0 0 0 0 0 0 0 0 0 0 0 0 0 0 1 0 1 0 0 1 0 0 0 0 0 0 0 0 0 0 0 0 0 0 0 0 0 0 0 0 0 0 0 0 0 0 0 0 0 0 0 0 0 0 1 0 0 0 0 0 0 0 0 0 0 0 0 0 1 0 0 0 0 0 0 0 0 0 0 0 1 0 0 0 1 0 0 0 0 0 0 0 0 0 0 0 0 0 0 0 0 0 0 1 0 0 0 0 0 0 0 0 0 0 0 1 1 0 0 0 0 0 1 0 0 0 0 0 0 0 0 0 0 1 1 0 0 1 0 0 1 1 1 1 0 0 0 1 0 0 1 1 0 0 0 1 0 0 0 0 1 0 1 1 1 1 0 0 1 1 0 1 1 0 1 0 0 0
HiC_1_15736169 1 15736169 1 1 0 2 1 2 1 1 1 2 1 1 1 1 1 2 1 1 1 2 0 0 1 1 1 1 1 1 1 1 0 1 1 1 1 1 1 1 0 1 0 1 1 1 1 1 0 0 1 2 1 0 0 2 1 0 2 2 2 2 1 1 0 1 1 1 0 1 1 1 0 1 0 0 1 0 2 1 0 0 0 1 1 2 0 0 2 0 1 0 1 1 1 0 1 1 1 1 1 0 2 1 1 1 0 1 0 1 0 1 1 0 1 0 2 1 0 1 1 2 2 1 1 0 0 0 1 1 1 1 0 1 0 1 1 0 1 0 1 1 1 1 0 1 1 1 0 0 0 1 0 0 1 0 0 0 1 0 2 0 0 0 0 0 0 0 1 1 0 1 0 0 1 1 0 1 0 0 1 1 0 1 0 0 0 1 1 1 0 1 1 0 0 1 0 0 1 1 1 1 0 1 1 1 1 0 1 1 1 1 1 1 1 0 0 1 1 1 0 0 1 0 0 0 1 0 0 0 0 0 1 1 1 0 0 1 0 1 1 0 1 1 0 1 1 1 2 1 1 1 0 0 2 1 1 2 1 1 1 1 0 2 0 1 0 2 0 0 1 0 0 0 0 0 0 0 0 0 0 0 0 0 1 1 1 0 1 1 1 1 1 1 1 1 1 0 0 1 0 1 0 0 0 0 0 0 0 0 1 0 1 0 0 1 1 1 2 0 1 1 0 1 0 0 0 1 1 1 1 1 1 1 1 1 0 1 1 1 1 1 0 1 1 0 1 1 0 0 0 1 0 0 1 1 1 0 0 1 1 0 0 0 1 0 2 1 2 1 1 0 1 1 1 1 1 2 0 1 1 1 1 1 0 1 0 0 1 1 0 1 0 1 0 1 0 0 0 1 0 1 1 1 1 2 1 0 0 0 0 0 1 1 0 0 2 1 0 0 2 0 0 0 0 1 1 2 0 1 1 0 1 1 2 1 1 1 1 1 1 0 2 1 0 0 1 1 1 1 0 1 0 1 1 1 2 2 2
HiC_1_15847193 1 15847193 0 0 1 0 1 0 0 0 0 0 0 0 0 0 0 0 0 1 1 0 1 0 1 1 0 1 1 0 0 0 0 1 0 0 0 1 1 0 1 0 1 0 0 0 1 0 1 1 0 0 0 1 1 0 1 1 0 0 0 0 0 0 1 0 0 0 1 0 0 1 1 1 1 1 0 1 0 0 1 1 1 0 0 0 1 1 0 1 1 1 0 1 0 0 0 0 0 1 0 1 0 1 1 0 0 0 1 0 1 1 0 1 1 1 0 1 1 0 0 0 0 0 0 1 1 1 0 0 0 0 0 0 0 0 0 0 0 0 0 0 0 0 0 0 0 0 0 0 0 0 0 0 0 1 0 0 0 0 0 0 0 0 0 0 0 0 0 0 0 0 0 0 0 0 0 0 0 0 0 0 0 0 0 0 0 0 0 0 0 0 0 0 0 0 0 0 0 0 0 0 0 0 0 0 0 0 0 0 0 0 0 0 0 0 0 0 0 0 0 0 0 0 0 0 0 0 1 0 0 0 0 0 0 0 0 0 0 0 0 0 0 0 0 0 0 0 0 0 0 0 0 0 0 0 0 0 0 0 0 0 0 0 1 0 0 0 0 0 1 0 0 0 0 0 0 1 1 0 0 0 0 0 0 0 0 0 0 0 0 0 0 0 0 0 0 0 0 0 1 0 0 0 0 0 0 0 0 0 0 0 0 0 0 0 0 0 0 0 0 0 0 0 0 0 0 0 0 0 0 0 0 0 0 0 0 0 0 0 0 0 0 0 0 0 0 0 0 0 0 0 0 0 0 0 0 0 0 0 0 0 0 0 0 1 0 0 0 0 0 0 0 0 0 0 0 0 0 0 0 0 0 0 1 0 0 0 0 0 0 0 0 0 0 0 0 0 0 0 0 0 0 0 0 0 0 0 0 0 0 0 0 0 1 1 0 0 1 0 0 1 0 0 0 0 0 0 0 0 0 1 1 0 0 0 1 0 0 0 0 1 0 0 1 1 0 0 0 0 0 0 1 1 0 1 0 0 0
HiC_1_16152842 1 16152842 0 0 1 0 1 1 0 0 0 0 1 0 0 0 2 0 0 1 1 0 1 0 1 1 0 1 1 1 0 0 1 1 0 0 0 1 1 1 1 0 1 0 0 0 1 0 1 1 0 0 0 1 1 0 1 0 0 0 0 0 0 0 1 0 0 0 1 0 0 1 1 1 1 1 0 1 0 0 1 0 1 0 0 0 1 1 0 1 1 1 0 1 0 0 0 0 0 1 0 1 0 1 1 0 0 0 1 0 1 1 0 1 1 1 0 1 1 0 0 0 0 0 0 1 1 1 0 0 0 0 1 0 0 0 0 0 0 0 0 0 0 0 0 0 0 0 0 0 0 0 0 0 0 1 0 0 0 0 0 0 0 0 1 0 0 0 0 0 0 0 0 0 0 0 0 0 0 0 0 0 0 0 1 0 0 0 0 0 0 0 0 0 0 0 0 0 0 0 0 0 0 0 0 0 0 0 0 0 0 0 0 0 0 0 0 0 0 0 0 0 0 0 0 0 0 0 1 0 0 0 0 0 0 0 0 0 0 0 0 0 0 0 0 0 0 0 0 0 0 0 0 0 0 0 0 0 0 0 0 0 0 0 1 0 0 0 0 0 1 0 0 0 0 0 0 2 1 0 0 0 0 0 0 0 0 0 0 0 0 0 0 0 0 0 0 0 0 0 1 0 0 0 0 0 0 0 0 0 0 0 0 0 0 0 0 0 0 0 0 0 0 0 0 0 0 0 0 0 0 0 0 0 0 0 0 0 0 0 0 0 0 0 0 0 0 0 0 0 0 0 0 0 0 0 0 0 0 0 0 0 0 0 0 1 0 0 0 0 0 0 0 0 0 0 0 0 0 0 0 0 0 0 1 0 0 0 0 0 0 0 0 0 0 0 0 0 0 0 0 0 0 0 0 0 0 0 0 0 0 0 0 0 1 1 0 0 1 0 0 1 1 1 1 0 0 0 1 0 0 1 1 0 0 0 1 0 0 0 0 1 0 1 1 1 1 0 0 1 1 0 1 1 0 1 0 0 0
HiC_1_16159421 1 16159421 2 0 1 0 0 1 1 0 0 0 1 2 1 0 0 0 1 0 0 0 0 0 0 0 1 0 0 0 1 0 1 0 0 1 0 0 0 1 1 1 1 1 0 1 0 1 1 0 0 0 1 1 1 0 0 1 0 0 1 0 1 1 1 1 0 1 1 1 1 0 1 0 1 1 1 1 0 1 1 1 1 1 0 0 1 1 0 0 0 1 0 0 0 2 1 1 0 0 1 1 0 0 0 1 1 1 0 1 0 0 1 1 0 1 0 0 1 1 1 0 0 0 0 1 0 1 0 1 1 0 0 1 1 0 1 1 1 1 1 0 0 0 2 0 0 1 1 0 1 1 1 2 1 1 1 0 1 1 0 2 0 2 1 2 2 2 2 0 0 1 1 1 0 0 1 2 1 1 1 1 2 2 1 1 1 1 1 0 0 1 0 1 1 1 2 2 0 0 1 0 1 0 1 1 0 1 2 1 1 0 0 1 0 1 1 1 2 0 1 1 1 0 0 0 0 1 0 1 0 1 0 0 0 1 2 1 1 1 0 1 2 0 0 1 1 2 0 1 1 1 2 0 0 1 0 0 0 1 1 1 0 0 1 0 0 0 0 0 0 0 0 0 1 1 2 0 0 0 0 2 1 1 1 0 1 1 0 1 0 0 1 1 1 0 0 1 2 1 0 1 0 0 1 1 1 1 0 1 1 2 0 2 0 1 0 1 0 0 1 1 2 2 1 1 1 1 1 2 1 0 0 0 1 0 2 0 0 1 1 1 1 0 0 1 1 1 2 1 1 1 1 1 1 2 1 1 1 1 0 1 1 1 0 0 0 1 0 0 2 1 0 1 2 0 0 0 2 1 0 1 0 2 1 1 0 1 0 0 1 0 1 1 1 1 2 0 1 0 1 1 1 0 2 0 1 1 0 1 1 0 1 1 1 1 0 0 1 0 0 1 1 1 1 1 1 0 1 1 1 1 0 1 0 1 0 1 1 1 1 1 0 0 1 1 0 1 0 1 1 1 0 0 1 0 0 0 0
HiC_1_16160877 1 16160877 1 0 1 0 0 1 1 0 0 0 0 1 1 0 0 0 1 0 0 0 0 0 0 0 1 0 0 0 1 0 1 0 0 1 0 0 0 1 1 1 1 1 0 1 1 1 1 1 0 0 1 1 1 0 0 1 0 0 0 0 1 1 1 1 0 1 1 1 1 1 1 0 1 1 1 1 0 1 1 1 1 1 0 0 1 1 0 0 0 1 0 0 0 2 1 1 0 0 1 1 0 0 0 1 1 1 0 1 0 0 1 1 0 1 0 0 1 1 1 0 0 0 0 1 0 1 0 1 1 0 0 1 1 0 1 1 1 1 1 0 0 0 2 0 0 1 1 0 1 1 1 2 1 1 1 0 1 1 0 2 0 2 1 2 2 2 1 0 0 1 1 2 0 0 1 1 2 1 1 1 2 1 1 1 2 1 1 0 0 1 0 1 1 1 2 2 0 0 1 0 1 0 1 1 0 1 1 1 1 0 0 1 0 1 1 1 1 0 1 1 1 0 0 0 0 1 0 1 0 1 0 0 0 1 2 1 1 1 0 1 1 0 0 1 1 1 0 1 1 1 2 0 0 1 0 0 0 1 1 1 0 0 1 0 0 0 0 0 0 0 0 0 1 1 2 0 0 0 0 2 1 1 1 0 1 1 0 1 0 0 1 1 1 0 0 1 2 1 0 1 0 0 1 1 1 1 0 1 1 2 0 2 0 1 0 1 0 0 1 1 2 1 1 1 1 1 1 1 1 0 0 0 1 0 2 0 0 1 1 2 1 0 0 1 1 1 2 1 1 1 1 1 1 1 1 1 1 1 0 1 1 1 0 0 0 1 0 0 1 1 0 1 1 0 0 0 2 1 0 1 0 2 1 1 0 1 0 0 1 2 1 1 1 1 1 0 1 0 1 2 1 0 1 0 1 1 0 1 1 0 1 1 1 1 0 0 1 0 0 1 1 1 1 1 1 0 1 2 1 1 0 1 0 1 0 1 1 1 1 1 0 0 1 1 0 1 0 0 1 1 0 0 1 0 0 0 0
HiC_1_16160883 1 16160883 0 0 1 0 1 0 0 0 0 0 2 0 0 0 1 0 0 1 1 0 1 0 1 1 0 1 1 1 0 0 1 1 0 0 0 1 1 0 1 0 1 0 0 0 1 0 1 1 0 0 0 1 1 0 1 1 0 0 0 0 0 0 1 0 0 0 1 0 0 1 1 1 1 1 0 1 0 0 1 1 1 0 0 0 1 1 1 1 1 1 0 1 1 0 0 0 0 1 0 1 0 1 1 0 0 0 1 0 1 1 0 1 1 1 0 1 1 0 0 0 0 0 0 1 1 1 0 0 0 0 1 0 0 0 0 0 0 0 0 0 0 0 0 0 0 0 0 0 0 0 0 0 0 1 0 0 0 0 0 0 0 0 1 0 0 0 0 0 0 0 0 0 0 0 0 0 0 0 0 0 0 0 1 0 0 0 0 0 1 0 0 0 1 0 0 0 0 0 0 0 0 0 0 0 0 0 0 0 0 0 0 0 0 0 0 0 0 0 0 0 0 0 0 0 0 0 1 0 0 0 0 0 0 0 0 0 0 0 0 0 0 0 0 0 0 0 0 0 0 0 0 0 0 0 0 0 0 0 0 0 0 0 1 0 1 0 0 0 1 0 0 0 0 0 0 1 1 0 1 0 0 0 0 0 0 0 0 0 0 0 0 0 0 0 0 0 0 0 1 0 0 0 0 0 0 0 0 0 0 0 0 0 0 0 0 0 0 0 0 0 0 0 0 0 0 0 0 0 0 0 0 0 0 0 0 0 0 0 0 0 0 0 0 0 0 0 0 0 0 0 0 0 0 0 0 0 0 0 0 0 0 0 0 1 0 0 0 0 0 0 0 0 0 0 0 0 0 0 0 0 0 0 1 0 0 0 0 0 0 0 0 0 0 0 0 0 0 0 0 0 0 0 0 0 0 0 0 0 0 0 0 0 1 1 0 0 1 0 0 1 1 1 1 0 0 0 1 0 0 1 1 0 0 0 1 0 0 0 0 1 0 1 1 1 1 0 0 0 1 0 1 1 0 1 0 0 0
HiC_1_16209020 1 16209020 1 1 0 2 1 1 1 1 1 2 1 1 1 1 1 2 1 1 1 2 0 0 1 1 1 1 1 1 1 1 0 1 1 1 1 1 1 1 0 1 0 1 1 1 1 1 0 0 1 2 1 0 0 2 1 0 2 2 2 2 1 1 0 1 1 1 0 1 1 1 0 1 0 0 1 0 2 1 0 0 0 1 1 2 0 0 2 0 1 0 1 1 1 0 1 1 1 1 1 0 2 1 1 1 0 1 0 1 0 1 1 0 1 0 2 1 0 1 1 2 2 1 1 0 0 0 1 1 1 2 0 1 1 1 1 1 1 0 1 1 1 1 0 1 1 1 0 1 0 1 1 0 1 0 0 0 1 0 2 0 0 0 0 0 0 0 1 1 0 1 0 0 1 0 0 1 0 0 1 1 0 1 0 0 0 1 1 1 0 1 1 0 0 1 0 0 1 2 1 1 0 1 1 1 1 0 1 1 1 1 2 1 1 0 0 1 1 1 0 0 1 0 0 0 1 0 0 0 0 0 1 2 1 0 0 1 0 1 1 0 1 1 0 1 1 1 2 1 1 0 0 0 2 1 1 2 1 1 1 1 0 2 0 1 1 2 0 0 1 0 0 0 0 0 0 0 0 0 0 0 0 1 1 1 1 0 1 1 1 1 1 1 1 2 1 1 0 1 0 1 0 0 0 0 0 0 0 0 1 0 1 0 0 1 1 1 2 0 1 1 0 1 0 0 0 1 1 1 1 1 1 1 1 2 0 1 1 1 1 1 0 1 1 0 1 1 0 1 0 1 0 0 1 1 1 0 0 1 1 1 0 0 1 0 2 1 2 1 1 0 1 1 1 1 1 2 0 1 1 1 1 0 0 1 0 0 1 1 0 1 0 1 0 1 1 1 0 1 0 1 1 2 1 2 1 0 0 0 0 0 1 1 0 0 2 1 0 0 2 0 0 0 0 1 1 2 0 1 1 0 1 1 2 1 1 1 1 1 1 0 2 1 0 0 1 1 1 1 0 1 0 1 1 1 2 2 2
HiC_1_16209310 1 16209310 1 1 1 0 0 0 1 1 1 0 0 1 1 0 0 0 1 0 0 0 1 1 0 0 1 0 0 0 1 1 1 0 1 1 0 0 0 1 1 1 1 1 1 1 0 1 1 1 1 0 1 1 1 0 0 1 0 0 0 0 1 1 1 1 1 1 1 1 1 0 1 0 1 1 1 1 0 1 1 1 1 1 1 0 1 1 0 0 0 1 1 0 0 2 1 1 1 0 1 1 0 0 0 1 2 1 1 1 1 0 1 1 0 1 0 0 1 1 1 0 0 0 1 1 0 1 0 1 1 0 0 1 1 1 1 1 1 2 1 1 1 0 2 1 1 1 2 0 2 1 1 2 1 1 2 0 1 2 0 2 1 2 1 2 2 1 1 1 1 1 2 2 0 0 2 1 2 1 1 1 2 1 1 1 2 1 1 0 0 1 0 1 2 1 2 2 1 0 1 1 2 1 1 1 1 1 1 1 1 0 0 1 1 2 2 1 1 1 2 2 1 2 2 2 1 2 0 1 1 1 1 0 0 2 2 1 1 1 1 1 1 1 1 1 1 1 0 1 1 1 2 2 0 1 0 0 0 1 1 1 2 0 1 1 1 0 1 2 0 1 2 2 2 2 2 0 1 2 0 2 2 1 1 1 1 2 0 1 0 1 1 1 1 0 1 1 2 1 0 1 1 0 2 1 1 1 2 1 1 2 1 2 1 1 0 1 0 1 1 1 2 1 1 2 1 1 1 1 1 1 1 1 1 0 2 0 1 1 1 1 2 1 0 2 1 1 2 1 2 1 2 2 1 1 1 2 1 1 1 1 1 1 1 1 0 1 0 1 1 1 1 1 1 1 1 0 2 1 1 1 1 2 1 1 1 2 0 1 1 1 2 1 2 1 1 1 1 0 1 1 1 0 1 0 1 2 2 1 1 1 1 1 1 1 0 1 1 2 0 1 1 1 1 1 1 0 1 1 1 1 0 1 0 1 0 1 1 1 1 1 0 0 1 1 0 1 0 0 1 1 1 0 1 0 0 0 0
HiC_1_16238665 1 16238665 1 1 1 2 2 2 1 1 1 2 2 1 1 1 2 2 1 2 2 2 1 0 2 2 1 2 2 2 1 1 1 2 1 1 1 2 2 1 1 1 1 1 1 1 2 1 1 1 1 2 1 1 1 2 2 1 2 2 2 2 1 1 1 1 1 1 1 1 1 1 1 2 1 1 1 1 2 1 1 1 1 1 1 2 1 1 2 1 2 1 1 2 1 0 1 1 1 2 1 1 2 2 2 1 0 1 1 1 1 2 1 1 2 1 2 2 1 1 1 2 2 1 1 1 1 1 1 1 1 2 1 1 1 1 1 1 1 0 1 1 1 1 0 1 1 1 0 1 0 1 1 0 1 1 0 0 1 0 2 0 0 0 1 0 0 0 1 1 0 1 0 0 1 1 0 1 0 0 1 1 0 1 1 0 0 1 1 1 1 1 1 0 0 1 0 0 1 2 1 1 0 1 1 1 1 0 1 1 1 1 2 1 1 0 0 1 1 1 0 0 1 0 0 0 1 0 1 0 0 0 1 2 1 0 0 1 0 1 1 0 0 1 0 1 1 1 2 1 1 0 0 0 2 1 1 2 1 1 1 1 0 2 1 1 1 2 0 0 2 0 0 0 0 0 0 2 1 0 1 0 0 1 1 1 1 0 1 1 1 1 1 1 1 2 1 1 0 1 1 1 0 0 0 0 0 0 0 0 1 0 1 0 0 1 1 1 2 0 1 1 0 1 0 0 0 1 1 1 1 1 1 1 1 2 0 1 1 1 1 1 0 1 1 0 1 1 0 1 0 1 0 0 1 1 1 0 0 1 1 1 0 0 1 1 2 1 2 1 1 0 1 1 1 1 1 2 0 1 1 1 1 0 1 1 0 0 1 1 0 1 0 1 0 1 1 1 0 1 1 1 1 2 1 2 1 0 0 0 0 0 1 1 1 1 2 1 1 0 2 1 1 1 1 1 1 2 1 1 1 1 2 1 2 1 2 1 1 1 1 1 2 2 1 1 2 1 1 1 1 1 1 2 1 2 2 2 2
HiC_1_16240849 1 16240849 1 0 1 0 0 0 1 0 0 0 0 1 1 0 0 0 1 0 0 0 0 0 0 0 1 0 0 0 1 0 1 0 0 1 0 0 0 1 1 1 1 1 0 1 0 1 1 1 0 0 1 1 1 0 0 1 0 0 0 0 1 1 1 1 0 1 1 1 1 0 1 0 1 1 1 1 0 1 1 1 1 1 0 0 1 1 0 0 0 1 0 0 0 2 1 1 0 0 1 1 0 0 0 1 1 1 0 1 0 0 1 1 0 1 0 0 1 1 1 0 0 0 0 1 0 1 0 1 1 0 0 1 1 0 1 1 1 1 1 0 0 0 2 0 0 1 1 0 1 1 1 2 1 0 1 0 1 1 0 2 0 2 1 2 2 2 1 0 0 1 1 2 0 0 1 1 2 1 1 1 2 1 1 1 2 1 1 0 0 1 0 1 1 1 2 2 0 0 1 0 1 0 1 1 0 1 1 1 1 0 0 1 0 2 1 1 1 0 1 1 1 0 0 0 0 1 0 1 0 1 0 0 0 1 2 1 1 1 0 1 1 0 0 1 1 1 0 1 1 1 2 0 0 1 0 0 0 1 1 1 0 0 1 0 0 0 0 0 0 0 0 0 1 1 2 0 0 1 0 2 1 0 1 0 1 1 0 1 0 0 1 1 1 0 0 1 2 1 0 1 0 0 1 1 1 1 0 1 1 2 0 2 0 1 0 1 0 0 1 1 2 1 1 1 1 1 1 1 1 0 0 0 1 0 2 0 0 1 1 1 1 0 0 1 1 1 2 1 1 1 1 1 1 1 1 1 1 1 0 1 1 1 0 0 0 1 0 0 1 1 0 1 1 0 0 0 2 1 0 1 0 2 1 1 0 1 0 0 1 1 1 1 1 1 1 0 1 0 1 1 1 0 1 0 1 1 1 1 1 0 1 1 1 1 0 0 1 1 0 1 1 1 1 1 1 0 1 1 1 1 0 1 0 1 0 1 1 1 1 1 0 0 1 1 0 1 0 0 1 1 0 0 1 0 0 0 0
HiC_1_16355504 1 16355504 1 1 2 0 1 0 1 1 1 0 1 1 1 0 1 0 1 1 1 0 2 1 1 1 1 1 1 1 1 1 2 1 1 1 0 1 1 1 2 1 2 1 1 1 1 1 2 2 1 0 1 2 2 0 1 2 0 0 0 0 1 1 2 1 1 1 2 1 1 1 1 1 2 2 1 2 0 1 2 2 2 1 1 0 2 2 0 1 1 2 1 1 1 2 1 1 1 1 1 2 0 1 1 1 2 1 2 1 2 1 1 2 1 2 0 1 2 1 1 0 0 0 1 2 1 2 0 1 1 0 1 1 1 1 1 1 1 2 1 1 1 0 2 1 1 1 2 0 2 1 1 2 1 1 2 0 1 2 0 2 1 2 2 2 2 2 1 1 1 1 2 2 0 0 2 1 2 1 1 1 2 1 2 1 2 1 1 0 1 1 0 1 2 1 2 2 1 0 1 1 2 1 1 1 1 1 1 1 1 0 0 1 1 1 2 1 1 1 2 2 1 2 2 2 1 2 1 1 1 1 1 0 0 2 2 1 1 1 1 1 1 1 1 1 1 1 0 1 1 1 2 2 0 1 0 0 0 1 1 1 0 0 2 1 1 0 0 0 1 1 2 1 2 2 2 1 2 2 0 2 2 1 1 1 1 2 0 1 0 1 1 1 1 0 1 1 2 1 1 1 0 0 1 1 1 1 0 1 1 2 1 2 1 1 0 1 0 1 1 1 2 1 1 2 1 1 1 1 1 1 1 1 1 0 2 0 1 1 1 1 2 1 0 2 1 1 2 1 2 1 2 2 1 1 1 2 1 1 1 1 1 1 1 2 0 1 0 1 1 1 1 1 1 1 1 0 2 0 1 1 1 2 2 1 1 2 0 1 1 1 2 1 2 1 1 1 1 0 1 1 1 0 1 0 1 2 1 1 1 1 1 1 2 2 0 1 2 1 0 2 2 2 2 1 1 0 2 1 1 2 1 1 0 1 1 1 1 1 1 2 0 1 2 2 1 1 0 1 2 1 2 1 1 1 0 0 0
HiC_1_16461986 1 16461986 2 1 2 0 1 0 1 0 0 0 0 2 1 0 1 0 1 1 1 0 1 0 1 2 1 1 2 2 1 0 2 1 1 1 0 1 1 1 2 1 2 1 0 1 1 1 2 2 0 0 1 2 2 1 2 2 0 0 0 0 1 1 2 1 0 1 2 1 1 1 2 1 2 2 1 2 0 1 2 2 2 1 0 0 1 2 0 1 1 2 0 1 1 2 1 1 0 1 1 2 0 1 1 1 1 2 1 1 1 1 1 2 1 2 0 2 2 1 1 0 0 0 0 2 1 2 0 1 1 1 1 2 2 0 2 2 1 1 1 1 0 1 2 1 1 1 1 1 1 1 2 2 1 1 1 0 2 1 1 1 0 2 2 2 2 2 2 2 1 1 1 2 0 0 1 1 2 1 1 2 2 2 2 1 2 1 1 0 1 2 1 1 1 1 2 1 0 2 1 1 1 1 1 1 0 1 1 2 2 1 1 2 1 2 1 2 1 1 1 1 2 0 0 0 0 1 1 1 0 1 1 2 1 1 2 1 1 2 0 1 0 0 0 1 2 1 1 1 2 1 2 0 0 2 0 0 0 1 1 1 0 2 2 0 0 2 1 0 1 0 0 1 1 1 2 1 1 1 0 2 1 1 2 1 2 1 0 1 1 1 1 1 2 1 0 2 2 1 1 1 2 2 1 1 1 1 2 1 1 2 1 2 0 1 1 2 0 0 1 1 2 2 1 1 1 2 1 1 1 0 1 1 2 2 2 0 1 1 1 1 2 0 0 1 1 2 2 2 1 1 1 1 1 2 2 1 1 1 1 2 1 1 0 1 1 1 1 0 1 1 0 1 1 0 0 1 2 0 1 1 0 2 2 1 0 1 1 0 1 1 1 2 1 2 2 1 1 0 1 1 0 1 1 1 1 1 1 1 1 0 1 1 2 2 0 0 2 1 0 2 2 2 2 1 1 0 2 1 1 2 2 1 0 1 1 1 1 1 1 2 0 2 2 2 1 1 1 0 2 1 1 1 1 1 0 0 1
HiC_1_16461992 1 16461992 1 0 1 0 0 0 1 0 0 0 0 1 1 0 0 0 1 0 0 0 0 0 0 0 1 0 0 0 1 0 1 0 0 1 0 0 0 1 1 1 1 1 0 1 0 1 1 1 0 0 1 1 1 0 0 1 0 0 0 0 1 1 1 1 0 1 1 1 1 0 1 0 1 1 1 1 0 1 1 1 1 1 0 0 0 1 0 0 0 1 0 0 0 2 1 1 0 0 1 1 0 0 0 1 1 1 0 1 0 0 1 1 0 1 0 0 1 1 1 0 0 0 0 1 0 1 0 1 1 0 0 1 1 0 1 1 1 1 1 0 0 0 2 0 0 1 1 0 1 1 1 2 1 0 1 0 1 1 0 1 0 2 1 2 2 2 1 0 0 1 1 1 0 0 1 1 2 1 1 1 2 1 1 1 2 1 1 0 0 1 0 1 1 1 2 1 0 0 1 0 1 0 1 1 0 1 1 1 1 0 0 1 0 1 1 1 1 0 1 1 1 0 0 0 0 1 0 1 0 1 0 0 0 1 2 1 1 1 0 1 0 0 0 1 1 1 0 1 1 1 1 0 0 1 0 0 0 1 1 1 0 0 1 0 0 0 1 0 0 0 0 0 1 1 2 0 0 0 0 2 1 0 1 0 1 1 0 1 0 0 1 1 1 0 0 1 2 1 0 1 0 0 1 1 1 1 0 1 1 2 0 2 0 1 0 1 0 0 1 1 2 1 1 1 1 1 1 1 1 0 0 0 1 0 2 0 0 1 1 1 1 0 0 1 1 1 2 1 1 1 1 1 1 1 1 1 1 1 0 1 1 1 0 0 0 1 0 0 1 1 0 1 1 0 0 0 2 0 0 1 0 2 1 1 0 1 0 0 1 1 1 1 1 1 1 0 1 0 1 1 0 0 1 0 1 1 0 1 1 0 1 1 1 1 0 0 1 0 0 1 1 1 1 1 1 0 1 1 1 1 0 1 0 1 0 1 1 1 1 1 0 0 1 1 0 1 0 0 1 1 0 0 1 0 0 0 1
HiC_1_16522805 1 16522805 1 0 1 0 0 0 1 0 0 0 0 1 1 0 0 0 1 0 0 0 0 0 0 0 1 0 0 0 1 0 1 0 0 1 0 0 0 1 1 1 1 1 0 1 0 1 1 1 0 0 1 1 1 0 0 1 0 0 0 0 1 1 1 1 0 1 1 1 1 0 1 0 1 1 1 1 0 1 1 1 1 1 0 0 0 1 0 0 0 1 0 0 0 2 1 1 0 0 1 1 0 0 0 1 1 1 0 1 0 0 1 1 0 1 0 0 1 1 1 0 0 0 0 1 0 1 0 1 1 0 0 1 1 0 1 1 1 1 1 0 0 0 2 0 0 1 1 0 1 1 1 2 1 0 1 0 1 1 0 2 0 2 1 2 2 2 1 0 0 1 1 2 0 0 1 1 2 1 1 1 2 1 1 1 2 1 1 0 0 1 0 1 1 1 2 2 0 0 1 0 1 0 1 1 0 1 1 1 1 0 0 1 0 1 1 1 1 0 1 1 1 0 0 0 0 1 0 1 0 1 0 0 0 1 2 1 1 1 0 1 1 0 0 1 1 1 0 1 1 1 1 0 0 1 0 0 0 1 1 1 0 0 1 0 0 0 0 0 0 0 0 0 1 1 2 0 0 0 1 2 1 0 1 0 1 1 0 1 0 0 1 1 1 0 0 1 2 1 0 1 0 0 1 1 1 1 0 1 1 2 0 2 0 1 0 1 0 0 1 1 2 1 1 1 1 1 1 1 1 0 0 0 1 0 2 0 0 1 1 1 1 0 0 1 1 1 2 1 1 1 1 1 1 1 1 1 1 1 0 1 1 1 0 0 0 1 0 0 1 1 0 1 1 0 0 0 2 0 0 1 0 2 1 1 0 1 0 0 1 1 1 1 1 1 1 0 1 0 1 1 1 0 1 0 1 1 0 1 1 0 1 1 1 1 0 0 1 0 0 1 1 1 1 1 1 0 1 1 1 1 0 1 0 1 0 1 1 1 1 1 0 0 1 1 0 1 0 0 1 1 0 0 1 0 0 0 0
HiC_1_16522865 1 16522865 2 1 2 0 1 0 1 0 0 0 1 2 1 0 1 0 1 1 1 0 1 0 1 2 1 1 2 2 1 0 2 1 1 1 0 1 1 1 2 1 2 1 0 1 1 1 2 2 0 0 1 2 2 1 2 2 0 0 0 0 1 1 2 1 0 1 2 1 1 1 2 1 2 2 1 2 0 1 2 2 2 1 0 0 1 2 0 1 1 2 0 1 1 2 1 1 0 1 1 2 0 1 1 1 1 2 1 1 1 1 1 2 1 2 0 2 2 1 1 0 0 0 0 2 1 2 0 1 1 1 1 2 2 0 2 2 1 1 1 1 0 1 2 1 1 1 1 1 1 1 2 2 1 2 1 0 2 1 1 2 0 2 2 2 2 2 2 2 1 1 1 2 0 0 1 1 2 1 1 2 2 2 2 1 2 1 1 0 1 2 1 1 1 1 2 2 0 2 1 1 1 1 1 1 0 1 1 2 2 1 1 2 1 2 1 2 1 1 1 1 2 0 0 0 0 1 1 1 0 1 1 2 1 1 2 1 1 2 0 1 1 0 0 1 2 1 1 1 2 1 2 0 0 2 0 0 0 1 1 1 2 2 2 0 1 2 2 2 1 0 0 1 1 1 2 2 1 1 1 2 1 1 2 1 2 1 0 1 1 1 1 1 2 1 0 2 2 1 1 1 1 1 2 1 1 1 2 1 1 2 1 2 0 1 1 2 0 0 1 1 2 2 1 1 1 2 1 1 1 0 1 1 2 2 2 0 1 1 1 1 2 0 0 1 1 2 2 2 1 1 1 1 1 2 2 1 1 1 1 2 1 1 0 1 1 1 1 0 1 1 0 1 1 0 0 1 2 0 1 1 0 2 2 1 0 1 1 0 1 1 1 2 1 2 2 1 1 0 1 1 1 1 1 1 1 1 1 1 1 0 1 1 2 2 0 0 2 1 0 2 2 2 2 1 1 0 2 1 1 2 2 1 0 1 1 1 1 1 1 2 0 2 2 2 1 1 1 1 2 1 1 1 1 1 0 0 0
HiC_1_16523303 1 16523303 2 1 2 0 1 0 1 0 0 0 1 2 1 0 1 0 1 1 1 0 1 0 1 2 1 1 2 2 1 0 2 1 1 1 0 1 1 1 2 1 2 1 0 1 1 1 2 2 0 0 1 2 2 1 2 2 0 0 0 0 1 1 2 1 0 1 2 1 1 1 2 1 2 2 1 2 0 1 2 2 2 1 0 0 1 2 0 1 1 2 0 1 1 2 1 1 0 1 1 2 0 1 1 1 1 2 1 1 1 1 1 2 1 2 0 2 2 1 1 0 0 0 0 2 1 2 0 1 1 1 1 2 2 0 2 2 1 1 1 1 0 1 2 1 1 1 1 1 1 1 2 2 1 1 1 0 2 1 1 2 0 2 2 2 2 2 2 2 1 1 1 2 0 0 1 1 2 1 1 2 2 2 2 1 2 1 1 0 1 2 1 1 1 1 2 2 0 2 1 1 1 1 1 1 0 1 1 2 2 1 1 2 1 1 1 2 1 1 1 1 2 0 0 0 0 1 1 1 0 1 1 2 1 1 2 1 1 2 0 1 1 0 0 1 2 1 1 1 2 1 1 0 0 2 0 0 0 1 1 1 0 2 2 0 1 2 0 0 1 0 0 0 1 1 2 1 1 0 0 2 1 1 2 1 2 1 0 1 1 1 1 1 2 1 0 2 2 1 1 1 0 0 1 1 1 1 0 1 1 2 1 2 0 1 1 2 0 0 1 1 2 2 1 1 1 2 1 1 1 0 1 1 2 2 2 0 1 1 1 1 2 0 0 1 1 2 2 2 1 1 1 1 1 2 2 1 1 1 1 2 1 1 0 1 1 1 1 0 1 1 0 1 1 0 0 1 2 0 1 1 0 2 2 1 0 1 1 0 1 1 1 2 1 2 2 1 1 0 1 1 1 1 1 1 1 1 0 1 1 0 1 1 2 2 0 0 2 0 0 2 2 2 2 1 1 0 2 1 1 2 2 1 0 1 1 1 1 1 1 2 0 2 2 2 1 1 1 1 2 1 1 1 1 1 0 0 0
HiC_1_16676936 1 16676936 1 0 1 0 0 0 1 1 0 0 0 1 1 0 0 0 1 0 0 0 0 0 0 0 1 0 0 0 1 0 1 0 0 1 0 0 0 1 1 1 1 1 0 1 0 1 1 1 0 0 1 1 1 0 0 1 0 0 0 0 1 1 1 1 0 1 1 1 1 0 1 0 1 1 1 1 0 1 1 0 1 1 0 0 0 1 0 0 0 1 0 0 0 2 1 1 0 0 1 1 0 0 0 1 2 1 0 1 0 0 1 1 0 1 0 0 1 1 1 0 0 0 0 1 0 1 0 1 1 0 0 1 1 0 1 1 1 1 1 0 0 0 2 0 0 1 2 0 2 1 1 1 1 0 1 0 1 2 0 2 0 2 1 2 2 2 1 0 0 1 1 2 0 0 2 1 2 1 1 1 2 1 1 1 2 1 1 0 0 1 0 1 2 1 2 2 0 0 1 0 2 0 1 1 0 1 1 1 1 0 0 1 0 2 2 1 1 0 2 2 1 0 0 2 1 2 0 1 0 1 0 0 0 1 2 1 1 1 0 1 1 0 0 1 1 1 0 1 1 1 1 0 0 1 0 0 0 1 1 1 0 0 1 0 0 0 0 0 0 0 0 0 2 1 2 0 0 0 0 2 2 0 1 0 1 2 0 1 0 0 1 1 0 0 1 1 2 1 0 1 0 0 1 0 1 1 0 0 1 2 0 2 0 1 0 1 0 0 1 2 2 1 1 1 1 1 1 1 1 0 0 0 1 1 2 0 0 1 1 1 1 0 0 1 1 1 2 1 1 0 2 2 1 1 1 2 1 1 0 1 1 1 0 0 0 1 0 0 1 1 0 1 1 0 0 0 2 0 0 1 0 2 1 1 0 2 0 0 1 0 2 1 1 1 0 0 1 0 1 1 1 0 1 0 1 2 2 1 1 0 1 1 1 1 0 0 1 1 0 1 1 1 1 1 1 0 1 1 1 1 0 1 0 1 0 1 0 1 1 1 0 0 1 1 0 1 0 0 0 1 0 0 1 0 0 0 1
HiC_1_16683595 1 16683595 0 0 1 0 1 0 0 0 0 0 1 0 0 0 1 0 0 1 1 0 1 0 1 1 0 1 1 1 0 0 1 1 0 0 0 1 1 0 1 0 1 0 0 0 1 0 1 1 0 0 0 1 1 0 1 1 0 0 0 0 0 0 1 0 0 0 1 0 0 1 1 1 1 1 0 1 0 0 1 1 1 0 0 0 1 1 0 1 1 1 0 1 1 0 0 0 0 1 0 1 0 1 1 0 0 0 1 0 1 1 0 1 1 1 0 1 1 0 0 0 0 0 0 1 1 1 0 0 0 0 1 0 0 0 0 0 0 0 0 0 0 0 0 0 0 0 0 0 0 0 0 0 0 1 0 0 0 0 0 0 0 0 1 0 0 0 0 0 0 0 0 0 0 0 0 0 0 0 0 0 0 0 1 0 0 0 0 0 1 0 0 0 0 0 0 0 0 0 0 0 0 0 0 0 0 0 0 0 0 0 0 0 0 0 0 0 0 0 0 0 0 0 0 0 0 0 1 0 0 0 0 0 0 0 0 0 0 0 0 0 0 0 0 0 0 0 0 0 0 0 0 0 0 0 0 0 0 0 0 0 0 0 1 0 1 0 0 0 1 0 0 0 0 0 0 1 1 0 0 0 0 0 0 0 0 0 0 0 0 0 0 0 0 0 0 0 0 0 1 0 0 0 0 0 0 0 0 0 0 0 0 0 0 0 0 0 0 0 0 0 0 0 0 0 0 0 0 0 0 0 0 0 0 0 0 0 0 0 0 0 0 0 0 0 0 0 0 0 0 0 0 0 0 0 0 0 0 0 0 0 0 0 0 1 0 0 0 0 0 0 0 0 0 0 0 0 0 0 0 0 0 0 1 0 0 0 0 0 0 0 0 0 0 0 0 0 0 0 0 0 0 0 0 0 0 0 0 0 0 0 0 0 1 1 0 0 1 0 0 1 1 1 1 0 1 0 1 0 0 1 1 0 0 0 1 0 0 0 0 1 0 1 1 1 1 0 0 1 1 0 1 1 0 1 0 0 1
HiC_1_16694426 1 16694426 1 0 1 0 0 0 1 0 0 0 0 1 1 0 0 0 1 0 0 0 0 0 0 0 1 0 0 0 1 0 1 0 0 1 0 0 0 1 1 1 1 1 0 1 0 1 1 1 0 0 1 1 1 0 0 1 0 0 0 0 1 1 1 1 0 1 1 1 1 0 1 0 1 1 1 1 0 1 1 1 1 1 0 0 0 1 0 0 0 1 0 0 0 2 1 1 0 0 1 1 0 0 0 1 1 1 0 1 0 0 1 1 0 1 0 0 1 1 1 0 0 0 0 1 0 1 0 1 1 0 0 1 1 0 1 1 1 1 1 0 0 0 2 0 0 1 1 0 1 1 1 2 1 0 1 0 1 1 0 2 0 2 1 2 2 2 1 0 0 1 1 2 0 0 1 1 2 1 1 1 2 1 1 1 2 1 1 0 0 1 0 1 1 1 2 2 0 0 1 0 1 0 1 1 0 1 1 1 1 0 0 1 0 1 1 1 1 0 1 1 1 0 0 1 1 1 0 1 0 1 0 0 0 1 2 1 1 1 0 1 1 0 0 1 1 1 0 1 1 1 1 0 0 1 0 0 0 1 1 1 0 0 1 0 0 0 0 0 0 0 0 0 1 1 2 0 0 0 0 2 1 0 1 0 1 1 0 1 0 0 1 1 1 0 1 1 2 1 0 1 0 0 1 1 1 1 0 1 1 2 0 2 0 1 0 1 0 0 1 1 2 1 1 1 1 1 1 1 1 0 0 0 1 1 2 0 0 1 1 1 1 0 0 1 1 1 2 1 1 1 1 1 1 1 1 1 1 1 0 1 1 1 0 0 0 1 0 0 1 1 0 1 1 0 0 0 2 0 0 1 0 2 1 1 0 1 0 0 1 1 1 1 1 1 1 0 1 0 1 1 1 0 1 0 1 1 0 1 1 0 1 1 1 1 0 0 1 0 0 1 1 1 1 1 1 0 1 1 1 1 0 1 0 1 0 1 1 1 1 1 0 0 1 1 0 1 0 0 1 1 0 0 1 0 0 0 0
HiC_1_16714309 1 16714309 0 0 1 0 1 0 0 0 0 0 1 0 0 0 1 0 0 1 1 0 1 0 1 1 0 1 1 1 0 0 1 1 0 0 0 1 1 0 1 0 1 0 0 0 1 0 1 1 0 0 0 1 1 0 1 1 0 0 0 0 0 0 1 0 0 0 1 0 0 1 1 1 1 1 0 1 0 0 1 1 1 0 0 0 1 1 0 1 1 1 0 1 1 0 0 0 0 1 0 1 0 1 1 0 0 0 1 0 1 1 0 1 1 1 0 1 1 0 0 0 0 0 0 1 1 1 0 0 0 0 1 0 0 0 0 0 0 0 0 0 0 0 0 0 0 0 0 0 0 0 0 0 0 1 0 0 0 0 0 0 0 0 1 0 0 0 0 0 0 0 0 0 0 0 0 0 0 0 0 0 0 0 1 0 0 0 0 0 1 0 0 0 0 0 0 0 0 0 0 0 0 0 0 0 0 0 0 0 0 0 0 0 0 0 0 0 0 0 0 0 0 0 0 0 0 0 1 0 0 0 0 0 0 0 0 0 0 0 0 0 0 0 0 0 0 0 0 0 0 0 0 0 0 0 0 0 0 0 0 0 0 0 1 0 1 0 0 0 1 0 0 0 0 0 0 1 1 0 1 0 0 0 0 0 0 0 0 0 0 0 0 0 0 0 0 0 0 0 1 0 0 0 0 0 0 0 0 0 0 0 0 0 0 0 0 0 0 0 0 0 0 0 0 0 0 0 0 0 0 0 0 0 0 0 0 0 0 0 0 0 0 0 0 0 0 0 0 0 0 0 0 0 0 0 0 0 0 0 0 0 0 0 0 1 0 0 0 0 0 0 0 0 0 0 0 0 0 0 0 0 0 0 1 0 0 0 0 0 0 0 0 0 0 0 0 0 0 0 0 0 0 0 0 0 0 0 0 0 0 0 0 0 1 1 0 0 1 0 0 1 1 1 1 0 1 0 1 0 0 1 1 0 0 0 1 0 0 0 0 1 0 1 1 1 1 0 0 1 1 0 1 1 0 1 0 0 1
HiC_1_16714315 1 16714315 0 0 1 0 1 0 0 0 0 0 1 0 0 0 1 0 0 1 1 0 1 0 1 1 0 1 1 1 0 0 1 1 0 0 0 1 1 0 1 0 1 0 0 0 1 0 1 1 0 0 0 1 1 0 1 1 0 0 0 0 0 0 1 0 0 0 1 0 0 1 1 1 1 1 0 1 0 0 1 1 1 0 0 0 1 1 0 1 1 1 0 1 1 0 0 0 0 1 0 1 0 1 1 0 0 0 1 0 1 1 0 1 1 1 0 1 1 0 0 0 0 0 0 1 1 1 0 0 0 0 1 0 0 0 0 0 0 0 0 0 0 0 0 0 0 0 0 0 0 0 0 0 0 1 0 0 0 0 0 0 0 0 1 0 0 0 0 0 0 0 0 0 0 0 0 0 0 0 0 0 0 0 1 0 0 0 0 0 1 0 0 0 0 0 0 0 0 0 0 0 0 0 0 0 0 0 0 0 0 0 0 0 0 0 0 0 0 0 0 0 0 0 0 0 0 0 1 0 0 0 0 0 0 0 0 0 0 0 0 0 0 0 0 0 0 0 0 0 0 0 0 0 0 0 0 0 0 0 0 0 0 0 1 0 0 0 0 0 1 0 0 0 0 0 0 1 1 0 1 0 0 0 0 0 0 0 0 0 0 0 0 0 0 0 0 0 0 0 1 0 0 0 0 0 0 0 0 0 0 0 0 0 0 0 0 0 0 0 0 0 0 0 0 0 0 0 0 0 0 0 0 0 0 0 0 0 0 0 0 0 0 0 0 0 0 0 0 0 0 0 0 0 0 0 0 0 0 0 0 0 0 0 0 1 0 0 0 0 0 0 0 0 0 0 0 0 0 0 0 0 0 0 1 0 0 0 0 0 0 0 0 0 0 0 0 0 0 0 0 0 0 0 0 0 0 0 0 0 0 0 0 0 1 1 0 0 1 0 0 1 1 1 1 0 1 0 1 0 0 1 1 0 0 0 1 0 0 0 0 1 0 1 1 1 1 0 0 1 1 0 1 1 0 1 0 0 1
HiC_1_16953884 1 16953884 1 0 1 0 0 0 1 0 0 0 0 1 1 0 0 0 1 0 0 0 0 0 0 0 1 0 0 0 1 1 1 0 0 1 0 0 0 1 1 1 1 1 1 1 0 1 1 1 0 0 1 1 1 0 0 1 0 0 0 0 1 1 1 1 0 1 1 1 1 0 1 0 1 1 1 1 0 1 1 1 1 1 1 0 0 1 0 0 0 1 0 0 0 2 1 1 0 0 1 1 0 0 0 1 1 1 0 1 1 0 1 1 0 1 0 0 1 1 1 0 0 0 0 1 0 1 0 1 1 0 0 1 1 1 1 1 1 1 1 0 0 0 2 0 0 1 1 0 1 1 1 2 1 0 1 0 1 1 0 2 0 2 1 2 2 2 1 0 0 1 1 2 0 0 1 1 2 1 1 1 2 1 1 1 2 1 1 0 0 1 0 1 1 1 2 2 0 0 1 0 1 0 1 1 0 1 1 1 1 0 0 1 0 1 1 1 1 0 1 1 1 0 0 1 1 1 0 1 0 1 0 0 0 1 2 1 1 1 0 1 1 0 0 1 1 1 0 1 1 1 1 0 0 1 0 0 0 1 1 1 0 0 1 0 0 0 0 0 0 0 0 0 1 1 2 0 0 0 0 2 1 0 1 0 1 1 0 1 0 0 1 1 1 0 1 1 2 1 0 1 0 0 1 1 1 1 0 1 1 2 0 2 0 1 0 1 0 0 1 1 2 1 1 1 1 1 1 1 1 0 0 0 1 1 2 0 0 1 1 1 1 0 0 1 1 1 2 1 1 1 1 1 1 1 1 1 1 1 0 1 1 1 0 0 0 1 0 0 1 1 0 1 1 0 0 0 2 0 0 1 0 2 1 1 1 1 0 0 1 1 1 1 1 1 1 0 1 0 1 1 1 0 1 0 1 1 0 0 1 0 1 1 1 1 1 0 1 0 0 1 1 0 1 1 1 0 1 1 1 1 0 1 0 1 0 1 1 1 1 1 0 0 1 1 0 1 0 0 1 1 0 0 1 0 0 0 0
HiC_1_16953970 1 16953970 0 0 1 0 1 0 0 0 0 0 1 0 0 0 1 0 0 1 1 0 1 0 1 1 0 1 1 1 0 0 1 1 0 0 0 1 1 0 1 0 1 0 0 0 1 0 1 1 0 0 0 1 1 0 1 1 0 0 0 0 0 0 1 0 0 0 1 0 0 1 1 1 1 1 0 1 0 0 1 1 1 0 0 0 1 1 0 1 1 1 0 1 1 0 0 0 0 1 0 1 0 1 1 0 0 0 1 0 1 1 0 1 1 1 0 1 1 0 0 0 0 0 0 1 1 1 0 0 0 0 1 0 0 0 0 0 0 0 0 0 0 0 0 0 0 0 0 0 0 0 0 0 0 1 0 0 0 0 0 0 0 0 1 0 0 0 0 0 0 0 0 0 0 0 0 0 0 0 0 0 0 0 1 0 0 0 0 0 1 0 0 0 0 0 0 0 0 0 0 0 0 0 0 0 0 0 0 0 0 0 0 0 0 0 0 0 0 0 0 0 0 0 0 0 0 0 1 0 0 0 0 0 0 0 0 0 0 0 0 0 0 0 0 0 0 0 0 0 0 0 0 0 0 0 0 0 0 0 0 0 0 0 1 0 1 0 0 0 1 0 0 0 0 0 0 1 1 0 0 0 0 0 0 0 0 0 0 0 0 0 0 0 0 0 0 0 0 0 1 0 0 0 0 0 0 0 0 0 0 0 0 0 0 0 0 0 0 0 0 0 0 0 0 0 0 0 0 0 0 0 0 0 0 0 0 0 0 0 0 0 0 0 0 0 0 0 0 0 0 0 0 0 0 0 0 0 0 0 0 0 0 0 0 1 0 0 0 0 0 0 0 0 0 0 0 0 0 0 0 0 0 0 1 0 0 0 0 0 0 0 0 0 0 0 0 0 0 0 0 0 0 0 0 0 0 0 0 0 0 0 0 0 1 1 0 0 1 0 0 1 1 0 1 0 1 0 1 0 0 1 1 0 0 0 1 0 0 0 0 1 0 1 1 1 1 0 0 1 1 0 1 1 0 1 0 0 1
HiC_1_17069438 1 17069438 0 0 1 0 1 0 0 0 0 0 0 0 0 0 1 0 0 1 1 0 1 0 1 0 0 1 1 1 0 0 1 0 0 0 0 1 1 0 1 0 1 0 0 0 1 0 1 1 0 0 0 1 1 0 0 1 0 0 0 0 0 0 1 0 0 0 1 0 0 1 1 1 1 1 0 1 0 0 1 1 1 0 0 0 1 1 0 1 1 1 0 1 1 0 0 0 0 1 0 1 0 0 1 0 0 0 1 0 1 1 0 1 1 1 0 1 1 0 0 0 0 0 0 1 1 1 0 0 0 0 1 0 0 0 0 0 0 0 0 0 0 0 0 0 0 0 0 0 0 0 0 0 0 1 0 0 0 0 0 0 0 0 1 0 0 0 0 0 0 0 0 0 0 0 0 0 0 0 0 0 0 0 1 0 0 0 0 0 1 0 0 0 0 0 0 0 0 0 0 0 0 0 0 0 0 0 0 0 0 0 0 0 0 0 0 0 0 0 0 0 0 0 0 0 0 0 1 0 0 0 0 0 0 0 0 0 0 0 0 0 0 0 0 0 0 0 0 0 0 0 0 0 0 0 0 0 0 0 0 0 2 0 1 0 0 0 1 1 1 0 0 1 0 0 0 1 1 0 0 0 0 0 0 0 0 0 0 0 0 0 0 0 0 0 0 0 0 0 1 0 1 1 0 0 0 0 1 0 0 0 0 0 0 0 0 0 0 0 0 0 0 0 0 0 0 0 0 0 0 0 0 0 0 0 0 0 0 0 0 0 0 0 0 0 0 0 0 0 0 0 0 0 0 0 0 0 0 0 0 0 0 0 0 1 0 0 0 0 0 0 0 0 0 0 0 0 0 0 0 0 0 0 1 0 0 0 0 0 0 0 0 0 0 0 0 0 0 0 0 0 0 0 0 0 0 0 0 0 0 0 0 0 1 1 0 0 1 0 0 1 1 0 1 0 1 0 1 0 0 1 1 0 0 0 1 0 0 0 0 1 0 1 1 1 1 0 0 1 1 0 1 1 0 1 0 0 1
HiC_1_17069566 1 17069566 1 1 1 0 0 1 1 1 1 0 0 1 1 0 0 0 1 0 0 0 1 1 0 0 1 0 0 0 1 1 1 0 1 1 0 0 0 1 1 1 1 1 1 1 0 1 1 1 1 0 1 1 1 0 0 1 0 0 0 0 1 1 1 1 1 1 1 1 1 0 1 0 1 1 1 1 0 1 1 1 1 1 1 0 0 1 0 0 0 1 1 0 0 1 1 1 1 0 1 1 0 0 0 1 1 1 1 1 1 0 1 1 0 1 0 0 1 1 1 0 0 0 1 1 0 1 0 1 1 0 0 1 1 1 1 1 1 1 1 1 1 0 1 1 1 1 1 1 1 1 1 1 1 1 1 0 1 1 0 1 1 1 1 1 1 1 1 0 0 1 1 1 0 0 1 1 1 1 1 1 1 1 1 1 1 1 1 0 0 1 0 1 1 1 1 1 1 0 1 1 1 1 1 1 1 1 1 1 1 0 0 1 1 1 1 1 1 1 1 1 1 1 1 1 1 1 0 1 1 1 1 0 0 1 1 1 1 1 1 1 0 1 1 1 1 1 0 1 1 1 1 1 0 1 0 0 0 1 1 1 0 0 1 1 1 0 0 0 0 1 1 1 1 1 1 0 1 1 0 1 1 1 1 1 1 1 0 1 0 1 1 1 1 0 1 1 1 1 0 1 0 0 1 1 1 1 0 1 1 1 1 1 1 1 0 1 0 1 1 1 1 1 1 1 1 1 1 1 1 1 1 1 1 1 1 0 1 1 1 1 1 1 0 1 1 1 1 1 1 1 1 1 1 1 1 1 1 1 1 1 1 1 1 1 0 1 0 1 1 1 1 1 1 1 1 0 1 0 1 1 1 1 1 1 1 1 0 1 1 1 1 1 1 1 1 1 1 0 1 1 1 0 1 0 1 1 1 1 1 1 1 1 1 1 1 1 1 1 0 1 1 0 1 1 1 0 1 1 1 1 0 1 0 1 0 1 1 1 1 1 0 0 1 1 0 1 0 0 1 1 0 0 1 0 0 0 0
HiC_1_17085637 1 17085637 1 0 1 0 0 2 1 0 0 0 0 1 1 0 0 0 1 0 0 0 0 0 0 0 1 0 0 0 1 1 1 0 0 1 0 0 0 1 1 1 1 1 1 1 0 1 1 1 0 0 1 1 1 0 0 1 0 0 0 0 1 1 1 1 0 1 1 1 1 0 1 0 1 1 1 1 0 1 1 1 1 1 1 0 0 1 0 0 0 1 0 0 0 2 1 1 0 0 1 1 0 0 0 1 2 1 0 1 1 0 1 1 0 1 0 0 1 1 1 0 0 0 0 1 0 1 0 1 1 0 0 1 1 1 1 1 1 2 1 0 0 0 2 0 1 1 1 0 1 1 1 2 1 0 1 0 1 2 0 2 0 2 1 2 2 2 1 0 0 1 2 2 0 0 1 1 2 1 1 1 2 1 1 1 1 1 1 0 0 1 0 1 1 1 2 2 0 0 1 0 1 0 1 1 0 1 1 1 1 0 0 1 0 1 2 1 1 0 1 2 1 0 0 2 1 2 0 1 0 1 0 0 0 2 2 1 1 1 0 1 1 0 0 1 1 1 0 1 1 1 2 0 0 1 0 0 0 1 1 1 0 0 1 0 0 0 0 0 0 0 0 1 2 2 2 0 0 0 0 2 2 0 1 0 1 1 0 1 0 0 1 1 1 0 1 1 2 1 0 1 0 0 1 1 1 1 0 1 1 2 0 2 0 1 0 1 0 0 1 2 2 1 1 2 1 1 1 1 1 0 0 0 1 1 2 0 0 1 1 1 1 0 0 2 1 1 2 1 2 1 2 2 1 1 1 2 1 1 0 1 1 1 0 0 0 1 0 0 1 1 0 1 1 0 0 0 2 0 0 1 0 2 1 1 1 0 0 0 1 1 2 1 1 1 1 0 1 0 1 1 1 0 1 0 1 2 0 0 1 0 1 1 1 1 1 0 1 0 0 1 1 0 1 1 1 0 1 1 1 1 0 1 0 1 0 1 1 1 1 1 0 1 1 1 0 1 0 0 1 1 0 0 1 0 0 0 0
HiC_1_17199916 1 17199916 1 0 1 0 1 1 1 0 0 0 1 1 1 0 0 0 1 0 0 0 0 0 0 0 1 0 0 0 1 1 1 0 0 1 0 0 0 1 1 1 1 1 1 1 0 1 1 1 0 0 1 1 1 0 0 1 0 0 0 0 1 1 1 1 0 1 1 1 1 0 1 0 1 1 1 1 0 1 1 1 1 1 1 0 0 1 0 0 0 1 0 0 0 2 1 1 0 0 1 1 0 0 0 1 1 1 0 1 1 0 1 1 0 1 0 0 1 1 1 0 0 0 0 1 0 1 0 1 1 0 0 0 1 1 0 0 1 1 1 0 0 0 2 0 0 1 1 0 1 1 1 2 1 0 1 0 1 1 0 2 0 1 0 2 2 2 1 0 0 1 1 1 0 0 1 1 2 0 0 1 2 1 1 1 2 1 1 0 0 1 0 1 0 0 1 1 0 0 0 0 1 0 1 1 0 1 1 1 1 0 0 1 0 1 1 0 1 0 1 1 1 0 0 1 1 1 0 1 0 1 0 0 0 1 2 1 0 1 0 1 1 0 0 0 1 1 0 1 1 1 1 0 0 1 0 0 0 1 1 0 0 0 0 0 0 0 0 0 0 0 0 1 1 1 1 0 0 0 0 2 1 0 1 1 0 0 0 1 0 0 1 0 1 0 1 1 2 1 0 1 1 1 1 1 1 1 0 1 1 2 0 1 0 1 0 1 0 0 1 2 2 1 1 1 1 1 1 1 1 0 0 0 1 1 2 0 0 1 1 1 1 0 0 1 1 1 2 1 1 1 1 1 1 1 1 1 1 1 0 1 1 1 0 0 0 1 0 0 1 1 0 1 1 0 0 0 1 0 0 1 0 2 1 1 1 0 0 0 1 1 1 1 1 1 1 0 1 0 1 0 0 0 0 0 1 1 0 0 1 0 1 1 1 1 1 0 1 0 0 1 1 0 1 1 1 0 0 1 1 1 0 1 0 1 0 1 1 1 1 1 0 0 1 1 0 1 0 0 1 1 0 0 1 0 0 0 0
HiC_1_17524684 1 17524684 1 0 1 2 1 1 1 1 1 2 2 0 1 1 2 2 1 2 2 2 1 0 2 1 1 2 1 2 1 1 1 2 0 1 1 2 2 1 1 1 1 1 1 1 2 1 1 1 1 2 1 1 1 1 1 1 2 2 2 2 1 1 1 1 1 1 1 1 1 2 1 2 1 1 1 1 2 1 1 1 1 1 1 2 2 1 2 1 2 1 1 2 2 0 1 1 1 2 1 1 2 2 2 1 0 0 1 1 1 2 1 1 2 1 2 1 1 1 1 2 2 1 1 1 1 1 1 1 1 1 1 0 0 1 0 0 1 0 1 0 1 0 0 0 0 1 0 0 0 1 0 0 1 1 0 0 0 0 1 0 0 0 1 0 0 0 1 0 0 1 0 0 2 1 0 1 0 0 1 0 0 0 1 0 0 1 1 2 2 0 1 0 1 1 0 0 1 0 1 0 0 0 1 1 1 0 1 0 0 0 1 0 0 0 0 0 1 0 0 0 0 0 0 0 1 0 1 0 0 0 0 0 0 0 0 1 0 0 1 0 1 1 0 1 0 1 1 1 0 0 0 0 0 0 1 1 0 1 1 1 1 2 1 1 0 0 0 0 2 0 0 0 0 0 0 2 1 0 1 0 0 0 0 0 0 0 1 1 0 0 1 1 1 1 1 0 0 1 1 1 0 0 0 0 0 0 0 0 0 0 0 0 0 1 0 0 2 0 1 0 0 0 0 0 0 0 1 1 1 1 0 0 0 0 0 1 0 1 1 1 0 1 1 0 1 0 0 0 0 1 0 0 0 0 0 0 0 1 0 0 0 0 1 1 1 1 1 1 1 0 1 1 1 1 1 1 0 1 1 1 1 0 1 1 0 0 0 1 0 1 0 0 0 0 0 0 0 1 0 1 1 1 1 1 1 0 0 0 0 0 1 1 1 1 1 1 1 0 2 1 1 1 1 1 1 2 2 1 1 1 2 1 2 1 2 1 1 1 1 1 2 1 1 1 2 1 0 2 1 1 1 2 1 2 2 2 2
HiC_1_17538768 1 17538768 1 0 1 0 1 1 1 0 0 0 0 1 1 0 0 0 1 0 0 0 0 0 0 0 1 0 0 0 1 1 1 0 0 1 0 0 0 1 1 1 1 1 1 1 0 1 1 1 0 0 1 1 1 0 0 1 0 0 0 0 1 1 1 1 0 1 1 1 1 0 1 0 1 1 1 1 0 1 1 1 1 1 1 0 0 1 0 0 0 1 0 0 0 2 1 1 0 0 1 1 0 0 0 1 1 1 0 1 1 0 1 1 0 1 0 0 1 1 1 0 0 0 0 1 0 1 0 1 1 0 0 0 1 1 0 0 1 1 1 0 0 0 2 0 0 1 1 0 1 1 1 2 1 1 1 0 1 1 0 2 0 1 0 2 2 2 1 0 0 1 1 1 0 0 1 1 2 0 0 1 2 1 1 1 2 1 1 0 0 1 0 1 0 0 2 1 0 0 0 0 1 0 1 1 0 1 1 1 1 0 0 1 0 1 1 0 1 0 1 1 1 0 0 1 1 1 0 1 0 1 0 0 0 1 2 1 0 1 0 1 1 0 0 0 1 1 0 1 1 1 1 0 0 1 0 0 0 1 1 0 0 0 0 0 0 0 0 0 0 0 0 1 1 1 1 0 0 0 0 2 1 0 1 1 0 0 1 1 0 0 1 0 1 0 1 1 2 1 0 1 0 0 1 1 1 1 0 1 1 2 0 1 0 1 0 1 0 0 1 2 2 1 1 1 1 1 1 1 1 0 0 0 1 1 2 0 0 1 1 1 1 0 0 1 1 1 2 1 1 1 1 1 1 1 1 1 1 1 0 1 1 1 0 0 0 1 0 0 1 1 0 1 1 0 0 0 1 0 0 1 0 2 1 1 1 0 0 0 1 1 1 1 1 1 1 0 1 0 1 0 0 0 0 0 1 1 0 0 1 0 1 1 1 1 1 0 1 0 0 1 1 0 1 1 1 0 0 1 1 1 0 1 0 1 0 1 1 1 1 1 0 0 1 1 0 1 0 0 1 1 0 0 1 0 0 0 0
HiC_1_17553696 1 17553696 1 0 1 0 1 1 1 0 0 0 0 1 1 0 0 0 1 0 0 0 0 0 0 0 1 0 0 0 1 1 1 0 0 1 0 0 0 1 1 1 1 1 1 1 0 1 1 1 0 0 1 1 1 0 0 1 0 0 0 0 1 1 1 1 0 1 1 1 1 0 1 0 1 1 1 1 0 1 1 1 1 1 1 0 0 1 0 0 0 1 0 0 0 2 1 1 0 0 1 1 0 0 0 1 1 1 0 1 1 0 1 1 0 1 0 0 1 1 1 0 0 0 0 1 0 1 0 1 1 0 0 0 1 1 0 0 1 1 1 0 0 0 2 0 0 1 1 0 1 1 1 2 1 1 1 0 1 1 0 2 0 1 0 2 2 2 1 0 0 1 1 1 0 0 1 1 2 0 0 1 2 1 1 1 2 1 1 0 0 1 0 1 0 0 2 1 0 0 0 0 1 0 1 1 0 1 1 1 1 0 0 1 0 1 1 0 1 0 1 1 1 0 0 1 1 1 0 1 0 1 0 0 0 1 2 1 0 1 0 1 1 0 0 0 1 1 0 1 1 1 1 0 0 1 0 0 0 1 1 0 0 0 0 0 0 0 0 0 0 0 0 1 1 1 1 0 0 0 0 2 1 0 1 1 0 0 1 1 0 0 1 0 1 0 1 1 2 1 0 1 0 0 1 1 1 1 0 1 1 2 0 1 0 1 0 1 0 0 1 2 2 1 1 1 1 1 1 1 1 0 0 0 1 1 2 0 0 1 1 1 1 0 0 1 1 1 2 1 1 1 1 1 1 1 1 1 1 1 0 1 1 1 0 0 0 1 0 0 1 1 0 1 1 0 0 0 1 0 0 1 0 2 1 1 1 0 0 0 1 1 1 1 1 1 1 0 1 0 1 0 0 0 0 0 1 1 0 0 1 0 1 1 1 1 1 0 1 0 0 1 1 0 1 1 1 0 0 1 1 1 0 1 0 1 0 1 1 1 1 1 0 0 1 1 0 1 0 0 1 1 0 0 1 0 0 0 0
HiC_1_17948407 1 17948407 1 1 1 2 1 1 1 1 1 2 2 1 1 1 2 2 1 2 2 2 1 0 2 2 1 2 2 2 1 1 1 2 1 1 1 2 2 1 1 1 1 1 1 1 2 1 1 1 1 2 1 1 1 2 2 1 2 2 2 2 1 1 1 1 1 1 1 1 1 2 1 2 1 1 1 1 2 1 1 1 1 1 1 2 2 1 2 1 2 1 1 2 2 0 1 1 1 2 1 1 2 2 2 1 0 1 1 1 1 2 1 1 2 1 2 2 1 1 1 2 2 1 1 1 1 1 1 1 1 2 1 2 1 1 2 2 1 0 1 1 1 1 1 1 1 1 0 1 0 1 1 0 1 1 0 0 1 0 2 0 0 1 2 1 1 1 1 2 1 1 0 1 2 2 0 1 0 1 2 1 0 1 1 0 0 1 1 2 2 1 1 0 1 2 0 1 1 2 2 1 0 1 1 1 1 0 1 1 1 1 2 1 1 0 0 2 1 1 0 0 1 0 0 0 1 0 1 0 0 0 1 2 1 0 0 1 1 1 1 0 1 2 0 2 1 1 2 1 1 0 0 0 2 1 1 2 1 1 1 2 0 2 2 1 1 2 0 0 2 0 0 1 0 0 1 2 1 0 1 0 0 1 1 0 2 1 1 1 1 1 1 2 1 2 1 1 0 1 1 1 2 2 0 0 0 0 0 0 1 0 1 1 0 1 1 1 2 0 1 0 0 1 0 0 0 1 1 1 1 1 1 1 1 1 0 1 1 1 1 1 1 1 0 0 1 1 0 1 0 1 0 0 1 1 1 0 0 1 1 1 0 0 1 1 2 0 2 1 1 1 1 1 1 1 1 2 1 2 1 1 1 0 1 1 0 1 1 1 0 1 0 1 0 1 1 1 0 1 0 2 2 2 2 2 1 0 0 0 0 0 1 1 1 1 1 1 1 0 2 1 1 1 1 1 1 2 2 1 1 1 2 1 2 1 2 1 1 1 1 1 2 1 1 1 2 1 1 2 1 1 2 2 1 2 2 2 2
HiC_1_17975749 1 17975749 1 1 1 0 1 0 1 1 1 0 0 1 1 0 0 0 1 0 0 0 1 1 0 0 1 0 0 0 1 1 1 0 1 1 0 0 0 1 1 1 1 1 1 1 0 1 1 2 1 0 1 1 0 0 0 0 0 0 0 0 1 1 1 1 1 1 1 0 1 0 1 0 1 1 1 1 0 1 1 1 1 1 1 0 0 1 0 0 0 1 1 0 0 2 1 1 1 0 1 1 0 0 0 0 2 1 1 1 1 0 1 1 0 1 0 0 1 1 1 0 0 0 1 1 0 1 0 1 0 0 0 0 1 1 0 0 1 2 1 1 1 0 1 1 1 1 2 0 2 1 1 2 1 0 2 1 1 2 0 2 1 1 0 1 1 0 1 0 0 1 2 1 0 0 2 1 2 0 0 1 2 1 1 1 2 1 1 0 0 1 0 1 1 0 2 1 1 0 0 1 2 1 1 1 1 1 1 1 1 0 0 1 1 1 2 0 1 1 2 2 1 2 2 2 0 2 0 1 1 1 1 0 0 1 2 1 0 1 1 1 0 0 1 0 1 1 0 1 1 1 2 0 0 1 0 0 0 1 1 0 2 0 0 1 1 0 1 2 0 1 2 1 2 2 1 0 1 2 0 2 2 1 1 2 0 1 1 1 0 1 1 0 1 0 1 1 2 1 0 1 2 2 2 1 1 1 0 1 1 2 1 1 1 1 0 1 0 1 1 2 2 1 1 2 1 1 1 1 1 1 1 0 1 1 2 0 0 1 1 1 1 1 1 2 1 1 2 1 2 1 2 2 1 1 1 2 1 1 1 1 1 1 1 1 0 2 0 1 1 1 1 1 1 1 1 0 1 0 1 1 1 2 1 1 1 1 0 1 1 1 2 1 2 1 1 1 1 0 1 0 0 0 0 0 1 2 1 1 1 1 1 1 1 1 1 1 1 1 0 1 1 0 1 1 1 0 0 1 1 1 0 1 0 1 0 1 1 1 1 1 0 0 1 0 0 1 0 0 1 1 0 0 1 0 0 0 0
HiC_1_17975775 1 17975775 1 0 0 2 0 2 1 1 1 1 2 0 1 1 1 2 1 1 1 2 0 0 1 0 1 1 0 1 1 0 0 1 0 1 1 1 1 1 0 1 0 1 1 1 2 1 0 0 1 2 1 0 0 1 0 0 2 2 2 2 1 1 0 1 1 1 0 2 0 1 1 1 0 1 1 0 2 1 0 0 0 1 1 2 1 0 2 0 1 1 1 1 1 0 1 1 0 1 1 0 1 1 1 2 0 0 0 1 0 1 1 1 1 0 2 1 0 1 1 2 1 1 0 0 0 1 1 1 2 1 0 0 0 1 0 0 1 0 1 0 1 0 1 0 0 1 0 0 0 1 0 0 1 0 0 0 0 0 1 0 0 0 0 1 1 2 1 0 0 1 0 0 2 1 0 1 0 0 1 0 0 0 0 0 0 1 1 2 1 0 1 0 1 1 0 0 1 0 1 0 0 0 1 1 1 0 1 0 0 0 1 0 0 0 0 0 1 0 0 0 0 0 0 0 2 0 0 0 0 0 0 0 0 0 0 1 0 0 1 0 2 1 0 1 0 1 1 1 0 0 0 0 0 0 1 1 0 1 1 1 0 2 0 1 0 0 0 0 1 0 0 0 0 0 0 0 0 0 1 0 0 0 0 0 0 0 1 1 0 0 1 1 1 1 1 0 0 1 0 1 0 0 0 0 0 0 0 0 0 0 0 0 0 1 0 0 2 0 1 0 0 0 0 0 0 0 1 1 1 1 0 0 0 0 0 1 0 1 1 1 0 1 0 0 1 0 0 0 0 1 0 0 0 0 0 0 0 1 0 0 0 0 1 0 1 0 1 1 1 0 1 1 1 0 1 1 0 1 1 1 1 0 0 1 0 0 0 1 0 1 0 0 0 0 0 0 0 1 0 1 1 1 1 1 1 0 0 0 0 0 1 1 0 0 1 1 0 0 2 0 0 1 0 1 0 2 1 1 1 0 1 1 2 1 1 1 1 1 1 0 2 0 0 0 1 1 0 1 0 1 0 1 1 1 2 2 2
HiC_1_17975776 1 17975776 1 1 1 2 1 2 1 1 1 1 2 1 1 1 2 2 1 2 2 2 1 0 2 2 1 2 2 2 1 1 1 2 1 1 1 2 2 1 1 1 1 1 1 1 2 1 1 0 1 2 1 1 1 2 2 1 2 2 2 2 1 1 1 1 1 1 1 2 1 2 1 2 1 1 1 1 2 1 1 1 1 1 1 2 2 1 2 1 2 1 1 2 2 0 1 1 1 2 1 1 2 2 2 2 0 1 1 1 1 2 1 1 2 1 2 2 1 1 1 2 2 1 1 1 1 1 1 1 2 2 1 2 1 1 2 2 1 0 1 1 1 1 1 1 1 1 0 2 0 1 1 0 1 1 0 0 1 0 2 0 0 1 2 1 1 2 1 2 1 1 0 1 2 1 0 1 0 1 2 1 0 1 1 0 0 1 1 2 2 1 1 0 1 2 0 1 1 2 2 1 0 1 1 1 1 0 1 1 1 1 2 1 1 0 0 2 1 1 0 0 1 0 0 0 2 0 1 0 0 0 1 2 1 0 0 1 1 1 1 0 2 2 0 2 1 1 2 1 1 0 0 0 2 1 1 2 1 1 1 2 0 2 2 1 1 2 0 0 2 0 0 0 0 0 1 2 1 0 1 0 0 1 1 0 2 1 1 1 1 1 1 2 1 2 1 1 0 1 1 1 0 0 0 0 0 0 0 0 1 0 1 1 0 1 1 1 2 0 1 0 0 1 0 0 0 1 1 1 1 1 1 1 1 1 0 1 2 1 1 1 1 1 0 0 1 1 0 1 0 1 0 0 1 1 1 0 0 1 1 1 0 0 1 1 2 0 2 1 1 1 1 1 1 1 1 2 1 2 1 1 1 0 1 1 0 1 1 1 0 1 0 1 0 1 1 1 0 1 0 2 2 2 2 2 1 0 0 0 0 0 1 1 1 1 1 1 1 0 2 1 1 1 1 1 1 2 2 1 1 1 2 1 2 1 2 1 1 1 1 1 2 1 1 1 2 1 1 2 1 1 2 2 1 2 2 2 2
HiC_1_17975778 1 17975778 1 0 0 2 0 2 1 1 1 1 2 0 1 1 1 2 1 1 1 2 0 0 1 0 1 1 0 1 1 0 0 1 0 1 1 1 1 1 0 1 0 1 1 1 2 1 0 0 1 2 1 0 0 1 0 0 2 2 2 2 1 1 0 1 1 1 0 2 0 1 1 1 0 1 1 0 2 1 0 0 0 1 1 2 1 0 2 0 1 1 1 1 1 0 1 1 0 1 1 0 1 1 1 2 0 0 0 1 0 1 1 1 1 0 2 1 0 1 1 2 1 1 0 0 0 1 1 1 2 1 0 0 0 1 0 0 1 0 1 0 1 0 1 0 0 1 0 0 0 1 0 0 1 0 0 0 0 0 1 0 0 0 0 1 1 2 1 0 0 1 0 0 2 1 0 1 0 0 1 0 0 0 0 0 0 1 1 2 1 0 1 0 1 1 0 0 1 0 1 0 0 0 1 1 1 0 1 0 0 0 1 0 0 0 0 0 1 0 0 0 0 0 0 0 2 0 0 0 0 0 0 0 0 0 0 1 0 0 1 0 2 1 0 1 0 1 1 1 0 0 0 0 0 0 1 1 0 1 1 1 0 2 0 1 0 0 0 0 1 0 0 0 0 0 0 0 0 0 1 0 0 0 0 0 0 0 1 1 0 0 1 1 1 1 1 0 0 1 0 1 0 0 0 0 0 0 0 0 0 0 0 0 0 1 0 0 2 0 1 0 0 0 0 0 0 0 1 1 1 1 0 0 0 0 0 1 0 1 1 1 0 1 0 0 1 0 0 0 0 1 0 0 0 0 0 0 0 1 0 0 0 0 1 0 1 0 1 1 1 0 1 1 1 0 1 1 0 1 1 1 1 0 0 1 0 0 0 1 0 1 0 0 0 0 0 0 0 1 0 1 1 1 1 1 1 0 0 0 0 0 1 1 0 0 1 1 0 0 2 0 0 1 0 1 0 2 1 1 1 0 1 1 2 1 1 1 1 1 1 0 2 0 0 0 1 1 0 1 0 1 0 1 1 1 2 2 2
HiC_1_17975798 1 17975798 1 1 1 0 1 0 1 1 1 0 0 1 1 0 0 0 1 0 0 0 1 1 0 0 1 0 0 0 1 1 1 0 1 1 0 0 0 1 1 1 1 1 1 1 0 1 1 2 1 0 1 1 0 0 0 0 0 0 0 0 1 1 1 1 1 1 1 0 1 0 1 0 1 1 1 1 0 1 1 1 1 1 1 0 0 1 0 0 0 1 1 0 0 2 1 1 1 0 1 1 0 0 0 0 2 1 1 1 1 0 1 1 0 1 0 0 1 1 1 0 0 0 1 1 0 1 0 1 0 0 0 0 1 1 0 0 1 2 1 1 1 0 1 1 1 1 2 0 2 1 1 2 1 0 2 1 1 1 0 2 1 1 0 1 1 0 1 0 0 1 2 1 0 0 2 1 2 0 0 1 2 1 1 1 2 1 1 0 0 1 0 1 1 0 2 1 1 0 0 1 2 1 1 1 1 1 1 1 1 0 0 1 1 1 2 0 1 1 2 2 1 2 2 2 0 2 0 1 1 1 1 0 0 1 2 1 0 1 1 1 0 0 1 0 1 1 0 1 1 1 2 0 0 1 0 0 0 1 1 0 0 0 0 1 1 0 0 0 0 1 2 1 2 2 1 0 1 2 0 2 2 1 1 2 0 1 1 1 0 1 1 0 1 0 1 1 2 1 0 1 0 0 1 1 1 1 0 1 1 2 1 1 1 1 0 1 0 1 1 2 2 1 1 2 1 1 1 1 1 1 1 0 1 1 2 0 0 1 1 1 1 1 1 2 1 1 2 1 2 1 2 2 1 1 1 2 1 1 1 1 1 1 1 1 0 2 0 1 1 1 1 1 1 1 1 0 1 0 1 1 1 2 1 1 1 1 0 1 1 1 2 1 2 1 1 1 1 0 1 0 0 0 0 0 1 2 1 1 1 1 1 1 1 1 1 1 1 1 0 1 1 0 1 1 1 0 0 1 1 1 0 1 0 1 0 1 1 1 1 1 0 0 1 0 0 1 0 0 1 1 0 0 1 0 0 0 0
HiC_1_18005912 1 18005912 0 1 0 0 1 1 0 1 0 0 0 1 0 0 1 1 1 0 0 0 1 0 0 1 0 0 1 0 0 0 0 0 0 0 0 0 0 0 0 1 0 0 1 0 0 0 0 0 0 0 0 0 0 0 0 1 1 1 1 0 1 0 1 1 0 0 1 1 1 0 1 1 0 0 1 1 0 1 0 0 0 0 1 0 1 0 0 0 0 0 0 1 0 1 1 0 0 0 1 0 0 0 0 0 0 0 1 1 1 0 1 1 0 0 0 1 0 1 1 0 1 0 0 0 0 1 0 0 0 0 0 0 0 0 0 0 0 0 1 0 1 0 1 1 1 1 1 0 0 0 0 1 0 0 0 0 1 1 1 0 0 1 1 0 0 0 1 0 0 0 1 0 1 0 0 1 0 0 0 0 1 0 0 0 1 1 0 0 0 1 0 0 0 0 1 0 1 0 0 0 0 0 0 0 1 0 0 0 0 0 0 0 0 1 0 0 0 0 1 1 1 0 1 1 1 0 0 0 0 0 0 0 0 1 0 1 0 0 0 0 0 1 0 0 0 0 1 1 0 0 0 0 0 0 0 0 0 0 0 1 0 0 0 0 1 0 0 1 0 0 0 1 0 1 0 1 0 0 0 0 0 1 1 0 1 0 0 0 0 0 0 0 1 0 0 0 0 1 0 0 0 1 0 0 0 0 1 0 0 0 0 0 0 0 0 0 0 0 0 0 0 1 0 1 0 0 0 1 0 0 0 0 0 1 0 0 0 1 1 1 0 1 0 0 1 0 0 0 0 0 1 1 0 1 0 1 0 0 0 0 0 0 0 1 1 1 0 0 0 0 1 0 1 0 0 0 0 1 0 0 1 1 1 0 0 0 0 1 0 0 0 1 1 0 1 0 0 0 0 0 1 0 0 0 1 0 1 0 1 0 0 0 0 1 0 1 0 0 1 1 0 0 0 0 1 1 0 0 0 0 0 0 0 0 1 0 1 1 1 1 0 0 0 1 0 1 0 0 0 0 1 1 0 0 1 1 0
HiC_1_18005961 1 18005961 1 1 1 2 1 1 1 1 1 2 2 1 1 1 2 2 1 2 2 2 1 0 2 2 1 2 2 2 1 1 1 2 1 1 1 2 2 1 1 1 1 1 1 1 2 1 1 1 1 2 1 1 1 2 2 1 2 2 2 2 1 1 1 1 1 1 1 1 1 2 1 2 1 1 1 1 2 1 1 1 1 1 1 2 2 1 2 1 2 1 1 2 2 0 1 1 1 2 1 1 2 2 2 1 0 1 1 1 1 2 1 1 2 1 2 2 1 1 1 2 2 1 1 1 1 1 1 1 1 2 1 2 1 1 2 2 1 0 1 1 1 1 1 1 1 1 0 1 0 1 1 0 1 1 0 0 1 0 2 0 0 1 2 1 1 1 1 2 1 1 0 1 2 2 0 1 0 1 2 1 0 1 1 0 0 1 1 2 2 1 1 0 1 2 0 1 1 2 2 1 0 1 1 1 1 0 1 1 1 1 2 1 1 0 0 2 1 1 0 0 1 0 0 0 1 0 1 0 0 0 1 2 1 0 0 1 1 1 1 0 1 2 0 2 1 1 2 1 1 0 0 0 2 1 1 2 1 1 1 2 0 2 2 1 1 2 0 0 2 0 0 0 0 0 1 1 1 0 1 0 0 1 1 0 2 1 1 1 1 1 1 2 1 2 1 1 0 1 1 1 0 0 0 0 0 0 0 0 1 0 1 1 0 1 1 1 2 0 1 0 0 1 0 0 0 1 1 1 1 1 1 1 1 1 0 1 1 1 1 1 1 1 0 0 1 1 0 1 0 1 0 0 1 1 1 0 0 1 1 1 0 0 1 1 2 0 2 1 1 1 1 1 1 1 1 2 1 2 1 1 1 0 1 1 0 1 1 1 0 1 0 1 0 1 1 1 0 1 0 2 2 2 2 2 1 0 0 0 0 0 1 1 1 1 1 1 1 0 2 1 1 1 1 1 1 2 2 1 1 1 2 1 2 1 2 1 1 1 1 1 2 1 1 1 2 1 1 2 1 1 2 2 1 2 2 2 2
HiC_1_18006013 1 18006013 1 1 1 2 1 1 1 1 1 2 2 1 1 1 2 2 1 2 2 2 1 0 2 2 1 2 2 2 1 1 1 2 1 1 1 2 2 1 1 1 1 1 1 1 2 1 1 1 1 2 1 1 1 2 2 1 2 2 2 2 1 1 1 1 1 1 1 1 1 2 1 2 1 1 1 1 2 1 1 1 1 1 1 2 2 1 2 1 2 1 1 2 2 0 1 1 1 2 1 1 2 2 2 1 0 1 1 1 1 2 1 1 2 1 2 2 1 1 1 2 2 1 1 1 1 1 1 1 1 2 1 2 1 1 2 2 1 0 1 1 1 1 1 1 1 1 0 1 0 1 1 0 1 1 0 0 1 0 2 0 0 1 2 1 1 1 1 2 1 1 0 1 2 2 0 1 0 1 2 1 0 1 1 0 0 1 1 2 2 1 1 0 1 2 0 1 1 2 2 1 0 1 1 1 1 0 1 1 1 1 2 1 1 0 0 2 1 1 0 0 1 0 0 0 1 0 1 0 0 0 1 2 1 0 0 1 1 1 1 0 1 2 0 2 1 1 2 1 1 0 0 0 2 1 1 2 1 1 1 2 0 2 2 1 1 2 0 0 2 0 0 0 0 0 1 2 1 0 1 0 0 1 1 0 2 1 1 1 1 1 1 2 1 2 1 1 0 1 1 1 0 0 0 0 0 0 0 0 1 0 1 1 0 1 1 1 2 0 1 0 0 1 0 0 0 1 1 1 1 1 1 1 1 1 0 1 1 1 1 1 1 1 0 0 1 1 0 1 0 1 0 0 1 1 1 0 0 1 1 1 0 0 1 1 2 0 2 1 1 1 1 1 1 1 1 2 1 2 1 1 1 0 1 1 0 1 1 1 0 1 0 1 0 1 1 1 0 1 0 2 2 2 2 2 1 0 0 0 0 0 1 1 1 1 1 1 1 0 2 1 1 1 1 1 1 2 2 1 1 1 2 1 2 1 2 1 1 1 1 1 2 1 1 1 2 1 1 2 1 1 2 2 1 2 2 2 2
HiC_1_18006017 1 18006017 1 0 1 0 1 1 1 0 0 0 0 1 1 0 0 0 1 0 0 0 0 0 0 0 1 0 0 0 1 1 1 0 0 1 0 0 0 1 1 1 1 1 1 1 0 1 1 1 0 0 1 1 1 0 0 1 0 0 0 0 1 1 1 1 0 1 1 1 1 0 1 0 1 1 1 1 0 1 1 1 1 1 1 0 0 1 0 0 0 1 0 0 0 2 1 1 0 0 1 1 0 0 0 1 1 1 0 1 1 0 1 1 0 1 0 0 1 1 1 0 0 0 0 1 0 1 0 1 1 0 0 0 1 1 0 0 1 1 1 0 0 0 1 0 0 1 1 1 1 1 1 2 1 1 1 0 1 1 0 2 0 1 0 1 1 1 1 0 0 1 2 1 0 0 1 1 2 0 0 1 2 1 1 1 2 1 1 0 0 1 0 1 0 0 2 1 0 0 0 0 1 0 1 1 0 1 1 1 1 0 0 1 0 1 1 0 1 0 1 1 1 0 0 1 1 1 0 1 0 1 0 0 0 1 2 1 0 1 0 1 1 0 0 0 1 1 0 1 0 1 1 0 0 1 0 0 0 1 1 0 0 0 0 0 0 0 0 0 0 0 0 1 1 1 1 0 0 1 0 2 1 0 1 1 0 0 1 1 0 0 1 0 1 0 1 1 2 1 0 1 0 0 1 1 1 1 0 1 1 2 0 1 0 1 0 1 0 0 1 2 2 1 1 1 1 1 1 1 1 0 0 0 1 1 2 0 0 1 1 1 1 0 1 1 1 1 2 1 1 1 1 1 1 1 1 1 1 1 0 1 1 1 0 0 0 2 0 0 1 1 0 1 1 0 0 0 1 0 0 1 0 2 1 1 1 0 0 0 1 1 1 1 1 1 1 0 1 0 1 0 0 0 0 0 1 1 0 0 1 0 1 1 1 1 1 0 1 0 0 1 1 0 1 1 1 0 0 1 1 1 0 1 0 1 0 1 1 1 1 1 0 0 1 1 0 1 0 0 1 1 0 0 1 0 0 0 0
HiC_1_18076855 1 18076855 1 1 1 2 1 1 1 1 1 2 2 1 1 1 2 2 1 2 2 2 1 0 2 2 1 2 2 2 1 1 1 2 1 1 1 2 2 1 1 1 1 1 1 1 2 1 1 1 1 2 1 1 1 2 2 1 2 2 2 2 1 1 1 1 1 1 1 1 1 2 1 2 1 1 1 1 2 1 1 1 1 1 1 2 2 1 2 1 2 1 1 2 2 0 1 1 1 2 1 1 2 2 2 1 0 1 1 1 1 2 1 1 2 1 2 2 1 1 1 2 2 1 1 1 1 1 1 1 1 2 1 2 1 1 2 2 1 0 1 1 1 1 1 1 1 1 0 1 0 1 1 0 1 1 0 0 1 0 2 0 0 1 2 1 1 1 1 2 1 1 0 1 2 2 0 1 0 1 2 1 0 1 1 0 0 1 1 2 2 1 1 0 1 2 0 1 1 2 2 1 0 1 1 1 1 0 1 1 1 1 2 1 1 0 0 2 1 1 0 0 1 0 0 0 1 0 1 0 0 0 1 2 1 0 0 1 1 1 1 0 1 2 0 2 1 1 2 1 1 0 0 0 2 1 1 2 1 1 1 2 2 2 2 1 1 2 2 2 2 0 0 1 0 0 1 2 1 0 1 0 0 1 1 0 2 1 1 1 1 1 1 2 1 2 1 1 0 1 1 1 1 1 1 0 0 0 2 0 1 0 1 1 0 1 1 1 2 0 1 0 0 1 0 0 0 1 1 1 1 1 1 1 1 1 0 1 1 1 1 1 1 1 0 0 1 1 0 1 0 1 0 0 1 1 1 0 0 1 1 1 0 0 1 1 2 0 2 1 1 1 1 1 1 1 1 2 1 2 1 1 1 0 1 1 0 1 1 1 0 1 0 1 0 1 1 1 0 1 0 2 2 2 2 2 1 0 0 0 0 0 1 1 1 1 1 1 1 0 2 1 1 1 1 1 1 2 2 1 1 1 2 1 2 1 2 1 1 1 1 1 2 1 1 1 2 1 1 2 1 1 2 2 1 2 2 2 2
HiC_1_1832747 1 1832747 2 1 2 2 2 2 2 1 2 2 1 2 1 2 2 2 2 2 2 2 2 2 2 1 1 2 2 2 2 2 2 2 1 2 2 2 2 2 1 2 2 2 2 1 1 2 2 2 2 2 2 2 2 2 2 2 2 2 1 1 1 2 2 2 2 2 2 2 2 1 2 1 2 2 2 2 2 2 2 2 2 2 1 1 2 2 2 1 2 1 2 2 2 1 2 2 1 1 2 2 2 2 1 2 2 2 1 2 1 1 2 1 2 1 2 1 2 2 2 1 2 2 2 2 2 1 2 1 2 2 2 2 2 1 1 2 2 2 1 1 2 1 2 2 1 2 1 1 2 2 2 1 1 2 2 2 2 1 1 1 2 2 1 2 2 2 1 2 2 1 1 1 2 1 2 2 1 2 2 2 2 2 1 1 2 2 2 2 1 1 1 2 2 2 2 2 2 2 2 2 2 2 2 2 1 2 1 2 2 1 2 2 2 1 2 2 1 2 1 1 2 2 2 2 2 1 2 2 1 2 2 2 2 2 2 1 1 2 1 2 1 2 2 1 2 2 2 2 2 2 1 1 2 2 1 2 1 2 2 2 2 2 2 2 1 2 1 2 1 0 1 1 1 2 2 0 1 0 2 1 2 1 1 1 2 2 1 1 2 2 2 1 2 1 2 2 2 2 2 2 0 0 2 1 1 2 0 2 1 2 2 2 2 2 2 1 2 2 1 1 1 1 1 1 2 2 2 2 2 2 1 2 2 1 2 2 2 2 2 2 2 2 2 2 1 1 2 2 2 2 2 2 1 2 2 2 1 2 2 2 2 1 1 2 2 2 1 2 2 1 2 2 1 1 2 2 1 2 2 2 2 2 2 1 2 1 2 2 2 1 2 2 1 2 2 2 1 2 1 2 2 2 1 2 1 1 1 2 2 2 2 2 1 1 2 2 2 2 2 2 1 1 2 2 2 2 2 2 2 2 2 1 1 2 2 2 2 2 2 1 2 1 2 2 1 2 2 1 2 2 2 2 2 1 2 1 2
HiC_1_18451281 1 18451281 1 1 0 2 0 0 1 1 1 2 2 0 1 1 1 2 1 1 1 2 0 0 1 0 1 1 0 1 1 0 0 1 0 1 1 1 0 1 0 1 0 1 1 1 2 1 0 0 1 2 1 1 0 1 0 1 2 2 2 2 1 1 0 1 1 1 0 1 0 1 1 1 0 1 1 0 2 1 0 0 0 1 1 2 1 0 2 0 1 1 0 1 1 0 1 1 0 1 1 0 1 1 1 1 0 0 0 1 0 1 1 1 1 0 2 1 0 1 1 2 1 0 0 0 0 1 1 1 1 1 0 0 0 1 0 0 1 0 1 0 1 0 1 0 0 1 0 0 0 1 0 0 1 0 0 0 0 0 1 0 0 0 0 1 1 1 1 0 0 1 0 0 2 2 0 1 0 0 1 0 0 0 0 0 0 1 1 2 2 0 1 0 1 1 0 0 1 0 1 0 0 0 1 1 1 0 1 0 0 0 1 0 0 0 0 0 1 0 0 0 0 0 0 0 1 0 0 0 0 0 0 0 0 0 0 1 0 0 1 0 0 1 0 1 0 0 1 1 1 0 0 0 0 0 1 1 0 1 1 1 0 2 0 1 0 0 1 0 1 0 0 0 0 0 0 0 0 0 1 0 0 0 0 0 0 0 0 0 0 0 0 1 1 2 1 0 0 1 0 1 1 1 0 0 0 0 1 0 0 0 0 0 0 1 0 0 2 0 1 0 0 0 0 0 0 0 1 1 1 1 0 0 0 0 0 1 0 1 1 1 0 1 0 0 1 0 0 0 0 1 0 0 0 0 1 0 0 1 0 0 0 0 1 0 1 0 1 1 1 0 1 1 1 0 1 1 0 1 1 1 1 0 0 1 0 0 1 1 0 0 0 0 0 0 0 0 0 1 0 1 1 1 1 1 1 0 0 0 0 0 2 1 0 0 1 1 0 0 2 0 0 1 0 1 0 2 1 1 1 0 1 1 2 1 1 1 1 1 1 0 2 0 0 0 1 1 0 1 0 2 0 1 1 1 2 2 2
HiC_1_18563673 1 18563673 1 1 1 2 1 1 1 1 1 2 2 1 1 1 2 2 1 2 2 2 1 0 2 2 1 2 2 2 1 1 1 2 1 1 1 2 1 1 1 1 1 1 1 1 2 1 1 1 1 2 1 1 1 2 2 1 2 2 2 2 1 1 1 1 1 1 1 1 1 2 1 2 1 1 1 1 2 1 1 1 1 1 1 2 2 1 2 1 2 1 1 2 2 0 1 1 1 2 1 1 2 2 2 1 0 1 1 1 1 2 1 1 2 1 2 2 1 1 1 2 2 1 1 1 1 1 1 1 1 2 1 2 1 1 2 2 1 0 1 1 1 1 1 1 1 1 0 1 0 1 1 0 1 1 0 0 1 0 2 0 0 1 2 1 1 1 1 2 1 1 0 1 2 2 0 1 0 1 2 1 0 1 1 0 0 1 1 2 2 1 1 0 1 2 0 1 1 2 2 1 0 1 1 1 1 0 1 1 1 1 2 1 1 0 0 2 1 1 0 0 1 0 0 0 1 0 1 0 0 0 1 2 1 0 0 1 1 1 1 0 0 2 0 2 1 0 2 1 1 0 0 0 2 1 1 2 1 1 1 2 0 2 2 1 1 2 0 0 2 0 0 0 0 0 1 2 1 0 1 0 0 1 1 0 2 1 0 0 1 1 0 2 1 2 1 1 0 1 1 1 0 0 0 0 0 0 0 0 1 0 1 1 0 1 1 1 2 0 1 0 0 1 0 0 0 1 1 1 1 1 1 1 1 1 0 1 1 1 1 1 1 1 0 0 1 1 0 1 0 1 0 0 1 1 1 0 0 1 1 1 0 0 1 1 2 0 2 1 1 1 1 1 1 1 1 2 1 2 1 1 1 0 1 1 0 1 1 1 0 1 0 1 0 1 1 1 0 1 0 2 2 2 2 2 1 0 0 0 0 0 2 1 1 1 1 1 1 0 2 1 1 1 1 1 1 2 2 1 1 1 2 1 2 1 2 1 1 1 1 1 2 1 1 1 2 1 1 2 1 2 2 2 1 2 2 2 2
HiC_1_18563718 1 18563718 1 2 1 2 1 1 1 2 2 2 2 1 1 1 2 2 1 2 2 2 2 1 2 2 1 2 2 2 1 1 1 2 2 1 1 2 1 1 1 1 1 1 1 1 2 1 1 1 2 2 1 1 1 2 2 1 2 2 2 2 1 1 1 1 2 1 1 1 1 2 1 2 1 1 1 1 2 1 1 1 1 1 1 2 2 1 2 1 2 1 2 2 2 0 1 1 2 2 1 1 2 2 2 1 1 1 2 1 1 2 1 1 2 1 2 2 1 1 1 2 2 1 2 1 1 1 1 1 1 2 1 2 1 1 2 2 1 1 1 2 2 1 1 2 2 1 1 2 1 1 1 0 1 1 1 1 1 1 2 1 1 1 2 1 1 1 1 2 1 1 0 1 2 2 1 1 0 1 2 1 0 1 1 0 0 1 1 2 2 1 1 0 2 2 0 1 2 2 2 2 1 2 1 1 2 0 1 1 1 1 2 1 2 0 1 2 1 2 1 1 1 2 2 1 1 1 1 0 1 0 2 2 1 1 0 1 1 1 2 0 0 2 1 2 1 0 2 1 2 0 1 0 2 1 1 2 1 1 1 2 2 2 2 2 2 2 2 2 2 1 2 1 1 1 1 2 2 2 1 0 1 2 1 1 2 2 0 0 1 2 0 2 1 2 1 1 0 1 1 1 2 2 1 0 0 0 2 0 1 0 2 1 1 1 1 1 2 1 1 0 0 1 0 1 0 1 1 1 1 2 2 1 1 1 0 1 2 1 1 1 1 2 0 1 1 1 0 1 1 1 1 1 1 1 1 1 0 1 2 1 0 0 2 2 2 0 2 2 1 1 2 1 1 2 2 2 1 2 2 1 2 0 1 1 0 2 1 2 0 1 1 1 1 1 1 2 0 1 0 2 2 2 2 2 1 1 1 1 0 1 2 1 1 1 1 2 1 1 2 1 1 1 1 1 1 2 2 1 1 1 2 1 2 1 2 1 1 1 1 1 2 1 1 1 2 1 1 2 1 2 2 2 1 2 2 2 2
HiC_1_18621824 1 18621824 1 2 1 2 1 1 1 2 2 2 2 1 1 1 2 2 1 2 2 2 2 1 2 2 1 2 2 2 1 1 1 2 2 1 1 2 1 1 1 1 1 1 1 1 2 1 1 1 2 2 1 1 1 2 2 1 2 2 2 2 1 1 1 1 2 1 1 1 1 2 1 2 1 1 1 1 2 1 1 1 1 1 1 2 2 1 2 1 2 1 2 2 2 0 1 1 2 2 1 1 2 2 2 1 1 1 2 1 1 2 1 1 2 1 2 2 1 1 1 2 2 1 2 1 1 1 1 1 1 2 1 2 1 1 2 2 1 1 1 2 2 1 1 2 2 1 1 2 1 1 1 0 1 2 1 1 1 1 2 1 1 1 1 1 1 1 1 2 1 1 0 1 2 2 1 1 0 1 2 1 0 1 1 0 0 1 1 2 2 1 1 0 2 2 0 1 2 2 2 2 1 2 1 1 2 0 1 1 1 1 2 1 2 0 1 2 1 2 1 1 1 2 2 1 1 1 1 0 1 0 2 2 1 1 0 1 1 1 2 0 0 2 1 2 1 0 2 1 2 0 1 0 1 1 1 2 1 1 1 2 0 2 2 2 2 2 0 0 2 1 2 1 1 1 1 2 2 2 1 0 1 2 1 1 2 2 0 0 1 2 0 2 1 2 1 1 0 1 1 1 0 0 0 0 0 0 0 0 1 0 2 1 1 1 1 1 2 1 1 0 0 1 0 1 0 1 1 1 1 2 2 1 1 1 0 1 2 1 1 1 1 2 0 1 1 1 0 1 1 1 1 1 1 1 1 1 0 1 2 1 0 0 2 2 2 0 2 2 1 1 2 1 1 2 2 2 1 2 2 1 2 0 1 1 0 2 1 2 0 1 1 1 1 1 1 2 0 1 0 2 2 2 2 2 1 1 1 1 0 1 2 1 1 1 1 2 1 1 2 1 1 1 1 1 1 2 2 1 1 1 2 1 2 1 2 1 1 1 1 1 2 1 1 1 2 1 1 2 1 2 2 2 1 2 2 2 2
HiC_1_18630571 1 18630571 1 1 0 2 0 1 1 1 1 2 2 0 1 1 1 2 1 1 1 2 0 0 1 0 1 1 0 1 1 0 0 1 0 1 1 1 0 1 0 1 0 1 1 1 2 1 0 0 1 2 1 1 0 1 0 1 2 2 2 2 1 1 0 1 1 1 0 1 0 1 0 1 0 1 1 0 2 1 0 0 0 1 1 2 1 0 2 0 1 1 0 1 1 0 1 1 0 1 1 0 1 1 1 1 0 0 0 1 0 1 1 1 1 0 2 1 0 1 1 2 1 0 0 0 0 1 1 1 1 1 0 0 0 1 0 0 1 0 1 0 1 0 1 0 0 1 0 0 0 1 0 0 1 0 0 0 0 0 1 0 0 0 0 1 1 1 1 0 0 1 0 0 2 2 0 1 0 0 1 0 0 0 0 0 0 1 1 2 1 0 1 0 1 1 0 0 1 0 1 0 0 0 1 1 1 0 1 0 0 0 1 0 0 0 0 0 1 0 0 0 0 0 0 0 1 0 0 0 0 0 0 0 0 0 0 1 0 0 1 0 0 1 0 1 0 0 1 1 1 0 0 0 0 0 1 1 0 1 1 1 0 2 0 1 0 0 0 0 1 0 0 0 0 0 0 1 0 0 1 0 0 0 0 0 0 0 0 0 0 0 0 1 1 1 1 0 0 1 0 1 0 0 0 0 0 0 0 0 0 0 0 0 0 1 0 0 2 0 1 0 0 0 0 0 0 0 1 1 1 1 0 0 0 0 0 1 0 1 1 1 0 1 0 0 1 0 0 0 0 1 0 0 0 0 1 0 0 1 0 0 0 0 1 0 1 0 1 1 1 0 1 1 1 0 1 1 0 1 1 1 1 0 0 1 0 0 1 1 0 1 0 0 0 0 0 0 0 1 0 1 1 1 1 1 1 0 0 0 0 0 2 1 0 0 1 1 0 0 2 0 0 1 0 1 0 2 1 1 1 0 1 1 2 1 1 1 1 1 1 0 2 0 0 0 1 1 0 1 0 2 0 1 1 1 2 2 1
HiC_1_18746459 1 18746459 1 0 1 0 1 1 1 0 0 0 0 1 1 0 1 0 1 1 1 0 1 0 1 1 1 1 1 1 1 1 1 1 0 1 0 1 1 1 1 1 1 1 1 1 0 1 2 1 0 0 1 1 1 0 1 1 0 0 0 0 1 1 1 1 0 1 1 1 1 1 1 1 1 1 1 1 0 1 1 1 1 1 1 0 1 2 0 1 0 1 1 1 1 1 1 1 1 1 1 1 1 1 1 1 1 1 1 1 1 1 1 1 1 1 0 0 2 1 1 0 1 1 1 2 1 1 0 1 1 0 1 0 1 1 0 0 1 1 1 0 0 0 1 0 0 1 1 1 1 1 1 1 1 1 1 0 1 1 0 1 0 1 1 1 1 1 1 0 0 1 2 1 0 0 1 1 1 0 0 1 1 1 1 1 1 1 1 0 1 1 0 1 0 0 1 1 0 0 0 0 1 0 1 1 0 1 1 1 1 0 0 1 0 1 1 0 1 0 1 1 1 0 0 1 1 1 1 1 0 1 0 0 0 1 1 1 0 1 0 1 1 0 0 0 1 1 0 1 0 1 1 0 1 1 0 0 0 1 1 0 0 0 1 0 0 0 0 0 1 0 0 1 1 1 1 1 1 0 0 1 1 0 1 1 0 0 1 1 0 0 0 0 1 0 1 1 1 1 1 1 0 0 1 1 1 1 0 1 1 1 0 1 0 1 0 1 0 0 1 1 1 1 1 1 1 1 1 1 1 0 0 0 1 1 1 0 0 1 1 1 1 0 1 1 1 1 2 1 2 1 1 1 1 1 1 1 1 1 0 1 1 1 0 1 0 1 0 0 1 1 0 1 1 0 0 0 1 0 0 1 0 1 1 1 1 0 0 0 1 1 1 1 1 1 1 0 1 0 1 0 0 0 0 0 1 1 0 0 1 0 0 1 1 1 1 0 2 0 0 1 1 0 1 1 1 0 1 1 1 1 1 1 0 1 1 1 1 1 1 1 0 1 1 1 1 1 0 1 1 0 1 1 1 1 0 0 1
HiC_1_18746471 1 18746471 0 0 1 0 1 0 0 0 0 0 0 0 0 0 1 0 0 1 1 0 1 0 1 1 0 1 1 1 0 1 1 1 0 0 0 1 1 0 1 0 1 0 0 0 0 0 1 1 0 0 0 0 1 0 1 0 0 0 0 0 0 0 1 0 0 0 1 0 1 1 1 1 1 0 0 1 0 0 1 1 1 0 0 0 1 1 0 1 0 0 1 1 1 0 0 0 1 1 0 1 1 1 1 0 0 0 1 0 1 1 0 0 1 1 0 0 1 0 0 0 1 1 1 1 1 0 0 0 0 0 1 0 0 0 0 0 0 0 0 0 0 0 0 0 0 0 0 0 0 0 0 0 0 1 0 0 0 0 0 0 0 0 1 0 0 0 0 0 0 0 0 0 0 0 0 0 0 0 0 0 0 0 1 0 0 0 0 0 1 0 0 0 0 0 0 0 0 0 0 0 0 0 0 0 0 0 0 0 0 0 0 0 0 0 0 0 0 0 0 0 0 0 0 0 0 0 1 0 0 0 0 0 0 0 0 0 0 0 0 0 0 0 0 0 0 0 0 0 0 0 0 0 0 0 0 0 0 0 0 0 0 0 1 0 0 0 0 0 1 0 0 0 0 0 0 1 1 0 0 0 0 0 0 0 0 0 0 0 0 0 0 0 0 0 0 0 0 0 1 0 0 0 0 0 0 0 0 0 0 0 0 0 0 0 0 0 0 0 0 0 0 0 0 0 0 0 0 0 0 0 0 0 0 0 0 0 0 0 0 0 0 0 0 0 0 0 0 0 0 0 0 0 0 0 0 0 0 0 0 0 0 0 0 1 0 0 0 0 0 0 0 0 0 0 0 0 0 0 0 0 0 0 1 0 0 0 0 0 0 0 0 0 0 0 0 0 0 0 0 0 0 0 0 0 0 0 0 0 0 0 0 0 1 1 0 0 1 0 0 1 1 0 1 0 1 0 1 0 0 1 1 0 0 0 1 0 0 0 0 1 0 1 1 1 1 0 0 1 1 0 1 1 0 1 0 0 1
HiC_1_18746561 1 18746561 1 0 1 0 1 1 1 0 0 0 0 1 1 0 0 0 1 0 0 0 0 0 0 0 1 0 0 0 1 1 1 0 0 1 0 0 1 1 1 1 1 1 1 1 0 1 1 1 0 0 1 1 1 0 0 1 0 0 0 0 1 1 1 1 0 1 1 1 1 0 1 0 1 1 1 1 0 1 1 1 1 1 1 0 0 1 0 0 0 1 0 0 0 2 1 1 0 0 1 1 0 0 0 1 1 1 0 1 1 0 1 1 0 1 0 0 1 1 1 0 0 0 0 1 0 1 0 1 1 0 0 0 1 1 0 0 1 1 1 0 0 0 1 0 0 1 1 1 1 1 1 2 1 0 1 0 1 1 0 1 0 1 1 1 1 1 1 0 0 1 2 1 0 0 1 1 2 0 0 1 2 1 1 1 2 1 1 0 0 1 0 1 0 0 2 1 0 0 0 0 1 0 1 1 0 1 1 1 1 0 0 1 0 1 1 0 1 0 1 1 1 0 0 1 1 1 0 1 0 1 0 0 0 1 2 1 0 1 0 1 1 0 0 0 1 1 0 1 0 1 1 0 1 1 0 0 0 1 1 0 0 0 0 0 0 0 0 0 0 0 0 1 1 1 1 0 0 0 0 2 1 0 1 1 0 0 1 1 0 0 0 0 1 0 1 1 2 1 0 1 0 0 1 1 1 1 0 1 1 2 0 1 0 1 0 1 0 0 1 2 2 1 1 1 1 1 1 1 1 0 0 0 1 1 2 0 0 1 1 1 1 0 1 1 1 1 2 1 2 1 1 1 1 1 1 1 1 1 0 1 1 1 0 0 0 2 0 0 1 1 0 1 1 0 0 0 1 0 0 1 0 2 1 1 1 0 0 0 1 1 1 1 1 1 1 0 1 0 1 0 0 0 0 0 1 1 0 0 1 0 0 1 1 1 1 0 1 0 0 1 1 0 1 1 1 0 0 1 1 1 0 1 0 1 0 1 1 1 1 1 0 0 1 1 0 1 0 0 1 0 0 0 1 0 0 0 0
HiC_1_18746573 1 18746573 1 0 1 0 1 1 1 0 0 0 0 1 1 0 0 0 1 0 0 0 0 0 0 0 1 0 0 0 1 1 1 0 0 1 0 0 1 1 1 1 1 1 1 1 0 1 1 1 0 0 1 1 1 0 0 1 0 0 0 0 1 1 1 1 0 1 1 1 1 0 1 0 1 1 1 1 0 1 1 1 1 1 1 0 0 1 0 0 0 1 0 0 0 2 1 1 0 0 1 1 0 0 0 1 1 1 0 1 1 0 1 1 0 1 0 0 1 1 1 0 0 0 0 1 0 1 0 1 1 0 0 0 1 1 0 0 1 1 1 0 0 0 1 0 0 1 1 1 1 1 1 2 1 0 1 0 1 1 0 1 0 1 1 1 1 1 1 0 0 1 2 1 0 0 1 1 2 0 0 1 2 1 1 1 2 1 1 0 0 1 0 1 0 0 2 1 0 0 0 0 1 0 1 1 0 1 1 1 1 0 0 1 0 1 1 0 1 0 1 1 1 0 0 1 1 1 0 1 0 1 0 0 0 1 2 1 0 1 0 1 1 0 0 0 1 1 0 1 0 1 1 0 1 1 0 0 0 1 1 0 0 0 0 0 0 0 0 0 0 0 0 1 1 1 1 0 0 0 0 2 1 0 1 1 0 0 1 1 0 0 0 0 1 0 1 1 2 1 0 1 0 0 1 1 1 1 0 1 1 2 0 1 0 1 0 1 0 0 1 2 2 1 1 1 1 1 1 1 1 0 0 0 1 1 2 0 0 1 1 1 1 0 1 1 1 1 2 1 2 1 1 1 1 1 1 1 1 1 0 1 1 1 0 0 0 2 0 0 1 1 0 1 1 0 0 0 1 0 0 1 0 2 1 1 1 0 0 0 1 1 1 1 1 1 1 0 1 0 1 0 0 0 0 0 1 1 0 0 1 0 0 1 1 1 1 0 1 0 0 1 1 0 1 1 1 0 0 1 1 1 0 1 0 1 0 1 1 1 1 1 0 0 1 1 0 1 0 0 1 0 0 0 1 0 0 0 0
HiC_1_18748421 1 18748421 1 1 0 2 0 1 1 1 1 2 1 1 1 1 1 2 1 1 1 2 0 0 1 1 1 1 1 1 1 0 0 1 1 1 1 1 0 1 0 1 0 1 1 1 2 1 0 0 1 2 1 1 0 2 1 1 2 2 2 2 1 1 0 1 1 1 0 1 0 1 0 1 0 1 1 0 2 1 0 0 0 1 1 2 1 0 2 0 2 1 0 1 1 0 1 1 0 1 1 0 1 1 1 1 0 1 0 1 0 1 1 1 1 0 2 2 0 1 1 2 1 0 0 0 0 1 1 1 1 2 0 2 1 1 2 2 1 0 1 1 1 1 1 1 1 1 0 1 0 1 1 0 1 0 0 0 1 0 2 0 0 1 0 1 1 1 1 2 1 1 0 1 2 1 0 1 0 1 1 1 0 1 0 0 0 1 1 2 1 1 1 0 1 2 0 1 1 2 2 1 0 1 1 1 1 0 1 1 1 1 2 1 1 0 0 2 1 1 0 0 1 0 0 0 1 0 0 0 0 0 1 2 1 0 0 1 1 1 1 0 0 2 0 2 1 0 2 1 1 0 0 0 1 1 1 2 1 1 1 2 0 2 1 1 0 2 0 0 1 0 0 0 0 0 1 0 0 0 1 0 0 1 1 0 2 1 0 0 1 1 1 2 1 2 1 1 0 1 0 1 0 0 0 0 0 0 0 0 1 0 1 1 0 1 1 1 2 0 1 0 0 1 0 0 0 1 1 1 1 1 1 1 1 1 0 1 1 1 1 1 1 1 0 0 1 1 0 1 0 1 0 0 1 1 1 0 0 1 1 1 0 0 1 0 2 0 2 1 1 1 1 1 1 1 1 2 1 2 1 1 1 0 0 1 0 1 1 1 0 1 0 1 0 1 1 1 0 1 0 2 2 2 2 2 1 0 0 0 0 0 2 1 0 0 1 1 0 0 2 0 0 1 0 1 0 2 1 1 1 0 1 1 2 1 1 1 1 1 1 0 2 0 0 0 1 1 1 1 0 2 1 1 1 1 2 2 1
HiC_1_18854495 1 18854495 1 1 0 2 0 1 1 1 1 2 2 0 1 1 1 2 1 1 1 2 0 0 1 0 1 1 0 1 1 0 0 1 0 1 1 1 0 1 0 1 0 1 1 1 2 1 0 0 1 2 1 1 0 1 0 1 2 2 2 2 1 1 0 1 1 1 0 1 0 1 1 1 0 1 1 0 2 1 0 0 0 1 1 1 1 0 2 0 2 1 0 1 1 0 1 1 0 1 1 0 1 1 1 1 0 0 0 1 0 1 1 1 1 0 2 1 0 1 1 2 1 0 0 0 0 1 1 1 1 1 0 0 0 1 0 0 1 0 1 0 1 0 1 0 0 1 0 0 0 1 0 0 1 0 0 0 0 0 1 0 0 0 0 1 1 1 1 0 0 1 0 0 2 2 0 1 0 0 1 0 0 0 0 0 0 1 1 2 1 0 1 0 1 1 0 0 1 0 1 0 0 0 1 1 1 0 1 0 0 0 1 0 0 0 0 0 1 0 0 0 0 0 0 0 1 0 0 0 0 0 0 0 0 0 0 1 0 0 1 0 0 1 0 1 0 0 1 1 1 0 0 0 0 0 1 1 0 1 1 1 0 2 0 1 0 0 0 0 1 0 0 1 0 0 0 1 0 0 1 0 0 0 0 0 0 0 0 0 0 1 0 1 1 1 1 0 0 1 0 1 2 1 0 0 0 0 0 0 0 0 0 0 0 1 0 0 2 0 1 0 0 0 0 0 0 0 1 1 1 1 0 0 0 0 0 1 0 1 1 1 0 1 0 0 1 0 0 0 0 1 0 0 0 0 1 0 0 1 0 0 0 0 1 0 1 0 1 1 1 0 1 1 1 0 1 1 0 1 1 1 1 0 0 1 0 0 1 1 0 1 0 0 0 0 0 0 0 1 0 1 1 1 1 1 1 0 0 0 0 0 2 1 0 0 1 1 0 0 2 0 0 1 0 1 0 2 1 1 1 0 1 1 2 1 1 1 1 1 1 0 2 0 0 0 1 1 0 1 0 2 0 1 1 1 2 2 1
HiC_1_19205114 1 19205114 1 1 1 2 1 1 1 1 1 2 2 1 1 1 2 2 1 2 2 2 1 0 2 2 1 2 2 2 1 1 1 2 1 1 1 2 1 1 1 1 1 1 1 1 2 1 1 1 1 2 1 1 1 2 2 1 2 2 2 2 1 1 1 1 1 1 1 1 1 2 1 2 1 1 1 1 2 1 1 1 1 1 1 2 2 1 2 1 2 1 1 2 2 0 1 1 1 2 1 1 2 2 2 1 0 1 1 1 1 2 1 1 2 1 2 2 1 1 1 2 2 1 1 1 1 1 1 1 1 2 1 2 1 1 2 2 1 0 1 1 1 1 1 1 1 1 0 1 0 1 1 0 1 1 0 0 1 0 2 0 0 1 1 1 1 1 1 2 1 1 0 1 2 2 0 1 0 1 2 1 0 1 1 0 0 1 1 2 2 1 1 0 1 2 0 1 1 2 2 1 0 1 1 1 1 0 1 1 1 1 2 1 1 0 0 2 1 1 0 0 1 0 0 0 1 0 1 0 0 0 1 2 1 0 0 1 1 1 1 0 0 2 0 2 1 0 2 1 1 0 0 0 1 1 1 2 1 1 1 2 0 2 2 1 1 2 0 0 2 0 0 0 0 0 1 1 1 0 1 0 0 1 1 0 2 1 0 0 1 1 1 2 1 2 1 1 1 1 1 1 1 2 0 0 0 0 1 0 1 0 1 1 0 1 1 1 2 0 1 0 0 1 0 0 0 1 1 1 1 1 1 1 1 1 0 1 1 1 1 1 1 1 0 0 1 1 0 1 0 1 0 0 1 1 1 0 0 1 1 1 0 0 1 1 2 0 2 1 1 1 1 1 1 1 1 2 1 2 1 1 1 0 1 1 0 1 1 1 0 1 0 1 0 1 1 1 0 1 0 2 2 2 2 2 1 0 0 0 0 0 2 1 1 1 1 1 1 0 2 1 1 1 1 1 1 2 2 1 1 1 2 1 2 1 2 1 1 1 1 1 2 1 1 1 2 1 1 2 1 2 2 2 1 2 2 2 2
HiC_1_19205170 1 19205170 1 1 1 2 1 1 1 1 1 2 2 1 1 1 2 2 1 2 2 2 1 0 2 2 1 2 2 2 1 1 1 2 1 1 1 2 1 1 1 1 1 1 1 1 2 1 1 1 1 2 1 1 1 2 2 1 2 2 2 2 1 1 1 1 1 1 1 1 1 2 1 2 1 1 1 1 2 1 1 1 1 1 1 2 2 1 2 1 2 1 1 2 2 0 1 1 1 2 1 1 2 2 2 1 0 1 1 1 1 2 1 1 2 1 2 2 1 1 1 2 2 1 1 1 1 1 1 1 1 2 1 2 1 1 2 2 1 0 1 1 1 1 1 1 1 1 0 1 0 1 1 0 1 1 0 0 1 0 2 0 0 1 1 1 1 1 1 2 1 1 0 1 2 2 0 1 0 1 2 1 0 1 1 0 0 1 1 2 2 1 1 0 1 2 0 1 1 2 2 1 0 1 1 1 1 0 1 1 1 1 2 1 1 0 0 2 1 1 0 0 1 0 0 0 1 0 1 0 0 0 1 2 1 0 0 1 1 1 1 0 0 2 0 2 1 0 2 1 1 0 0 0 1 1 1 2 1 1 1 2 0 2 2 1 1 2 0 0 2 0 0 0 0 0 1 2 1 0 1 0 0 1 1 0 2 1 0 0 1 1 1 2 1 2 1 1 1 1 1 1 1 2 0 0 0 0 1 0 1 0 1 1 0 1 1 1 2 0 1 0 0 1 0 0 0 1 1 1 1 1 1 1 1 1 0 1 1 1 1 1 1 1 0 0 1 1 0 1 0 1 0 0 1 1 1 0 0 1 1 1 0 0 1 1 2 0 2 1 1 1 1 1 1 1 1 2 1 2 1 1 1 0 1 1 0 1 1 1 0 1 0 1 0 1 1 1 0 1 0 2 2 2 2 2 1 0 0 0 0 0 2 1 1 1 1 1 1 0 2 1 1 1 1 1 1 2 2 1 1 1 2 1 2 1 2 1 1 1 1 1 2 1 1 1 2 1 1 2 1 2 2 2 1 2 2 2 2
HiC_1_19349446 1 19349446 1 1 0 2 0 1 1 1 1 2 2 1 1 1 1 2 1 1 1 2 0 0 1 1 1 1 1 1 1 0 0 1 1 1 1 1 0 1 0 1 0 1 1 1 2 1 0 0 1 2 1 1 0 2 1 1 2 2 2 2 1 1 0 1 1 1 0 1 0 1 0 1 0 1 1 0 2 1 0 0 0 0 1 1 1 1 2 0 2 1 0 1 1 0 1 1 0 1 1 0 1 1 1 1 0 1 0 1 0 1 1 1 1 0 2 2 0 1 1 2 1 0 0 0 0 1 1 1 1 2 0 2 1 1 2 1 1 0 1 1 1 1 1 1 1 1 0 1 0 1 1 0 1 0 0 0 1 0 2 0 0 1 0 1 1 1 1 2 1 1 0 1 2 2 0 1 0 1 2 1 0 1 1 0 0 1 1 2 1 1 1 0 1 2 0 1 1 2 2 1 0 1 1 1 1 0 2 1 1 1 2 1 1 0 0 2 1 1 0 0 1 0 0 0 1 0 0 0 0 0 1 2 1 0 0 1 1 1 1 0 0 2 0 2 1 0 2 1 1 0 0 0 1 1 1 2 1 1 1 2 0 2 1 1 1 2 0 1 1 0 0 0 0 0 1 1 0 0 1 0 0 1 1 0 2 1 0 0 1 1 1 2 1 2 1 1 1 1 0 1 0 0 1 0 0 0 0 0 1 0 1 1 0 1 1 1 2 0 1 0 0 1 0 0 0 1 1 1 1 1 1 1 1 1 0 1 1 1 1 1 1 1 0 0 1 1 0 1 0 1 0 0 1 1 1 0 0 1 1 1 0 0 1 0 2 0 2 1 1 1 1 1 1 1 1 2 1 2 1 1 1 0 0 1 0 1 1 1 0 1 0 1 0 1 1 1 0 1 0 2 2 2 2 2 1 0 0 0 0 0 2 1 0 0 1 1 0 0 2 0 0 1 0 1 0 2 1 1 1 0 1 1 2 1 1 1 1 1 1 0 2 0 0 0 1 1 1 1 0 2 1 1 1 1 2 2 1
HiC_1_19349450 1 19349450 1 2 1 2 1 1 1 2 2 2 2 1 1 1 2 2 1 2 2 2 2 1 2 2 1 2 2 2 1 1 1 2 2 1 1 2 1 1 1 1 1 1 1 1 2 1 1 1 2 2 1 1 1 2 2 1 2 2 2 2 1 1 1 1 2 1 1 1 1 2 1 2 1 1 1 1 2 1 1 1 1 1 1 2 2 1 2 1 2 1 2 2 2 0 1 1 2 2 1 1 2 2 2 1 1 1 2 1 1 2 1 1 2 1 2 2 1 1 1 2 2 1 2 1 1 1 1 1 1 2 1 2 1 1 2 1 1 1 1 2 2 1 1 2 2 1 1 1 1 1 1 0 1 1 1 1 1 1 2 1 1 1 1 1 1 1 1 2 1 1 0 1 2 2 1 1 0 1 2 1 0 1 1 0 0 1 1 2 2 1 1 0 2 2 0 1 2 2 2 2 1 2 1 1 2 0 2 1 1 1 2 1 2 1 1 2 1 2 1 1 1 2 2 1 1 1 1 0 1 0 2 2 1 1 0 1 1 1 2 0 0 2 1 2 1 0 2 1 2 0 0 2 1 1 1 2 1 1 1 2 2 2 2 2 2 2 2 2 2 1 2 1 1 1 1 2 2 1 1 0 1 2 1 1 2 2 0 0 1 2 1 2 1 2 1 1 1 1 1 1 2 2 1 0 0 0 2 0 1 0 2 1 1 1 1 1 2 1 1 0 0 1 0 1 0 1 1 1 1 2 2 1 1 1 0 1 2 1 1 1 1 2 0 1 1 1 0 1 0 1 1 1 1 1 1 1 0 1 2 1 0 0 2 2 2 0 2 2 1 1 2 1 1 2 2 2 1 2 2 1 2 0 1 1 0 2 1 2 0 1 1 1 1 1 1 2 0 1 0 2 2 2 2 2 1 1 2 1 0 1 2 1 1 1 1 2 1 2 2 1 1 1 1 1 1 2 2 1 1 1 2 1 2 1 2 1 1 1 1 1 2 1 1 1 2 1 1 2 1 2 2 2 1 2 2 2 2
HiC_1_19445065 1 19445065 1 0 1 0 1 0 1 0 0 0 1 1 1 0 0 0 1 0 0 0 0 0 0 0 1 0 0 0 1 1 1 0 0 1 0 0 1 1 1 1 1 1 1 1 0 1 1 1 0 0 1 1 1 0 0 1 0 0 0 0 1 1 1 1 0 1 1 1 1 0 1 0 1 1 1 1 0 1 1 1 1 1 1 0 0 1 0 0 0 1 0 0 0 2 1 1 0 0 1 1 0 0 0 1 1 1 0 1 1 0 1 1 0 1 0 0 1 1 1 0 0 0 0 1 0 1 0 1 1 0 0 0 1 1 0 1 1 1 1 0 0 0 1 0 0 1 1 1 1 1 1 2 1 0 1 0 1 1 0 1 0 1 1 1 1 1 1 0 0 1 2 1 0 0 1 1 2 1 0 1 2 1 1 1 2 1 1 0 0 1 0 1 0 0 2 1 0 0 0 0 1 0 1 1 0 1 0 1 1 0 0 1 0 1 1 0 1 0 1 1 1 0 0 1 1 1 0 1 0 1 0 0 0 1 2 1 0 1 0 1 0 0 0 0 1 1 0 1 0 1 0 0 1 1 0 0 0 1 1 0 0 0 0 0 0 0 0 0 0 0 0 1 1 1 1 0 0 0 0 2 1 0 1 1 0 0 1 1 0 0 0 0 1 0 1 1 1 1 0 1 2 2 1 1 1 1 0 1 1 2 0 1 0 1 0 1 0 0 1 1 2 1 1 1 1 1 1 0 1 0 0 0 1 1 2 0 0 1 1 1 1 0 0 1 1 1 2 1 2 1 1 1 1 1 1 1 0 1 0 1 1 1 0 0 0 2 0 0 0 1 0 1 1 0 0 0 1 0 0 1 0 2 1 1 1 0 0 0 1 1 1 1 1 1 1 0 1 0 1 0 0 0 0 0 1 1 0 0 1 0 0 1 1 1 1 0 1 0 0 1 1 0 1 1 1 0 0 1 1 1 0 1 0 1 0 1 1 1 1 1 0 0 1 1 0 1 0 1 1 0 0 0 1 0 0 0 0
HiC_1_19449085 1 19449085 1 1 0 2 0 1 1 1 1 2 1 0 1 1 1 2 1 1 1 2 0 0 1 0 1 1 1 1 1 0 0 1 0 1 1 1 0 1 0 1 0 1 1 1 2 1 0 0 1 2 1 1 0 1 0 1 2 2 2 2 1 1 0 1 1 1 0 1 0 1 0 1 0 1 1 0 2 1 0 0 0 0 1 1 1 1 2 0 2 1 0 1 1 0 1 1 0 1 1 0 1 1 1 1 0 0 0 1 0 1 1 1 1 0 2 1 0 1 1 2 1 0 0 0 0 1 1 1 1 1 0 0 0 1 0 0 1 0 1 0 1 0 1 0 0 1 0 0 0 1 0 0 1 0 0 0 0 0 1 0 0 0 0 1 1 1 1 0 0 1 0 0 2 2 0 1 0 0 1 0 0 0 1 0 0 1 1 2 1 0 1 0 1 1 0 0 1 0 1 0 0 0 1 1 0 0 1 0 0 0 1 0 0 0 0 0 0 0 0 0 0 0 0 0 1 0 0 0 0 0 0 0 0 0 0 1 0 0 1 0 0 1 0 1 0 0 1 1 1 0 0 0 0 0 1 1 0 1 1 1 0 2 0 1 1 0 0 0 1 0 0 0 0 0 0 0 0 0 1 0 0 0 0 0 0 0 0 0 0 1 0 1 1 1 1 0 0 1 0 1 0 0 0 0 0 0 0 0 0 0 0 0 0 1 0 0 2 0 1 0 0 0 0 0 0 0 1 1 1 1 0 0 0 0 0 1 0 1 1 1 0 1 0 0 1 0 0 0 0 1 0 0 0 0 1 0 0 1 0 0 0 0 1 0 1 0 1 1 1 0 1 1 1 0 1 1 0 1 1 1 1 0 0 1 0 0 1 1 0 1 0 0 0 0 0 0 0 1 1 1 1 1 1 1 1 0 0 0 0 0 2 1 0 0 1 1 0 0 2 0 0 1 0 1 0 2 1 1 1 0 1 1 2 1 1 1 0 1 1 0 2 0 0 0 1 1 0 1 0 2 0 1 1 1 2 2 1
HiC_1_19461902 1 19461902 1 1 1 0 1 1 1 1 1 0 0 1 1 1 0 0 1 0 0 0 1 2 0 0 1 0 0 0 1 1 1 0 1 1 1 0 1 1 1 1 1 1 1 1 0 1 1 1 1 0 1 1 1 0 0 1 0 0 0 0 1 1 1 1 1 1 1 1 1 0 1 0 1 1 1 1 0 1 1 1 1 1 1 0 0 1 0 1 0 1 1 0 0 2 1 1 1 0 1 1 0 0 0 1 2 1 1 1 1 0 1 1 0 1 0 0 1 1 1 0 0 1 1 1 1 1 1 1 1 0 1 0 1 1 0 1 1 2 1 1 1 1 1 1 1 1 2 1 2 1 1 2 1 1 2 2 1 2 0 2 2 1 1 1 1 1 1 0 1 1 2 1 0 0 2 1 2 1 0 1 2 1 1 2 2 1 1 0 0 1 1 2 1 0 2 1 1 0 0 1 2 1 1 1 1 2 0 1 1 1 0 1 1 2 2 0 1 1 2 2 1 2 2 2 1 2 1 2 2 2 1 0 1 2 2 1 1 1 1 2 2 0 2 0 1 2 0 1 1 2 2 2 1 1 1 0 1 1 1 0 2 0 0 1 1 0 2 2 0 2 2 2 2 2 1 0 1 2 1 2 2 1 1 2 0 1 2 2 1 1 1 0 1 0 1 1 1 1 1 1 2 2 2 2 2 2 2 2 1 2 1 1 2 1 1 1 0 2 1 2 2 1 2 2 2 1 1 1 1 1 1 1 1 1 2 1 1 1 1 1 1 1 2 2 1 1 2 1 2 1 2 2 1 1 1 2 2 1 1 1 2 2 1 1 0 2 0 1 1 1 1 1 1 1 1 0 1 0 1 1 1 2 1 1 2 1 1 1 2 1 2 1 2 1 1 1 2 1 2 0 0 0 0 0 1 2 2 2 2 2 0 1 1 1 1 1 1 2 0 1 1 1 1 1 1 0 0 1 1 1 0 1 0 1 0 1 1 1 1 1 0 1 1 1 0 1 1 0 1 0 0 0 1 0 0 0 0
HiC_1_19461908 1 19461908 1 1 1 2 1 1 1 1 1 2 1 1 1 1 2 2 1 2 2 2 1 0 2 2 1 2 2 2 1 1 1 2 1 1 1 2 1 1 1 1 1 1 1 1 2 1 1 1 1 2 1 1 1 2 2 1 2 2 2 2 1 1 1 1 1 1 1 1 1 2 1 2 1 1 1 1 2 1 1 1 1 1 1 2 2 1 2 1 2 1 1 2 2 0 1 1 1 2 1 1 2 2 2 1 0 1 1 1 1 2 1 1 2 1 2 2 1 1 1 2 2 1 1 1 1 1 1 1 1 2 1 2 1 1 2 1 1 0 1 1 1 1 1 1 1 1 0 1 0 1 1 0 1 1 0 0 1 0 2 0 0 1 1 1 1 1 1 2 1 1 0 1 2 2 0 1 0 1 2 1 0 1 1 0 0 1 1 2 2 1 1 0 1 2 0 1 1 2 2 1 0 1 1 1 1 0 2 1 1 1 2 1 1 0 0 2 1 1 0 0 1 0 0 0 1 0 1 0 0 0 1 2 1 0 0 1 1 1 1 0 0 2 0 2 1 0 2 1 1 0 0 0 1 1 1 2 1 1 1 2 2 2 2 1 1 2 2 2 2 0 0 1 0 0 1 2 1 0 1 0 0 1 1 0 2 1 0 0 1 1 1 2 1 2 1 1 1 1 1 1 2 2 1 0 0 0 0 0 1 0 1 1 0 1 1 1 2 0 1 0 0 1 0 0 0 1 1 1 1 1 1 1 1 1 0 1 1 1 1 1 1 1 0 0 1 1 0 1 0 1 0 0 1 1 1 0 0 1 1 1 0 0 1 1 2 0 2 1 1 1 1 1 1 1 1 2 1 2 1 1 1 0 1 1 0 1 1 1 0 1 0 1 0 1 1 1 0 1 0 2 2 2 2 2 1 0 0 0 0 0 2 1 1 1 1 1 1 0 2 1 1 1 1 1 1 2 2 1 1 1 2 1 2 1 2 1 1 1 1 1 2 1 1 1 2 1 1 2 1 2 2 2 1 2 2 2 2
HiC_1_19461924 1 19461924 1 1 1 2 1 1 1 1 1 2 1 1 1 1 2 2 1 2 2 2 1 0 2 2 1 2 2 2 1 1 1 2 1 1 1 2 1 1 1 1 1 1 1 1 2 1 1 1 1 2 1 1 1 2 2 1 2 2 2 2 1 1 1 1 1 1 1 1 1 2 1 2 1 1 1 1 2 1 1 1 1 1 1 2 2 1 2 1 2 1 1 2 2 0 1 1 1 2 1 1 2 2 2 1 0 1 1 1 1 2 1 1 2 1 2 2 1 1 1 2 2 1 1 1 1 1 1 1 1 2 1 2 1 1 2 1 1 0 1 1 1 1 1 1 1 1 0 1 0 1 1 0 1 1 0 0 1 0 2 0 0 1 1 1 1 1 1 2 1 1 0 1 2 2 0 1 0 1 2 1 0 1 1 0 0 1 1 2 2 1 1 0 1 2 0 1 1 2 2 1 0 1 1 1 1 0 2 1 1 1 2 1 1 0 0 2 1 1 0 0 1 0 0 0 1 0 1 0 0 0 1 2 1 0 0 1 1 1 1 0 0 2 0 2 1 0 2 1 1 0 0 0 1 1 1 2 1 1 1 2 0 2 2 1 1 2 0 0 2 0 0 0 0 0 1 2 1 0 1 0 0 1 1 0 2 1 0 0 1 1 1 2 1 2 1 1 1 1 1 1 0 0 0 0 0 0 0 0 1 0 1 1 0 1 1 1 2 0 1 0 0 1 0 0 0 1 1 1 1 1 1 1 1 1 0 1 1 1 1 1 1 1 0 0 1 1 0 1 0 1 0 0 1 1 1 0 0 1 1 1 0 0 1 1 2 0 2 1 1 1 1 1 1 1 1 2 1 2 1 1 1 0 1 1 0 1 1 1 0 1 0 1 0 1 1 1 0 1 0 2 2 2 2 2 1 0 0 0 0 0 2 1 1 1 1 1 1 0 2 1 1 1 1 1 1 2 2 1 1 1 2 1 2 1 2 1 1 1 1 1 2 1 1 1 2 1 1 2 1 2 2 2 1 2 2 2 2
HiC_1_19659730 1 19659730 1 1 1 2 1 1 1 1 1 2 2 1 1 1 2 2 1 2 2 2 1 0 2 2 1 2 2 2 1 1 1 2 1 1 1 2 1 1 1 1 1 1 1 1 2 1 1 1 1 2 1 1 1 2 2 1 2 2 2 2 1 1 1 1 1 1 1 1 1 2 1 2 1 1 1 1 2 1 1 1 1 1 1 2 2 1 2 1 2 1 1 2 2 0 1 1 1 2 1 1 2 2 2 1 0 1 1 1 1 2 1 1 2 1 2 2 1 1 1 2 2 1 1 1 1 1 1 1 1 2 1 2 1 1 2 1 1 0 1 1 1 1 1 1 1 1 0 1 0 1 1 0 1 1 0 0 1 0 2 0 0 1 1 1 1 1 1 2 1 1 0 1 2 2 0 1 0 1 2 2 0 1 1 0 0 1 1 2 2 1 1 0 1 2 0 1 1 2 2 1 0 1 1 1 1 0 2 1 1 1 2 1 1 0 0 2 1 1 0 0 1 0 0 0 1 0 1 0 0 0 1 2 1 0 0 1 1 1 1 0 0 2 0 2 1 0 2 1 1 0 0 0 1 1 1 2 1 1 1 2 0 2 2 1 0 2 0 0 2 0 0 0 0 0 1 2 1 0 1 0 0 1 1 0 2 1 0 0 1 1 1 2 1 2 1 1 1 1 1 1 0 0 0 0 0 0 0 0 1 0 1 1 0 1 1 1 2 0 1 0 0 1 0 0 0 1 1 1 1 1 1 1 1 1 0 1 1 1 1 1 1 1 0 0 1 1 0 1 0 1 0 0 1 1 1 0 0 1 1 1 0 0 1 1 2 0 2 1 1 1 1 1 1 1 1 2 1 2 1 1 1 0 1 1 0 1 1 1 0 1 0 1 0 1 1 1 0 1 0 2 2 2 2 2 1 0 0 0 0 0 2 1 1 1 1 1 1 0 2 1 1 1 1 1 1 2 2 1 1 1 2 1 2 1 2 1 1 1 1 1 2 1 1 1 2 1 1 2 1 2 2 2 1 2 2 2 2
HiC_1_19668191 1 19668191 1 1 1 2 1 1 1 1 1 2 1 1 1 1 2 2 1 2 2 2 1 0 2 2 1 2 2 2 1 1 1 2 1 1 1 2 1 1 1 1 1 1 1 1 2 1 1 1 1 2 1 1 1 2 2 1 2 2 2 2 1 1 1 1 1 1 1 1 1 2 1 2 1 1 1 1 2 1 1 1 1 1 1 2 2 1 2 1 2 1 1 2 2 0 1 1 1 2 1 1 2 2 2 1 0 1 1 1 1 2 1 1 2 1 2 2 1 1 1 2 2 1 1 1 1 1 1 1 1 2 1 2 1 1 2 1 1 0 1 1 1 1 1 1 1 1 0 1 0 1 1 0 1 1 0 0 1 1 2 0 0 1 1 1 1 1 1 2 1 1 0 1 2 1 0 1 0 1 2 2 0 1 1 0 0 1 1 2 2 1 1 0 1 2 0 1 1 2 2 1 0 1 1 1 1 0 2 1 1 1 2 1 1 0 0 2 1 1 0 0 1 0 0 0 1 0 1 0 0 0 1 2 1 0 0 1 1 1 1 0 0 2 0 2 1 0 2 1 1 0 0 0 1 1 1 2 1 1 1 2 0 2 2 1 1 2 0 0 2 0 0 0 0 0 1 2 1 1 1 0 0 1 1 0 2 1 0 0 1 1 1 2 1 2 1 1 1 1 1 1 0 0 0 0 0 0 0 0 1 0 1 1 0 1 1 1 2 0 1 0 0 1 0 0 0 1 1 1 1 1 1 1 1 1 0 1 1 1 1 1 1 1 0 0 1 1 0 1 0 1 0 0 1 1 1 0 0 1 1 1 0 0 1 1 2 0 2 1 1 1 1 1 1 1 1 2 1 2 1 1 1 0 1 1 0 1 1 1 0 1 0 1 0 1 1 1 0 1 1 2 2 2 2 2 1 0 0 0 0 0 2 1 1 1 1 1 1 0 2 1 1 1 1 1 1 2 2 1 1 1 2 1 2 1 2 1 1 1 1 1 2 1 1 1 2 1 1 2 1 2 2 2 1 2 2 2 2
HiC_1_19668195 1 19668195 1 1 1 0 1 1 1 1 1 0 1 1 1 0 0 0 1 0 0 0 1 1 0 0 1 0 0 0 1 1 1 0 1 1 0 0 1 1 1 1 1 1 1 1 0 1 1 1 1 0 1 1 1 0 0 1 0 0 0 0 1 1 1 1 1 1 1 1 1 0 1 0 1 1 1 1 0 1 1 1 1 1 1 0 0 1 0 0 0 1 1 0 0 2 1 1 1 0 1 1 0 0 0 1 2 1 1 1 1 0 1 1 0 1 0 0 1 1 1 0 0 0 1 1 0 1 0 1 1 0 0 0 1 1 0 1 1 2 1 1 1 0 1 1 1 1 2 1 2 1 1 2 1 0 2 1 1 1 0 2 1 1 1 1 1 1 1 0 0 1 2 1 0 0 2 1 2 1 0 0 2 1 1 1 2 1 1 0 0 1 0 1 1 0 2 1 1 0 0 1 2 1 1 1 1 1 0 1 1 0 0 1 1 2 2 0 1 1 2 2 1 2 2 2 1 2 0 1 1 1 1 0 0 2 2 1 0 1 1 1 0 0 1 0 1 1 0 1 1 1 0 2 1 1 0 0 0 1 1 0 2 0 0 1 1 0 1 2 0 0 2 1 2 2 1 0 1 1 0 2 2 1 1 2 0 1 1 1 0 1 0 0 1 0 1 1 1 1 0 1 0 0 2 1 1 1 0 1 1 2 1 1 1 1 0 1 0 1 1 1 2 1 1 2 1 1 1 1 1 1 1 0 1 1 2 0 1 1 1 1 1 1 0 2 1 1 2 1 2 1 2 2 1 1 1 2 1 1 1 1 1 1 1 1 0 2 0 1 0 1 1 1 1 1 1 0 1 0 1 1 1 2 1 1 1 1 0 1 1 1 2 1 2 1 1 1 1 0 1 0 0 0 0 0 1 2 2 1 1 1 0 1 1 1 1 1 1 2 0 1 1 0 1 1 1 0 0 1 1 1 0 1 0 1 0 1 1 1 1 1 0 0 1 1 0 1 0 0 1 0 0 0 1 0 0 0 0
HiC_1_20040940 1 20040940 1 1 1 0 1 1 1 1 1 0 0 1 1 0 0 0 1 0 0 0 1 1 0 0 1 0 0 0 1 1 1 0 1 1 0 0 1 1 1 1 1 1 1 1 0 1 1 1 1 0 1 1 1 0 0 1 0 0 0 0 1 1 1 1 1 1 1 1 1 0 1 0 1 1 1 1 0 1 1 1 1 1 1 0 0 1 0 0 0 1 1 0 0 2 1 1 1 0 1 1 0 0 0 1 2 1 1 1 1 0 1 1 0 1 0 0 1 1 1 0 0 0 1 1 0 1 0 1 1 0 1 0 1 1 0 1 1 2 1 1 1 0 1 1 1 1 2 1 2 2 1 2 1 1 2 1 1 2 0 2 1 1 1 1 1 1 1 0 0 1 2 1 0 0 2 1 2 1 0 0 2 1 1 1 2 1 1 0 0 1 0 2 1 0 2 1 1 0 0 1 2 1 1 1 1 1 0 1 1 0 0 1 1 1 2 0 1 1 2 2 1 2 2 2 1 2 0 1 1 1 1 0 0 2 2 1 1 1 1 1 1 0 1 0 1 1 0 1 1 1 0 0 1 1 0 0 0 1 1 0 0 0 0 1 1 0 0 0 0 1 2 1 2 2 1 0 1 2 0 2 2 1 1 2 0 1 1 1 0 1 0 0 1 0 1 1 1 1 1 1 0 0 1 1 1 1 0 1 1 2 1 1 1 1 0 1 0 1 1 1 2 1 1 2 1 1 1 1 1 1 0 0 1 1 2 0 1 1 1 0 1 1 0 2 1 1 2 1 2 1 2 2 1 1 1 2 1 1 1 1 1 1 1 1 0 2 0 1 0 1 1 1 1 1 1 0 1 0 1 1 1 2 1 1 1 1 0 1 1 1 2 1 2 1 1 1 1 0 1 0 0 0 0 0 1 2 1 1 1 1 0 1 1 1 1 1 1 1 0 1 1 0 1 1 1 0 0 1 1 1 0 1 0 1 0 1 1 1 1 1 0 0 1 1 0 1 0 0 1 0 0 0 1 0 0 0 0
HiC_1_20068643 1 20068643 1 1 1 2 1 1 1 1 1 2 2 0 1 1 2 2 1 2 2 2 1 0 2 1 1 2 2 2 1 1 1 2 0 1 1 2 1 1 1 1 1 1 1 1 2 1 1 1 1 2 1 1 1 1 1 1 2 2 2 2 1 1 1 1 1 1 1 1 1 2 1 2 1 1 1 1 2 1 1 1 1 1 1 2 2 1 2 1 2 1 1 2 2 0 1 1 1 2 1 1 2 2 2 1 0 0 1 1 1 2 1 1 2 1 2 1 1 1 1 2 2 1 1 1 1 1 1 1 1 1 1 0 0 1 0 0 1 0 1 0 1 0 1 0 0 1 0 0 0 0 0 0 1 1 0 0 0 0 1 0 0 0 1 1 1 1 1 0 0 1 0 0 2 2 0 1 0 0 1 0 0 0 1 0 0 1 1 2 2 0 1 0 1 1 0 0 1 0 1 0 0 0 1 1 0 0 1 0 0 0 1 0 0 0 0 0 0 0 0 0 0 0 0 0 1 0 1 0 0 0 0 0 0 0 0 1 0 0 1 0 0 1 0 1 0 0 1 1 1 0 0 0 0 0 1 1 0 1 1 1 0 2 1 1 0 0 0 0 2 0 0 0 0 0 0 1 1 0 1 0 0 0 0 0 0 0 0 0 0 1 0 1 1 1 1 0 0 1 1 1 0 0 0 0 0 0 0 0 0 0 0 0 0 1 0 0 2 0 1 0 0 0 0 0 0 0 1 1 1 1 0 0 0 0 0 1 0 1 1 1 0 1 0 0 1 0 0 0 0 1 0 0 0 0 1 0 0 1 0 0 0 0 1 1 1 0 1 1 1 0 1 1 1 0 1 1 0 1 1 1 1 0 1 1 0 0 1 1 0 1 0 0 0 0 0 0 0 1 0 1 1 1 1 1 1 0 0 0 0 0 2 1 1 1 1 1 1 0 2 1 1 1 1 1 1 2 2 1 1 1 2 1 2 1 2 1 0 1 1 1 2 1 1 1 2 1 0 2 1 2 1 2 1 2 2 2 2
HiC_1_20068716 1 20068716 1 1 1 2 1 1 1 1 1 2 2 0 1 1 2 2 1 2 2 2 1 0 2 1 1 2 2 2 1 1 1 2 0 1 1 2 1 1 1 1 1 1 1 1 2 1 1 1 1 2 1 1 1 1 1 1 2 2 2 2 1 1 1 1 1 1 1 1 1 2 1 2 1 1 1 1 2 1 1 1 1 1 1 2 2 1 2 1 2 1 1 2 2 0 1 1 1 2 1 1 2 2 2 1 0 0 1 1 1 2 1 1 2 1 2 1 1 1 1 2 2 1 1 1 1 1 1 1 1 1 1 0 0 1 0 0 1 0 1 0 1 0 1 0 0 1 0 0 0 0 0 0 1 1 0 0 0 0 1 0 0 0 1 1 1 1 1 0 0 1 0 0 2 2 0 1 0 0 1 0 0 0 1 0 0 1 1 2 2 0 1 0 1 1 0 0 1 0 1 0 0 0 1 1 0 0 1 0 0 0 1 0 0 0 0 0 0 0 0 0 0 0 0 0 1 0 1 0 0 0 0 0 0 0 0 1 0 0 1 0 0 1 0 1 0 0 1 1 1 0 0 0 0 0 1 1 0 1 1 1 0 2 1 1 0 0 0 0 2 0 0 1 0 0 0 1 1 0 1 0 0 0 0 0 0 0 0 0 0 1 0 1 1 1 1 0 0 1 1 1 0 0 0 0 0 0 2 0 0 0 0 0 0 1 0 0 2 0 1 0 0 0 0 0 0 0 1 1 1 1 0 0 0 0 0 1 0 1 1 1 0 1 0 0 1 0 0 0 0 1 0 0 0 0 1 0 0 1 0 0 0 0 1 1 1 0 1 1 1 0 1 1 1 0 1 1 0 1 1 1 1 0 1 1 0 0 1 1 0 1 0 0 0 0 0 0 0 1 0 1 1 1 1 1 1 0 0 0 0 0 2 1 1 1 1 1 1 0 2 1 1 1 1 1 1 2 2 1 1 1 2 1 2 1 2 1 0 1 1 1 2 1 1 1 2 1 0 2 1 2 1 2 1 2 2 2 2
HiC_1_20145127 1 20145127 1 0 1 0 1 1 1 0 0 0 0 1 1 0 0 0 1 0 0 0 0 0 0 0 1 0 0 0 1 1 1 0 0 1 0 0 1 1 1 1 1 1 1 1 0 1 1 1 0 0 1 1 1 0 0 1 0 0 0 0 1 1 1 1 0 1 1 1 1 0 1 0 1 1 1 1 0 1 1 1 1 1 1 0 0 1 0 0 0 1 0 0 0 2 1 1 0 0 1 1 0 0 0 1 1 1 0 1 1 0 1 1 0 1 0 0 1 1 1 0 0 0 0 1 0 1 0 1 1 0 0 0 1 1 0 1 1 1 1 0 0 0 1 0 0 1 1 1 1 1 1 2 1 0 1 0 1 1 0 1 0 1 1 1 1 1 1 0 0 1 2 1 0 0 1 1 2 1 0 0 2 1 1 1 1 1 1 0 0 1 0 2 0 0 2 1 0 0 0 0 1 0 1 1 0 0 0 1 1 0 0 1 0 1 1 0 1 0 1 1 1 0 0 1 1 1 0 1 0 1 0 0 0 1 2 1 1 1 0 1 1 0 0 0 1 1 0 1 0 1 2 0 1 1 0 0 0 1 1 0 0 0 0 0 0 0 0 0 0 0 0 1 1 1 1 0 0 0 0 2 1 0 1 1 0 0 1 1 0 0 0 0 1 0 1 1 1 1 1 1 0 0 1 1 1 1 1 1 1 2 0 1 0 1 0 1 0 0 1 2 2 1 1 1 1 1 1 1 1 0 0 0 1 1 2 0 0 1 1 1 1 0 1 1 1 1 2 1 2 1 1 1 1 1 1 1 1 1 0 1 1 1 0 0 0 2 0 0 1 1 0 1 1 0 0 0 1 0 0 0 0 2 1 1 1 0 0 0 1 1 1 1 1 1 1 0 1 0 1 0 0 0 0 0 1 1 0 0 1 0 0 1 1 1 1 0 1 0 0 1 1 0 1 1 1 0 0 1 1 1 0 1 0 1 0 1 1 1 1 1 0 0 1 1 0 1 0 0 1 0 0 0 1 0 0 0 0
HiC_1_20145130 1 20145130 1 1 1 0 1 1 1 1 1 0 0 1 1 0 0 0 1 0 0 0 1 1 0 0 1 0 0 0 1 1 1 0 1 1 0 0 1 1 1 1 1 1 1 1 0 1 1 1 1 0 1 1 1 0 0 1 0 0 0 0 1 1 1 1 1 1 1 1 1 0 1 0 1 1 1 1 0 1 1 1 1 1 1 0 0 1 0 0 0 1 1 0 0 2 1 1 1 0 1 1 0 0 0 1 2 1 1 1 1 0 1 1 0 1 0 0 1 1 1 0 0 0 1 1 0 1 0 1 1 0 0 0 1 1 0 1 1 2 1 1 1 0 1 1 1 1 2 1 2 2 1 2 1 0 2 1 1 2 0 2 1 1 1 1 1 1 1 0 0 1 2 1 0 0 2 1 2 1 0 0 2 1 1 1 1 1 1 0 0 1 0 2 1 0 2 1 1 0 0 1 2 1 1 1 1 0 0 1 1 0 0 1 1 1 2 0 1 1 2 2 1 2 2 2 1 2 0 1 1 1 1 0 0 2 2 1 1 1 1 1 1 0 1 0 1 1 0 1 1 1 2 0 1 1 0 0 0 1 1 0 0 0 0 1 1 0 0 0 0 1 2 1 2 2 1 0 1 1 0 2 2 1 1 2 0 1 1 1 0 1 0 0 1 0 1 1 1 1 1 1 0 0 1 1 1 1 1 1 1 2 1 1 1 1 0 1 0 1 1 2 2 1 1 2 1 1 1 1 1 1 0 0 1 1 2 0 1 1 1 1 1 1 1 2 1 1 2 1 2 1 2 2 1 1 1 2 1 1 1 1 1 1 1 1 0 2 0 1 1 1 1 1 1 1 1 0 1 0 1 1 1 2 1 1 1 1 0 1 1 1 2 1 2 1 1 1 1 0 1 0 0 0 0 0 1 2 1 1 1 1 0 1 1 1 1 1 1 1 0 1 1 0 1 1 1 0 0 1 1 1 0 1 0 1 0 1 1 1 1 1 0 0 1 1 0 1 0 0 1 0 0 0 1 0 0 0 0
HiC_1_20284156 1 20284156 1 1 1 0 1 1 1 1 1 0 0 1 1 0 0 0 1 0 0 0 1 1 0 0 1 0 0 0 1 1 1 0 1 1 0 0 1 1 1 1 1 1 1 1 0 1 1 1 1 0 1 1 1 0 0 1 0 0 0 0 1 1 1 1 1 1 1 1 1 0 1 0 1 1 1 1 0 1 1 1 1 1 1 0 0 1 0 0 0 1 1 0 0 2 1 1 1 0 1 1 0 0 0 1 2 1 1 1 1 0 1 1 0 1 0 0 1 1 1 0 0 0 1 1 0 1 0 1 1 0 0 0 1 1 0 1 1 2 1 1 1 0 1 1 1 1 2 1 2 2 1 2 1 0 2 1 1 2 0 2 1 1 1 1 1 1 1 0 0 1 2 1 0 0 2 1 2 1 0 0 2 1 1 1 2 1 1 0 0 1 0 2 1 0 2 1 1 0 0 1 2 1 1 1 1 0 0 1 1 0 0 1 1 2 2 0 1 1 2 2 1 2 2 2 1 2 0 1 1 1 1 0 0 2 2 1 1 1 1 1 1 0 1 0 1 1 0 1 1 1 2 2 1 1 0 0 0 1 1 0 0 0 0 1 1 0 0 0 0 1 2 1 2 2 1 0 1 1 0 2 2 1 1 2 0 1 1 1 0 1 0 0 1 0 1 1 1 1 1 1 0 0 1 1 1 1 0 1 1 2 1 1 1 1 0 1 0 1 1 2 2 1 1 2 1 1 1 1 1 1 0 0 1 1 2 0 1 1 1 1 1 1 1 2 1 1 2 1 2 1 2 2 1 1 1 2 1 1 1 1 1 1 1 1 0 2 0 1 1 1 1 1 1 1 1 0 1 0 1 1 1 2 1 1 1 1 0 1 1 1 2 1 2 1 1 1 1 0 1 0 0 0 0 0 1 2 2 1 1 1 0 1 1 1 1 1 1 2 0 1 1 0 1 1 1 0 0 1 1 1 0 1 0 1 0 1 1 1 1 1 0 0 1 1 0 1 0 0 1 0 0 0 1 0 0 0 0
HiC_1_20304264 1 20304264 1 2 1 2 1 1 1 2 2 2 2 1 1 1 2 2 1 2 2 2 2 1 2 2 1 2 2 2 1 1 1 2 2 1 1 2 1 1 1 1 1 1 1 1 2 1 1 1 1 2 1 1 1 2 2 1 2 2 2 2 1 1 1 1 2 1 1 1 1 2 1 2 1 1 1 1 2 1 1 1 1 1 1 2 2 1 2 1 2 1 2 2 2 0 1 1 2 2 1 1 2 2 2 1 1 1 2 1 1 2 1 1 2 1 2 2 1 1 1 2 2 1 2 1 1 1 1 1 1 2 1 2 1 1 2 1 1 1 1 2 2 1 1 2 2 1 1 1 1 1 1 0 1 1 1 1 1 1 2 1 1 1 1 1 1 1 1 2 1 1 0 1 2 2 1 1 0 1 2 2 0 1 1 0 0 1 1 2 2 1 1 0 2 2 0 1 2 2 2 2 1 2 1 1 2 1 2 1 1 1 2 1 2 1 1 2 1 2 1 1 1 2 2 1 1 1 1 0 1 0 2 2 1 1 0 1 0 1 2 0 0 2 1 2 1 0 2 1 2 0 0 2 1 1 1 2 1 1 1 2 0 2 2 2 2 2 0 0 2 1 2 0 1 1 1 2 2 1 1 0 1 2 1 1 2 2 0 0 1 2 1 2 1 2 1 1 1 1 1 1 0 0 0 0 0 0 0 0 1 0 2 1 1 1 1 1 2 1 1 0 0 1 0 1 0 1 1 1 1 2 1 1 1 1 0 1 2 1 1 1 1 2 0 1 1 1 0 1 0 1 1 1 1 1 1 1 0 1 2 1 0 0 2 2 2 0 2 2 1 1 2 1 1 2 2 2 1 2 2 2 2 0 1 1 0 2 1 2 0 1 1 1 1 1 1 2 0 1 0 2 2 2 2 2 1 1 2 1 0 1 2 1 1 1 1 2 1 2 2 1 1 1 1 1 1 2 2 1 1 1 2 1 2 1 2 1 1 1 1 1 2 1 1 1 2 1 1 2 1 2 2 2 1 2 2 2 1
HiC_1_20318842 1 20318842 0 0 1 0 1 0 0 0 0 0 0 0 0 0 1 0 0 1 1 0 1 0 1 1 0 1 1 1 0 1 1 1 0 0 0 1 1 0 1 0 1 0 0 0 0 0 1 1 0 0 0 0 1 0 1 0 0 0 0 0 0 0 1 0 0 0 1 0 1 1 1 1 1 0 0 1 0 0 1 1 1 1 0 1 1 0 0 1 0 0 1 1 1 0 0 1 1 1 0 1 1 1 1 0 0 0 1 0 1 1 0 0 1 1 0 0 1 0 0 0 1 1 1 1 1 0 0 0 0 0 1 0 0 0 0 0 0 0 0 0 0 0 0 0 0 0 0 0 0 0 0 0 0 1 0 0 0 0 0 0 0 0 1 0 0 0 0 0 0 0 0 0 0 0 0 0 0 0 0 0 0 0 0 0 0 0 0 0 1 0 0 0 0 0 0 0 0 0 0 0 0 0 0 0 0 0 0 0 0 0 0 0 0 0 0 0 0 0 0 0 0 0 0 0 0 0 1 0 0 0 0 0 0 0 0 0 0 0 0 0 0 0 0 0 0 0 0 0 0 0 0 0 0 0 0 0 0 0 0 0 0 0 1 0 0 0 0 0 1 0 0 0 0 0 0 2 1 0 0 0 0 0 0 0 0 0 0 0 0 0 0 0 0 0 0 0 0 0 1 0 0 0 0 0 0 0 0 0 0 0 0 0 0 0 0 0 0 0 0 0 0 0 0 0 0 0 0 0 0 0 0 0 0 0 0 0 0 0 0 0 0 0 0 0 0 0 0 0 0 0 0 0 0 0 0 0 0 0 0 0 0 0 0 1 0 0 0 0 0 0 0 0 0 0 0 0 0 0 0 0 0 0 1 0 0 0 0 0 0 0 0 0 0 0 0 0 0 0 0 0 0 0 0 0 0 0 0 0 0 0 0 0 1 1 0 0 0 0 0 1 1 0 1 0 1 0 1 0 0 1 1 0 0 0 1 0 0 0 0 1 0 1 1 1 0 0 0 1 1 0 1 1 0 1 0 0 1
HiC_1_20321449 1 20321449 1 1 1 2 1 1 1 1 1 2 2 0 1 1 2 2 1 2 2 2 1 0 2 1 1 2 2 2 1 1 1 2 0 1 1 2 1 1 1 1 1 1 1 1 2 1 1 1 1 2 1 1 1 1 1 1 2 2 2 2 1 1 1 1 1 1 1 1 1 2 1 2 1 1 1 1 2 1 1 1 1 1 1 2 2 1 2 1 2 1 1 2 2 0 1 1 1 2 1 1 2 2 2 1 0 0 1 1 1 2 1 1 2 1 2 1 1 1 1 2 2 1 1 1 1 1 1 1 1 1 1 0 0 1 0 0 1 0 1 0 1 0 1 0 0 1 0 0 0 0 0 0 1 1 0 0 0 0 1 0 0 0 1 1 1 1 1 0 0 1 0 0 2 1 0 1 0 0 1 0 0 0 1 0 0 1 1 2 2 0 1 0 1 1 0 0 1 0 1 0 0 0 1 1 0 0 1 0 0 0 1 0 0 0 0 0 0 0 0 0 0 0 0 0 1 0 1 0 0 0 0 0 0 0 0 1 0 0 1 0 0 1 0 1 0 0 1 1 1 0 0 0 0 0 1 1 0 1 1 1 0 2 1 1 0 0 0 0 2 0 0 0 0 0 0 2 1 0 1 0 0 0 0 0 0 0 0 0 0 1 0 1 1 1 1 0 0 1 1 1 0 0 0 0 0 0 0 0 0 0 0 0 0 1 0 0 2 0 0 0 0 0 0 0 0 0 1 1 1 1 0 0 0 0 0 1 0 1 1 1 0 0 0 0 1 0 0 0 0 1 0 0 0 0 1 0 0 1 0 0 0 0 1 1 1 0 1 1 1 0 1 1 1 0 1 1 0 1 1 1 1 0 1 1 0 0 1 1 0 1 0 0 0 0 0 0 0 1 0 1 1 1 1 1 1 0 0 0 0 0 2 1 1 1 1 1 1 0 2 1 1 1 1 1 1 2 2 1 1 1 2 1 2 1 2 1 0 1 1 1 2 1 1 1 2 1 0 2 1 2 1 2 1 2 2 2 2
HiC_1_20376161 1 20376161 1 1 0 2 0 1 1 1 1 2 1 1 1 1 1 2 1 1 1 2 0 0 1 1 1 1 1 1 1 0 0 1 1 1 1 1 0 1 0 1 0 1 1 1 2 1 0 0 1 2 1 1 0 2 1 1 2 2 2 2 1 1 0 1 1 1 0 1 0 1 0 1 0 1 1 0 2 1 0 0 0 0 1 1 1 1 2 0 2 1 0 1 1 0 1 0 0 1 1 0 1 1 1 1 0 1 0 1 0 1 1 1 1 0 2 2 0 1 1 2 1 0 0 0 0 1 1 1 1 2 0 2 1 1 2 1 1 0 1 1 1 1 1 1 1 1 0 1 0 0 1 0 1 0 0 0 1 0 2 0 0 1 0 1 1 1 1 1 1 1 0 1 2 2 0 1 0 1 2 2 0 1 1 0 0 1 1 2 1 1 1 0 1 2 0 1 1 2 2 1 0 1 1 1 1 1 2 1 1 1 2 1 1 0 0 2 1 1 0 0 1 0 0 0 1 0 0 0 0 0 1 2 1 0 0 1 0 1 1 0 0 2 0 2 1 0 2 1 1 0 0 0 1 1 1 2 1 1 1 2 0 2 1 1 0 2 0 0 1 0 0 0 0 0 1 0 0 0 1 0 0 1 1 0 2 1 0 0 1 1 1 2 1 2 1 1 1 1 0 1 0 0 0 0 0 0 0 0 1 0 1 1 0 1 1 1 2 0 1 0 0 1 0 0 0 1 1 1 1 1 1 1 1 1 0 1 1 1 1 1 1 1 0 0 1 1 0 1 0 1 0 0 1 1 1 0 0 1 1 1 0 0 1 0 2 0 2 1 1 1 1 1 1 1 1 2 1 2 1 1 1 0 0 1 0 1 1 1 0 1 0 1 0 1 1 1 0 1 0 2 2 2 2 2 1 0 0 0 0 0 2 1 0 0 1 1 1 0 2 0 0 1 0 1 0 2 1 1 1 0 1 1 2 1 1 1 1 1 1 0 2 0 0 0 2 1 1 1 0 2 1 1 1 1 2 2 1
HiC_1_20376192 1 20376192 1 1 1 2 1 1 1 1 1 2 1 1 1 1 2 2 1 2 2 2 1 0 2 2 1 2 2 2 1 1 1 2 1 1 1 2 1 1 1 1 1 0 1 1 2 1 1 1 1 2 1 1 1 2 2 1 2 1 2 2 1 1 1 1 1 1 1 1 1 2 1 2 1 1 1 1 2 1 1 1 1 1 1 2 2 1 2 1 2 1 1 2 2 0 1 1 1 2 1 1 2 2 2 1 0 1 1 1 1 2 1 1 2 1 2 2 1 1 1 2 2 1 1 1 1 1 1 1 1 2 1 2 1 1 2 1 1 0 1 1 1 1 1 1 1 1 0 1 0 0 1 0 1 1 0 0 1 0 2 0 0 1 1 1 1 1 1 2 1 1 0 1 2 1 0 1 0 1 2 2 0 1 1 0 0 1 1 2 2 1 1 0 1 2 0 1 1 2 2 1 0 1 1 1 1 1 2 1 1 1 2 1 1 0 0 2 1 1 0 0 1 0 0 0 1 0 1 0 0 0 1 2 1 0 0 1 0 1 0 0 0 2 0 2 1 0 2 1 1 0 0 0 1 1 1 2 1 1 1 2 2 2 2 1 1 2 2 2 2 0 0 1 0 0 1 2 1 0 1 0 0 1 1 0 2 1 0 0 1 1 1 2 1 2 1 1 1 1 1 1 2 1 1 0 0 0 2 0 1 0 1 1 0 1 1 1 2 0 1 0 0 1 0 0 0 1 1 1 1 1 1 1 1 1 0 1 1 1 1 1 1 1 0 0 1 1 0 1 0 1 0 0 1 1 1 0 0 1 1 1 0 0 1 1 2 0 2 1 1 1 1 1 1 1 1 2 1 2 1 1 1 0 1 1 0 1 1 1 0 1 0 1 0 1 1 1 0 1 0 2 2 2 2 2 1 0 0 0 0 0 2 1 1 1 1 1 1 0 2 1 1 1 1 1 1 2 2 1 1 1 2 1 2 1 2 1 1 1 1 1 2 1 1 1 2 1 1 2 1 2 2 2 1 2 2 2 2
HiC_1_20376197 1 20376197 1 1 0 2 0 1 1 1 1 2 1 0 1 1 1 2 1 1 1 2 0 0 1 0 1 1 1 1 1 0 0 1 0 1 1 1 0 1 0 1 0 0 1 1 2 1 0 0 1 2 1 1 0 1 0 1 2 1 2 2 1 1 0 1 1 1 0 1 0 1 0 1 0 1 1 0 2 1 0 0 0 0 1 1 1 1 2 0 2 1 0 1 1 0 1 0 0 1 1 0 1 1 1 1 0 0 0 1 0 1 1 1 1 0 2 1 0 1 1 2 1 0 0 0 0 1 1 1 1 1 0 0 0 1 0 0 1 0 1 0 1 0 1 0 0 1 0 0 0 0 0 0 1 0 0 0 0 0 1 0 0 0 0 1 1 1 1 0 0 1 0 0 2 1 0 1 0 0 1 0 0 0 1 0 0 1 1 2 1 0 1 0 1 1 0 0 1 0 1 0 0 0 1 1 0 0 1 0 0 0 1 0 0 0 0 0 0 0 0 0 0 0 0 0 1 0 0 0 0 0 0 0 0 0 0 1 0 0 0 0 0 1 0 1 0 0 1 1 1 0 0 0 0 0 1 1 0 1 1 1 0 2 0 1 0 0 0 0 1 0 0 0 0 0 0 0 0 0 1 0 0 0 0 0 0 0 0 0 0 1 0 1 1 1 1 0 0 1 0 1 0 0 0 0 0 0 0 0 0 0 0 0 0 1 0 0 2 0 0 0 0 0 0 0 0 0 1 1 1 1 0 0 0 0 0 1 0 1 1 1 0 0 0 0 1 0 0 0 0 1 0 0 0 0 1 0 0 1 0 0 0 0 1 0 1 0 1 1 1 0 1 1 1 0 1 1 0 1 1 1 1 0 0 1 0 0 1 1 0 1 0 0 0 0 0 0 0 1 0 1 1 1 1 1 1 0 0 0 0 0 2 1 0 0 1 1 1 0 2 0 0 1 0 1 0 2 1 1 1 0 1 1 2 1 1 1 0 1 1 0 2 0 0 0 2 1 0 1 0 2 0 1 1 0 2 2 1
HiC_1_20580340 1 20580340 1 1 1 0 1 1 1 1 1 0 1 1 1 1 0 0 1 0 0 0 1 2 0 0 1 0 0 0 1 1 1 0 1 1 1 0 1 1 1 1 1 1 1 1 0 1 1 1 1 0 1 1 1 0 0 1 0 0 0 0 1 1 1 1 1 1 1 1 1 0 1 0 1 1 1 1 0 1 1 1 1 1 1 0 0 1 0 1 0 1 1 0 0 2 1 1 1 0 1 1 0 0 0 1 2 1 1 1 1 0 1 1 0 1 0 0 1 1 1 0 0 1 1 1 1 1 1 1 1 0 0 0 1 1 0 1 1 2 1 1 1 1 1 1 1 1 2 1 2 2 1 2 1 1 2 2 1 2 0 2 2 1 1 1 1 1 1 0 1 1 2 1 0 0 2 1 2 1 0 0 2 1 1 2 2 1 1 0 0 1 1 2 1 0 2 1 1 0 0 1 2 1 1 1 1 1 0 1 1 1 0 1 1 2 2 0 1 1 2 2 1 2 2 2 1 2 1 2 2 2 1 0 1 2 2 1 2 1 1 2 2 0 2 0 1 2 0 1 1 2 2 2 1 1 1 0 1 1 1 0 0 0 0 1 1 0 1 0 0 2 2 1 2 2 1 0 1 2 1 2 2 1 1 2 0 1 2 2 1 1 1 0 0 0 1 1 1 1 1 1 0 0 1 2 2 2 0 2 1 2 1 1 2 1 1 1 0 2 1 2 2 1 2 2 2 1 1 1 1 1 1 1 1 1 2 1 1 1 1 1 1 1 2 2 1 1 2 1 2 1 2 2 1 1 1 2 2 1 1 1 2 2 1 1 0 2 0 1 1 1 1 1 1 1 1 0 1 0 1 1 1 2 1 1 2 1 1 1 2 1 2 1 2 1 1 1 2 1 2 0 0 0 0 0 1 2 2 2 2 2 0 1 1 1 1 1 1 2 0 1 1 1 1 1 1 0 0 1 1 1 0 1 0 1 0 1 1 1 1 1 0 1 1 1 0 1 1 1 1 0 0 0 1 0 0 0 1
HiC_1_20592895 1 20592895 1 1 0 2 0 0 1 1 1 2 2 1 1 1 1 2 1 1 1 2 0 0 1 1 1 1 1 1 1 0 0 1 1 1 1 1 0 1 0 1 0 1 1 1 2 1 0 0 1 2 1 1 0 2 1 1 2 2 2 1 1 1 0 1 1 1 0 1 0 1 1 1 0 1 1 0 2 1 0 0 0 0 1 1 1 1 2 0 2 1 0 1 1 0 2 0 0 1 1 0 1 1 1 1 0 1 0 1 0 1 1 1 1 0 2 2 0 1 1 2 1 0 0 0 0 1 1 1 1 1 0 2 0 1 1 0 1 0 1 1 1 1 1 1 1 1 0 0 0 0 0 0 1 0 0 0 1 0 2 0 0 0 0 1 1 1 1 2 1 1 0 0 2 2 0 1 0 0 1 2 0 1 1 0 0 1 1 2 1 1 1 0 1 1 0 0 1 1 1 1 0 1 1 1 1 1 1 1 1 1 1 1 1 0 0 1 1 1 0 0 1 0 0 0 1 0 0 0 0 0 1 1 1 0 0 1 0 1 1 0 0 2 0 1 1 0 2 1 1 0 2 0 1 1 1 2 1 1 1 1 2 2 0 1 0 2 2 2 1 0 0 1 0 0 0 1 0 0 1 0 0 0 1 0 1 0 0 0 1 1 0 1 1 1 1 0 1 1 0 1 0 0 1 0 0 0 2 0 1 0 1 0 0 1 1 1 2 0 1 1 0 1 0 0 0 1 1 1 1 1 1 1 1 0 0 1 1 1 1 1 1 1 1 0 1 1 0 0 0 1 0 0 1 1 1 0 0 1 1 0 0 0 1 0 2 0 2 1 2 0 1 1 1 1 1 2 0 2 1 1 1 0 0 1 0 1 1 1 0 1 0 1 0 1 0 0 0 1 0 1 1 1 1 2 1 0 0 0 0 0 2 1 0 0 1 1 1 0 2 0 0 1 0 1 0 2 1 1 1 0 1 1 2 1 1 1 1 1 1 0 2 0 0 0 2 1 1 1 0 2 1 1 1 1 2 2 1
HiC_1_20592932 1 20592932 1 1 1 0 1 1 1 1 1 0 0 1 1 0 0 0 1 0 0 0 1 1 0 0 1 0 0 0 1 1 1 0 1 1 0 0 1 1 1 1 1 1 1 1 0 1 1 1 1 0 1 1 1 0 0 1 0 0 0 0 1 1 1 1 1 1 1 1 1 0 1 0 1 1 1 1 0 1 1 1 1 1 1 0 0 1 0 0 0 1 1 0 0 2 0 1 1 0 1 1 0 0 0 1 2 1 1 1 1 0 1 1 0 1 0 0 1 1 1 0 0 0 1 1 0 1 0 1 1 0 0 0 1 1 0 1 1 2 1 1 1 0 1 1 1 1 2 1 2 2 1 2 1 0 2 1 1 2 0 2 1 1 1 1 1 1 1 0 0 1 2 1 0 0 2 1 2 1 0 0 2 1 1 1 2 1 1 0 0 1 0 2 1 0 2 1 1 0 0 1 2 1 1 1 1 0 0 1 1 0 0 1 1 1 2 0 1 1 2 2 1 2 2 2 1 2 0 1 1 1 1 0 0 2 2 1 1 1 1 1 2 0 1 0 1 1 0 1 1 1 0 0 1 1 0 0 0 1 1 0 0 0 0 1 1 0 0 0 0 1 2 1 2 2 1 0 1 1 0 2 2 1 1 2 0 1 1 1 0 1 0 0 1 0 1 1 1 1 1 1 2 2 1 1 1 1 0 1 1 2 1 1 1 1 0 1 0 1 1 1 2 1 1 2 1 1 1 1 1 1 0 0 1 1 2 0 1 1 1 1 1 1 0 2 1 1 2 1 2 1 2 2 1 1 1 2 1 1 1 1 1 1 1 1 0 2 0 1 0 1 1 1 1 1 1 0 1 0 1 1 1 2 1 1 1 1 0 1 1 1 2 1 2 1 1 1 1 0 1 0 0 0 0 0 1 2 1 1 1 1 0 1 1 1 1 1 1 1 0 1 1 0 1 1 1 0 0 1 1 1 0 1 0 1 0 1 1 1 1 1 0 0 1 1 0 1 0 0 1 0 0 0 1 0 0 0 0
HiC_1_20600022 1 20600022 1 0 1 0 1 1 1 0 0 0 0 1 1 0 0 0 1 0 0 0 0 0 0 0 1 0 0 0 1 1 1 0 0 1 0 0 1 1 1 1 1 1 1 1 0 1 1 1 0 0 1 1 1 0 0 1 0 0 0 0 1 1 1 1 0 1 1 1 1 0 1 0 1 1 1 1 0 1 1 1 1 1 1 0 0 1 0 0 0 1 0 0 0 2 0 1 0 0 1 1 0 0 0 1 1 1 0 1 1 0 1 1 0 1 0 0 1 1 1 0 0 0 0 1 0 1 0 1 1 0 0 0 1 1 0 1 1 1 1 0 0 0 1 0 0 1 1 1 1 1 1 2 1 0 1 0 1 1 0 1 0 1 1 1 1 1 1 0 0 1 2 1 0 0 1 1 2 1 0 0 2 1 1 1 2 1 1 0 0 1 0 2 0 0 2 1 0 0 0 0 1 0 1 1 0 0 0 1 1 0 0 1 0 1 1 0 1 0 1 1 1 0 0 1 1 1 0 1 0 1 0 0 0 1 2 1 1 1 0 1 1 0 0 0 1 1 0 1 0 1 0 0 1 1 0 0 0 1 1 0 1 0 0 0 0 0 1 0 0 0 0 1 1 1 1 0 0 0 0 2 1 0 1 1 0 0 1 1 0 0 0 0 1 0 1 1 1 1 1 1 1 0 2 1 1 1 1 1 1 2 0 1 0 1 0 1 0 0 1 1 2 1 1 1 1 1 1 1 1 0 0 0 1 1 2 0 0 1 1 1 1 0 0 1 1 1 2 1 2 1 1 1 1 1 1 1 1 1 0 1 1 1 0 0 0 2 0 0 0 1 0 1 1 0 0 0 1 0 0 0 0 2 1 1 1 0 0 0 1 1 1 1 1 1 1 0 1 0 1 0 0 0 0 0 1 1 0 0 1 0 0 1 1 1 1 0 1 0 0 1 1 0 1 1 1 0 0 1 1 1 0 1 0 1 0 1 1 1 1 1 0 0 1 1 0 1 0 0 1 0 0 0 1 0 0 0 0
HiC_1_20600023 1 20600023 1 0 1 0 1 1 1 0 0 0 0 1 1 0 0 0 1 0 0 0 0 0 0 0 1 0 0 0 1 1 1 0 0 1 0 0 1 1 1 1 1 1 1 1 0 1 1 1 0 0 1 1 1 0 0 1 0 0 0 0 1 1 1 1 0 1 1 1 1 0 1 0 1 1 1 1 0 1 1 1 1 1 1 0 0 1 0 0 0 1 0 0 0 2 0 1 0 0 1 1 0 0 0 1 1 1 0 1 1 0 1 1 0 1 0 0 1 1 1 0 0 0 0 1 0 1 0 1 1 0 0 0 1 1 0 1 1 1 1 0 0 0 1 0 0 1 1 1 1 1 1 2 1 0 1 0 1 1 0 1 0 1 1 1 1 1 1 0 0 1 2 1 0 0 1 1 2 1 0 0 2 1 1 1 2 1 1 0 0 1 0 2 0 0 2 1 0 0 0 0 1 0 1 1 0 0 0 1 1 0 0 1 0 1 1 0 1 0 1 1 1 0 0 1 1 1 0 1 0 1 0 0 0 1 2 1 1 1 0 1 1 0 0 0 1 1 0 1 0 1 2 0 1 1 0 0 0 1 1 0 1 0 0 0 0 0 1 0 0 0 0 1 1 1 1 0 0 0 0 2 1 0 1 1 0 0 1 1 0 0 0 0 1 0 1 1 1 1 1 1 1 0 2 1 1 1 1 1 1 2 0 1 0 1 0 1 0 0 1 2 2 1 1 1 1 1 1 1 1 0 0 0 1 1 2 0 0 1 1 1 1 0 1 1 1 1 2 1 2 1 1 1 1 1 1 1 1 1 0 1 1 1 0 0 0 2 0 0 1 1 0 1 1 0 0 0 1 0 0 0 0 2 1 1 1 0 0 0 1 1 1 1 1 1 1 0 1 0 1 0 0 0 0 0 1 1 0 0 1 0 0 1 1 1 1 0 1 0 0 1 1 0 1 1 1 0 0 1 1 1 0 1 0 1 0 1 1 1 1 1 0 0 1 1 0 1 0 0 1 0 0 0 1 0 0 0 0
HiC_1_20645439 1 20645439 1 2 1 2 1 1 1 2 2 2 1 1 1 1 2 2 1 2 2 2 2 1 1 2 1 2 2 2 1 1 1 2 2 1 1 2 1 1 1 1 1 1 1 1 2 1 1 1 2 2 1 1 1 2 2 1 2 2 1 2 1 1 1 1 2 1 1 1 1 2 1 2 1 1 1 1 2 1 1 1 1 1 1 2 2 1 2 1 2 1 2 2 2 0 2 1 2 2 1 1 2 2 2 1 1 1 2 1 1 2 1 1 2 1 2 2 1 1 1 2 2 1 2 1 1 1 1 1 1 2 1 2 1 1 2 1 1 1 1 2 2 1 1 2 2 1 1 1 1 1 1 0 1 2 1 1 1 1 2 1 1 1 1 1 1 1 1 2 1 1 0 1 2 2 1 1 0 1 2 2 0 1 1 0 0 1 1 2 2 1 1 0 2 2 0 1 2 2 2 1 1 2 1 1 2 1 2 1 1 1 2 1 2 1 1 2 1 2 1 1 1 2 2 1 1 1 1 0 1 0 2 2 1 1 0 1 0 1 2 0 0 2 1 2 1 0 2 1 2 0 0 2 1 1 1 2 1 1 1 2 2 2 2 2 2 2 2 2 2 1 2 1 1 1 1 2 2 2 1 0 1 2 1 1 2 2 0 0 1 2 1 2 1 2 1 1 1 1 1 1 1 2 1 0 0 0 2 0 1 0 2 1 1 1 1 1 2 1 1 0 0 1 0 1 0 1 1 1 1 2 1 1 1 1 0 1 2 1 1 1 1 2 0 1 1 1 0 1 0 1 1 1 1 1 1 1 0 1 2 1 0 0 2 2 2 0 2 2 1 1 2 1 1 2 2 2 1 2 2 2 2 0 1 1 0 2 1 2 0 0 1 1 1 1 1 2 0 1 0 2 2 2 2 2 1 1 2 1 0 1 2 1 1 1 1 2 1 2 2 1 1 1 1 1 1 2 2 1 1 1 2 1 2 1 2 1 1 1 1 1 2 1 1 2 2 1 1 2 1 2 2 2 1 2 2 2 2
HiC_1_20645467 1 20645467 1 1 0 2 0 1 1 1 1 2 1 0 1 1 1 2 1 1 1 2 0 0 1 0 1 1 1 1 1 0 0 1 0 1 1 1 0 1 0 1 0 1 1 1 2 1 0 0 1 2 1 1 0 1 0 1 2 2 1 2 1 1 0 1 1 1 0 1 0 1 0 1 0 1 1 0 2 1 0 0 0 0 1 1 1 1 2 0 2 1 0 1 1 0 2 0 0 1 1 0 1 1 1 1 0 0 0 1 0 1 1 1 1 0 2 1 0 1 1 2 1 0 0 0 0 1 1 1 1 1 0 0 0 1 0 0 1 0 1 0 1 0 1 0 0 1 0 0 0 0 0 0 1 0 0 0 0 0 1 0 0 0 0 1 1 1 1 0 0 1 0 0 2 2 0 1 0 0 1 0 0 0 1 0 0 1 1 2 1 0 1 0 1 1 0 0 1 0 1 0 0 0 1 1 0 0 1 0 0 0 1 0 0 0 0 0 0 0 0 0 0 0 0 0 1 0 0 0 0 0 0 0 0 0 0 1 0 0 1 0 0 1 0 1 0 0 1 1 1 0 0 0 0 0 1 1 0 1 1 1 0 2 0 1 0 0 0 0 1 0 0 0 0 0 0 0 0 0 1 0 0 0 0 0 0 0 0 0 0 1 0 1 1 1 1 0 0 1 0 1 1 1 0 0 0 0 0 0 0 0 0 0 0 1 0 0 2 0 0 0 0 0 0 0 0 0 1 1 1 1 0 0 0 0 0 1 0 1 1 1 0 0 0 0 1 0 0 0 0 1 0 0 0 0 1 0 0 1 0 0 0 0 1 0 1 0 1 1 1 0 1 1 1 0 1 1 0 1 1 1 1 0 0 1 0 0 1 1 0 0 0 0 0 0 0 0 0 1 0 1 1 1 1 1 1 0 0 0 0 0 2 1 0 0 1 1 1 0 2 0 0 1 0 1 0 2 1 1 1 0 1 1 2 1 1 1 0 1 1 0 2 0 0 1 2 1 0 0 0 2 0 1 1 1 2 2 1
HiC_1_20703095 1 20703095 1 1 0 2 0 1 1 1 1 2 2 0 1 1 1 2 1 1 1 2 0 0 1 0 1 1 1 1 1 0 0 1 0 1 1 1 0 1 0 1 0 1 1 1 2 1 0 0 1 2 1 1 0 1 0 1 2 2 2 2 1 1 0 1 1 1 0 1 0 1 0 1 0 1 1 0 2 1 0 0 0 0 1 1 1 1 2 0 2 1 0 1 1 0 2 0 0 1 1 0 1 1 1 1 0 0 0 1 0 1 1 1 1 0 2 1 0 1 1 2 1 0 0 0 0 1 1 1 1 1 0 0 0 1 0 0 1 0 1 0 1 0 1 0 0 1 0 0 0 0 0 0 1 0 0 0 0 0 1 0 0 0 0 1 1 1 1 0 0 1 0 0 2 2 0 1 0 0 1 0 0 0 1 0 0 1 1 2 1 0 1 0 1 1 0 0 1 0 1 0 0 0 1 1 0 0 1 0 0 0 1 0 0 0 0 0 0 0 0 0 0 0 0 0 1 0 0 0 0 0 0 0 0 0 0 1 0 0 1 0 0 1 0 1 0 0 1 1 1 0 0 0 0 0 1 1 0 1 1 1 0 2 0 1 0 0 0 0 1 0 0 0 0 0 0 0 0 0 1 0 0 0 0 0 0 0 0 0 0 1 0 1 1 1 1 0 0 1 0 1 0 0 0 0 0 0 0 0 0 0 0 0 0 1 0 0 2 0 0 0 0 0 0 0 0 0 1 1 1 1 0 0 0 0 0 1 0 1 1 1 0 0 0 0 1 0 0 0 0 1 0 0 0 0 1 0 0 1 0 0 0 0 1 0 1 0 1 1 1 0 1 1 1 0 1 1 0 1 1 1 1 0 0 1 0 0 1 1 0 1 0 0 0 0 0 0 0 1 0 1 1 1 1 1 1 0 0 0 0 0 2 1 0 0 1 1 1 0 2 0 0 1 0 1 0 2 1 1 1 0 1 1 2 1 1 1 0 1 1 0 2 0 0 1 2 1 0 1 0 2 0 1 1 1 2 2 1
HiC_1_20820016 1 20820016 1 1 1 2 1 1 1 1 1 2 2 1 1 1 2 2 1 2 2 2 1 0 2 2 1 2 2 2 1 1 1 2 1 1 1 2 1 1 1 1 1 1 1 1 1 1 1 1 1 2 1 1 1 2 2 1 2 2 2 2 1 1 1 1 1 1 1 1 1 2 1 2 1 1 1 1 2 1 1 1 1 1 1 2 2 1 2 1 2 1 1 2 2 0 2 1 1 2 1 1 2 2 2 1 0 1 1 1 1 2 1 1 2 1 2 2 1 1 1 2 2 1 1 1 1 1 1 1 1 2 1 2 1 1 2 1 1 0 1 1 1 1 1 1 1 1 0 1 0 0 1 0 1 1 0 0 1 0 2 0 0 1 1 1 1 1 1 2 1 1 0 1 2 2 0 1 0 1 2 2 0 1 1 0 0 1 1 2 2 1 1 0 1 2 0 1 1 2 2 1 0 1 1 1 1 1 2 1 1 1 2 1 1 1 0 2 1 1 0 0 1 0 0 0 1 0 1 0 0 0 1 2 1 0 0 1 0 1 1 0 0 2 0 2 1 0 2 1 1 0 0 2 1 1 1 2 1 1 1 2 0 2 2 1 1 2 0 0 2 0 0 0 0 0 1 2 1 0 1 0 0 1 1 0 2 1 0 0 1 1 1 2 1 2 1 1 1 1 1 1 0 0 0 0 0 0 1 0 1 0 1 1 0 1 1 1 2 0 1 0 0 1 0 0 0 1 1 1 1 1 1 1 1 1 0 1 1 1 1 1 1 1 0 0 1 1 0 1 0 1 0 0 1 1 1 0 0 1 1 1 0 0 1 1 2 0 2 1 1 1 1 1 1 1 1 2 1 2 1 1 1 0 1 1 0 1 1 1 0 1 0 1 0 1 1 1 0 1 0 2 2 2 2 2 1 0 1 0 0 0 2 1 1 1 1 1 1 1 2 1 1 1 1 1 1 2 2 1 1 1 2 1 2 1 2 1 1 1 1 1 2 1 1 2 2 1 1 2 1 2 2 2 1 2 2 2 2
HiC_1_20820079 1 20820079 1 1 0 2 0 1 1 1 1 2 2 1 1 1 1 2 1 1 1 2 0 0 1 1 1 1 1 1 1 0 0 1 1 1 1 1 0 1 0 1 0 1 1 1 1 1 0 0 1 2 1 1 0 2 1 1 2 2 2 2 1 1 0 1 1 1 0 1 0 1 0 1 0 1 1 0 2 1 0 0 0 0 1 1 1 1 2 0 2 1 0 1 1 0 2 0 0 1 1 0 1 1 1 1 0 1 0 1 0 1 1 1 1 0 2 2 0 1 1 2 1 0 0 0 0 1 1 1 1 2 0 2 1 1 2 1 1 0 1 1 1 1 1 1 1 1 0 1 0 0 1 0 1 0 0 0 1 0 2 0 0 1 0 1 1 1 1 2 1 1 0 1 2 2 0 1 0 1 2 2 0 1 1 0 0 1 1 2 1 1 1 0 1 2 0 1 1 2 2 1 0 1 1 1 1 1 2 1 1 1 2 1 1 0 0 2 1 1 0 0 1 0 0 0 1 0 0 0 0 0 1 2 1 0 0 1 0 1 1 0 0 2 0 2 1 0 2 1 1 0 0 0 1 1 1 2 1 1 1 2 0 2 1 1 0 2 0 0 1 0 0 0 0 0 1 1 0 0 1 0 0 1 1 0 2 1 0 0 1 1 1 2 1 2 1 1 1 1 0 1 0 1 0 0 0 0 1 0 1 0 1 1 0 1 1 1 2 0 1 0 0 1 0 0 0 1 1 1 1 1 1 1 1 1 0 1 1 1 1 1 1 1 0 0 1 1 0 1 0 1 0 0 1 1 1 0 0 1 1 1 0 0 1 0 2 0 2 1 1 1 1 1 1 1 1 2 1 2 1 1 1 0 0 1 0 1 1 1 0 1 0 1 0 1 1 1 0 1 0 2 2 2 2 2 1 0 0 0 0 0 2 1 0 0 1 1 1 0 2 0 0 1 0 1 0 2 1 1 1 0 1 1 2 1 1 1 1 1 1 0 2 0 0 1 2 1 1 1 0 2 1 1 1 1 2 2 1
HiC_1_20933769 1 20933769 1 1 0 2 0 1 1 1 1 2 2 0 1 1 1 2 1 1 1 2 0 0 1 0 1 1 1 1 1 0 0 1 0 1 1 1 0 1 0 1 0 1 1 1 1 1 0 0 1 2 1 1 0 1 0 1 2 2 2 2 1 1 0 1 1 1 0 1 0 1 0 1 0 1 1 0 2 1 0 0 0 0 1 1 1 1 2 0 2 1 0 1 1 0 2 0 0 1 1 0 1 1 1 1 0 0 0 1 0 1 1 1 1 0 2 1 0 1 1 2 1 0 0 0 0 1 1 1 1 2 0 0 1 1 1 1 1 0 1 0 1 0 1 0 0 1 0 1 0 0 1 0 1 0 0 0 0 0 1 0 0 1 0 1 1 1 1 0 0 1 0 1 2 2 0 1 0 1 2 0 0 0 1 0 0 1 1 2 1 0 1 0 1 2 0 1 1 1 2 0 0 0 1 1 0 0 2 0 0 0 2 0 0 0 0 1 0 0 0 0 0 0 0 0 1 0 0 0 0 0 0 1 0 0 0 1 0 0 1 0 0 1 0 2 0 0 1 1 1 0 0 0 0 0 1 1 0 1 1 2 0 2 1 1 0 0 0 0 1 0 0 0 0 0 1 0 0 0 1 0 0 1 0 0 1 1 0 0 0 1 1 2 1 2 1 1 0 1 0 1 0 0 0 0 0 0 0 0 0 0 0 1 0 1 0 0 2 0 0 0 0 0 0 0 0 0 1 1 1 1 0 0 0 1 0 1 0 1 1 1 0 0 0 0 1 0 0 1 0 1 0 0 0 0 1 0 0 1 0 1 0 0 1 0 1 0 1 1 1 1 1 1 1 0 1 1 1 1 1 1 1 0 0 1 0 0 1 1 0 1 0 0 0 0 1 1 0 1 0 2 2 2 2 1 1 0 0 0 0 0 2 1 0 0 1 1 1 0 2 0 0 1 0 1 0 2 1 1 1 0 1 1 2 1 1 1 0 1 1 0 2 0 0 1 2 1 0 1 0 2 0 1 1 1 2 2 1
HiC_1_20953808 1 20953808 1 1 1 2 1 1 1 1 1 2 2 1 1 1 2 2 1 2 2 2 1 0 2 2 1 2 2 2 1 1 1 2 1 1 1 2 1 1 1 1 1 1 1 1 1 1 1 1 1 2 1 1 1 2 2 1 2 2 2 2 1 1 1 1 1 1 1 1 1 2 1 2 1 1 1 1 2 1 1 1 1 1 1 2 2 1 2 1 2 1 1 2 2 0 2 1 1 2 1 1 2 2 2 1 0 1 1 1 1 2 1 1 2 1 2 2 1 1 1 2 2 1 1 1 1 1 1 1 1 2 1 2 1 1 2 1 1 0 1 1 1 1 1 1 1 1 0 1 0 0 1 0 1 2 0 0 1 0 2 0 0 1 1 1 1 1 1 2 1 1 0 1 2 2 0 1 0 1 2 2 0 1 1 0 0 1 1 2 2 1 1 0 1 2 0 1 1 2 2 1 0 1 1 1 1 1 2 1 1 1 2 1 1 1 0 2 1 1 0 0 1 0 0 0 1 0 1 0 0 0 1 2 1 0 0 1 0 1 1 0 0 2 0 2 1 0 2 1 1 0 2 2 1 1 1 2 1 1 1 2 2 2 2 1 1 2 2 2 2 0 0 1 0 0 1 2 1 1 1 0 0 1 1 0 2 1 0 0 1 1 1 2 1 2 1 1 1 1 1 1 2 2 1 0 0 0 2 0 1 0 1 1 0 1 1 1 2 0 1 1 0 1 0 0 0 1 1 1 1 1 1 1 1 1 0 1 1 1 1 1 1 1 1 0 1 1 0 1 0 1 0 0 1 1 1 0 0 1 1 1 0 0 1 1 2 0 2 1 2 1 1 1 1 1 1 2 1 2 1 1 1 0 1 1 0 1 1 1 0 1 0 1 0 1 1 1 0 1 0 2 2 2 2 2 1 0 1 0 0 0 2 1 1 1 1 1 1 1 2 1 1 1 1 1 1 2 2 1 1 1 2 1 2 1 2 1 1 1 1 1 2 1 1 2 2 1 1 2 1 2 2 2 1 2 2 2 2
HiC_1_21173227 1 21173227 1 0 1 0 1 1 1 0 0 0 0 1 1 0 0 0 1 0 0 0 0 0 0 0 1 0 0 0 1 1 1 0 0 1 0 0 1 1 1 1 1 1 1 1 1 1 1 1 0 0 1 1 1 0 0 1 0 0 0 0 1 1 1 1 0 1 1 1 1 0 1 0 1 1 1 1 0 1 1 1 1 1 1 0 0 1 0 0 0 1 0 0 0 2 0 1 0 0 1 1 0 0 0 1 1 1 0 1 1 0 1 1 0 1 0 0 0 1 1 0 0 0 0 1 0 1 0 1 1 0 0 0 1 1 0 1 1 1 1 0 0 0 1 0 0 1 1 1 1 1 1 2 1 0 1 0 1 1 0 1 0 1 1 1 1 1 1 0 0 1 2 1 0 0 1 1 2 1 0 0 2 1 0 1 2 1 1 0 0 1 0 1 0 0 2 1 0 0 0 0 1 0 1 1 0 0 0 1 1 0 0 1 0 1 1 0 1 0 1 1 1 0 0 1 1 1 0 1 0 1 0 0 0 1 2 1 1 1 0 1 1 0 0 0 1 1 0 1 0 1 2 0 1 1 0 0 0 1 1 0 0 0 0 0 0 0 0 0 0 0 0 1 1 1 1 0 0 0 0 2 1 0 1 1 0 0 0 1 0 0 0 0 1 0 1 1 1 1 0 1 0 0 1 1 1 1 0 0 1 2 0 1 0 1 0 1 0 0 1 2 1 1 1 1 1 1 1 1 1 0 0 0 1 1 2 0 0 1 1 1 1 0 1 1 0 1 1 1 2 1 1 1 1 1 1 1 1 1 0 1 0 1 0 0 0 2 0 0 1 1 0 1 1 0 0 0 1 0 0 0 0 2 0 1 1 0 0 0 1 1 1 1 1 1 1 0 1 0 1 0 0 0 0 0 1 1 0 0 1 0 0 1 1 1 1 0 1 0 0 1 1 0 1 1 1 0 0 1 1 1 0 1 0 1 0 1 0 1 1 1 0 0 1 0 0 1 0 0 1 0 0 0 1 0 0 0 0
HiC_1_21175299 1 21175299 1 0 0 1 0 0 1 1 1 1 0 0 1 0 0 1 1 1 0 1 0 0 1 0 0 1 1 0 1 0 0 1 0 1 0 1 0 0 0 0 0 1 0 0 0 0 0 0 0 1 1 0 0 1 0 1 1 1 1 1 0 1 0 0 0 0 0 1 0 1 0 1 0 0 1 0 1 1 0 0 0 0 1 1 1 1 1 0 1 1 0 0 0 0 1 0 0 1 1 0 1 1 0 1 0 0 0 1 0 1 0 1 1 0 1 1 0 1 0 1 1 0 0 0 0 0 0 1 1 1 0 0 0 0 0 0 1 0 0 0 0 0 1 0 0 0 0 0 0 0 0 0 1 0 0 0 0 0 0 0 0 0 0 0 1 1 1 0 0 0 0 0 1 1 0 0 0 0 0 0 0 0 1 0 0 1 1 1 0 0 0 0 0 1 0 0 1 0 1 0 0 0 1 0 0 0 1 0 0 0 1 0 0 0 0 0 0 0 0 0 0 0 0 0 1 0 0 0 0 0 0 0 0 0 0 1 0 0 0 0 0 0 0 0 0 0 1 1 1 0 0 0 0 0 1 1 0 1 1 1 0 2 0 1 0 0 0 0 1 0 0 0 0 0 0 0 0 0 1 0 0 0 0 0 0 0 0 0 0 1 0 1 1 1 1 0 0 1 0 1 0 0 0 0 0 0 0 0 0 0 0 0 0 0 0 0 1 0 0 0 0 0 0 0 0 0 0 1 1 1 0 0 0 0 0 0 0 0 1 0 0 0 0 0 1 0 0 0 0 0 0 0 0 0 1 0 0 1 0 0 0 0 1 0 1 0 1 0 1 0 1 0 1 0 0 1 0 1 0 0 1 0 0 1 0 0 0 1 0 1 0 0 0 0 0 0 0 1 0 0 0 0 1 1 0 0 0 0 0 0 1 0 0 0 0 1 1 0 1 0 0 0 0 0 0 1 1 1 0 0 1 1 1 1 1 1 0 1 1 0 1 0 0 0 1 0 0 0 0 1 0 1 1 1 1 1 1
HiC_1_21175408 1 21175408 1 1 0 2 0 0 1 1 1 2 1 1 1 1 0 2 1 1 0 1 0 0 1 1 1 1 1 1 1 0 0 1 1 1 0 1 0 0 0 0 0 1 1 0 1 1 0 0 0 2 1 1 0 2 1 1 2 2 2 1 1 1 0 1 1 1 0 1 0 1 0 1 0 0 1 0 2 1 0 0 0 0 1 1 1 1 1 0 2 1 0 1 0 0 2 0 0 1 1 0 1 1 1 1 0 1 0 1 0 1 1 1 1 0 2 2 0 1 1 1 1 0 0 0 0 0 1 1 1 2 0 2 1 1 2 1 1 0 1 1 1 1 1 1 1 0 0 1 0 0 1 0 1 1 0 0 1 0 2 0 0 1 0 1 1 1 1 2 1 1 0 1 2 1 0 0 0 1 2 2 0 1 1 0 0 1 1 2 0 1 1 0 1 2 0 1 1 2 2 1 0 1 1 0 1 1 2 1 1 1 2 1 1 1 0 2 1 1 0 0 1 0 0 0 1 0 0 0 0 0 1 2 1 0 0 1 0 1 0 0 0 2 0 2 1 0 2 1 1 0 0 2 1 1 1 2 1 1 1 2 2 2 1 1 1 2 2 2 1 0 0 1 0 0 1 1 0 0 1 0 0 1 1 0 2 1 0 0 1 1 1 2 1 2 1 1 1 1 0 1 2 2 1 0 0 0 2 0 1 0 1 1 0 0 0 1 2 0 1 0 0 1 0 0 0 1 0 1 1 1 1 1 1 1 0 0 1 1 1 0 1 1 0 0 1 1 0 1 0 0 0 0 1 1 1 0 0 1 1 1 0 0 1 0 2 0 2 1 1 1 1 1 1 1 0 2 1 2 0 0 1 0 0 1 0 1 1 1 0 1 0 1 0 1 1 1 0 1 0 2 2 2 2 2 1 0 1 0 0 0 2 1 0 0 0 1 1 1 1 0 0 0 0 1 0 2 1 1 0 0 1 1 2 1 1 1 1 1 1 0 1 0 0 0 2 1 1 0 0 2 1 1 1 1 2 2 1
HiC_1_21177695 1 21177695 1 1 0 2 0 1 1 1 1 2 1 0 1 1 1 2 1 1 1 2 0 0 1 0 1 1 1 1 1 0 0 1 0 1 1 1 0 1 0 1 0 1 1 1 1 1 0 0 1 2 1 1 0 1 0 1 2 2 2 2 1 1 0 1 0 1 0 1 0 1 0 1 0 1 1 0 2 1 0 0 0 0 1 1 1 1 2 0 2 1 0 1 1 0 2 0 0 1 1 0 1 1 1 1 0 0 0 1 0 1 1 1 1 0 2 1 0 1 1 2 1 0 0 0 0 1 1 1 1 1 1 0 0 1 0 0 1 0 1 0 1 0 1 0 0 1 0 0 0 0 0 0 1 0 0 0 0 0 1 0 0 0 0 1 1 1 1 0 0 1 0 0 2 2 0 1 0 0 1 0 0 0 1 0 0 1 1 2 1 0 1 0 0 1 0 0 1 0 1 0 0 0 1 1 0 0 1 0 0 0 1 0 0 0 0 0 0 0 0 0 0 0 0 0 1 0 0 0 0 0 0 0 0 0 0 1 0 0 1 0 0 1 0 1 0 0 1 1 1 0 0 0 0 0 1 1 0 1 1 1 0 2 0 1 0 0 0 0 1 0 0 0 0 0 0 0 0 0 1 0 0 0 0 0 0 0 0 0 0 1 0 1 1 2 1 0 0 1 0 1 0 0 0 0 0 0 0 0 0 0 0 0 0 1 1 0 2 0 0 0 0 0 0 0 0 0 1 1 1 1 0 0 0 0 0 1 0 1 1 1 0 0 0 0 1 0 0 0 0 1 0 0 0 0 1 0 0 1 0 0 0 0 1 0 1 0 1 1 0 0 1 1 1 0 1 1 0 1 1 1 0 0 1 1 0 0 1 1 0 0 0 0 0 0 0 0 0 1 1 1 2 1 1 1 1 0 0 0 0 0 2 1 0 0 1 1 1 0 2 0 0 1 0 1 0 2 1 2 1 0 1 1 2 1 1 1 0 1 1 0 2 0 0 1 2 0 0 1 0 2 0 1 1 1 2 1 1
HiC_1_21400818 1 21400818 1 1 1 2 1 1 1 1 1 2 2 1 1 1 2 2 1 2 2 2 1 0 2 2 1 2 2 2 1 1 1 2 1 1 1 2 1 1 1 1 1 1 1 1 1 1 1 1 1 2 1 1 1 2 2 1 2 2 2 2 1 1 1 1 1 1 1 1 1 2 1 2 1 1 1 1 2 1 1 1 1 1 1 2 2 1 2 1 2 1 1 2 2 0 2 1 1 2 1 1 2 2 2 1 0 1 1 1 1 2 1 1 2 1 2 2 1 1 1 2 2 1 1 1 1 1 1 1 1 2 1 2 1 1 2 1 1 0 1 1 1 1 1 1 1 1 0 1 0 0 1 0 1 2 0 0 1 0 2 0 0 1 1 1 1 1 1 2 1 1 0 1 2 2 0 1 0 1 2 2 0 1 1 0 0 1 1 2 2 1 1 0 1 2 0 1 1 2 2 1 0 1 1 1 1 1 2 1 1 1 2 1 1 1 0 2 1 1 0 0 1 0 0 0 1 0 1 0 0 0 1 2 1 0 0 1 0 1 1 0 0 2 0 2 1 0 2 1 1 0 2 2 1 1 1 2 1 1 1 2 2 2 2 1 1 2 2 2 2 0 0 1 0 0 1 2 1 1 1 0 0 1 1 0 2 1 0 0 1 1 1 2 1 2 1 1 1 1 1 1 2 2 1 0 0 0 2 0 1 0 1 1 0 1 1 1 2 0 1 1 0 1 0 0 0 1 1 1 1 1 1 1 1 1 0 1 1 1 1 1 1 1 1 0 1 1 0 1 0 1 0 0 1 1 1 0 0 1 1 1 0 0 1 1 2 0 2 1 2 1 1 1 1 1 1 2 1 2 1 1 1 0 1 1 0 1 1 1 0 1 0 1 0 1 1 1 0 1 0 2 2 2 2 2 1 0 1 0 0 0 2 1 1 1 1 1 1 1 2 1 1 1 1 1 1 2 2 1 1 1 2 1 2 1 2 1 1 1 1 1 2 1 1 2 2 1 1 2 1 2 2 2 1 2 2 2 2
HiC_1_21400868 1 21400868 1 1 1 2 1 1 1 1 1 2 2 1 1 1 2 2 1 2 2 2 1 0 2 2 1 2 2 2 1 1 1 2 1 1 1 2 1 1 1 1 1 1 1 1 1 1 1 1 1 2 1 1 1 2 2 1 2 2 2 2 1 1 1 1 1 1 1 1 1 2 1 2 1 1 1 1 2 1 1 1 1 1 1 2 2 1 2 1 2 1 1 2 2 0 2 1 1 2 1 1 2 2 2 1 0 1 1 1 1 2 1 1 2 1 2 2 1 1 1 2 2 1 1 1 1 1 1 1 1 2 1 2 1 1 2 1 1 0 1 1 1 1 1 1 1 1 0 1 0 0 1 0 1 2 0 0 1 0 2 0 0 1 1 1 1 1 1 2 1 1 0 1 2 2 0 1 0 1 2 2 0 1 1 0 0 1 1 2 2 1 1 0 1 2 0 1 1 2 2 1 0 1 1 1 1 1 2 1 1 1 2 1 1 1 0 2 1 1 0 0 1 0 0 0 1 0 1 0 0 0 1 2 1 0 0 1 0 1 1 0 0 2 0 2 1 0 2 1 1 0 2 2 1 1 1 2 1 1 1 2 2 2 2 1 1 2 2 2 2 0 0 1 0 0 1 2 1 1 1 0 0 1 1 0 2 1 0 0 1 1 1 2 1 2 1 1 1 1 1 1 2 2 1 0 0 0 2 0 1 0 1 1 0 1 1 1 2 0 1 1 0 1 0 0 0 1 1 1 1 1 1 1 1 1 0 1 1 1 1 1 1 1 1 0 1 1 0 1 0 1 0 0 1 1 1 0 0 1 1 1 0 0 1 1 2 0 2 1 2 1 1 1 1 1 1 2 1 2 1 1 1 0 1 1 0 1 1 1 0 1 0 1 0 1 1 1 0 1 0 2 2 2 2 2 1 0 1 0 0 0 2 1 1 1 1 1 1 1 2 1 1 1 1 1 1 2 2 1 1 1 2 1 2 1 2 1 1 1 1 1 2 1 1 2 2 1 1 2 1 2 2 2 1 2 2 2 2
HiC_1_28366609 1 28366609 1 1 1 0 1 1 1 1 1 0 0 1 1 0 0 0 1 0 0 0 1 1 0 0 1 0 0 0 1 1 1 0 1 1 0 0 1 1 1 1 1 1 1 1 1 1 1 1 1 0 1 1 1 0 0 1 0 0 0 0 1 1 1 1 1 1 1 1 1 0 1 0 1 1 1 1 0 1 1 1 1 1 1 0 0 1 0 0 0 1 1 0 0 2 0 1 1 0 1 1 0 0 0 1 2 1 1 1 1 0 1 1 0 1 0 0 1 1 1 0 0 0 1 1 0 1 0 1 1 0 0 0 1 1 0 1 1 2 1 1 1 0 1 1 1 1 2 1 2 2 1 2 1 1 2 1 1 2 0 2 1 1 1 1 1 1 1 0 0 1 2 1 0 0 2 1 2 1 0 0 2 1 1 1 2 1 1 0 0 1 0 2 1 0 2 1 1 0 0 1 2 1 1 1 1 0 0 1 1 0 0 1 1 1 2 0 1 1 2 2 1 2 2 2 1 2 0 1 1 1 1 0 0 2 2 1 1 1 1 1 1 0 1 0 1 1 0 1 1 1 2 0 1 1 0 0 0 1 1 0 0 0 0 1 1 0 0 0 0 1 2 1 2 2 1 0 1 2 0 2 2 1 1 2 0 1 1 1 0 1 0 0 1 0 1 1 1 1 1 1 0 0 1 1 1 1 0 1 1 2 1 1 1 1 0 1 0 1 1 2 2 1 1 2 1 1 1 1 1 1 0 0 1 1 2 0 1 1 1 1 1 1 1 2 1 1 2 1 2 1 2 2 1 1 1 2 1 1 1 1 1 1 1 1 0 2 0 1 1 1 1 1 1 1 1 0 1 0 1 1 1 2 1 1 1 1 0 1 1 1 2 1 2 1 1 1 1 0 1 0 0 0 0 0 1 2 1 1 1 1 0 1 1 1 1 1 1 1 0 1 1 0 1 1 1 0 0 1 1 1 0 1 0 1 0 1 1 1 1 1 0 0 1 0 0 1 0 0 1 0 0 0 1 0 0 0 0
HiC_1_28375497 1 28375497 1 1 1 2 1 1 1 1 1 2 2 0 1 1 2 2 1 2 2 2 1 0 2 1 1 2 2 2 1 1 1 2 0 1 1 2 1 1 1 1 1 1 1 1 1 1 1 1 1 2 1 1 1 1 1 1 2 2 2 2 1 1 1 1 1 1 1 1 1 2 1 2 1 1 1 1 2 1 1 1 1 1 1 2 2 1 2 1 2 1 1 2 2 0 2 1 1 2 1 1 2 2 2 1 0 0 1 1 1 2 1 1 2 1 2 1 1 1 1 2 2 1 1 1 1 1 1 1 1 2 1 0 1 1 1 1 1 0 1 0 1 0 1 0 0 1 0 1 0 0 1 0 1 2 0 0 0 0 1 0 0 1 1 1 1 1 1 0 0 1 0 1 2 2 0 1 0 1 2 0 0 0 1 0 0 1 1 2 2 0 1 0 1 2 0 1 1 1 2 0 0 0 1 1 0 0 2 0 0 0 2 0 0 0 0 1 0 0 0 0 0 0 0 0 1 0 1 0 0 0 0 1 0 0 0 1 0 0 1 0 0 1 0 2 0 0 1 1 1 0 0 0 0 0 1 1 0 1 1 2 0 2 2 1 0 0 0 0 2 0 0 0 0 0 1 1 1 1 1 0 0 1 0 0 1 1 0 0 0 1 1 2 1 2 1 1 0 1 1 1 0 0 0 0 0 0 0 0 0 0 0 1 0 1 1 0 2 0 0 0 0 0 0 0 0 0 1 1 1 1 0 0 0 1 0 1 0 1 1 1 0 0 0 0 1 0 0 1 0 1 0 0 0 0 1 0 0 1 0 1 0 0 1 1 1 0 1 1 1 1 1 1 1 0 1 1 1 1 1 1 1 0 1 1 0 0 1 1 0 1 0 0 0 0 1 1 0 1 0 2 2 2 2 1 1 0 0 0 0 0 2 1 1 1 1 1 1 0 2 1 1 1 1 1 1 2 2 1 1 1 2 1 2 1 2 1 0 1 1 1 2 1 1 2 2 1 0 2 1 2 1 2 1 2 2 2 2
HiC_1_28428833 1 28428833 1 1 1 0 1 2 1 1 1 0 1 1 1 0 0 0 1 0 0 0 1 1 0 0 1 0 0 0 1 1 1 0 1 1 0 0 1 1 1 1 1 1 1 1 1 1 1 1 1 0 1 1 1 0 0 1 0 0 0 0 1 1 1 1 1 1 1 1 1 1 1 0 1 1 1 1 0 1 1 1 1 1 1 0 0 1 0 0 0 1 1 0 0 2 0 1 1 0 1 1 0 0 0 1 2 1 1 1 1 0 1 1 0 1 0 0 1 1 1 0 0 0 1 1 0 1 0 1 1 0 0 0 1 1 0 1 1 2 1 1 1 0 1 1 1 1 2 1 2 2 1 2 1 0 2 1 1 2 0 2 1 1 1 1 1 1 1 0 0 1 2 1 0 0 2 1 2 1 0 0 2 1 1 1 2 1 1 0 0 1 0 2 1 0 2 1 1 0 0 1 2 1 1 1 1 0 0 1 1 0 0 1 1 1 2 0 1 1 2 2 1 2 2 2 1 2 0 1 1 1 1 0 0 2 2 1 1 1 1 1 0 0 1 0 1 1 0 1 1 1 2 0 1 1 0 0 0 1 1 0 0 0 0 1 1 0 1 0 0 1 2 1 2 2 1 0 1 1 0 2 2 1 1 2 0 1 1 1 0 1 0 0 1 0 1 1 1 1 1 1 0 0 1 1 1 1 0 1 1 2 1 1 1 1 0 1 0 1 1 2 2 1 1 2 1 1 1 1 1 1 0 0 1 1 2 0 1 1 1 1 1 1 1 2 1 1 2 1 2 1 2 2 1 1 1 2 1 1 1 1 1 1 1 1 0 2 0 1 1 1 1 1 1 1 1 0 1 0 1 1 1 2 1 1 1 1 0 1 1 1 2 1 2 1 1 1 1 0 1 0 0 0 0 0 1 2 1 1 1 1 0 1 1 1 1 1 1 1 0 1 1 0 1 1 1 0 0 1 1 1 0 1 0 1 0 1 1 1 1 1 0 0 1 0 0 1 0 1 1 0 0 0 1 0 0 1 0
HiC_1_28585451 1 28585451 1 1 1 0 1 2 1 1 1 0 0 1 1 1 0 0 1 0 0 0 1 2 0 0 1 0 0 0 1 1 1 0 1 1 1 0 1 1 1 1 1 1 1 1 1 1 1 1 1 0 1 1 1 0 0 1 0 0 0 0 1 1 1 1 1 1 1 1 1 0 1 0 1 1 1 1 0 1 1 1 1 1 1 0 0 1 0 1 0 1 1 0 0 2 0 1 1 0 1 1 0 0 0 1 2 1 1 1 1 0 1 1 0 1 0 0 1 1 1 0 0 1 1 1 1 1 1 1 1 0 1 0 1 1 0 1 1 2 1 1 1 1 1 1 1 1 2 1 2 2 1 2 1 1 2 2 1 2 0 2 2 1 1 1 1 1 1 0 1 1 2 1 0 0 2 1 2 1 0 0 2 1 1 2 2 1 1 0 0 1 1 2 1 0 2 1 1 0 0 1 2 1 1 1 1 1 0 1 1 1 0 1 1 2 2 0 1 1 2 2 1 2 2 2 1 2 1 2 2 2 1 0 1 2 2 1 2 1 1 2 2 0 2 0 1 2 0 1 1 1 2 2 1 1 1 0 1 1 1 0 2 0 0 1 2 0 2 2 0 2 2 1 2 2 1 0 1 2 1 2 2 1 1 2 0 1 2 2 1 1 1 0 1 0 1 1 1 1 1 1 1 1 2 2 2 2 1 2 1 2 1 1 2 1 1 1 0 2 1 2 2 1 2 2 2 1 1 1 1 1 1 1 1 1 2 1 1 1 1 1 1 1 2 2 1 1 2 1 2 1 2 2 1 1 1 2 2 1 1 1 2 2 1 1 0 2 0 1 1 1 1 1 1 1 1 0 1 0 1 1 1 2 1 1 2 1 1 1 2 1 2 1 2 1 1 1 2 1 2 0 0 0 0 0 1 2 2 2 2 2 0 1 1 1 1 1 1 2 0 1 1 1 1 1 1 0 0 1 1 1 0 1 0 1 0 1 1 1 1 1 0 1 1 0 0 1 1 0 1 0 0 0 1 0 0 0 0
HiC_1_28585479 1 28585479 2 2 1 2 1 2 2 2 2 2 2 2 2 2 1 2 2 1 1 2 1 2 1 1 2 1 1 1 2 1 1 1 2 2 2 1 1 2 1 2 1 2 2 2 2 2 1 1 2 2 2 2 1 2 1 2 2 2 1 2 2 2 1 2 2 2 1 2 1 1 1 1 1 2 2 1 2 2 1 1 1 1 2 1 1 2 2 1 2 2 1 1 1 2 2 1 1 1 2 1 1 1 1 2 2 2 1 2 1 1 2 2 1 1 2 2 1 2 2 2 1 1 1 1 1 2 2 2 2 1 1 2 1 2 1 1 2 2 2 2 2 2 2 2 2 2 2 1 2 2 1 2 2 1 2 2 2 2 2 2 2 1 1 2 2 2 2 1 2 2 2 1 2 2 2 2 2 1 1 2 2 2 2 2 2 2 2 2 1 2 2 2 2 1 2 1 2 1 1 2 2 2 2 2 2 2 1 2 2 2 1 2 2 2 2 1 2 2 2 2 2 2 2 2 2 2 1 2 2 2 2 1 2 2 2 2 2 2 2 2 2 2 2 1 2 2 2 2 2 2 2 2 2 2 2 2 2 2 2 1 2 2 0 2 2 2 2 2 1 2 2 2 2 2 1 1 1 2 2 2 2 1 2 2 1 1 2 2 2 2 1 1 2 1 2 1 2 2 1 2 2 1 2 2 2 2 2 2 2 2 2 1 2 2 2 2 2 2 2 2 2 2 2 2 2 2 2 2 2 2 2 2 2 1 2 2 2 2 2 2 2 2 2 2 2 2 2 1 2 2 2 2 2 2 2 2 2 2 2 1 2 2 2 1 2 2 2 2 2 1 2 2 2 2 2 2 1 2 2 2 2 2 1 2 2 2 2 2 2 2 2 2 2 2 1 1 2 2 2 1 1 1 1 2 2 2 2 2 2 2 2 2 1 1 2 2 2 2 2 1 1 2 1 2 1 2 1 2 2 1 1 2 2 2 1 2 2 2 2 1 2 1 1 1 2 2 2 0 1 2 1 1 2 1 2 2 1
HiC_1_28585514 1 28585514 1 0 1 0 1 2 1 0 0 0 0 1 1 0 0 0 1 0 0 0 0 0 0 0 1 0 0 0 1 1 1 0 0 1 1 0 1 1 1 1 1 1 1 1 1 1 1 1 0 0 1 1 1 0 0 1 0 0 0 0 1 1 1 1 0 1 1 1 1 0 1 0 1 1 1 1 0 1 1 1 1 1 1 0 0 1 0 0 0 1 0 0 0 2 0 1 0 0 1 1 0 0 0 1 1 1 0 1 1 0 1 1 0 1 0 0 0 1 1 0 0 0 0 1 0 1 0 1 1 0 0 0 1 1 0 1 1 1 1 0 0 0 1 0 0 1 1 1 1 1 1 2 1 0 1 0 1 1 0 1 0 1 1 1 1 1 1 0 0 1 2 1 0 0 1 1 2 1 0 0 2 1 0 1 2 1 1 0 0 1 0 1 0 0 2 1 0 0 0 0 1 0 1 1 0 0 0 1 1 0 0 1 0 1 1 0 1 0 1 1 1 0 0 1 1 1 0 1 0 1 0 0 0 1 2 1 1 1 0 1 2 0 0 0 1 1 0 1 0 1 0 0 1 1 0 0 0 1 1 0 0 0 0 0 0 0 0 0 0 1 0 0 1 1 1 0 0 0 0 2 1 0 1 1 0 0 0 1 0 0 0 0 1 0 1 1 1 1 0 1 0 1 1 1 1 1 0 0 1 2 0 1 0 1 0 1 0 0 1 1 1 1 1 1 1 1 1 1 1 0 0 0 1 1 2 0 0 1 1 1 1 0 0 1 0 1 1 1 2 1 1 1 1 1 1 1 1 1 0 1 0 1 0 0 0 2 0 0 0 1 0 1 1 0 0 0 1 0 0 0 0 2 0 1 1 0 0 0 1 1 1 1 1 1 1 0 1 0 1 0 0 0 0 0 1 1 0 0 1 0 0 1 1 1 1 0 1 0 0 1 1 0 1 1 1 0 0 1 1 1 0 1 0 1 0 1 0 1 1 1 0 0 1 0 0 1 0 0 1 0 0 0 1 0 0 0 0
HiC_1_28585566 1 28585566 2 2 1 2 1 2 2 2 2 1 2 2 2 2 1 2 2 1 1 2 1 2 1 1 2 1 1 1 2 1 1 1 2 2 2 1 1 2 1 2 1 2 2 2 2 2 1 1 2 2 1 2 1 2 1 2 2 2 2 2 2 2 1 2 2 2 1 2 1 1 1 1 1 2 2 1 2 2 1 1 1 1 2 1 1 2 2 1 2 2 1 1 1 2 2 1 1 1 2 1 1 1 1 1 2 2 1 2 1 1 2 2 1 1 2 2 1 2 2 2 1 1 1 1 1 2 2 2 2 2 1 2 2 2 2 2 2 2 2 2 2 2 2 2 2 2 2 2 2 2 2 2 2 1 2 2 2 2 2 2 2 2 1 2 2 2 2 1 2 2 2 2 2 2 2 2 2 2 2 2 2 2 2 2 2 2 2 2 1 2 2 2 2 2 2 2 2 2 2 2 2 2 2 2 2 2 2 2 2 2 2 2 2 2 2 2 2 2 2 2 2 2 2 2 2 2 1 2 2 2 2 2 2 2 2 2 2 2 2 2 2 2 2 2 2 2 2 2 2 2 2 2 2 2 2 2 2 2 2 2 2 2 1 2 2 2 2 2 1 2 2 2 2 2 2 1 1 2 2 2 2 2 2 2 2 2 2 2 2 2 2 2 2 2 2 2 2 2 1 2 1 1 2 2 2 2 1 2 2 2 2 2 2 2 2 2 2 2 2 2 2 2 2 2 2 2 2 2 2 2 2 2 2 2 2 2 2 2 2 2 2 2 2 2 2 2 2 2 2 2 2 2 2 2 2 2 2 2 2 2 2 2 2 1 2 2 2 2 2 2 2 2 2 2 2 2 2 2 2 2 2 2 1 2 2 2 2 2 2 2 2 2 2 2 2 2 2 2 2 2 2 2 2 2 2 2 2 2 2 2 2 2 1 1 2 2 2 2 2 1 1 2 1 2 1 2 1 2 2 1 1 2 2 2 1 2 2 2 2 1 2 1 1 1 2 2 2 0 1 2 1 1 2 1 2 2 1
HiC_1_29222408 1 29222408 1 1 1 2 1 1 1 1 1 2 2 1 1 1 2 2 1 2 2 2 1 0 2 2 1 2 2 2 1 1 1 2 1 1 1 2 1 1 1 1 1 1 1 1 1 1 1 1 1 2 1 1 1 2 2 1 2 2 2 2 1 1 1 1 1 1 1 1 1 2 1 2 1 1 1 1 2 1 1 1 1 1 1 2 2 1 2 1 2 1 1 2 2 0 2 1 1 2 1 1 2 2 2 1 0 1 1 1 1 2 1 1 2 1 2 2 1 1 1 2 2 1 1 1 1 1 1 1 1 2 1 2 1 1 2 1 1 0 1 1 1 1 1 1 1 1 0 1 0 0 1 0 1 2 0 0 1 0 2 0 0 1 1 1 1 1 1 2 1 1 0 1 2 2 0 1 0 1 2 2 0 1 1 0 0 1 1 2 2 1 1 0 1 2 0 1 1 2 2 1 0 1 1 1 1 1 2 1 1 1 2 1 1 1 0 2 1 1 0 0 1 0 0 0 1 0 1 0 0 0 1 2 1 0 0 1 0 1 1 0 0 2 0 2 1 0 2 1 1 0 0 2 1 1 1 2 1 1 1 2 0 2 2 1 1 2 0 0 2 0 0 0 0 0 1 2 1 1 1 0 0 1 1 0 2 1 0 0 1 1 1 2 1 2 1 1 1 1 1 1 0 0 0 0 0 0 0 0 1 0 1 1 0 1 1 1 2 0 1 0 0 1 0 0 0 1 1 1 1 1 1 1 1 1 0 1 1 1 1 1 1 1 0 0 1 1 0 1 0 1 0 0 1 1 1 0 0 1 1 1 0 0 1 1 2 0 2 1 1 1 1 1 1 1 1 2 1 2 1 1 1 0 1 1 0 1 1 1 0 1 0 1 0 1 1 1 0 1 0 2 2 2 2 2 1 0 1 0 0 0 2 1 1 1 1 1 1 1 2 1 1 1 1 1 1 2 2 1 1 1 2 1 2 1 2 1 1 1 1 1 2 1 1 2 2 1 1 2 1 2 2 2 1 2 2 2 2
HiC_1_29222477 1 29222477 1 1 1 2 1 1 1 1 1 2 2 1 1 1 2 2 1 2 2 2 1 0 2 2 1 2 2 2 1 1 1 2 1 1 1 2 1 1 1 1 1 1 1 1 1 1 1 1 1 2 1 1 1 2 2 1 2 2 2 2 1 1 1 1 1 1 1 1 1 2 1 2 1 1 1 1 2 1 1 1 1 1 1 2 2 1 2 1 2 1 1 2 2 0 2 1 1 2 1 1 2 2 2 1 0 1 1 1 1 2 1 1 2 1 2 2 1 1 1 2 2 1 1 1 1 1 1 1 1 2 1 2 1 1 2 1 1 0 1 1 1 1 1 1 1 1 0 1 0 0 1 0 1 2 0 0 1 0 2 0 0 1 1 1 1 1 1 2 1 1 0 1 2 2 0 1 0 1 2 2 0 1 1 0 0 1 1 2 2 1 1 0 1 2 0 1 1 2 2 1 0 1 1 1 1 1 2 1 1 1 2 1 1 1 0 2 1 1 0 0 1 0 0 0 1 0 1 0 0 0 1 2 1 0 0 1 0 1 1 0 0 2 0 2 1 0 2 1 1 0 0 2 1 1 1 2 1 1 1 2 0 2 2 1 1 2 0 0 2 0 0 0 0 0 1 2 1 1 1 0 0 1 1 0 2 1 0 0 1 1 1 2 1 2 1 1 1 1 1 1 0 0 0 0 0 0 2 0 1 0 1 1 0 1 1 1 2 0 1 0 0 1 0 0 0 1 1 1 1 1 1 1 1 1 0 1 1 1 1 1 1 1 0 0 1 1 0 1 0 1 0 0 1 1 1 0 0 1 1 1 0 0 1 1 2 0 2 1 1 1 1 1 1 1 1 2 1 2 1 1 1 0 1 1 0 1 1 1 0 1 0 1 0 1 1 1 0 1 0 2 2 2 2 2 1 0 1 0 0 0 2 1 1 1 1 1 1 1 2 1 1 1 1 1 1 2 2 1 1 1 2 1 2 1 2 1 1 1 1 1 2 1 1 2 2 1 1 2 1 2 2 2 1 2 2 2 2
HiC_1_29222482 1 29222482 1 1 0 2 0 1 1 1 1 2 2 1 1 1 1 2 1 1 1 2 0 0 1 1 1 1 1 1 1 0 0 1 1 1 1 1 0 1 0 1 0 1 1 1 1 1 0 0 1 2 1 1 0 2 1 1 2 2 2 2 1 1 0 1 1 1 0 1 0 1 0 1 0 1 1 0 2 1 0 0 0 0 1 1 1 1 2 0 2 1 0 1 1 0 2 0 0 1 1 0 1 1 1 1 0 1 0 1 0 1 1 1 1 0 2 2 0 1 1 2 1 0 0 0 0 1 1 1 1 1 0 2 0 1 1 0 1 0 1 1 1 1 1 1 1 1 0 0 0 0 0 0 1 0 0 0 1 0 2 0 0 0 0 1 1 1 1 2 1 1 0 0 2 2 0 1 0 0 1 2 0 1 1 0 0 1 1 2 1 1 1 0 1 1 0 0 1 1 1 1 0 1 1 1 1 1 1 1 1 1 1 1 1 0 0 1 1 1 0 0 1 0 0 0 1 0 0 0 0 0 1 1 1 0 0 1 0 1 1 0 0 2 0 1 1 0 2 1 1 0 0 0 1 1 1 2 1 1 1 1 0 2 0 1 0 2 0 0 1 0 0 0 0 0 0 1 0 0 1 0 0 0 1 0 1 0 0 0 1 1 0 1 1 1 1 0 1 1 0 1 0 0 0 0 0 0 0 0 1 0 1 0 0 1 1 1 2 0 1 0 0 1 0 0 0 1 1 1 1 1 1 1 1 0 0 1 1 1 1 1 1 1 0 0 1 1 0 0 0 1 0 0 1 1 1 0 0 1 1 0 0 0 1 0 2 0 2 1 1 0 1 1 1 1 1 2 0 2 1 1 1 0 0 1 0 1 1 1 0 1 0 1 0 1 0 0 0 1 0 1 1 1 1 2 1 0 0 0 0 0 2 1 0 0 1 1 1 0 2 0 0 1 0 1 0 2 1 1 1 0 1 1 2 1 1 1 1 1 1 0 2 0 0 1 2 1 1 1 0 2 1 1 1 1 2 2 1
HiC_1_29980394 1 29980394 1 1 1 0 1 1 1 1 1 0 1 1 1 0 0 0 1 0 0 0 1 1 0 0 1 0 0 0 1 1 1 0 1 1 0 0 1 1 1 1 1 1 1 1 1 1 1 1 1 0 1 1 1 0 0 1 0 0 0 0 1 1 1 1 0 1 1 1 1 0 1 0 1 1 1 1 0 1 1 1 1 1 1 0 0 1 0 0 0 1 1 0 0 2 0 1 1 0 1 1 0 0 0 1 2 1 1 1 1 0 1 1 0 1 0 0 1 1 1 0 0 0 1 1 0 1 0 1 1 0 1 0 1 1 0 1 1 2 1 1 1 0 1 1 1 1 2 1 2 2 1 2 1 1 2 1 1 2 0 1 1 1 1 1 1 1 1 0 0 1 2 1 0 0 2 1 2 1 0 0 2 1 1 1 2 1 1 0 0 1 0 2 0 0 2 1 1 0 0 1 2 1 1 1 1 0 0 1 1 0 0 1 1 2 2 0 1 1 2 2 1 2 2 2 1 2 0 1 1 1 1 0 0 2 2 1 1 1 1 1 1 0 1 0 1 1 0 1 1 1 0 2 1 1 0 0 0 1 1 0 0 0 0 1 1 0 0 0 0 1 2 2 2 2 1 0 1 2 0 2 2 1 1 2 0 1 1 1 0 1 0 0 0 0 1 1 1 1 1 1 0 0 1 0 1 1 0 1 1 2 1 1 1 1 0 1 0 1 1 0 2 1 1 2 1 1 1 1 1 1 0 0 1 1 2 0 1 1 1 0 1 1 0 2 1 1 2 1 2 1 2 2 1 1 1 2 1 1 1 1 1 1 1 1 0 2 0 1 0 1 1 1 1 1 1 0 1 0 1 1 1 2 1 1 1 1 0 1 1 2 2 1 2 1 1 1 1 0 1 0 0 0 0 0 1 2 2 1 1 1 0 1 1 1 1 1 1 2 0 1 1 0 1 1 1 0 0 1 1 1 0 1 0 1 0 1 0 1 1 1 0 0 1 0 0 0 0 1 1 0 0 0 1 0 0 0 0
HiC_1_29980401 1 29980401 1 1 1 0 1 1 1 1 1 0 1 1 1 1 0 0 1 0 0 0 1 1 0 0 1 0 0 0 1 1 1 0 1 1 0 0 1 1 1 1 1 1 1 1 1 1 1 1 1 0 1 1 1 0 0 1 0 0 0 0 1 1 1 1 0 1 1 1 1 0 1 0 1 1 1 1 0 1 1 1 1 1 1 0 0 1 0 0 0 1 1 0 0 2 0 1 1 0 1 1 0 0 0 1 2 1 1 1 1 0 1 1 0 1 0 0 1 1 1 0 0 0 1 1 0 1 0 1 1 0 0 0 1 1 0 1 1 2 1 1 1 0 1 1 1 1 2 1 2 2 1 2 1 1 2 1 1 2 0 1 1 1 1 1 1 1 1 0 0 1 2 1 0 0 2 1 2 1 0 0 2 1 1 1 2 1 1 0 0 1 0 2 0 0 2 1 1 0 0 1 2 1 1 1 1 0 0 1 1 0 0 1 1 2 2 0 1 1 2 2 1 2 2 2 1 2 0 1 1 1 1 0 0 2 2 1 1 1 1 1 1 0 1 0 1 1 0 1 1 1 0 2 1 1 0 0 0 1 1 0 0 0 0 1 1 0 0 0 0 1 2 2 2 2 1 0 1 2 0 2 2 1 1 2 0 1 1 1 0 1 0 0 0 0 1 1 1 1 1 1 0 0 1 0 1 1 0 1 1 2 1 1 1 1 0 1 0 1 1 0 2 1 1 2 1 1 1 1 1 1 0 0 1 1 2 0 1 1 1 0 1 1 0 2 1 1 2 1 2 1 2 2 1 1 1 2 1 1 1 1 1 1 1 1 0 2 0 1 0 1 1 1 1 1 1 0 1 0 1 1 1 2 1 1 1 1 0 1 1 2 2 1 2 1 1 1 1 0 1 0 0 0 0 0 1 2 2 1 1 1 0 1 1 1 1 1 1 2 0 1 1 0 1 1 1 0 0 1 1 1 0 1 0 1 0 1 0 1 1 1 0 0 1 0 0 0 0 1 1 0 0 0 1 0 0 0 0
HiC_1_30084576 1 30084576 1 1 1 0 1 2 1 1 1 0 0 1 1 1 0 0 1 0 0 0 1 2 0 0 1 0 0 0 1 1 1 0 1 1 1 0 1 1 1 1 1 1 1 1 1 1 1 1 1 0 1 1 1 0 0 1 0 0 0 0 1 1 1 1 1 1 1 1 1 0 1 0 1 1 1 1 0 1 1 1 1 1 1 0 0 1 0 1 0 1 1 0 0 2 0 1 1 0 1 1 0 0 0 1 2 1 1 1 1 0 1 1 0 1 0 0 1 1 1 0 0 1 1 1 1 1 1 1 1 0 1 0 1 1 0 1 1 2 1 1 1 1 1 1 1 1 2 1 2 2 1 2 1 0 2 2 1 2 0 2 2 1 1 1 1 1 1 0 1 1 2 1 0 0 2 1 2 1 0 0 2 1 1 2 2 1 1 0 0 1 1 2 1 0 2 1 1 0 0 1 2 1 1 1 1 1 0 1 1 1 0 1 1 2 2 0 1 1 2 2 1 2 2 2 1 2 1 2 2 2 1 0 1 2 2 1 2 1 1 2 2 0 2 0 1 2 0 1 1 2 2 2 1 1 1 0 1 1 1 0 0 0 0 1 1 0 0 0 0 2 2 1 2 2 1 0 1 2 1 2 2 1 1 2 0 1 2 2 1 1 1 0 1 0 1 1 1 1 1 1 0 0 1 2 2 2 0 2 1 2 1 1 2 1 1 1 0 2 1 2 2 1 2 2 2 1 1 1 1 1 1 1 1 1 2 1 1 1 1 1 1 1 2 2 1 1 2 1 2 1 2 2 1 1 1 2 2 1 1 1 2 2 1 1 0 2 0 1 1 1 1 1 1 1 1 0 1 0 1 1 1 2 1 1 2 1 1 1 2 1 2 1 2 1 1 1 2 1 1 0 0 0 0 0 1 2 2 2 2 2 0 1 1 1 1 1 1 2 0 1 1 1 1 1 1 0 0 1 1 1 0 1 0 1 0 1 1 1 1 1 0 1 1 0 0 1 1 0 1 0 0 0 1 0 0 0 0
HiC_1_30087134 1 30087134 1 1 1 0 1 1 1 1 1 0 1 1 1 1 0 0 1 0 0 0 1 2 0 0 1 0 0 0 1 1 1 0 1 1 1 0 1 1 1 1 1 1 1 1 1 1 1 1 1 0 1 1 1 0 0 1 0 0 0 0 1 1 1 1 1 1 1 1 1 0 1 0 1 1 1 1 0 1 1 1 1 1 1 0 0 1 0 1 0 1 1 0 0 2 0 1 1 0 1 1 0 0 0 1 2 1 1 1 1 0 1 1 0 1 0 0 1 1 1 0 0 1 1 1 1 1 1 1 1 0 1 0 1 1 0 1 1 2 1 1 1 1 1 1 1 1 2 1 2 2 1 2 1 0 2 2 1 2 0 2 2 1 1 1 1 1 1 0 1 1 2 1 0 0 2 1 2 1 0 0 2 1 1 2 2 1 1 0 0 1 1 2 1 0 2 1 1 0 0 1 2 1 1 1 1 1 0 1 1 1 0 1 1 2 2 0 1 1 2 2 1 2 2 2 1 2 1 2 2 2 1 0 1 2 2 1 2 1 1 2 2 0 2 0 1 2 0 1 1 2 2 2 1 1 1 0 1 1 1 0 0 0 0 1 1 0 0 0 0 2 2 1 2 2 1 0 1 2 1 2 2 1 1 2 0 1 2 2 1 1 1 0 1 0 1 1 1 1 1 1 2 2 1 2 2 2 2 2 1 2 1 1 2 1 1 1 0 2 1 2 2 1 2 2 2 1 1 1 1 1 1 1 1 1 2 1 1 1 1 1 1 1 2 2 1 1 2 1 2 1 2 2 1 1 1 2 2 1 1 1 2 2 1 1 0 2 0 1 1 1 1 1 1 1 1 0 1 0 1 1 1 2 1 1 2 1 1 1 2 1 2 1 2 1 1 1 2 1 2 0 0 0 0 0 1 2 2 2 2 2 0 1 1 1 1 1 1 2 0 1 1 1 1 1 1 0 0 1 1 1 0 1 0 1 0 1 1 1 1 1 0 1 1 0 0 1 1 0 1 0 0 0 1 0 0 0 0
HiC_1_30117638 1 30117638 1 1 2 0 2 0 1 1 1 0 1 1 1 0 1 0 1 1 1 0 2 1 1 1 1 1 1 1 1 2 2 1 1 1 0 1 2 1 2 1 2 1 1 1 1 1 2 1 1 0 1 1 2 0 1 1 0 0 0 0 1 1 2 1 1 1 2 1 2 1 2 1 2 1 1 2 0 1 2 1 2 2 1 1 1 1 0 1 0 1 2 1 1 2 0 2 2 1 1 2 1 1 1 1 2 1 2 1 2 1 1 1 1 2 0 0 2 1 1 0 1 1 2 2 1 1 0 1 1 1 1 0 2 1 1 2 1 2 1 1 1 0 1 1 1 1 2 2 2 2 2 2 1 1 2 1 1 2 0 2 1 2 2 1 1 1 1 1 0 1 2 1 0 0 2 1 2 2 1 0 2 1 1 1 2 1 1 0 1 1 0 2 1 1 2 2 1 1 1 1 2 1 1 1 1 0 1 1 1 0 1 1 1 2 2 1 1 1 2 2 1 2 2 2 1 2 1 1 1 1 1 1 0 2 2 1 1 1 1 1 1 0 1 1 1 1 0 1 1 1 0 2 1 1 0 0 0 1 1 1 0 0 2 1 1 0 0 0 1 1 2 1 2 2 2 1 2 2 0 2 2 2 1 2 1 2 1 1 0 1 1 1 1 1 1 2 1 1 2 1 0 0 1 1 1 1 0 1 1 2 1 2 1 1 0 1 0 1 1 1 2 1 1 2 1 1 1 1 1 1 0 0 1 2 2 0 1 1 1 1 1 1 0 2 1 1 2 2 2 1 2 2 1 1 1 2 1 1 1 2 1 1 1 2 0 2 0 1 0 2 1 1 1 1 1 0 2 0 1 1 1 2 2 1 1 1 0 1 1 1 2 1 2 1 2 2 1 0 1 1 0 1 1 0 1 2 2 1 1 1 0 1 2 2 1 1 1 2 0 2 2 0 2 1 2 0 1 1 1 2 1 1 0 1 1 1 1 1 1 2 0 1 2 1 0 1 0 1 2 0 1 1 1 1 0 0 1
HiC_1_30117642 1 30117642 1 1 0 2 0 1 1 1 1 2 1 1 1 1 1 2 1 1 1 2 0 0 1 1 1 1 1 1 1 0 0 1 1 1 1 1 0 1 0 1 0 1 1 1 1 1 0 1 1 2 1 1 0 2 1 1 2 2 2 2 1 1 0 1 1 1 0 1 0 1 0 1 0 1 1 0 2 1 0 0 0 0 1 1 1 1 2 0 2 1 0 1 1 0 2 0 0 1 1 0 1 1 1 1 0 1 0 1 0 1 1 1 1 0 2 2 0 1 1 2 1 0 0 0 0 1 1 1 1 1 0 2 0 1 1 0 1 0 1 1 1 1 1 1 1 1 0 0 0 0 0 0 1 0 0 0 1 0 2 0 0 0 0 1 1 1 1 1 1 1 0 1 2 2 0 1 0 0 1 2 0 1 1 0 0 1 1 2 1 1 1 0 1 1 0 0 1 1 1 1 0 1 1 1 1 1 1 1 1 1 1 1 1 0 0 1 1 1 0 0 1 0 0 0 1 0 0 0 0 0 1 1 1 0 0 1 0 1 1 0 0 2 0 1 1 0 2 1 1 0 0 0 1 1 1 2 1 1 1 1 0 2 0 1 1 2 0 0 1 0 0 0 0 0 0 1 0 0 1 0 0 0 1 0 1 0 0 0 1 1 0 1 1 1 1 0 1 1 0 1 2 1 0 0 0 0 0 0 1 0 1 0 0 1 1 1 2 0 1 0 0 1 0 0 0 1 1 1 1 1 1 1 1 0 0 1 1 1 1 1 1 1 0 0 1 1 0 0 0 1 0 0 1 1 1 0 0 1 1 0 0 0 1 0 2 0 2 1 1 0 1 1 1 1 1 2 0 2 1 1 1 0 0 1 0 1 1 1 0 1 0 1 0 1 0 0 0 1 0 1 1 1 1 2 1 0 0 0 0 0 2 1 0 0 1 1 1 0 2 0 0 1 0 1 0 2 1 1 1 0 1 1 2 1 1 1 1 1 1 0 2 0 0 1 2 1 1 1 0 2 1 1 1 1 2 2 1
HiC_1_30117798 1 30117798 0 0 1 0 1 0 0 0 0 0 1 0 0 0 1 0 0 1 1 0 1 0 1 1 0 1 1 1 0 1 1 1 0 0 0 1 1 0 1 0 1 0 0 0 0 0 1 1 0 0 0 0 1 0 1 0 0 0 0 0 0 0 1 0 0 0 1 0 1 1 1 1 1 0 0 1 0 0 1 1 1 1 0 1 1 0 0 1 0 0 1 1 1 0 0 1 1 1 0 1 1 1 1 0 0 0 1 0 1 1 0 0 1 1 0 0 1 0 0 0 1 1 1 1 1 0 0 0 0 0 0 0 0 0 0 0 0 0 0 0 0 0 0 0 0 0 0 0 0 0 0 0 0 1 0 0 0 0 0 0 0 0 1 0 0 0 0 1 0 0 0 0 0 0 0 0 0 0 0 0 0 0 0 0 0 0 0 0 1 0 0 0 0 0 0 0 0 0 0 0 0 0 0 0 0 0 0 0 0 0 0 0 0 0 0 0 0 0 0 0 0 0 0 0 0 0 1 0 0 0 0 0 0 0 0 0 0 0 0 0 0 0 0 0 0 0 0 0 0 0 0 0 0 0 0 0 0 0 0 0 2 0 1 0 0 0 1 2 1 0 0 1 0 0 0 1 1 0 0 0 0 0 0 0 0 0 0 0 0 0 0 0 0 0 0 0 0 0 1 0 0 0 1 0 0 0 0 0 0 0 0 0 0 0 0 0 0 0 0 0 0 0 0 0 0 0 0 0 0 0 0 0 0 0 0 0 0 0 0 0 0 0 0 0 0 0 0 0 0 0 0 0 0 0 0 0 0 0 0 0 0 0 0 1 0 0 0 0 0 0 0 0 0 0 0 0 0 0 0 0 0 0 1 0 0 0 0 0 0 0 0 0 0 0 0 0 0 0 0 0 0 0 0 0 0 0 0 0 0 0 0 0 1 1 0 0 0 0 0 1 1 0 1 0 1 0 1 0 0 1 1 0 0 0 1 0 0 0 0 1 0 1 1 1 0 0 0 1 1 0 1 1 0 1 0 0 1
HiC_1_30117819 1 30117819 0 0 1 0 1 0 0 0 0 0 1 0 0 0 1 0 0 1 1 0 1 0 1 1 0 1 1 1 0 1 1 1 0 0 0 1 1 0 1 0 1 0 0 0 0 0 1 1 0 0 0 0 1 0 1 0 0 0 0 0 0 0 1 0 0 0 1 0 1 1 1 1 1 0 0 1 0 0 1 1 1 1 0 1 1 0 0 1 0 0 1 1 1 0 0 1 1 1 0 1 1 1 1 0 0 0 1 0 1 1 0 0 1 1 0 0 1 0 0 0 1 1 1 1 1 0 0 0 0 0 0 0 0 0 0 0 0 0 0 0 0 0 0 0 0 0 0 0 0 0 0 0 0 1 0 0 0 0 0 0 0 0 1 0 0 0 0 1 0 0 0 0 0 0 0 0 0 0 0 0 0 0 0 0 0 0 0 0 1 0 0 0 0 0 0 0 0 0 0 0 0 0 0 0 0 0 0 0 0 0 0 0 0 0 0 0 0 0 0 0 0 0 0 0 0 0 1 0 0 0 0 0 0 0 0 0 0 0 0 0 0 0 0 0 0 0 0 0 0 0 0 0 0 0 0 0 0 0 0 0 2 0 1 0 0 0 1 2 1 0 0 1 0 0 0 1 1 0 0 0 0 0 0 0 0 0 0 0 0 0 0 0 0 0 0 0 0 0 1 0 0 0 1 0 0 0 2 0 0 0 0 0 0 0 0 0 0 0 0 0 0 0 0 0 0 0 0 0 0 0 0 0 0 0 0 0 0 0 0 0 0 0 0 0 0 0 0 0 0 0 0 0 0 0 0 0 0 0 0 0 0 0 0 1 0 0 0 0 0 0 0 0 0 0 0 0 0 0 0 0 0 0 1 0 0 0 0 0 0 0 0 0 0 0 0 0 0 0 0 0 0 0 0 0 0 0 0 0 0 0 0 0 1 1 0 0 0 0 0 1 1 0 1 0 1 0 1 0 0 1 1 0 0 0 1 0 0 0 0 1 0 1 1 1 0 0 0 1 1 0 1 1 0 1 0 0 1
HiC_1_30469757 1 30469757 1 0 1 0 1 1 1 0 0 0 0 1 1 0 0 0 1 0 0 0 0 0 0 0 1 0 0 0 1 1 1 0 0 1 0 0 1 1 1 1 1 1 1 1 1 1 1 1 0 0 1 1 1 0 0 1 0 0 0 0 1 1 1 1 0 1 1 1 1 0 1 0 1 1 1 1 0 1 1 1 1 1 1 0 0 1 0 0 0 1 0 0 0 2 0 1 0 0 1 1 0 0 0 1 1 1 0 1 1 0 1 1 0 1 0 0 0 1 1 0 0 0 0 1 0 1 0 1 1 0 0 0 1 1 0 1 1 1 1 0 0 0 1 0 0 1 1 1 1 1 1 2 1 0 1 0 1 1 0 1 0 1 1 1 1 1 1 0 0 1 2 1 0 0 1 1 2 1 0 0 2 1 0 1 2 1 1 0 0 1 0 1 0 0 2 1 0 0 0 0 1 0 1 1 0 0 0 1 1 0 0 1 0 2 1 0 1 0 1 1 1 0 0 1 1 1 0 1 0 1 0 0 0 1 2 1 1 1 0 1 1 0 0 0 1 1 0 1 0 1 2 2 1 1 0 0 0 1 1 0 2 0 0 0 0 0 2 2 0 1 0 1 1 1 1 0 0 1 0 2 1 0 1 1 0 0 0 1 0 0 0 0 1 0 1 1 1 1 0 1 2 2 2 1 1 1 2 0 1 2 0 1 0 1 0 1 0 0 1 2 1 1 1 1 1 1 1 1 1 0 0 0 1 1 2 0 0 1 1 1 1 0 1 1 0 1 1 1 2 1 1 1 1 1 1 1 1 1 0 1 0 1 0 0 0 2 0 0 1 1 0 1 1 0 0 0 1 0 0 0 0 2 0 1 1 0 0 0 1 1 1 1 1 1 1 0 1 0 1 0 0 0 0 0 1 1 1 0 1 0 0 1 1 1 1 0 1 1 0 1 1 0 1 1 1 0 0 1 1 1 0 1 0 1 0 1 0 1 1 1 0 0 1 0 0 1 0 0 1 0 0 0 1 0 0 0 0
HiC_1_30550150 1 30550150 1 1 1 0 1 0 1 1 1 0 0 1 1 0 0 0 1 0 0 0 1 1 0 0 1 0 0 0 1 1 1 0 1 1 0 0 1 1 1 1 1 1 1 1 1 1 1 1 1 0 1 1 1 0 0 1 0 0 0 0 1 1 1 1 1 1 1 1 1 0 1 0 1 1 1 1 0 1 1 1 1 1 1 0 0 1 0 0 0 1 1 0 0 2 0 1 1 0 1 1 0 0 0 1 2 1 1 1 1 0 1 1 0 1 0 0 1 1 1 0 0 0 1 1 0 1 0 1 1 0 0 0 1 1 0 1 1 2 1 1 1 0 1 1 1 1 2 1 2 2 1 2 1 0 2 1 1 2 0 2 1 1 1 1 1 1 1 0 0 1 2 1 0 1 2 1 2 1 0 0 2 1 1 1 2 1 1 0 0 1 0 2 1 0 2 1 1 0 0 1 2 1 1 1 1 0 0 1 1 0 0 1 1 1 2 0 1 1 2 2 1 2 2 2 1 2 0 1 1 1 1 0 0 2 2 1 1 1 1 1 1 0 1 0 1 1 0 1 1 1 2 0 1 1 0 0 0 1 1 0 0 0 0 1 1 0 0 0 0 1 2 1 2 2 1 0 1 1 0 2 2 1 1 2 0 1 1 1 0 1 0 0 1 0 1 1 1 1 1 1 1 1 1 1 1 1 0 1 1 2 1 1 1 1 0 1 0 1 1 2 2 1 1 2 1 1 1 1 1 1 0 0 1 1 2 0 1 1 1 1 1 1 1 2 1 1 2 1 2 1 2 2 1 1 1 2 1 1 1 1 1 1 1 1 0 2 0 1 1 1 1 1 1 1 1 0 1 0 1 1 1 2 1 1 1 1 0 1 1 1 2 1 2 1 1 1 1 0 1 0 0 0 0 0 1 2 1 1 1 1 0 1 1 1 1 1 1 1 0 1 1 0 1 1 1 0 0 1 1 1 0 1 0 1 0 1 1 1 1 1 0 0 1 0 0 1 0 0 1 0 0 0 1 0 0 0 0
HiC_1_30550153 1 30550153 1 1 0 2 0 2 1 1 1 2 2 0 1 1 1 2 1 1 1 2 0 0 1 0 1 1 1 1 1 0 0 1 0 1 1 1 0 1 0 1 0 1 1 1 1 1 0 0 1 2 1 1 0 1 0 1 2 2 2 2 1 1 0 1 1 1 0 1 0 1 0 1 0 1 1 0 2 1 0 0 0 0 1 1 1 1 2 0 2 1 0 1 1 0 2 0 0 1 1 0 1 1 1 1 0 0 0 1 0 1 1 1 1 0 2 1 0 1 1 2 1 0 0 0 0 1 1 1 1 1 0 0 0 1 0 0 1 0 1 0 1 0 1 0 0 1 0 0 0 0 0 0 1 0 0 0 0 0 1 0 0 0 0 1 1 1 1 0 0 1 0 0 2 1 0 1 0 0 1 0 0 0 1 0 0 1 1 2 1 0 1 0 1 1 0 0 1 0 1 0 0 0 1 1 0 0 1 0 0 0 1 0 0 0 0 0 0 0 0 0 0 0 0 0 1 0 0 0 0 0 0 0 0 0 0 1 0 0 1 0 0 1 0 1 0 0 1 1 1 0 0 0 0 0 1 1 0 1 1 1 0 2 0 1 0 0 0 0 1 0 0 0 0 0 0 0 0 0 1 0 0 0 0 0 0 0 0 0 0 1 0 1 1 1 1 0 0 1 0 1 0 0 0 0 0 0 0 0 0 0 0 0 0 1 1 0 2 0 0 0 0 0 0 0 0 0 1 1 1 1 0 0 0 0 0 1 0 1 1 1 0 0 0 0 1 0 0 0 0 1 0 0 0 0 1 0 0 1 0 0 0 0 1 0 1 0 1 1 1 0 1 1 1 0 1 1 0 1 1 1 1 0 0 1 0 0 1 1 0 1 0 0 0 0 0 0 0 1 0 1 1 1 1 1 1 0 0 0 0 0 2 1 0 0 1 1 1 0 2 0 0 1 0 1 0 2 1 1 1 0 1 1 2 1 1 1 0 1 1 0 2 0 0 1 2 1 0 1 0 2 0 1 1 1 2 2 1
HiC_1_3089583 1 3089583 1 0 1 1 1 1 1 1 0 1 0 1 1 1 1 1 1 1 1 1 1 0 0 1 1 0 1 1 0 1 0 1 1 1 1 0 0 1 1 1 1 1 1 1 0 1 0 1 1 0 1 0 0 1 1 0 0 0 1 1 0 0 0 1 0 1 1 1 1 1 1 1 0 0 0 0 1 0 1 1 1 0 1 1 0 0 1 1 1 0 1 1 1 0 1 1 1 0 0 1 1 1 1 1 0 1 0 1 0 1 1 0 1 0 1 1 0 1 1 1 1 1 1 0 0 0 1 0 1 1 1 0 0 1 1 1 0 0 1 1 1 0 0 1 1 1 1 0 0 0 0 0 0 1 0 0 1 0 1 0 0 1 0 0 0 0 1 1 0 0 0 0 0 1 0 0 0 1 0 1 0 1 0 1 0 1 0 1 1 0 0 0 0 0 1 0 0 1 1 1 0 1 1 0 1 1 0 0 0 0 0 0 1 0 0 1 1 1 1 0 0 1 0 0 0 0 0 0 0 0 0 1 1 0 1 0 0 0 0 0 0 1 0 0 1 0 1 1 0 0 0 0 1 1 0 0 1 1 1 0 0 1 1 0 0 1 0 0 1 0 0 0 0 0 0 0 0 0 0 0 0 0 1 1 1 0 0 0 1 0 0 0 1 0 0 0 0 1 0 1 0 0 0 0 0 0 0 0 0 0 1 0 0 0 1 1 1 0 0 1 0 1 0 0 0 1 0 1 1 0 1 1 1 1 0 0 0 0 0 0 0 0 1 0 0 1 0 0 0 0 0 0 1 0 1 0 1 1 0 0 0 0 0 1 1 1 1 0 1 0 0 0 0 1 0 0 0 0 1 0 1 0 1 0 0 0 0 0 0 0 0 1 0 1 0 0 0 0 0 0 0 0 1 1 0 0 0 0 0 0 1 0 1 1 1 1 1 0 1 0 0 0 0 1 1 1 1 1 0 0 1 0 0 1 1 0 0 1 0 0 1 0 0 0 0 0 0 0 0 0 1 0 1 1 1 1 1
HiC_1_31460972 1 31460972 0 0 1 0 1 0 0 0 0 0 0 0 0 0 1 0 0 1 1 0 1 0 1 1 0 1 1 1 0 1 1 1 0 0 0 1 1 0 1 0 1 0 0 0 0 0 1 1 0 0 0 0 1 0 1 0 0 0 0 0 0 0 1 0 0 0 1 0 1 1 1 1 1 0 0 1 0 0 1 1 1 1 0 1 1 0 0 1 0 0 1 1 1 0 0 1 1 1 0 1 1 1 1 0 0 0 1 0 1 1 0 0 1 1 0 0 1 0 0 0 1 1 1 1 1 0 0 0 0 1 1 0 1 0 1 1 0 0 0 0 0 0 0 0 0 0 0 1 0 0 1 0 0 1 0 0 0 0 0 0 0 1 1 0 0 0 0 0 0 0 0 1 0 0 0 0 0 1 1 0 0 0 0 0 0 0 0 0 1 0 0 0 0 1 0 1 0 1 1 0 0 0 0 0 0 0 1 0 0 0 1 0 0 0 0 1 0 0 0 0 0 0 0 0 0 0 1 0 0 0 0 1 0 0 0 0 0 0 0 0 0 0 0 1 0 0 0 0 0 1 0 0 0 0 0 0 0 0 0 1 2 0 2 0 0 0 1 2 1 0 0 0 0 0 1 1 1 0 0 0 0 1 0 0 1 1 0 0 0 0 1 1 0 1 0 1 0 0 1 0 0 0 1 0 0 0 0 0 0 0 0 1 0 0 0 0 0 0 0 0 0 0 0 0 0 0 0 0 0 0 0 0 0 1 0 0 0 0 0 0 0 0 0 0 0 0 0 1 0 0 0 0 0 0 0 0 0 0 0 1 0 0 0 1 0 0 0 0 0 1 0 0 0 0 0 0 1 0 0 0 0 0 1 0 0 0 0 0 0 0 0 0 0 0 1 1 0 0 0 1 1 1 1 0 0 0 0 0 0 0 0 0 1 1 0 0 0 0 0 1 1 0 1 0 1 0 1 0 0 1 1 0 0 0 1 0 0 0 0 1 0 1 1 1 0 0 0 1 1 0 1 1 0 1 0 0 1
HiC_1_31461055 1 31461055 1 0 1 0 1 1 1 0 0 0 0 1 1 0 0 0 1 0 0 0 0 0 0 0 1 0 0 0 1 1 1 0 0 1 0 0 1 1 1 1 1 1 1 1 1 1 1 1 0 0 1 1 1 0 0 1 0 0 0 0 1 1 1 1 0 1 1 1 1 0 1 0 1 1 1 1 0 1 1 1 1 1 1 0 0 1 0 0 0 1 0 0 0 2 0 0 0 0 1 1 0 0 0 1 1 1 0 1 1 0 1 1 0 1 0 0 0 1 1 0 0 0 0 1 0 1 0 1 1 0 0 0 1 1 0 1 1 1 1 0 0 0 1 0 0 1 1 1 1 1 1 2 1 1 1 0 1 1 0 1 0 1 1 1 1 1 1 0 0 1 2 1 0 0 1 1 2 1 0 0 2 1 0 1 2 1 1 0 0 1 0 1 0 0 2 1 0 0 0 0 1 0 1 1 0 0 0 1 1 0 0 1 0 1 1 0 1 0 1 1 1 0 0 1 1 1 0 1 0 1 0 0 0 1 2 1 1 1 0 1 1 0 0 0 1 1 0 1 0 0 0 0 1 1 0 0 0 1 1 0 0 0 0 0 0 0 0 0 0 0 0 1 1 1 1 0 0 0 0 2 1 0 1 1 0 0 0 1 0 0 0 0 1 0 1 1 1 1 0 1 1 0 1 1 1 1 0 0 1 2 0 1 0 1 0 1 0 0 1 1 1 1 1 1 1 1 1 1 1 0 0 0 1 1 2 0 0 1 1 1 1 0 0 1 0 1 1 1 2 1 1 1 1 1 1 1 1 1 0 1 0 1 0 0 0 2 0 0 0 1 0 1 1 0 0 0 1 0 0 0 0 2 0 0 1 0 0 0 1 1 1 1 1 1 1 0 1 0 1 0 0 0 0 0 1 1 0 0 1 0 0 1 1 1 1 0 1 0 0 1 1 0 1 1 1 0 0 1 1 1 0 1 0 1 0 1 0 1 1 1 0 0 1 0 0 1 0 0 1 0 0 0 1 0 0 0 0
HiC_1_31991655 1 31991655 1 2 1 2 1 1 1 2 2 2 2 1 1 1 2 2 1 2 2 2 2 1 2 2 1 2 2 2 1 1 1 2 2 1 1 2 1 1 1 1 1 1 1 1 1 1 1 1 2 2 1 1 1 2 2 1 2 2 2 2 1 1 1 1 2 1 1 1 1 2 1 2 1 1 1 1 2 1 1 1 1 1 1 2 2 1 2 1 2 1 2 2 2 0 2 2 2 2 1 1 2 2 2 1 1 1 2 1 1 2 1 1 2 1 2 2 2 1 1 2 2 1 2 1 1 1 1 1 1 2 1 2 1 1 2 1 1 1 1 2 2 1 1 2 2 1 1 1 1 1 1 0 1 1 1 1 1 1 2 1 1 1 1 1 1 1 1 2 1 1 0 1 2 2 1 1 0 1 2 2 0 1 2 0 0 1 1 2 2 1 1 1 2 2 0 1 2 2 2 2 1 2 1 1 2 1 2 1 1 1 2 1 2 0 1 2 1 2 1 1 1 2 2 1 1 1 1 0 1 0 2 2 1 1 0 1 0 1 2 0 0 2 1 2 1 0 2 1 2 1 2 0 1 1 1 2 1 1 1 2 2 2 2 2 2 2 2 2 2 0 2 1 1 1 1 2 2 1 1 0 1 2 1 1 2 2 1 0 1 2 1 2 1 2 1 1 1 1 2 1 2 2 1 0 0 0 2 1 1 0 2 1 1 1 1 1 2 1 1 1 1 1 0 1 0 1 1 1 1 2 1 1 1 1 0 1 2 1 1 1 1 2 1 1 2 1 1 1 0 1 1 1 1 1 1 1 0 1 2 1 1 0 2 2 2 0 2 2 2 1 2 1 1 2 2 2 1 2 2 2 2 0 2 2 0 2 1 2 0 1 1 1 1 1 1 2 0 1 0 2 2 2 2 2 1 1 1 1 0 1 2 1 1 1 1 2 1 1 2 1 1 1 1 1 1 2 2 1 1 1 2 1 2 1 2 1 2 1 1 1 2 1 1 2 2 1 1 2 1 2 2 2 1 2 2 2 2
HiC_1_32542202 1 32542202 0 0 1 0 1 0 0 0 0 0 0 0 0 0 1 0 0 1 1 0 1 0 1 1 0 1 1 1 0 1 1 1 0 0 0 1 1 0 1 0 1 0 0 0 0 0 1 1 0 0 0 0 1 0 1 0 0 0 0 0 0 0 1 0 0 0 1 0 1 1 1 1 1 0 0 1 0 0 1 1 1 1 0 1 1 0 0 1 0 0 1 1 1 0 0 1 1 1 0 1 1 1 1 0 0 0 1 0 1 1 0 0 1 1 0 0 1 0 0 0 1 1 1 1 1 0 0 0 0 0 1 0 0 0 0 0 0 0 0 0 0 0 0 0 0 0 0 0 0 0 0 0 0 1 0 0 0 0 0 0 0 0 1 0 0 0 0 0 0 0 0 0 0 0 0 0 0 0 0 0 0 0 0 0 0 0 0 0 1 0 0 0 0 0 0 0 0 0 0 0 0 0 0 0 0 0 0 0 0 0 0 0 0 0 0 0 0 0 0 0 0 0 0 0 0 0 1 0 0 0 0 0 0 0 0 0 0 0 0 0 0 0 0 0 0 0 0 0 0 0 0 0 0 0 0 0 0 0 0 0 0 0 1 0 0 0 0 0 1 0 0 1 0 0 0 1 1 0 0 0 0 0 0 0 0 0 0 0 0 0 0 0 0 0 0 0 0 0 1 0 0 0 0 0 0 0 0 0 0 0 0 0 0 0 0 0 0 0 0 0 0 0 0 0 0 0 0 0 0 0 0 0 0 0 0 0 0 0 0 0 0 0 0 0 0 0 0 0 0 0 0 0 0 0 0 0 0 0 0 0 0 0 0 1 0 0 0 0 0 0 0 0 0 0 0 0 0 0 0 0 0 0 1 0 0 0 0 0 0 0 0 0 0 0 0 0 0 0 0 0 0 0 0 0 0 0 0 0 0 0 0 0 1 1 0 0 0 0 0 1 1 0 1 0 1 0 1 0 0 1 1 0 0 0 1 0 0 0 0 1 0 1 1 1 0 0 0 1 1 0 1 1 0 1 0 0 1
HiC_1_32580772 1 32580772 1 1 1 0 1 0 1 1 1 0 1 2 1 1 0 0 1 1 1 0 1 2 0 1 1 0 0 0 1 1 1 0 2 1 1 0 1 1 1 1 1 1 1 2 1 1 1 1 1 0 1 1 1 2 1 1 0 0 0 1 1 1 1 1 0 1 1 1 1 1 1 0 1 1 1 1 0 1 1 1 1 1 1 0 0 1 1 1 0 1 1 0 0 2 0 1 1 1 1 1 0 0 0 1 2 2 1 1 1 0 1 1 0 1 0 1 1 1 1 0 1 1 1 1 1 1 1 1 1 1 1 2 2 1 2 2 1 2 1 2 1 2 1 2 2 1 2 2 2 2 2 2 1 1 2 2 2 2 1 2 2 2 1 1 1 1 1 2 2 1 2 2 0 0 2 2 2 2 1 2 2 2 1 2 2 1 1 0 0 2 1 2 2 1 2 2 1 2 1 2 2 2 1 1 2 2 1 2 2 2 1 2 2 2 2 2 2 2 2 2 2 2 2 2 1 2 1 2 2 2 2 2 2 2 2 1 2 2 1 2 2 1 2 1 2 2 1 1 1 2 2 2 2 2 1 1 2 1 1 1 2 0 1 1 1 2 1 2 0 2 2 2 2 2 2 1 1 2 1 2 2 2 2 2 2 2 2 2 2 1 2 1 1 2 1 2 2 1 1 1 2 2 2 2 2 2 2 2 2 2 2 2 2 1 1 2 0 2 2 2 2 2 2 2 2 2 2 1 1 1 2 2 2 2 2 2 2 2 2 0 2 2 2 2 1 2 2 2 2 1 2 2 2 2 1 2 2 1 2 2 2 2 2 1 1 2 1 2 0 2 1 1 1 2 2 1 2 1 1 1 1 2 1 1 2 2 1 2 2 2 2 2 2 2 2 2 2 1 2 1 2 1 1 1 1 2 2 2 2 2 0 1 1 1 1 1 1 2 0 1 1 1 1 1 1 0 0 1 1 1 0 1 0 1 0 1 2 1 1 1 0 1 1 0 0 1 2 0 1 0 1 0 1 0 0 0 0
HiC_1_32580949 1 32580949 1 0 1 0 1 0 1 0 0 0 1 1 1 1 0 0 1 0 0 0 0 1 0 0 1 0 0 0 1 1 1 0 0 1 1 0 1 1 1 1 1 1 1 1 1 1 1 1 0 0 1 1 1 0 0 1 0 0 0 0 1 1 1 1 0 1 1 1 1 1 1 0 1 1 1 1 0 1 1 1 1 1 1 0 0 1 0 1 0 1 0 0 0 2 0 0 0 0 1 1 0 0 0 1 1 1 0 1 1 0 1 1 0 1 0 0 0 1 1 0 0 1 0 1 1 1 1 1 1 0 1 0 1 1 0 1 1 1 1 0 0 1 1 0 0 1 1 1 1 1 1 2 1 1 1 1 1 1 0 1 1 1 1 1 1 1 1 0 1 1 2 1 0 0 1 1 2 1 0 0 2 1 0 2 2 1 1 0 0 1 1 1 0 0 2 1 0 0 0 0 1 0 1 1 0 1 0 1 1 1 0 1 0 2 1 0 1 0 1 1 1 0 0 1 1 1 1 2 1 2 0 0 1 1 2 1 2 1 0 2 2 0 1 0 1 2 0 1 0 1 0 2 1 1 1 0 1 1 1 0 0 0 0 0 0 0 1 0 0 1 0 1 1 1 1 0 0 0 1 2 1 0 1 1 0 0 1 2 1 0 1 0 1 0 1 1 1 1 0 1 0 1 1 2 2 2 0 1 1 2 0 1 1 1 1 1 0 1 1 1 1 1 2 1 2 1 1 1 1 0 1 1 1 1 2 1 0 1 1 0 1 0 1 1 0 1 0 0 2 1 1 1 1 1 1 1 2 1 0 1 1 2 0 0 0 2 0 0 0 1 0 1 1 0 0 0 1 0 0 0 0 2 0 0 2 0 1 0 2 0 1 1 1 1 1 0 2 0 2 0 0 0 0 0 1 1 0 1 2 1 0 1 1 1 1 0 1 1 0 1 1 1 1 1 1 0 0 1 1 1 0 1 0 1 0 1 0 1 1 1 0 1 1 0 0 1 0 0 1 0 0 0 1 0 0 0 0
HiC_1_32583023 1 32583023 1 0 1 0 1 1 1 0 0 0 0 1 1 1 0 0 1 0 0 0 0 1 0 0 1 0 0 0 1 1 1 0 0 1 1 0 1 1 1 1 1 1 1 1 1 1 1 1 0 0 1 1 1 0 0 1 0 0 0 0 1 1 1 1 0 1 1 1 1 0 1 0 1 1 1 1 0 1 1 1 1 1 1 0 0 1 0 1 0 1 0 0 0 2 0 0 0 0 1 1 0 0 0 1 1 1 0 1 1 0 1 1 0 1 0 0 0 1 1 0 0 1 0 1 1 1 1 1 1 0 1 0 1 1 0 1 1 1 1 0 0 1 1 0 0 1 1 1 1 1 1 2 1 1 1 1 1 1 0 1 1 1 1 1 1 1 1 0 1 1 2 1 0 0 1 1 2 1 0 0 2 1 0 2 2 1 1 0 0 1 1 1 0 0 2 1 0 0 0 0 1 0 1 1 0 1 0 1 1 1 0 1 0 2 1 0 1 0 1 1 1 0 0 1 1 1 1 2 1 2 0 0 1 1 2 1 2 1 0 2 2 0 1 0 1 2 0 1 0 1 0 2 1 1 1 0 1 1 1 0 0 0 0 0 0 0 0 0 0 1 0 1 1 1 1 0 0 0 1 2 1 0 1 1 0 0 1 2 1 0 1 0 1 0 1 1 1 1 0 1 0 0 1 2 2 2 0 1 1 2 0 1 1 1 1 1 0 1 1 1 1 1 2 1 2 1 1 1 1 0 1 1 1 1 2 1 0 1 1 1 1 0 1 1 0 1 1 1 2 1 1 1 1 1 1 1 2 1 0 1 1 2 0 0 0 2 0 0 0 1 0 1 1 0 0 0 1 0 0 0 0 2 0 0 2 0 1 0 2 1 1 1 1 1 1 0 2 1 2 0 0 0 0 0 1 1 1 1 2 1 0 1 1 1 1 0 1 1 0 1 1 1 1 1 1 0 0 1 1 1 0 1 0 1 0 1 0 1 1 1 0 1 1 0 0 1 1 0 1 0 0 0 1 0 0 0 0
HiC_1_32651177 1 32651177 1 2 1 2 1 2 1 2 2 2 2 1 1 1 2 2 1 2 2 2 2 1 2 2 1 2 2 2 1 1 1 2 2 1 1 2 1 1 1 1 1 1 1 1 1 1 1 1 1 2 1 1 1 2 2 1 2 2 2 2 1 1 1 1 2 1 1 1 1 2 1 2 1 1 1 1 2 1 1 1 1 1 1 2 2 1 2 1 2 1 2 2 2 0 2 2 2 2 1 1 2 2 2 1 1 1 1 1 1 2 1 1 2 1 2 2 2 1 1 2 2 1 2 1 1 1 1 1 1 2 1 2 1 1 2 1 1 1 1 2 2 1 1 2 2 1 1 1 1 1 1 0 1 2 1 1 1 1 2 1 1 1 1 1 1 1 1 1 1 1 0 1 2 1 1 1 0 1 2 2 0 1 2 0 0 1 1 2 2 1 1 1 2 2 0 1 2 2 2 2 1 2 1 1 2 1 2 1 1 1 2 1 2 1 1 2 1 2 1 1 1 2 2 1 1 1 1 0 1 0 2 2 1 1 0 1 0 1 2 0 0 2 1 2 1 0 2 1 2 1 2 2 1 1 1 2 1 1 1 2 2 2 2 2 2 2 2 2 2 1 2 1 1 1 1 2 2 2 1 0 1 2 1 1 2 2 1 0 1 2 1 2 1 2 1 1 1 1 2 1 2 2 1 0 0 0 2 1 1 0 2 1 1 1 1 1 2 1 1 1 1 1 0 1 0 1 1 1 1 2 1 1 1 1 0 1 2 1 1 1 1 2 1 1 2 1 1 1 0 1 1 1 1 1 1 1 0 1 2 1 1 0 2 2 2 0 2 2 2 1 2 1 1 2 2 2 1 2 2 2 2 0 2 2 0 2 1 2 0 1 1 1 1 1 1 2 0 1 0 2 2 2 2 2 1 1 2 1 0 1 2 1 1 1 1 2 1 2 2 1 1 1 1 1 1 2 2 1 1 1 2 1 2 1 2 1 2 1 1 1 2 1 1 2 2 1 1 2 1 2 2 2 1 2 2 2 1
HiC_1_32651193 1 32651193 1 1 1 2 1 2 1 1 1 2 2 0 1 1 2 2 1 1 1 2 1 0 2 1 1 2 2 2 1 1 1 2 0 1 1 2 1 1 1 1 1 1 1 0 1 1 1 1 1 2 1 1 1 0 1 1 2 2 2 1 1 1 1 1 1 1 1 1 1 2 1 2 1 1 1 1 2 1 1 1 1 1 1 2 2 1 1 1 2 1 1 2 2 0 2 1 1 1 1 1 2 2 2 1 0 0 1 1 1 2 1 1 2 1 2 1 1 1 1 2 1 1 1 1 1 1 1 1 1 2 1 0 1 1 1 1 1 0 1 0 1 0 1 0 0 1 0 1 0 0 1 0 1 2 0 0 0 0 1 0 0 1 1 1 1 1 1 0 0 1 0 1 2 1 0 0 0 1 2 0 0 0 1 0 0 1 1 2 2 0 1 0 0 2 0 1 1 1 2 0 0 0 1 1 0 0 2 0 0 0 2 0 0 1 0 1 0 0 0 0 0 0 0 0 1 0 1 0 0 0 0 1 0 0 0 1 0 0 1 0 0 1 0 2 0 0 1 1 1 1 0 2 0 0 1 1 0 1 1 2 0 2 2 1 1 0 0 0 2 0 0 1 0 0 1 1 1 1 1 0 0 1 0 0 1 1 0 0 0 1 1 2 1 1 1 1 0 1 1 1 0 0 0 0 0 0 0 0 0 0 0 1 0 1 1 0 2 0 0 0 0 0 0 0 0 0 0 1 1 1 0 0 0 1 0 0 0 0 0 1 0 0 0 0 1 0 0 1 0 1 0 0 0 0 1 0 0 1 0 1 0 0 0 0 1 0 1 0 1 1 1 1 1 0 0 1 1 1 1 1 1 0 1 1 0 0 1 0 0 0 0 0 0 0 1 1 0 1 0 2 1 2 2 1 1 0 1 0 0 0 2 1 1 1 1 1 1 1 2 1 1 1 1 1 1 2 2 1 1 1 2 1 2 1 2 1 0 1 1 1 2 1 1 2 2 1 0 2 1 2 1 2 1 2 2 2 1
HiC_1_32651295 1 32651295 1 2 1 2 1 2 1 2 2 2 2 1 1 1 2 2 1 2 2 2 2 1 2 2 1 2 2 2 1 1 1 2 2 1 1 2 1 1 1 1 1 1 1 1 1 1 1 1 2 2 1 1 1 2 2 1 2 2 2 2 1 1 1 1 2 1 1 1 1 2 1 2 1 1 1 1 2 1 1 1 1 1 1 2 2 1 2 1 2 1 2 2 2 0 2 2 2 2 1 1 2 2 2 1 1 1 1 1 1 2 1 1 2 1 2 2 2 1 1 2 2 1 2 1 1 1 1 1 1 2 1 2 1 1 2 1 1 1 1 2 2 1 1 2 2 1 1 1 1 1 1 0 1 2 1 1 1 1 2 1 1 1 1 1 1 1 1 2 1 1 0 1 2 1 1 1 0 1 2 2 0 1 2 0 0 1 1 2 2 1 1 1 2 2 0 1 2 2 2 2 1 2 1 1 2 1 2 1 1 1 2 1 2 1 1 2 1 2 1 1 1 2 2 1 1 1 1 0 1 0 2 2 1 1 0 1 0 1 2 0 0 2 1 2 1 0 2 1 2 1 2 2 1 1 1 2 1 1 1 2 2 2 2 2 2 2 2 2 2 1 2 1 1 1 1 2 2 2 1 0 1 2 1 1 2 2 1 0 1 2 1 2 1 2 1 1 1 1 2 1 2 2 1 0 0 0 2 1 1 0 2 1 1 1 1 1 2 1 1 1 1 1 0 1 0 1 1 1 1 2 1 1 1 1 0 1 2 1 1 1 1 2 1 1 2 1 1 1 0 1 1 1 1 1 1 1 0 1 2 1 1 0 2 2 2 0 2 2 2 1 2 1 1 2 2 2 1 2 2 2 2 0 2 2 0 2 1 2 0 2 1 1 1 1 1 2 0 1 0 2 2 2 2 2 1 1 2 1 0 1 2 1 1 1 1 2 1 2 2 1 1 1 1 1 1 2 2 1 1 1 2 1 2 1 2 1 2 1 1 1 2 1 1 2 2 1 1 2 1 2 2 2 1 2 2 2 1
HiC_1_32951320 1 32951320 1 0 1 0 1 1 1 0 0 0 0 1 1 0 0 0 1 0 0 0 0 0 0 0 1 0 0 0 1 1 1 0 0 1 0 0 1 1 1 1 1 1 1 1 1 1 1 1 1 0 1 1 1 0 0 1 0 0 0 0 1 1 1 1 0 1 1 1 1 0 1 0 1 1 1 1 0 1 1 1 1 1 1 0 0 1 0 0 0 1 0 0 0 2 0 0 0 0 1 1 0 0 0 1 1 1 0 1 1 0 1 1 0 1 0 0 0 1 1 0 0 0 0 1 0 1 0 1 1 0 1 0 1 1 0 1 1 1 1 0 0 0 1 0 0 1 1 1 1 1 1 2 1 1 1 0 1 1 0 1 0 1 1 1 1 1 1 0 0 1 2 1 0 0 1 1 2 1 0 0 2 1 0 1 2 1 1 0 0 1 0 1 0 0 2 1 0 0 0 0 1 0 1 1 0 0 0 1 1 0 0 1 0 1 1 0 1 0 1 1 1 0 0 1 1 1 0 1 0 1 0 0 0 1 2 1 1 1 0 1 1 0 0 0 1 1 0 1 0 0 0 0 1 1 0 0 0 1 1 0 0 0 0 0 0 0 0 0 0 1 0 1 1 1 1 0 0 0 0 2 1 0 1 1 0 0 0 1 0 0 0 0 1 0 1 1 1 1 0 1 0 0 1 1 1 1 0 0 1 2 0 1 0 1 0 1 0 0 1 1 1 1 1 1 1 1 1 1 1 0 0 0 1 1 2 0 0 1 1 1 1 0 0 1 0 1 1 1 2 1 1 1 1 1 1 1 1 1 0 1 0 1 0 0 0 2 0 0 0 1 0 1 1 0 0 0 1 0 0 0 0 2 0 0 1 0 0 0 1 1 1 1 1 1 1 0 1 0 1 0 0 0 0 0 1 1 0 0 1 0 0 1 1 1 1 0 1 0 0 1 1 0 1 1 1 0 0 1 1 1 0 1 0 1 0 1 0 1 1 1 0 0 1 0 0 1 0 0 1 0 0 0 1 0 0 0 0
HiC_1_33052201 1 33052201 1 1 1 2 1 1 1 1 1 2 2 1 1 1 2 2 1 2 2 2 1 0 2 2 1 2 2 2 1 1 1 2 1 1 1 2 1 1 1 1 1 1 1 1 1 1 1 1 1 2 1 1 1 2 2 1 2 2 2 2 1 1 1 1 1 1 1 1 1 2 1 2 1 1 2 1 2 1 1 1 1 1 1 2 2 1 2 1 2 1 1 2 2 0 2 1 1 2 1 1 2 2 2 1 0 1 1 1 1 2 1 1 2 1 2 2 1 1 1 2 2 1 1 1 1 1 1 1 1 2 1 2 1 1 2 1 1 0 1 1 1 1 1 1 1 1 0 1 0 0 1 0 1 2 0 0 1 0 2 0 0 1 1 1 1 1 1 2 1 1 0 1 2 2 0 1 0 1 2 2 0 1 1 0 0 1 1 2 2 1 1 0 2 2 0 1 1 2 2 1 0 1 1 1 1 1 2 1 1 1 2 1 1 0 0 2 1 1 0 0 1 0 0 0 1 0 1 0 0 0 1 2 1 0 0 1 0 1 1 0 0 2 0 2 1 0 2 1 1 1 0 0 1 1 1 2 1 1 1 2 0 2 2 1 1 2 0 0 2 0 0 1 0 0 1 2 1 0 1 0 0 1 1 0 2 1 0 0 1 1 1 2 1 2 1 1 1 1 1 1 2 1 0 0 0 0 0 0 1 0 1 1 0 1 1 1 2 0 1 0 0 1 0 0 0 1 1 1 1 1 1 1 1 1 0 1 1 1 1 1 1 1 0 0 1 1 0 1 0 1 0 0 1 1 1 0 0 1 1 1 0 0 1 1 2 0 2 1 1 1 1 1 1 1 1 2 1 2 1 1 1 0 1 1 0 1 1 1 0 1 0 1 0 1 1 1 0 1 1 2 2 2 2 2 1 0 0 0 0 0 2 1 1 1 1 1 1 0 2 1 1 1 1 1 1 2 2 1 1 1 2 1 2 1 2 1 1 1 1 1 2 1 1 2 2 1 2 2 1 2 2 2 1 2 2 2 2
HiC_1_3310361 1 3310361 1 1 1 0 0 1 0 1 1 1 0 0 1 1 1 0 1 0 0 1 1 1 1 0 1 1 0 1 1 0 1 0 0 1 1 1 1 0 1 1 1 1 1 1 0 1 1 1 0 1 1 1 1 0 0 1 1 1 1 1 1 1 1 1 1 1 0 1 1 1 1 1 1 1 1 1 1 0 1 1 1 1 1 1 1 1 0 1 0 1 1 1 1 1 1 1 1 0 1 0 1 0 1 0 1 0 1 1 1 0 1 1 1 1 0 0 1 0 0 0 1 1 0 1 0 1 0 1 1 0 1 1 1 1 1 1 0 1 1 1 0 0 0 0 1 1 1 1 1 0 1 0 1 1 0 0 1 1 1 1 1 1 1 0 1 0 1 0 1 1 1 1 1 0 0 1 1 1 1 0 1 0 1 1 0 0 0 0 1 1 1 1 1 1 1 1 1 1 0 1 1 1 1 1 0 0 0 1 1 1 1 1 1 1 1 1 1 1 0 1 0 0 1 1 1 1 1 1 1 1 1 1 0 1 0 1 0 1 0 1 0 1 1 1 0 1 0 0 1 1 0 1 0 1 1 1 0 0 0 1 1 0 0 1 0 0 1 1 1 0 1 0 1 1 1 0 1 0 1 1 1 1 0 1 1 1 1 1 1 1 0 1 1 1 1 1 1 1 1 1 1 1 1 0 1 1 1 1 1 1 0 0 1 0 1 0 1 1 1 1 1 1 1 1 1 0 1 1 0 1 1 1 0 1 1 0 1 1 1 1 1 0 1 1 1 0 1 1 0 0 1 1 1 1 0 1 1 1 1 1 1 0 1 0 1 0 1 0 0 0 1 1 1 0 1 1 1 0 1 1 1 1 1 1 1 1 1 0 1 1 1 1 0 1 1 1 1 1 1 1 1 0 1 1 1 1 1 1 0 0 0 1 0 0 0 0 0 0 0 1 1 0 1 1 0 1 0 0 1 1 0 1 1 0 0 1 0 1 1 1 0 1 1 1 1 1 1 1 1 1 0 1 0 1 1 0 1
HiC_1_3310376 1 3310376 1 1 1 0 0 1 0 1 1 1 0 0 0 1 1 0 1 0 0 1 1 1 1 0 1 1 0 1 1 0 1 0 0 0 1 1 1 1 1 1 1 0 1 1 0 1 1 1 0 1 1 1 1 0 0 1 1 1 1 1 1 1 1 1 1 1 0 1 1 1 1 1 1 1 1 1 0 0 1 1 0 1 1 1 1 1 0 1 0 1 1 1 1 1 1 1 1 0 1 0 1 0 1 0 1 0 1 1 1 0 1 1 1 1 0 0 1 0 0 0 0 1 0 1 0 1 0 1 1 0 1 1 1 1 1 1 0 1 1 1 0 0 0 0 1 1 1 0 1 0 1 0 1 1 0 0 1 1 1 1 1 1 1 0 1 0 1 0 1 0 1 1 1 0 0 1 1 1 1 0 1 0 1 1 0 0 0 0 1 1 1 1 1 1 1 1 1 1 0 1 1 1 1 1 0 0 0 1 1 1 0 1 1 1 1 1 1 1 0 1 1 0 1 1 1 1 1 1 1 1 1 1 0 1 0 1 0 1 0 1 0 1 1 1 0 1 0 0 1 1 0 1 0 1 1 1 0 0 0 1 1 0 0 1 0 0 1 1 1 0 1 0 1 1 1 0 1 0 1 1 1 1 0 1 1 1 1 1 1 1 0 1 1 1 1 1 1 1 1 1 1 1 1 0 1 1 1 1 1 1 1 0 1 0 1 0 0 1 1 1 1 1 1 1 1 0 1 1 0 1 1 1 0 1 1 0 1 1 1 1 1 0 1 1 1 0 1 1 0 0 1 1 1 1 0 1 1 1 1 1 1 0 1 0 1 0 1 0 0 0 1 1 1 0 1 1 1 0 1 1 1 1 1 1 1 1 0 0 1 1 1 1 0 1 1 1 1 1 1 1 1 0 1 1 1 1 1 1 0 0 0 1 0 0 0 0 0 0 0 1 1 0 1 1 0 1 0 0 1 1 0 1 1 0 0 1 0 1 1 1 0 1 1 1 1 1 1 1 1 1 0 1 0 1 1 0 1
HiC_1_33188938 1 33188938 1 1 1 0 1 1 1 1 1 0 0 1 1 1 0 0 1 0 0 0 1 2 0 0 1 0 0 0 1 1 1 0 1 1 1 0 1 1 1 1 1 1 1 1 1 1 1 1 1 0 1 1 1 0 0 1 0 0 0 0 1 1 1 1 1 1 1 1 1 0 1 0 1 1 1 1 0 1 1 1 1 1 1 0 0 1 0 1 0 1 1 0 0 2 0 1 1 0 1 1 0 0 0 1 2 1 1 1 1 0 1 1 0 1 0 0 1 1 1 0 0 1 1 1 1 1 1 1 1 0 1 0 1 1 0 1 1 2 1 1 1 1 1 1 1 1 2 1 2 2 1 2 1 1 2 2 1 2 0 2 2 1 1 1 1 1 1 0 1 1 2 1 0 0 2 1 2 1 0 0 2 1 1 2 2 1 1 0 0 1 1 2 1 0 2 1 1 0 0 1 2 1 1 1 1 1 0 1 1 1 0 1 1 2 2 0 1 1 2 2 1 2 2 2 1 2 1 2 2 2 1 0 1 2 2 1 2 1 1 2 2 0 2 0 1 2 0 1 1 1 2 2 1 1 1 0 1 1 1 0 2 0 0 1 1 0 2 2 0 2 2 1 2 2 1 0 1 2 1 2 2 1 1 2 0 1 2 2 1 1 1 0 1 0 1 1 1 1 1 1 1 1 2 2 2 2 2 2 1 2 1 1 2 1 1 1 0 2 1 2 2 1 2 2 2 1 1 1 1 1 1 1 1 1 2 1 1 1 1 1 1 1 2 2 1 1 2 1 2 1 2 2 1 1 1 2 2 1 1 1 2 2 1 1 0 2 0 1 1 1 1 1 1 1 1 0 1 0 1 1 1 2 1 1 2 1 1 1 2 1 2 1 2 1 1 1 2 1 2 0 0 0 0 0 1 2 2 2 2 2 0 1 1 1 1 1 1 2 0 1 1 1 1 1 1 0 0 1 1 1 0 1 0 1 0 1 1 1 1 1 0 1 1 0 0 1 1 0 1 0 0 0 1 0 0 0 0
HiC_1_33190509 1 33190509 2 2 1 2 1 2 2 2 2 2 2 2 2 2 1 2 2 1 1 2 1 2 1 1 2 1 1 1 2 1 1 1 2 2 2 1 1 2 1 2 1 2 2 2 2 2 1 1 2 2 2 2 1 2 1 2 2 2 2 2 2 2 1 2 2 2 1 2 1 1 1 1 1 2 2 1 2 2 1 1 1 1 2 1 1 2 2 1 2 2 1 1 1 2 2 1 1 1 2 1 1 1 1 2 2 2 1 2 1 1 2 2 1 1 2 2 1 2 2 2 1 1 1 1 1 2 2 2 2 2 1 2 2 2 2 2 2 2 2 2 2 2 2 2 2 2 2 2 2 2 2 2 2 1 2 2 2 2 2 2 2 2 1 2 2 2 2 2 2 2 2 2 2 2 2 2 2 2 2 2 2 2 2 2 2 2 2 2 1 2 2 2 2 2 2 2 2 2 2 2 2 2 2 2 2 2 2 2 2 2 2 2 2 2 2 2 2 2 2 2 2 2 2 2 2 2 1 2 2 2 2 2 2 2 2 2 2 2 2 2 2 2 2 2 2 2 2 2 2 2 2 2 2 2 2 2 2 2 2 2 2 2 1 2 1 2 2 2 1 2 2 2 2 2 2 1 1 2 2 2 2 2 2 2 2 2 2 2 2 2 2 2 2 2 2 2 2 2 1 2 2 2 2 2 2 2 2 2 2 2 2 2 2 2 2 2 2 2 2 2 2 2 2 2 2 2 2 2 2 2 2 2 2 2 2 2 2 2 2 2 2 2 2 2 2 2 2 2 2 2 2 2 2 2 2 2 2 2 2 2 2 2 2 1 2 2 2 2 2 2 2 2 2 2 2 2 2 2 2 2 2 2 1 2 2 2 2 2 2 2 2 2 2 2 2 2 2 2 2 2 2 2 2 2 2 2 2 2 2 2 2 2 1 1 2 2 2 2 2 1 1 2 1 2 1 2 1 2 2 1 1 2 2 2 1 2 2 2 2 1 2 1 1 1 2 2 2 1 1 2 1 1 2 1 2 2 1
HiC_1_33190619 1 33190619 1 1 1 0 1 0 1 1 1 0 0 1 1 1 0 0 1 0 0 0 1 2 0 0 1 0 0 0 1 1 1 0 1 1 1 0 1 1 1 1 1 1 1 1 1 1 1 1 1 0 1 1 1 0 0 1 0 0 0 0 1 1 1 1 1 1 1 1 1 0 1 0 1 1 1 1 0 1 1 1 1 1 1 0 0 1 0 1 0 1 1 0 0 2 0 1 1 0 1 1 0 0 0 1 2 1 1 1 1 0 1 1 0 1 0 0 1 1 1 0 0 1 1 1 1 1 1 1 1 0 1 0 1 1 0 1 1 2 1 1 1 1 1 1 1 1 2 1 2 2 1 2 1 1 2 2 1 2 0 2 2 1 1 1 1 1 1 0 1 1 2 1 0 0 2 1 2 1 0 0 2 1 1 2 1 1 1 0 0 1 1 2 1 0 2 1 1 0 0 1 2 1 1 1 1 1 0 1 1 1 0 1 1 2 2 0 1 1 2 2 1 2 2 2 1 2 1 2 2 2 1 0 1 2 2 1 2 1 1 2 2 0 2 0 1 2 0 1 1 1 2 2 1 1 1 0 1 1 1 0 2 0 0 1 1 0 2 2 0 2 2 1 2 2 1 0 1 2 1 2 2 1 1 2 0 1 2 2 1 1 1 0 1 0 1 1 1 1 1 1 2 2 2 2 2 2 2 2 1 2 1 1 2 1 1 1 0 2 1 2 2 1 2 2 2 1 1 1 1 1 1 1 1 1 2 1 1 1 1 1 1 1 2 2 1 1 2 1 2 1 2 2 1 1 1 2 2 1 1 1 2 2 1 1 0 2 0 1 1 1 1 1 1 1 1 0 1 0 1 1 1 2 1 1 2 1 1 1 2 1 2 1 2 1 1 1 2 1 1 0 0 0 0 0 1 2 2 2 2 2 0 1 1 1 1 1 1 2 0 1 1 1 1 1 1 0 0 1 1 1 0 1 0 1 0 1 1 1 1 1 0 1 1 0 0 1 1 0 1 0 0 0 1 0 0 0 0
HiC_1_3319720 1 3319720 1 0 1 1 1 0 1 1 0 0 0 1 1 1 1 1 1 1 1 1 1 0 0 1 1 0 2 1 0 1 0 1 1 1 1 0 0 1 1 1 1 1 1 1 0 1 0 1 1 0 1 0 0 1 1 0 0 0 1 1 0 0 0 1 0 1 1 1 1 0 1 1 0 0 0 0 1 0 1 1 1 1 1 1 0 0 1 1 1 0 1 1 1 0 1 1 1 0 0 1 1 1 0 1 0 1 0 0 0 1 0 0 1 0 1 1 1 1 1 1 1 1 1 0 0 0 1 1 1 1 0 0 0 1 1 0 1 0 1 1 1 0 1 1 1 1 0 0 0 1 0 0 0 1 1 1 1 1 1 0 0 0 0 1 1 1 1 0 0 1 0 0 0 1 0 1 0 1 0 1 0 1 1 1 0 1 1 1 0 0 0 0 0 0 1 0 1 1 1 1 0 1 1 0 1 2 1 0 0 0 1 0 1 0 0 1 1 1 1 0 1 1 0 0 0 1 0 0 0 0 0 1 1 0 1 1 1 0 0 0 0 1 0 0 1 1 1 1 0 1 0 0 1 1 0 0 1 1 1 1 1 1 1 0 1 1 2 1 1 1 1 1 1 1 0 1 1 1 0 0 0 0 1 1 1 0 0 0 1 0 1 0 1 1 0 0 0 1 0 1 1 2 1 0 1 0 2 0 1 0 1 0 1 0 1 1 1 0 1 1 1 1 1 0 0 1 0 1 1 0 1 1 1 1 0 1 0 1 1 0 0 1 1 0 0 1 1 0 1 1 0 0 1 0 1 1 1 1 0 0 1 1 1 1 1 1 1 1 1 1 0 0 0 1 1 0 0 1 1 0 1 0 1 0 0 0 1 1 0 1 0 1 1 1 1 0 0 1 0 0 0 1 1 1 0 1 1 0 1 1 1 0 1 1 1 1 1 1 1 0 0 1 0 1 1 1 1 1 0 0 1 0 0 1 1 0 1 1 0 0 1 0 0 0 0 0 1 0 0 0 1 0 1 1 1 1 1
HiC_1_33277051 1 33277051 1 1 1 0 1 1 1 1 1 0 0 1 1 1 0 0 1 0 0 0 1 2 0 0 1 0 0 0 1 1 1 0 1 1 1 0 1 1 1 1 1 1 1 1 1 1 1 1 1 0 1 1 1 0 0 1 0 0 0 0 1 1 1 1 1 1 1 1 1 0 1 0 1 1 1 1 0 1 1 1 1 1 1 0 0 1 0 1 0 1 1 0 0 2 0 1 1 0 1 1 0 0 0 1 2 1 1 1 1 0 1 1 0 1 0 0 1 1 1 0 0 1 1 1 1 1 1 1 1 0 1 0 1 1 0 1 1 2 1 1 1 1 1 1 1 1 2 1 2 2 1 2 1 1 2 2 1 2 0 2 2 1 1 1 1 1 1 0 1 1 2 1 0 0 2 1 2 1 0 0 2 1 1 2 2 1 1 0 0 1 1 2 1 0 2 1 1 0 0 1 2 1 1 1 1 1 0 1 1 1 0 1 1 2 2 0 1 1 2 2 1 2 2 2 1 2 1 2 2 2 1 0 1 2 2 1 2 1 1 2 2 0 2 0 1 2 0 1 1 1 2 2 1 1 1 0 1 1 1 0 1 0 0 1 1 0 2 2 0 2 2 2 2 2 1 0 1 2 1 2 2 1 1 2 0 1 2 2 1 1 1 0 1 0 1 1 1 1 1 1 1 1 2 2 2 2 1 2 1 2 1 1 2 1 1 1 0 2 1 2 2 1 2 2 2 1 1 1 1 1 1 1 1 1 2 1 1 1 1 1 1 1 2 2 1 1 2 1 2 1 2 2 1 1 1 2 2 1 1 1 2 2 1 1 0 2 0 1 1 1 1 1 1 1 1 0 1 0 1 1 1 2 1 1 2 1 1 1 2 1 2 1 2 1 1 1 2 1 2 0 0 0 0 0 1 2 2 2 2 2 0 1 1 1 1 1 1 2 0 1 1 1 1 1 1 0 0 1 1 1 0 1 0 1 0 1 1 1 1 1 0 1 1 0 0 1 1 0 1 0 0 0 1 0 0 0 0
HiC_1_33580381 1 33580381 1 0 1 0 1 1 1 0 0 0 0 1 1 0 0 0 1 0 0 0 0 0 0 0 1 0 0 0 1 1 1 0 0 1 0 0 1 1 1 1 1 1 1 1 1 1 1 1 0 0 1 1 1 0 0 1 0 0 0 0 1 1 1 1 0 1 1 1 1 0 1 0 1 1 1 1 0 1 1 1 1 1 1 0 0 1 0 0 0 1 0 0 0 2 0 0 0 0 1 1 0 0 0 1 1 1 0 1 1 0 1 1 0 1 0 0 0 1 1 0 0 0 0 1 0 1 0 1 1 0 0 0 1 1 0 1 1 1 1 0 0 0 1 0 0 1 1 1 1 1 1 2 1 0 1 0 1 1 0 1 0 1 1 1 1 1 1 0 0 1 2 1 0 0 1 1 2 1 0 0 2 1 0 1 2 1 1 0 0 1 0 1 0 0 2 1 0 0 0 0 1 0 1 1 0 0 0 1 1 0 0 1 0 1 1 0 1 0 1 1 1 0 0 1 1 1 0 1 0 1 0 0 0 1 2 1 1 1 0 1 1 0 0 0 1 1 0 1 0 0 0 0 1 1 0 0 0 1 1 0 0 0 0 0 0 0 0 0 0 1 0 1 1 1 1 0 0 0 0 2 1 0 1 1 0 0 0 1 0 0 0 0 1 0 1 1 1 1 0 1 0 0 1 1 1 1 0 0 1 2 0 1 0 1 0 1 0 0 1 1 1 1 1 1 1 1 1 1 1 0 0 0 1 1 2 0 0 1 1 1 1 0 0 1 0 1 1 1 2 1 1 1 1 1 1 1 1 1 0 1 0 1 0 0 0 2 0 0 0 1 0 1 1 0 0 0 1 0 0 0 0 2 0 0 1 0 0 0 1 1 1 1 1 1 1 0 1 0 1 0 0 0 0 0 1 1 0 0 1 0 0 1 1 1 1 0 1 0 0 1 1 0 1 1 1 0 0 1 1 1 0 1 0 1 0 1 0 1 1 1 0 0 1 0 0 1 0 0 1 0 0 0 1 0 0 0 0
HiC_1_33582469 1 33582469 1 1 0 2 0 1 1 1 1 2 2 0 1 1 1 2 1 0 0 2 0 0 1 0 1 1 1 1 1 0 0 1 0 1 1 1 0 1 0 1 0 1 1 0 1 1 0 0 1 2 1 1 0 0 0 1 2 2 2 1 1 1 0 1 1 1 0 1 0 1 0 1 0 1 1 0 2 1 0 0 0 0 1 1 1 1 1 0 2 1 0 1 1 0 2 0 0 0 1 0 1 1 1 1 0 0 0 1 0 1 1 1 1 0 2 1 0 1 1 2 0 0 0 0 0 1 1 1 1 1 1 0 0 1 0 0 1 0 1 0 1 0 1 0 0 1 0 0 0 0 0 0 1 0 0 0 0 0 1 0 0 0 0 1 1 1 1 0 0 1 0 0 2 2 0 0 0 0 1 0 0 0 1 0 0 1 1 2 1 0 1 0 0 1 0 0 1 0 1 0 0 0 1 1 0 0 1 0 0 0 1 0 0 1 0 0 0 0 0 0 0 0 0 0 1 0 0 0 0 0 0 0 0 0 0 1 0 0 1 0 0 1 0 1 0 0 1 1 1 0 0 2 0 0 1 1 0 1 1 1 2 2 0 1 0 0 2 2 1 0 0 1 0 0 0 0 0 0 1 0 0 0 0 0 0 0 0 0 0 1 0 1 1 0 1 0 0 1 0 1 2 2 1 0 0 0 2 0 0 0 0 0 0 1 1 0 2 0 0 0 0 0 0 0 0 0 0 1 1 1 0 0 0 0 0 0 0 0 0 1 0 0 0 0 1 0 0 0 0 1 0 0 0 0 1 0 0 1 0 0 0 0 0 0 1 0 1 0 1 0 1 1 1 0 0 1 0 1 1 1 1 0 0 1 0 0 1 0 0 0 0 0 0 0 0 0 0 1 1 1 0 1 1 1 1 0 1 0 0 0 2 1 0 0 1 1 1 1 2 0 0 1 0 1 0 2 1 1 1 0 1 1 2 1 1 1 0 1 1 0 2 0 0 1 2 1 0 1 0 2 0 1 1 1 2 2 1
HiC_1_33582500 1 33582500 1 1 0 2 0 1 1 1 1 2 2 0 1 1 1 2 1 0 0 2 0 0 1 0 1 1 1 1 1 0 0 1 0 1 1 1 0 1 0 1 0 1 1 0 1 1 0 0 1 2 1 1 0 0 0 1 2 2 2 1 1 1 0 1 1 1 0 1 0 1 0 1 0 1 1 0 2 1 0 0 0 0 1 1 1 1 1 0 2 1 0 1 1 0 2 0 0 0 1 0 1 1 1 1 0 0 0 1 0 1 1 1 1 0 2 1 0 1 1 2 0 0 0 0 0 1 1 1 1 1 1 0 0 1 0 0 1 0 1 0 1 0 1 0 0 1 0 0 0 0 0 0 1 0 0 0 0 0 1 0 0 0 0 1 1 1 1 0 0 1 0 0 2 2 0 0 0 0 1 0 0 0 1 0 0 1 1 2 1 0 1 0 0 1 0 0 1 0 1 0 0 0 1 1 0 0 1 0 0 0 1 0 0 0 0 0 0 0 0 0 0 0 0 0 1 0 0 0 0 0 0 0 0 0 0 1 0 0 1 0 0 1 0 1 0 0 1 1 1 0 0 0 0 0 1 1 0 1 1 1 0 2 0 1 0 0 0 0 1 0 0 0 0 0 0 0 0 0 1 0 0 0 0 0 0 0 0 0 0 1 0 1 1 0 1 0 0 1 0 1 0 0 0 0 0 0 0 0 0 0 0 0 0 1 1 0 2 0 0 0 0 0 0 0 0 0 0 1 1 1 0 0 0 0 0 0 0 0 0 1 0 0 0 0 1 0 0 0 0 1 0 0 0 0 1 0 0 1 0 0 0 0 0 0 1 0 1 0 1 0 1 1 1 0 0 1 0 1 1 1 1 0 0 1 0 0 1 0 0 0 0 0 0 0 0 0 0 1 1 1 0 1 1 1 1 0 0 0 0 0 2 1 0 0 1 1 1 0 2 0 0 1 0 1 0 2 1 1 1 0 1 1 2 1 1 1 0 1 1 0 2 0 0 1 2 1 0 1 0 2 0 1 1 1 2 2 1
HiC_1_3359519 1 3359519 1 0 1 1 1 0 1 1 0 0 0 1 1 1 1 1 1 1 1 1 1 0 0 1 1 0 1 1 0 1 0 1 1 1 1 0 0 1 1 1 1 1 1 1 0 1 0 1 1 0 1 0 0 1 1 0 0 0 1 1 0 0 0 1 0 1 1 1 1 0 1 1 0 0 0 0 1 0 1 1 1 1 1 1 0 0 1 1 1 0 1 1 1 0 1 1 1 0 0 1 1 1 0 1 0 1 0 0 0 1 0 0 1 0 1 1 0 1 1 1 1 1 1 0 0 0 1 1 1 1 0 0 0 1 1 0 1 0 1 1 1 0 1 1 1 1 0 1 0 1 0 0 0 1 0 1 1 0 1 0 0 0 0 1 0 1 1 0 0 1 0 0 0 0 0 1 0 0 0 1 0 1 0 1 0 1 1 1 0 0 0 0 0 0 0 0 1 1 1 1 0 1 1 0 1 1 1 0 0 0 1 0 1 0 0 1 1 1 1 0 0 1 0 0 0 1 0 0 0 0 0 1 1 0 1 1 0 0 0 0 0 1 0 0 1 1 1 1 0 1 0 1 1 1 0 0 1 1 1 1 0 1 1 0 0 1 0 0 1 1 1 1 1 1 0 0 0 1 0 0 0 0 1 1 1 0 0 0 1 0 1 0 1 1 0 0 0 1 0 1 1 1 0 0 0 0 0 0 1 0 1 0 1 0 1 1 1 0 0 1 0 1 1 0 0 1 0 1 1 0 1 1 1 1 0 1 0 1 1 0 0 0 1 0 0 1 0 0 0 1 0 0 1 0 1 0 0 1 0 0 0 0 1 1 1 1 1 1 1 1 0 0 0 1 1 0 0 1 1 0 1 0 1 0 0 0 0 1 0 1 0 1 1 1 0 0 1 1 0 0 0 1 1 1 0 1 0 0 0 0 1 0 1 1 1 1 1 0 1 0 0 0 0 1 1 1 1 1 0 0 1 0 0 1 1 0 0 1 0 0 1 0 0 0 0 0 0 0 0 0 1 0 1 1 1 1 1
HiC_1_33653137 1 33653137 1 0 1 0 1 1 1 0 0 0 0 1 1 0 0 0 1 0 0 0 0 0 0 0 1 0 0 0 1 1 1 0 0 0 0 0 1 1 1 1 1 1 1 1 1 1 1 1 0 0 1 1 1 0 0 1 0 0 0 0 1 1 1 1 0 1 1 1 1 0 1 0 1 1 1 1 0 1 1 1 1 1 1 0 0 1 0 0 0 1 0 0 0 2 0 0 0 0 1 1 0 0 0 1 1 1 0 1 1 0 1 1 0 1 0 0 0 1 1 0 0 0 0 1 0 1 0 1 1 0 0 0 1 1 0 1 1 1 1 0 0 0 1 0 0 1 1 1 1 1 1 2 1 0 1 0 1 1 0 1 0 1 1 1 1 1 1 0 0 1 2 1 0 0 1 1 2 1 0 0 2 1 0 1 2 1 1 0 0 1 0 1 0 0 2 1 0 0 0 0 1 0 1 1 0 0 0 1 1 0 0 1 0 1 1 0 1 0 1 1 1 0 0 1 1 1 0 1 0 1 0 0 0 1 2 1 1 1 0 1 1 0 0 0 1 1 0 1 0 0 0 0 1 1 0 0 0 1 1 0 0 0 0 0 0 0 0 0 0 1 0 1 1 1 1 0 0 0 0 2 1 0 1 1 0 0 0 1 0 0 0 0 1 0 1 1 1 1 0 1 2 2 1 1 1 1 2 0 1 2 0 1 0 1 0 1 0 0 1 1 1 1 1 1 1 1 1 1 1 0 0 0 1 1 2 0 0 1 1 1 1 0 0 1 0 1 1 1 2 1 1 1 1 1 1 1 1 1 0 1 0 1 0 0 0 2 0 0 0 1 0 1 1 0 0 0 1 0 0 0 0 2 0 0 1 0 0 0 1 1 1 1 1 1 1 0 1 0 1 0 0 0 0 0 1 1 0 0 1 0 0 1 1 1 1 0 1 0 0 1 1 0 1 1 1 0 0 1 1 1 0 1 0 1 0 1 0 1 1 1 0 0 1 0 0 1 0 0 1 0 0 0 1 0 0 0 0
HiC_1_33661512 1 33661512 1 0 1 0 1 0 1 0 0 0 0 1 1 0 0 0 1 0 0 0 0 0 0 0 1 0 0 0 1 1 1 0 0 0 0 0 1 1 1 1 1 1 1 1 1 1 1 1 1 0 1 1 1 0 0 1 0 0 0 0 1 1 1 1 0 1 1 1 1 0 1 0 1 1 1 1 0 1 1 1 1 1 1 0 0 1 0 0 0 1 0 0 0 2 0 0 0 0 1 1 0 0 0 1 1 1 0 1 1 0 1 1 0 1 0 0 0 1 1 0 0 0 0 1 0 1 0 1 1 0 1 0 1 1 0 1 1 1 1 0 0 0 1 0 0 1 1 1 1 1 1 2 1 0 1 0 1 1 0 1 0 1 1 1 1 1 1 0 0 1 2 1 0 0 1 1 2 1 0 0 2 1 0 1 2 1 1 0 0 1 0 1 0 0 2 1 0 0 0 0 1 0 1 1 0 0 0 1 1 0 0 1 0 1 1 0 1 0 1 1 1 0 0 1 1 1 0 1 0 1 0 0 0 1 2 1 1 1 0 1 1 0 0 0 1 1 0 1 0 0 0 0 1 1 0 0 0 1 1 0 0 0 0 0 0 0 0 0 0 1 0 1 1 1 1 0 0 0 0 2 1 0 1 1 0 0 0 1 0 0 0 0 0 0 1 1 1 1 0 1 2 2 1 1 1 1 0 0 1 2 0 1 0 1 0 1 0 0 1 1 1 1 1 1 1 1 1 1 1 0 0 0 1 1 2 0 0 1 1 1 1 0 0 1 0 1 1 1 2 1 1 1 1 1 1 1 1 1 0 1 0 1 0 0 0 2 0 0 0 1 0 1 1 0 0 0 1 0 0 0 0 2 0 0 1 0 0 0 1 1 1 1 1 1 1 0 1 0 1 0 0 0 0 0 1 1 0 0 1 0 0 1 1 1 1 0 1 0 0 1 1 0 1 1 1 0 0 1 1 1 0 1 0 1 0 1 0 1 1 1 0 0 1 0 0 1 0 0 1 0 0 0 1 0 0 0 0
HiC_1_33661535 1 33661535 1 1 0 2 0 2 1 1 1 2 1 0 1 1 1 2 1 0 0 2 0 0 1 0 1 1 1 1 1 0 0 1 0 1 1 1 0 1 0 1 0 1 1 0 1 1 0 0 1 2 1 1 0 0 0 1 2 2 2 1 1 1 0 1 1 1 0 1 0 1 0 1 0 1 1 1 2 1 0 0 0 0 1 1 1 1 1 0 2 1 0 1 1 0 2 0 0 0 1 0 1 1 1 1 0 0 0 1 0 1 1 1 1 0 2 1 0 1 1 2 0 0 0 0 0 1 1 1 1 2 0 0 1 1 1 1 1 0 1 0 1 0 1 0 0 1 0 1 0 0 1 0 1 0 0 0 0 0 1 0 0 1 0 1 1 1 1 0 0 1 0 1 2 2 0 0 0 1 2 0 0 0 1 0 0 1 1 2 1 0 1 0 0 2 0 1 1 1 2 0 0 0 1 1 0 0 2 0 0 0 2 0 0 0 0 1 0 0 0 0 0 0 0 0 1 0 0 0 0 0 0 1 0 0 0 1 0 0 1 0 0 1 0 2 0 0 1 1 1 1 0 0 0 0 1 1 0 1 1 2 0 2 1 1 0 0 0 0 1 0 0 0 0 0 1 0 0 0 1 0 0 1 0 0 1 1 0 0 0 1 1 2 1 1 1 1 0 1 0 1 0 0 0 0 0 0 0 0 0 0 0 1 0 1 1 0 2 0 0 0 0 0 0 0 0 0 0 1 1 1 0 0 0 1 0 0 0 0 0 1 0 0 0 0 1 0 0 1 0 1 0 0 0 0 1 0 0 1 0 1 0 0 0 0 1 0 1 0 1 1 1 1 1 0 0 1 1 1 1 1 1 0 0 1 0 0 1 0 0 0 0 0 0 0 1 1 0 1 0 2 1 2 2 1 1 0 0 0 0 0 2 1 0 0 1 1 1 0 2 0 0 1 0 1 0 2 1 1 1 0 1 1 2 1 1 1 0 1 1 0 2 0 0 1 2 1 0 1 0 2 0 1 1 1 2 2 1
HiC_1_33661549 1 33661549 1 0 1 0 1 0 1 0 0 0 0 1 1 0 0 0 1 0 0 0 0 0 0 0 1 0 0 0 1 1 1 0 0 0 0 0 1 1 1 1 1 1 1 1 1 1 1 1 1 0 1 1 1 0 0 1 0 0 0 0 1 1 1 1 0 1 1 1 1 0 1 0 1 1 1 1 0 1 1 1 1 1 1 0 0 1 0 0 0 1 0 0 0 2 0 0 0 0 1 1 0 0 0 1 1 1 0 1 1 0 1 1 0 1 0 0 0 1 1 0 0 0 0 1 0 1 0 1 1 0 1 0 1 1 0 1 1 1 1 0 0 0 1 0 0 1 1 1 1 1 1 2 1 0 1 0 1 1 0 1 0 1 1 1 1 1 1 0 0 1 2 1 0 0 1 1 2 1 0 0 2 1 0 1 2 1 1 0 0 1 0 1 0 0 2 1 0 0 0 0 1 0 1 1 0 0 0 1 1 0 0 1 0 1 1 0 1 0 1 1 1 0 0 1 1 1 0 1 0 1 0 0 0 1 2 1 1 1 0 1 1 0 0 0 1 1 0 1 0 0 0 0 1 1 0 0 0 1 1 0 0 0 0 0 0 0 0 0 0 1 0 1 1 1 1 0 0 0 0 2 1 0 1 1 0 0 0 1 0 0 0 0 1 0 1 1 1 1 0 1 0 0 1 1 1 1 0 0 1 2 0 1 0 1 0 1 0 0 1 1 1 1 1 1 1 1 1 1 1 0 0 0 1 1 2 0 0 1 1 1 1 0 0 1 0 1 1 1 2 1 1 1 1 1 1 1 1 1 0 1 0 1 0 0 0 2 0 0 0 1 0 1 1 0 0 0 1 0 0 0 0 2 0 0 1 0 0 0 1 1 1 1 1 1 1 0 1 0 1 0 0 0 0 0 1 1 0 0 1 0 0 1 1 1 1 0 1 0 0 1 1 0 1 1 1 0 0 1 1 1 0 1 0 1 0 1 0 1 1 1 0 0 1 0 0 1 0 0 1 0 0 0 1 0 0 0 0
HiC_1_33728801 1 33728801 1 1 0 2 0 1 1 1 1 2 2 1 1 1 1 2 1 1 1 2 0 0 1 1 1 1 1 1 1 0 0 1 1 1 1 1 0 1 0 1 0 1 1 1 1 1 0 0 1 2 1 1 0 2 1 1 2 2 2 2 1 1 0 1 1 1 0 1 0 1 0 1 0 1 1 0 2 1 0 0 0 0 1 1 1 1 2 0 2 1 0 1 1 0 2 0 0 1 1 0 1 1 1 1 0 1 0 1 0 1 1 1 1 0 2 2 0 1 1 2 1 0 0 0 0 1 1 1 1 2 0 2 1 1 2 1 1 0 1 1 1 1 1 1 1 1 0 1 0 0 1 0 1 1 0 0 1 0 2 0 0 1 0 1 1 1 1 2 1 1 0 1 2 2 0 1 0 1 2 2 0 1 1 0 0 1 1 2 1 0 1 0 1 2 0 1 1 2 2 1 0 1 1 1 1 1 2 1 1 1 2 1 1 0 0 2 1 1 0 0 1 0 0 0 1 0 0 0 0 0 1 2 1 1 0 1 0 1 1 0 0 2 0 2 1 0 2 1 1 1 0 0 1 1 1 2 1 1 1 2 0 2 1 1 0 2 1 0 1 0 0 0 0 0 1 1 0 0 1 0 0 1 1 0 2 1 0 0 1 1 1 2 1 2 1 1 1 1 0 1 1 2 0 0 0 0 0 0 1 0 1 1 0 1 1 1 2 0 1 0 0 1 0 0 0 1 1 1 1 1 1 1 1 1 0 1 1 1 1 1 1 1 0 0 1 1 0 1 0 1 0 0 1 1 1 0 0 1 1 1 0 0 1 0 2 0 2 1 1 1 1 1 1 1 1 2 1 2 1 1 1 0 0 1 0 1 1 1 0 1 0 1 0 1 1 1 0 1 0 2 2 2 2 2 1 0 0 0 0 0 2 1 0 0 1 1 1 0 2 0 0 1 0 1 0 2 1 1 1 0 1 1 2 1 1 1 1 1 1 0 2 0 0 1 2 1 1 1 0 2 1 1 1 1 2 2 1
HiC_1_33728819 1 33728819 1 1 1 2 1 1 1 1 1 2 2 1 1 1 2 2 1 2 2 2 1 0 2 2 1 2 2 2 1 1 1 2 1 1 1 2 1 1 1 1 1 1 1 1 1 1 1 1 1 2 1 1 1 2 2 1 2 2 2 2 1 1 1 1 1 1 1 1 1 2 1 2 1 1 1 1 2 1 1 1 1 1 1 2 2 1 2 1 2 1 1 2 2 0 2 1 1 2 1 1 2 2 2 1 0 1 1 1 1 2 1 1 2 1 2 2 1 1 1 2 2 1 1 1 1 1 1 1 1 2 1 2 1 1 2 1 1 0 1 1 1 1 1 1 1 1 0 1 0 0 1 0 1 1 0 0 1 0 2 0 0 1 1 1 1 1 1 2 1 1 0 1 2 2 0 1 0 1 2 2 0 1 1 0 0 1 1 2 2 0 1 0 1 2 0 1 1 2 2 1 0 1 1 1 1 1 2 1 1 1 2 1 1 0 0 2 1 1 0 0 1 0 0 0 1 0 1 0 0 0 1 2 1 1 0 1 0 1 1 0 0 2 0 2 1 0 2 1 1 1 0 0 1 1 1 2 1 1 1 2 1 2 2 1 0 2 1 1 2 0 0 0 0 0 1 2 1 0 1 0 0 1 1 0 2 1 0 0 1 1 1 2 1 2 1 1 1 1 1 1 1 2 1 0 0 0 0 0 1 0 1 1 0 1 1 1 2 0 1 0 0 1 0 0 0 1 1 1 1 1 1 1 1 1 0 1 1 1 1 1 1 1 0 0 1 1 0 1 0 1 0 0 1 1 1 0 0 1 1 1 0 0 1 1 2 0 2 1 1 1 1 1 1 1 1 2 1 2 1 1 1 0 1 1 0 1 1 1 0 1 0 1 0 1 1 1 0 1 0 2 2 2 2 2 1 1 0 0 0 0 2 1 1 1 1 1 1 0 2 1 1 1 1 1 1 2 2 1 1 1 2 1 2 1 2 1 1 1 1 1 2 1 1 2 2 1 1 2 1 2 2 2 1 2 2 2 2
HiC_1_3383564 1 3383564 1 0 1 1 1 0 1 1 0 0 0 1 1 1 1 1 1 1 1 1 1 0 0 1 1 0 2 1 0 1 0 1 1 1 1 0 0 1 1 1 1 1 1 2 0 1 0 1 1 0 1 0 0 1 1 0 0 0 1 1 0 0 0 1 0 1 1 1 1 0 1 1 0 0 0 0 1 0 1 1 1 1 1 1 0 0 1 1 0 0 1 1 0 0 0 1 1 0 0 1 1 1 0 1 0 1 0 0 0 1 0 0 1 0 1 1 1 1 1 1 2 1 1 0 0 0 1 1 1 1 0 0 0 1 1 0 1 0 1 1 1 0 1 1 1 1 0 0 0 1 0 0 0 1 1 2 1 1 1 0 0 0 0 1 1 2 1 0 0 1 0 0 0 0 0 1 0 1 0 1 0 1 1 0 0 2 1 1 0 0 0 0 0 0 1 0 1 1 1 1 0 2 1 0 1 2 1 0 0 0 1 0 1 1 0 1 1 1 1 0 0 1 0 0 0 1 0 0 0 0 0 1 1 0 1 1 1 0 0 0 0 1 0 0 1 1 1 1 0 1 0 0 2 1 0 0 1 1 1 1 0 1 1 0 0 1 0 0 1 0 1 0 1 1 0 0 0 1 0 0 0 0 1 1 1 0 0 0 1 0 1 0 1 1 0 0 0 1 0 1 0 0 0 0 1 0 0 0 1 0 1 0 1 0 1 1 2 0 1 1 1 1 1 0 0 1 0 1 1 0 1 1 1 1 0 1 0 1 1 0 0 1 1 0 0 1 1 0 1 1 0 0 1 0 1 1 1 1 0 0 1 1 1 1 1 1 1 1 1 2 0 0 0 1 2 0 0 1 1 0 1 0 1 0 0 0 1 1 0 1 0 1 1 1 1 0 0 1 0 0 0 1 1 2 0 1 1 0 1 1 1 0 1 1 1 1 1 1 1 0 0 1 0 1 1 1 1 1 0 0 1 0 0 1 1 1 1 1 0 0 1 0 0 0 0 0 1 0 0 0 1 0 1 1 1 1 1
HiC_1_33865605 1 33865605 1 1 1 2 1 1 1 1 1 2 2 1 1 1 2 2 1 2 2 2 1 0 2 2 1 2 2 2 1 1 1 2 1 1 1 2 1 1 1 1 1 1 1 1 1 1 1 1 1 2 1 1 1 2 2 1 2 2 2 2 1 1 1 1 1 1 1 1 1 2 1 2 1 1 1 1 2 1 1 1 1 1 1 2 2 1 2 1 2 1 1 2 2 0 2 1 1 2 1 1 2 2 2 1 0 1 1 1 1 2 1 1 2 1 2 2 1 1 1 2 2 1 1 1 1 1 1 1 1 2 1 2 1 1 2 1 1 0 1 1 1 1 1 1 1 1 0 1 0 0 1 0 1 1 0 0 1 0 2 0 0 1 1 1 1 1 1 2 1 1 0 1 2 2 0 1 0 1 2 2 0 1 1 0 0 1 1 2 2 0 1 0 1 2 0 1 1 2 2 1 0 1 1 1 1 1 2 1 1 1 2 1 1 0 0 2 1 1 0 0 1 0 0 0 1 0 1 0 0 0 1 2 1 1 0 1 0 1 1 0 0 2 0 2 1 0 2 1 1 1 0 0 1 1 1 2 1 1 1 2 2 2 2 1 1 2 2 2 2 0 0 1 0 0 1 2 1 0 1 0 0 1 1 0 2 1 0 0 1 1 1 2 1 2 1 1 1 1 1 1 2 2 1 0 0 0 2 0 1 0 1 1 0 1 1 1 2 0 1 0 0 1 0 0 0 1 1 1 1 1 1 1 1 1 0 1 1 1 1 1 1 1 0 0 1 1 0 1 0 1 0 0 1 1 1 0 0 1 1 1 0 0 1 1 2 0 2 1 1 1 1 1 1 1 1 2 1 2 1 1 1 0 1 1 0 1 1 1 0 1 0 1 0 1 1 1 0 1 0 2 2 2 2 2 1 0 0 0 0 0 2 1 1 1 1 1 1 0 2 1 1 1 1 1 1 2 2 1 1 1 2 1 2 1 2 1 1 1 1 1 2 1 1 2 2 1 1 2 1 2 2 2 1 2 2 2 2
HiC_1_33865643 1 33865643 1 0 1 0 1 1 1 0 0 0 0 1 1 0 0 0 1 0 0 0 0 0 0 0 1 0 0 0 1 1 1 0 0 0 0 0 1 1 1 1 1 1 1 1 1 1 1 1 0 0 1 1 1 0 0 1 0 0 0 0 1 1 1 1 0 1 1 1 1 0 1 0 1 1 1 1 0 1 1 1 1 1 1 0 0 1 0 0 0 1 0 0 0 2 0 0 0 0 1 1 0 0 0 1 1 1 0 1 1 0 1 1 0 1 0 0 0 1 1 0 0 0 0 1 0 1 0 1 1 0 0 0 1 1 0 1 1 1 1 0 0 0 1 0 0 1 1 1 1 1 1 2 1 0 1 1 1 1 0 1 0 1 1 1 1 1 1 0 0 1 2 1 0 0 1 1 2 1 0 0 2 1 0 1 2 1 1 0 0 2 0 1 0 0 2 1 0 0 0 0 1 0 1 1 0 0 0 1 1 0 0 1 0 1 1 0 1 0 1 1 1 0 0 1 1 1 0 1 0 1 0 0 0 1 2 1 1 1 0 1 1 0 0 0 1 1 0 1 0 0 0 0 1 1 0 0 0 1 1 0 0 0 0 0 0 0 0 0 0 1 1 0 1 1 1 0 0 1 0 2 1 0 1 1 0 0 0 1 0 0 0 0 1 0 1 1 1 1 0 1 0 0 1 1 1 1 0 0 1 2 0 1 0 1 0 1 0 0 1 1 1 1 1 1 1 1 1 1 1 0 0 0 1 1 2 0 0 1 1 1 1 0 0 1 0 1 1 1 2 1 1 1 1 1 1 1 1 1 0 1 0 1 0 0 0 2 0 0 0 1 0 1 1 0 0 0 1 0 0 0 0 2 0 0 1 0 0 0 1 1 1 1 1 1 1 0 1 0 1 0 0 0 0 0 1 1 0 0 1 0 0 1 1 1 1 0 1 0 0 1 1 0 1 1 1 0 0 1 1 1 0 1 0 1 0 1 0 1 1 1 0 0 1 0 0 1 0 0 1 0 0 0 1 0 0 0 0
HiC_1_34010520 1 34010520 0 0 1 0 1 0 0 0 0 0 0 0 0 0 1 0 0 1 1 0 1 0 1 1 0 1 1 1 0 1 1 1 0 0 0 1 1 0 1 0 1 0 0 0 0 0 1 1 0 0 0 0 1 0 1 0 0 0 0 0 0 0 1 0 0 0 1 0 1 1 1 1 1 0 0 1 0 0 1 1 1 1 0 1 1 0 0 1 0 0 1 1 1 0 0 1 1 1 0 1 1 1 1 0 0 0 1 0 1 1 0 0 1 1 0 0 1 0 0 0 1 1 1 1 1 0 0 0 0 0 1 0 0 0 0 0 0 0 0 0 0 0 0 0 0 0 0 0 0 0 0 0 0 1 0 0 0 0 0 0 0 0 1 0 0 0 0 0 0 0 0 0 0 0 0 0 0 0 0 0 0 0 0 0 0 0 0 0 1 0 0 0 0 0 0 0 0 0 0 0 0 0 0 0 0 0 0 0 0 0 0 0 0 0 0 0 0 0 0 0 0 0 0 0 0 0 1 0 0 0 0 0 0 0 0 0 0 0 0 0 0 0 0 0 0 0 0 0 0 0 0 0 0 0 0 0 0 0 0 0 0 0 1 0 1 0 0 0 1 0 0 0 0 0 0 1 1 0 0 0 0 0 0 0 0 0 0 0 0 0 0 0 0 0 0 0 0 0 1 0 1 0 0 0 0 0 0 0 0 0 0 0 0 0 0 0 0 0 0 0 0 0 0 0 0 0 0 0 0 0 0 0 0 0 0 0 0 0 0 0 0 0 0 0 0 0 0 0 0 0 0 0 0 0 0 0 0 0 0 0 0 0 0 1 0 0 0 0 0 0 0 0 0 0 0 0 0 0 0 0 0 0 1 0 0 0 0 0 0 0 0 0 0 0 0 0 0 0 0 0 0 0 0 0 0 0 0 0 0 0 0 0 1 1 0 0 0 0 0 1 1 0 1 0 1 0 1 0 0 1 1 0 0 0 1 0 0 0 1 1 0 1 1 1 0 0 0 1 1 0 1 1 0 1 0 0 0
HiC_1_34010549 1 34010549 1 1 0 2 0 1 1 1 1 2 2 1 1 1 1 2 1 1 1 2 0 0 1 1 1 1 1 1 1 0 0 1 1 1 1 1 0 1 0 1 0 1 1 1 1 1 0 0 1 2 1 1 0 2 1 1 2 2 2 2 1 1 0 1 1 1 0 1 0 1 0 1 0 1 1 0 2 1 0 0 0 0 1 1 1 1 2 0 2 1 0 1 1 0 2 0 0 1 1 0 1 1 1 1 0 1 0 1 0 1 2 1 1 0 2 2 0 1 1 2 1 0 0 0 0 1 1 1 1 2 0 2 1 1 2 1 1 0 1 1 1 1 1 1 1 1 0 1 0 0 1 0 1 0 0 0 1 0 2 0 0 1 0 1 1 1 1 2 1 1 0 1 2 2 1 1 0 1 2 2 0 1 1 0 0 1 1 2 1 0 1 0 1 2 0 1 1 2 2 1 0 1 1 1 1 1 2 1 1 1 2 1 1 0 0 2 1 1 0 0 1 0 0 0 1 0 0 0 0 0 1 2 1 1 0 1 0 1 1 0 0 2 0 2 1 0 2 1 1 1 0 0 1 1 1 2 1 1 1 2 0 2 1 1 0 2 0 0 1 0 0 0 0 0 1 1 0 0 1 0 0 1 1 0 2 1 0 1 1 1 1 2 1 2 1 1 1 1 0 1 1 0 0 0 0 0 0 0 1 0 1 1 0 0 1 1 2 0 1 0 0 1 0 0 0 1 1 1 1 1 1 1 1 1 0 1 1 1 1 1 1 1 0 0 1 1 0 1 0 1 0 0 1 1 1 0 0 1 1 1 0 0 1 0 2 0 2 1 1 1 1 1 1 1 1 2 1 2 1 1 1 0 0 1 0 1 1 1 0 1 0 1 0 1 1 1 0 1 0 2 2 2 2 2 1 0 0 0 0 0 2 1 0 0 1 1 1 0 2 0 0 1 0 1 0 2 1 1 1 0 1 1 2 1 1 1 1 1 0 0 2 0 0 1 2 1 0 1 0 2 1 1 1 1 2 2 1
HiC_1_34010665 1 34010665 0 0 1 0 1 0 0 0 0 0 0 0 0 0 1 0 0 1 1 0 1 0 1 1 0 1 1 1 0 1 1 1 0 0 0 1 1 0 1 0 1 0 0 0 0 0 1 1 0 0 0 0 1 0 1 0 0 0 0 0 0 0 1 0 0 0 1 0 1 1 1 1 1 0 0 1 0 0 1 1 1 1 0 1 1 0 0 1 0 0 1 1 1 0 0 1 1 1 0 1 1 1 1 0 0 0 1 0 1 1 0 0 1 1 0 0 1 0 0 0 1 1 1 1 1 0 0 0 0 0 1 0 0 0 0 0 0 0 0 0 0 0 0 0 0 0 0 0 0 0 0 0 0 1 0 0 0 0 0 0 0 0 1 0 0 0 0 0 0 0 0 0 0 0 0 0 0 0 0 0 0 0 0 0 0 0 0 0 1 0 0 0 0 0 0 0 0 0 0 0 0 0 0 0 0 0 0 0 0 0 0 0 0 0 0 0 0 0 0 0 0 0 0 0 0 0 1 0 0 0 0 0 0 0 0 0 0 0 0 0 0 0 0 0 0 0 0 0 0 0 0 0 0 0 0 0 0 0 0 0 0 0 1 0 1 0 0 0 1 0 0 0 0 0 0 1 1 0 0 0 0 0 0 0 0 0 0 0 0 0 0 0 0 0 0 0 0 0 1 0 0 0 0 0 0 0 0 0 0 0 0 0 0 0 0 0 0 0 0 0 0 0 0 0 0 0 0 0 0 0 0 0 0 0 0 0 0 0 0 0 0 0 0 0 0 0 0 0 0 0 0 0 0 0 0 0 0 0 0 0 0 0 0 1 0 0 0 0 0 0 0 0 0 0 0 0 0 0 0 0 0 0 1 0 0 0 0 0 0 0 0 0 0 0 0 0 0 0 0 0 0 0 0 0 0 0 0 0 0 0 0 0 1 1 0 0 0 0 0 1 1 0 1 0 1 0 1 0 0 1 1 0 0 0 1 0 0 0 1 1 0 1 1 1 0 0 0 1 1 0 1 1 0 1 0 0 1
HiC_1_34104299 1 34104299 1 1 1 0 1 1 1 1 1 0 0 1 1 1 0 0 1 0 0 0 1 2 0 0 1 0 0 0 1 1 1 0 1 1 1 0 1 1 1 1 1 1 1 1 1 1 1 1 1 0 1 1 1 0 0 1 0 0 0 0 1 1 1 1 1 1 1 1 1 0 1 0 1 1 1 1 0 1 1 1 1 1 1 0 0 1 0 1 0 1 1 0 0 2 0 1 1 0 1 1 0 0 0 1 2 1 1 1 1 0 1 1 0 1 0 0 1 1 1 0 0 1 1 1 1 1 1 1 1 0 1 0 1 1 0 1 1 2 1 1 1 1 1 1 1 1 2 1 2 2 1 2 1 1 2 2 1 2 0 2 2 1 1 1 1 1 1 0 1 1 2 1 0 0 2 1 2 1 0 0 2 1 1 2 2 1 1 0 0 2 1 2 1 0 2 1 1 0 0 1 2 1 1 1 1 1 0 1 1 1 0 1 1 2 2 0 1 1 2 2 1 2 2 2 1 2 1 2 2 2 1 0 1 1 2 1 2 1 1 2 2 0 2 0 1 2 0 1 1 1 2 2 1 1 1 0 1 1 1 0 0 0 0 1 1 0 0 0 0 2 2 1 2 2 1 0 1 2 1 2 2 1 1 2 0 1 2 2 1 1 1 0 1 0 1 1 1 1 1 1 0 0 1 2 2 2 0 2 1 2 1 1 2 1 1 1 0 2 1 2 2 1 2 2 2 1 1 1 1 1 1 1 1 1 2 1 1 1 1 1 1 1 2 2 1 1 2 1 2 1 2 2 1 1 1 2 2 1 1 1 2 2 1 1 0 2 0 1 1 1 1 1 1 1 1 0 1 0 1 1 1 2 1 1 2 1 1 1 2 1 2 1 2 1 1 1 2 1 2 0 0 0 0 0 1 2 2 2 2 2 0 1 1 1 1 1 1 2 0 1 1 1 1 1 1 0 0 1 1 1 0 1 0 1 0 1 1 1 1 1 0 1 1 0 0 1 1 0 1 0 0 0 1 0 0 0 0
HiC_1_34106780 1 34106780 1 1 1 2 1 1 1 1 1 2 1 1 1 1 2 2 1 2 2 2 1 0 2 2 1 2 2 2 1 1 1 2 1 1 1 2 1 1 1 1 1 1 1 1 1 1 1 1 1 2 1 1 1 2 2 1 2 2 2 2 1 1 1 1 1 1 1 1 1 2 1 2 1 1 1 1 2 1 1 1 1 1 1 2 2 1 2 1 2 1 1 2 2 0 2 1 1 2 1 1 2 2 2 1 0 1 1 1 1 2 1 1 2 1 2 2 1 1 1 2 2 1 1 1 1 1 1 1 1 2 1 2 1 1 2 1 1 0 1 1 1 1 1 1 1 1 0 1 0 0 1 0 1 1 0 0 1 0 2 0 0 1 1 1 1 1 1 2 1 1 0 1 2 2 0 1 0 1 2 2 0 1 1 0 0 1 1 2 2 0 1 0 1 2 0 1 1 2 2 1 0 1 1 1 1 1 2 1 1 1 2 1 1 0 0 2 1 1 0 0 1 0 0 0 1 0 1 0 0 0 1 2 1 1 0 1 0 1 1 0 0 2 0 2 1 0 2 1 1 1 0 0 1 1 1 2 1 1 1 2 0 2 2 1 1 2 0 0 2 0 0 1 0 0 1 2 1 0 1 0 0 1 1 0 2 1 0 0 1 1 1 2 1 2 1 1 1 1 1 1 1 2 0 0 0 0 0 0 1 0 1 1 0 1 1 1 2 0 1 0 0 1 0 0 0 1 1 1 1 1 1 1 1 1 0 1 1 1 1 1 1 1 0 0 1 1 0 1 0 1 0 0 1 1 1 0 0 1 1 1 0 0 1 1 2 0 2 1 1 1 1 1 1 1 1 2 1 2 1 1 1 0 1 1 0 1 1 1 0 1 0 1 0 1 1 1 0 1 1 2 2 2 2 2 1 0 0 0 0 0 2 1 1 1 1 1 1 0 2 1 1 1 1 1 1 2 2 1 1 1 2 1 2 1 2 1 1 1 1 1 2 1 1 2 2 1 1 2 1 2 2 2 1 2 2 2 2
HiC_1_34131324 1 34131324 1 1 1 0 1 1 1 1 1 0 0 1 1 1 0 0 1 0 0 0 1 2 0 0 1 0 0 0 1 1 1 0 1 1 1 0 1 1 1 1 1 1 1 1 1 1 1 1 1 0 1 1 1 0 0 1 0 0 0 0 1 1 1 1 1 1 1 1 1 0 1 0 1 1 1 1 0 1 1 1 1 1 1 0 0 1 0 1 0 1 1 0 0 2 0 1 1 0 1 1 0 0 0 1 2 1 1 1 1 0 1 1 0 1 0 0 1 1 1 0 0 1 1 1 1 1 1 1 1 0 1 0 1 1 0 1 1 2 1 1 1 1 1 1 1 1 2 1 2 2 1 2 1 1 2 2 1 2 0 2 2 1 1 1 1 1 1 0 1 1 2 1 0 0 2 1 2 1 0 0 2 1 1 2 2 1 1 0 0 2 1 2 1 0 2 1 1 0 0 1 2 1 1 1 1 1 0 1 1 1 0 1 1 2 2 0 1 1 2 2 1 2 2 2 1 2 1 2 2 2 1 0 1 1 2 1 2 1 1 2 2 0 2 0 1 2 0 1 1 1 2 2 1 1 1 0 1 1 1 0 0 0 0 1 1 0 0 0 0 2 2 1 2 2 1 0 1 2 1 2 2 1 1 2 0 1 2 2 1 1 1 0 1 0 1 1 1 1 1 1 0 0 1 2 2 2 0 2 1 2 1 1 2 1 1 1 0 2 1 2 2 1 2 2 2 1 1 1 1 1 1 1 1 1 2 1 1 1 1 1 1 1 2 2 1 1 2 1 2 1 2 2 1 1 1 2 2 1 1 1 2 2 1 1 0 2 0 1 1 1 1 1 1 1 1 0 1 0 1 1 1 2 1 1 2 1 1 1 2 1 2 1 2 1 1 1 2 1 2 0 0 0 0 0 1 2 2 2 2 2 0 1 1 1 1 1 1 2 0 1 1 1 1 1 1 0 0 1 1 1 0 1 0 1 0 1 1 1 1 1 0 1 1 0 0 1 1 0 1 0 0 0 1 0 0 0 0
HiC_1_3419396 1 3419396 2 1 1 1 2 0 2 2 1 0 0 2 2 1 2 1 2 1 2 2 2 2 1 1 2 1 2 1 1 1 1 2 1 1 1 1 0 2 2 1 2 1 2 1 0 2 1 2 2 1 2 1 1 2 2 0 1 1 2 2 2 1 0 2 1 2 1 2 2 0 2 2 0 1 1 1 1 0 1 1 2 1 2 2 0 0 1 1 1 1 1 1 1 1 2 2 2 0 1 2 2 2 1 1 1 2 1 1 1 1 0 1 1 1 2 1 0 2 2 2 2 2 2 0 0 1 2 1 2 2 0 1 2 2 1 2 2 1 2 2 2 1 1 2 2 2 2 0 1 1 1 2 1 1 0 2 2 0 1 2 1 2 1 1 0 1 2 1 2 2 1 1 0 1 2 2 1 1 1 2 1 2 0 1 2 2 2 2 1 1 1 2 2 1 1 1 2 2 2 1 2 2 2 1 2 2 2 2 1 1 2 1 2 1 2 2 2 1 2 2 0 1 1 1 1 2 1 2 1 1 2 2 1 2 2 2 1 1 1 1 1 2 0 1 2 2 2 2 1 2 1 1 2 1 1 1 1 2 2 2 0 2 2 1 0 2 0 0 1 0 1 0 1 1 1 0 0 1 0 2 1 1 2 2 2 1 1 1 2 1 2 1 2 2 1 2 2 2 1 2 0 0 1 1 1 2 0 2 1 1 2 2 2 1 1 2 2 2 1 2 1 2 2 2 1 2 0 2 2 1 2 2 2 2 2 1 2 2 2 1 2 1 1 2 1 2 0 2 1 2 1 1 2 1 2 1 0 2 1 2 1 0 1 1 1 2 1 1 2 1 0 1 1 1 2 1 2 2 2 1 2 1 1 1 1 1 0 2 2 2 1 2 2 2 0 1 0 1 1 1 2 2 2 2 1 1 1 1 0 1 2 1 2 2 1 1 2 0 1 1 1 0 1 2 2 1 1 2 1 0 2 0 0 2 1 2 0 1 0 1 1 1 1 1 1 0 0 0 1 1 2 0 2 1 2 1 1
HiC_1_34252457 1 34252457 1 1 1 2 1 1 1 1 1 2 2 1 1 1 2 2 1 2 2 2 1 0 2 2 1 2 2 2 1 1 1 2 1 1 1 2 1 1 1 1 1 1 1 1 1 1 1 1 1 2 1 1 1 2 2 1 2 2 2 2 1 1 1 1 1 1 1 1 1 2 1 2 1 1 1 1 2 1 1 1 1 1 1 2 2 1 2 1 2 1 1 2 2 0 2 1 1 2 1 1 2 2 2 1 0 1 1 1 1 2 1 1 2 1 2 2 1 1 1 2 2 1 1 1 1 1 1 1 1 2 1 2 1 1 2 1 1 0 1 1 1 1 1 1 1 1 0 1 0 0 1 0 1 1 0 0 1 0 2 0 0 1 1 1 1 1 1 2 1 1 0 1 2 2 0 1 0 1 2 2 0 1 1 0 0 1 1 2 2 0 1 0 1 2 0 1 1 2 2 1 0 1 1 1 1 1 2 1 1 1 2 1 1 0 0 2 1 1 0 0 1 0 0 0 1 0 1 0 0 0 1 2 1 1 0 1 0 1 1 0 0 2 0 2 1 0 2 1 1 1 0 0 1 1 1 2 1 1 1 2 2 2 2 1 1 2 2 2 2 0 0 1 0 0 1 2 1 0 1 0 0 1 1 0 2 1 0 0 1 1 1 2 1 2 1 1 1 1 1 1 2 2 1 0 0 0 2 0 1 0 1 1 0 1 1 1 2 0 1 0 0 1 0 0 0 1 1 1 1 1 1 1 1 1 0 1 1 1 1 1 1 1 0 0 1 1 0 1 0 1 0 0 1 1 1 0 0 1 1 1 0 0 1 1 2 0 2 1 1 1 1 1 1 1 1 2 1 2 1 1 1 0 1 1 0 1 1 1 0 1 0 1 0 1 1 1 0 1 0 2 2 2 2 2 1 0 0 0 0 0 2 1 1 1 1 1 1 0 2 1 1 1 1 1 1 2 2 1 1 1 2 1 2 1 2 1 1 1 1 1 2 1 1 2 2 1 1 2 1 2 2 2 1 2 2 2 2
HiC_1_3425631 1 3425631 0 1 1 1 1 2 0 0 1 2 2 0 0 0 0 1 0 0 0 0 0 0 1 1 0 1 0 1 1 0 1 0 0 1 0 1 1 0 0 1 0 1 0 0 2 0 1 0 0 1 0 1 1 0 0 2 1 1 0 0 0 1 2 0 1 0 1 0 0 2 0 0 2 1 1 1 1 2 0 1 0 1 0 0 2 2 0 1 1 1 0 1 1 0 0 0 0 1 1 0 0 0 1 1 0 0 1 1 1 1 2 1 1 1 0 1 1 0 0 0 0 0 0 2 1 1 0 0 0 0 2 1 0 0 1 0 0 0 0 0 0 1 0 0 0 1 0 0 0 0 0 0 1 0 0 0 0 0 1 0 0 0 1 0 0 0 0 1 0 0 0 0 2 1 0 0 1 0 1 0 0 1 1 1 0 0 1 0 1 1 0 0 0 1 0 0 0 0 0 0 0 0 0 1 0 0 0 0 1 0 0 1 0 0 0 0 0 0 0 0 1 0 0 0 0 0 1 0 0 0 0 0 0 0 0 0 0 1 1 1 1 0 1 1 0 0 0 0 1 0 0 1 0 0 0 1 1 0 0 0 0 0 0 1 0 0 0 0 1 1 1 0 1 1 0 1 1 1 1 0 0 0 0 0 0 0 1 1 0 1 0 1 0 0 0 0 0 0 1 0 0 0 0 0 0 0 0 0 0 0 0 0 0 1 0 0 0 0 0 0 0 0 0 0 0 0 0 0 0 1 0 0 0 0 0 0 0 0 0 1 0 0 1 0 1 0 0 0 0 0 0 0 0 1 0 0 0 0 1 0 0 0 0 1 1 0 1 0 0 0 2 1 1 1 0 1 0 0 0 1 0 1 0 1 0 0 1 0 0 0 0 0 0 0 0 0 0 1 0 1 0 0 0 0 1 0 0 0 0 0 0 1 0 0 1 0 0 0 1 1 1 1 1 0 0 1 1 0 1 2 0 2 2 0 1 0 1 1 2 1 1 1 1 1 1 2 1 2 1 1 0 2 0 1 0 1 1
HiC_1_3425661 1 3425661 0 1 1 1 0 2 0 0 1 2 1 0 0 0 0 1 0 0 0 0 0 0 1 1 0 1 0 1 1 0 1 0 0 1 0 1 1 0 0 1 0 1 0 0 2 0 1 0 0 1 0 1 1 0 0 2 1 1 0 0 0 1 2 0 1 0 1 0 0 2 0 0 2 1 1 1 1 2 0 1 0 1 0 0 1 2 0 1 1 1 0 1 1 0 0 0 0 1 1 0 0 0 1 1 0 0 1 1 1 1 2 1 1 1 0 1 1 0 0 0 0 0 0 2 1 1 0 0 0 0 2 1 0 0 1 0 0 0 0 0 0 1 0 0 0 1 0 0 0 0 0 0 1 0 0 0 0 0 1 0 0 0 1 0 0 0 0 1 0 0 0 0 2 1 0 0 1 0 1 0 0 1 1 1 0 0 1 0 1 1 0 0 0 1 0 0 0 0 0 0 0 0 0 1 0 0 0 0 1 0 0 1 0 0 0 0 0 0 0 0 1 0 0 0 0 0 1 0 0 0 0 0 0 0 0 0 0 1 1 1 1 0 1 1 0 0 0 0 1 0 0 0 0 0 0 1 1 0 0 0 1 0 0 1 0 0 1 1 1 1 1 0 1 1 0 1 1 1 1 0 0 0 0 0 0 0 1 1 0 1 0 1 0 0 0 0 0 0 1 0 2 2 1 0 0 0 1 0 0 0 0 0 0 1 0 0 0 0 0 0 0 0 0 0 0 0 0 0 0 1 0 0 0 0 0 0 0 0 0 1 0 0 1 0 1 0 0 0 0 0 0 0 0 1 0 0 0 0 1 0 0 0 0 1 1 0 1 0 0 0 2 1 1 1 0 1 0 0 0 1 0 1 0 1 0 0 1 0 0 0 0 0 0 0 0 0 0 1 0 1 0 0 0 0 1 0 0 0 0 0 0 1 0 0 1 0 0 0 1 1 1 1 1 0 0 1 1 0 1 2 0 2 2 0 1 0 1 1 2 1 1 1 1 1 1 2 1 2 1 1 0 2 0 1 0 1 1
HiC_1_3446081 1 3446081 0 1 1 1 0 1 0 0 1 2 2 0 0 0 0 1 0 0 0 0 0 0 1 1 0 1 0 1 1 0 1 0 0 1 0 1 2 0 0 1 0 1 0 0 2 0 1 0 0 1 0 1 1 0 0 2 1 1 0 0 0 1 2 0 1 0 1 0 0 2 0 0 2 1 1 1 1 2 0 1 0 1 0 0 2 2 0 1 1 1 0 1 1 0 0 0 0 1 1 0 0 0 1 1 0 0 1 1 1 1 2 1 1 1 0 1 1 0 0 0 0 0 0 2 1 1 0 0 0 0 2 1 0 0 1 0 0 0 0 0 0 1 0 0 0 0 0 0 0 0 0 0 1 0 0 0 0 0 1 0 0 0 1 0 0 0 0 1 0 0 0 0 2 1 0 0 1 0 1 0 0 1 1 1 0 0 0 0 1 1 0 0 0 1 0 0 0 0 0 0 0 0 0 1 0 0 0 0 1 0 0 1 0 1 0 0 0 0 0 0 1 0 0 0 0 0 1 0 0 0 0 0 0 0 0 0 0 1 1 1 1 0 1 1 0 0 0 0 1 0 0 0 0 0 0 1 1 0 0 0 0 0 0 1 0 0 0 0 1 0 1 0 0 1 0 0 0 0 0 0 0 0 0 0 0 0 1 1 0 1 0 1 0 0 0 0 0 0 1 0 0 0 0 0 0 0 0 0 0 0 0 0 0 1 0 0 0 0 0 0 0 0 0 0 0 0 0 0 0 1 0 0 0 0 0 0 0 0 0 1 0 0 1 0 1 0 0 0 0 0 0 0 0 1 0 0 0 0 1 0 0 0 0 1 1 0 1 0 0 0 2 1 1 1 0 1 0 0 0 1 0 1 0 1 0 0 1 0 0 0 0 0 0 0 0 0 0 1 0 1 0 0 0 0 1 0 1 0 0 0 0 1 0 0 1 0 0 1 1 1 1 1 1 0 0 1 1 0 1 2 0 2 2 0 1 0 1 1 2 1 1 1 1 1 1 2 1 2 1 1 0 2 0 1 0 1 1
HiC_1_3511782 1 3511782 0 1 1 1 0 2 0 0 1 2 2 0 0 0 0 1 0 0 0 0 0 0 1 1 0 1 0 1 1 0 1 0 0 1 0 1 2 0 0 1 0 1 0 0 2 0 1 0 0 1 0 1 1 0 0 2 1 1 0 0 0 1 2 0 1 0 1 0 0 2 0 0 2 1 1 1 1 2 0 1 0 1 0 0 2 2 0 1 1 1 0 1 1 0 0 0 0 1 1 0 0 0 1 1 0 0 1 1 1 1 2 1 1 1 0 1 1 0 0 0 0 0 0 2 1 1 0 0 0 0 2 1 0 0 1 0 0 0 0 0 0 1 0 0 0 0 0 1 0 0 0 0 1 0 0 0 0 0 1 0 0 0 1 0 0 0 0 1 0 0 0 0 2 1 0 0 1 0 1 0 0 1 1 1 0 0 0 0 1 1 0 0 0 1 0 0 0 0 0 0 0 0 0 1 0 0 0 0 1 0 0 1 0 0 0 0 0 0 0 0 1 0 0 0 0 0 1 0 0 0 0 0 0 0 0 0 0 1 1 1 1 0 1 1 0 0 0 0 1 0 0 1 0 0 0 1 1 0 0 0 0 0 0 1 0 0 0 0 1 1 1 1 0 1 0 0 0 1 0 0 0 0 0 0 0 0 1 1 0 1 0 1 0 0 0 0 0 0 1 0 0 0 0 0 0 0 0 0 0 0 0 0 0 1 0 0 0 0 0 0 0 0 0 0 0 0 0 0 0 1 0 0 0 0 0 0 0 0 0 1 0 0 1 0 1 0 0 0 0 0 0 0 0 1 0 0 0 0 1 0 0 0 0 1 1 0 1 0 0 0 2 1 1 1 0 1 0 0 0 1 0 1 0 1 0 0 1 0 0 0 0 0 0 0 0 0 1 1 0 1 0 0 0 0 1 0 0 0 0 0 0 1 0 0 1 0 0 0 1 1 1 1 1 0 0 1 1 0 1 2 0 2 2 0 1 0 1 1 2 1 1 1 0 1 1 2 1 2 1 1 0 2 0 1 0 1 1
HiC_1_3511799 1 3511799 2 1 1 1 2 0 2 2 1 0 0 2 2 1 2 1 2 1 2 2 2 1 1 1 2 1 2 1 1 1 1 2 1 1 1 1 0 2 2 1 2 1 2 1 0 2 1 2 2 1 2 1 1 2 2 0 1 1 2 2 2 1 0 2 1 2 1 2 2 0 2 2 0 1 1 1 1 0 1 1 2 1 2 2 0 0 1 1 1 1 1 1 1 1 2 2 2 0 1 2 2 2 1 1 1 2 1 1 1 1 0 1 1 1 2 1 0 2 2 2 2 2 2 0 0 1 2 1 2 2 0 1 2 2 1 2 2 1 2 2 2 1 1 2 2 2 2 0 1 1 1 2 1 1 0 2 2 0 1 2 1 2 1 1 0 1 2 1 2 2 1 1 0 1 2 2 1 1 1 2 1 1 0 1 2 2 2 2 1 1 1 2 2 1 1 1 2 2 2 1 2 2 2 1 2 2 2 2 1 1 2 1 2 1 2 2 2 1 2 2 0 1 1 1 1 2 1 2 1 1 2 2 1 2 2 2 1 1 1 1 1 2 0 1 2 2 2 2 1 2 1 1 2 1 1 1 1 2 2 2 0 2 2 1 0 2 0 0 1 0 1 0 1 1 1 0 0 1 0 2 1 1 2 2 2 1 1 1 2 1 2 1 2 2 1 2 2 2 1 2 0 0 1 1 1 2 0 2 1 1 2 2 2 1 1 2 2 2 1 2 1 2 2 2 1 2 0 2 2 1 2 2 2 2 2 1 2 2 2 1 2 1 1 2 1 2 0 2 1 2 1 1 2 1 2 1 0 2 1 2 1 0 1 1 1 2 1 1 2 1 0 1 1 1 2 1 2 2 2 1 2 1 1 1 1 1 0 2 2 2 1 2 2 2 0 1 0 1 1 1 2 2 2 2 1 1 1 1 0 1 2 1 2 2 1 1 2 0 1 1 1 0 1 2 2 1 1 2 1 0 2 0 0 2 1 2 0 1 0 1 1 1 2 1 1 0 0 0 1 1 2 0 2 1 2 1 1
HiC_1_3522575 1 3522575 2 1 1 1 2 0 2 2 1 0 1 2 2 1 2 1 2 1 2 2 2 1 1 1 2 1 2 1 1 1 1 2 1 1 1 1 0 2 2 1 2 1 2 1 0 2 1 2 2 1 2 1 1 2 2 0 1 1 2 2 2 1 0 2 1 2 1 2 2 0 2 2 0 1 1 1 1 0 1 1 2 1 2 2 0 0 1 1 1 1 1 1 1 1 2 2 2 0 1 2 2 2 1 1 1 2 1 1 1 1 0 1 1 1 2 1 0 2 2 2 2 2 2 0 0 1 2 1 2 2 0 1 2 2 1 2 2 1 2 2 2 1 1 2 2 2 2 0 1 1 1 2 1 1 0 2 2 0 1 2 1 2 1 1 0 1 2 1 2 2 1 1 0 1 2 2 1 1 1 2 1 1 0 1 2 2 2 2 1 1 1 2 2 1 1 1 2 2 2 1 2 2 2 1 2 2 2 2 1 1 2 1 2 2 2 2 2 1 2 2 0 1 1 1 1 2 1 2 1 1 2 2 1 2 2 2 1 1 1 1 1 2 0 1 2 2 2 2 1 2 1 1 2 1 1 1 1 2 2 2 0 2 2 1 0 2 0 0 1 0 1 1 1 1 1 0 0 1 0 2 1 1 2 2 2 1 1 1 2 1 2 1 2 2 1 2 2 2 1 2 0 0 1 1 1 2 0 2 1 1 2 2 2 1 1 2 2 2 1 2 1 2 2 2 1 2 0 2 2 1 2 2 2 2 2 1 2 2 2 1 2 1 1 2 1 2 0 2 1 2 1 1 2 1 2 1 0 2 2 2 1 0 1 1 1 2 1 1 2 1 0 1 1 1 2 1 2 2 2 1 2 1 1 1 1 1 0 2 2 2 1 2 2 2 0 1 0 1 1 1 2 2 2 2 1 2 2 1 0 1 2 1 2 2 1 1 2 1 1 1 1 0 1 2 2 1 1 2 1 0 2 0 0 2 1 2 0 1 0 1 1 1 2 1 1 0 0 0 1 1 2 0 2 1 2 1 1
HiC_1_3524431 1 3524431 2 1 1 1 2 0 2 2 1 1 0 2 2 1 2 1 2 1 2 2 2 1 1 1 2 1 2 1 1 1 1 2 1 1 1 1 0 2 2 1 2 1 2 1 0 2 1 2 2 1 2 1 1 2 2 0 1 1 2 2 2 1 0 2 1 2 1 2 2 0 2 2 0 1 1 1 1 0 1 1 2 1 2 2 0 0 1 1 1 1 1 1 1 1 2 2 2 0 1 2 2 2 1 1 1 2 1 1 1 1 0 1 1 1 2 1 0 2 2 2 2 2 2 0 0 1 2 1 2 2 1 1 2 2 1 2 2 1 2 2 2 1 1 2 2 2 2 0 1 1 1 2 1 1 0 2 2 0 1 2 1 2 1 1 0 1 2 1 2 2 1 1 0 1 2 2 1 1 1 2 1 1 0 1 2 2 2 1 1 1 1 2 2 1 1 1 2 2 2 1 2 2 2 1 2 2 2 2 1 1 2 1 2 1 2 2 2 1 2 2 0 1 1 1 1 2 1 2 1 1 2 2 1 2 2 2 1 1 1 1 1 2 0 1 2 2 2 2 1 2 1 1 2 1 1 1 1 2 2 2 0 2 2 1 0 2 0 0 1 0 1 1 1 1 1 0 0 1 1 2 1 1 2 2 2 1 1 1 2 1 2 1 2 2 1 2 2 2 1 2 0 0 1 1 1 2 0 2 1 1 2 2 2 1 1 2 2 2 1 2 1 2 2 2 1 2 0 2 2 1 2 2 2 2 2 1 2 2 2 1 2 1 1 2 1 2 0 2 1 2 1 1 2 1 2 1 0 2 2 2 1 0 1 1 1 2 1 1 2 1 0 1 1 1 2 1 2 2 2 1 2 1 1 1 1 1 0 2 2 2 1 2 2 2 0 1 0 1 1 1 2 2 2 2 1 1 1 1 0 1 2 1 2 2 1 1 2 0 1 1 1 0 1 2 2 1 1 2 1 0 2 0 0 2 1 2 0 1 0 1 1 1 2 1 1 0 0 0 1 1 2 0 2 1 2 1 1
HiC_1_3524493 1 3524493 2 1 1 1 2 0 2 2 1 0 0 2 2 1 2 1 2 1 2 2 2 1 1 1 2 1 2 1 1 1 1 2 1 1 1 1 0 2 2 1 2 1 2 1 0 2 1 2 2 1 2 1 1 2 2 0 1 1 2 2 2 1 0 2 1 2 1 2 2 0 2 2 0 1 1 1 1 0 1 1 2 1 2 2 0 0 1 1 1 1 1 1 1 1 2 2 2 0 1 2 2 2 1 1 1 2 1 1 1 1 0 1 1 1 2 1 0 2 2 2 2 2 2 0 0 1 2 1 2 2 1 1 2 2 1 2 2 1 2 2 2 1 1 2 2 2 2 0 1 1 1 2 1 1 0 2 2 0 1 2 1 2 1 1 0 1 2 1 2 2 1 1 0 1 2 2 1 1 1 2 1 1 0 1 2 2 2 2 1 1 1 2 2 1 1 1 2 2 2 1 2 2 2 1 2 2 2 2 1 1 2 1 2 1 2 2 2 1 2 2 0 1 1 1 1 2 1 2 1 1 2 2 1 2 2 2 1 1 1 1 1 2 0 1 2 2 2 2 1 2 1 1 2 1 1 1 1 2 2 2 2 2 2 1 0 2 2 2 1 0 1 1 1 1 1 0 0 1 1 2 1 1 2 2 2 1 1 1 2 1 2 1 2 2 1 2 2 2 1 2 0 0 2 1 1 2 2 2 1 1 2 2 2 1 1 2 2 2 1 2 1 2 2 2 1 2 0 2 2 1 2 2 2 2 2 1 2 2 2 1 2 1 1 2 1 2 0 2 1 2 1 1 2 1 2 1 0 2 2 2 1 0 1 1 1 2 1 1 2 1 0 1 1 1 2 1 2 2 2 1 2 1 1 1 1 1 0 2 2 2 1 2 2 2 0 1 0 1 1 1 2 2 2 2 1 1 1 1 0 1 2 1 2 2 1 1 2 0 1 1 1 0 1 2 2 1 1 2 1 0 2 0 0 2 1 2 0 1 0 1 1 1 2 1 1 0 0 0 1 1 2 0 2 1 2 1 1
HiC_1_3524553 1 3524553 2 1 1 1 2 0 2 2 1 1 0 2 2 1 2 1 2 1 2 2 2 1 1 1 2 1 2 1 1 1 1 2 1 1 1 1 0 2 2 1 2 1 2 1 0 2 1 2 2 1 2 1 1 2 2 0 1 1 2 2 2 1 0 2 1 2 1 2 2 0 2 2 0 1 1 1 1 0 1 1 2 1 2 2 0 0 1 1 1 1 1 1 1 1 2 2 2 0 1 2 2 2 1 1 1 2 1 1 1 1 0 1 1 1 2 1 0 2 2 2 2 2 2 0 0 1 2 1 2 2 1 1 2 2 1 2 2 1 2 2 2 1 1 2 2 2 2 0 1 1 1 2 1 1 0 2 2 0 1 2 1 2 1 1 0 1 2 1 2 2 1 1 0 1 2 2 1 1 1 2 1 1 0 1 2 2 2 1 1 1 1 2 2 1 1 1 2 2 2 1 2 2 2 1 2 2 2 2 1 1 2 1 2 1 2 2 2 1 2 2 0 1 1 1 1 2 1 2 1 1 2 2 1 2 2 2 1 1 1 1 1 2 0 1 2 2 2 2 1 2 1 1 2 1 1 1 1 2 2 2 0 2 2 1 0 2 0 0 1 0 1 0 1 1 1 0 0 1 1 2 1 1 2 2 2 1 1 1 2 1 2 1 2 2 1 2 2 2 1 2 0 0 1 1 1 2 2 2 1 1 2 2 2 1 1 2 2 2 1 2 1 2 2 2 1 2 0 2 2 1 2 2 2 2 2 1 2 2 2 1 2 1 1 2 1 2 0 2 1 2 1 1 2 1 2 1 0 2 2 2 1 0 1 1 1 2 1 1 2 1 0 1 1 1 2 1 2 2 2 1 2 1 1 1 1 1 0 2 2 2 1 2 2 2 0 1 0 1 1 1 2 2 2 2 1 1 1 1 0 1 2 1 2 2 1 1 2 0 1 1 1 0 1 2 2 1 1 2 1 0 2 0 0 2 1 2 0 1 0 1 1 1 2 1 1 0 0 0 1 1 2 0 2 1 2 1 1
HiC_1_3529957 1 3529957 2 1 1 1 2 0 2 2 1 0 0 2 2 2 2 1 2 2 2 2 2 2 1 1 2 1 2 1 1 2 1 2 2 1 2 1 0 2 2 1 2 1 2 2 0 2 1 2 2 1 2 1 1 2 2 0 1 1 2 2 2 1 0 2 1 2 1 2 2 0 2 2 0 1 1 1 1 0 2 1 2 1 2 2 0 0 2 1 1 1 2 1 1 2 2 2 2 1 1 2 2 2 1 1 2 2 1 1 1 1 0 1 1 1 2 1 1 2 2 2 2 2 2 0 1 1 2 2 2 2 0 1 2 2 1 2 2 2 2 2 2 1 2 2 2 2 2 2 2 2 2 2 1 2 2 2 2 2 1 2 2 2 1 2 2 2 2 1 2 2 2 2 0 1 2 2 1 2 1 2 2 1 1 1 2 2 2 2 1 1 2 2 2 1 2 2 2 2 2 2 2 2 2 1 2 2 2 2 1 2 2 1 2 1 2 2 2 2 2 2 1 2 2 2 2 2 1 2 2 2 2 2 2 2 2 2 2 1 1 1 1 2 1 1 2 2 2 2 1 2 1 1 2 2 2 1 1 2 2 2 2 2 2 1 1 2 2 2 1 2 1 1 2 1 2 2 1 2 1 2 2 2 2 2 2 2 1 1 2 1 2 1 2 2 2 2 2 2 1 2 2 2 2 2 2 2 2 2 2 2 2 2 2 1 2 2 2 2 2 2 2 2 2 2 2 2 2 2 2 1 2 2 2 2 2 2 2 2 2 1 2 2 1 2 1 2 2 2 2 2 2 2 2 1 2 2 2 2 2 2 2 2 2 1 1 2 1 2 2 2 0 1 1 1 2 1 2 2 2 1 2 1 2 1 2 2 1 2 2 2 2 2 2 2 2 2 2 1 2 1 2 2 2 2 1 1 1 2 2 2 2 1 2 2 1 2 2 0 1 1 1 1 1 2 2 1 1 2 1 0 2 0 0 2 1 2 1 1 0 1 1 1 2 1 1 0 1 0 1 1 2 0 2 1 2 1 1
HiC_1_3642485 1 3642485 0 1 0 1 0 2 0 0 1 2 2 0 0 0 0 1 0 0 0 0 0 0 1 1 0 1 0 1 1 0 1 0 0 1 0 1 1 0 0 0 0 1 0 0 2 0 1 0 0 1 0 1 1 0 0 2 1 1 0 0 0 1 2 0 1 0 1 0 0 2 0 0 2 1 1 1 1 2 0 1 0 1 0 0 2 2 0 1 1 1 0 1 1 0 0 0 0 1 1 0 0 0 1 1 0 0 1 1 1 1 2 1 1 1 0 1 1 0 0 0 0 0 0 2 1 1 0 0 0 0 2 1 0 0 1 0 0 0 0 0 0 1 0 0 0 0 0 1 0 0 0 0 1 0 0 0 0 0 1 0 0 0 1 0 0 0 0 1 0 0 0 0 2 1 0 0 1 0 1 0 0 1 1 1 0 0 0 0 1 1 0 0 0 0 0 0 0 0 0 0 0 0 0 1 0 0 0 0 1 0 0 1 0 0 0 0 0 0 0 0 1 0 0 0 0 0 1 0 0 0 0 0 0 0 0 0 0 1 1 1 1 1 1 1 0 0 0 1 1 0 1 0 0 0 0 1 1 0 0 0 0 0 0 1 0 0 0 0 1 1 1 1 0 1 0 0 0 1 0 0 0 0 0 0 0 0 1 1 0 1 0 1 0 0 0 0 0 0 1 0 0 0 0 0 0 0 0 0 0 0 0 0 0 1 0 0 0 0 0 0 0 0 0 0 0 0 0 0 0 1 0 0 0 0 0 0 0 0 0 1 0 0 1 0 1 0 0 0 0 0 0 0 0 1 0 0 0 0 0 0 0 0 0 1 1 0 1 0 0 0 2 1 1 1 0 1 0 0 0 1 0 1 0 1 0 0 1 0 0 0 0 0 0 0 0 0 1 1 0 1 0 0 0 0 1 0 0 0 0 0 0 1 0 0 1 0 0 0 1 1 1 1 1 0 0 1 1 0 1 2 0 2 2 0 1 0 1 1 2 1 1 1 0 1 1 2 1 1 1 1 0 2 0 1 0 1 1
HiC_1_3666299 1 3666299 2 1 2 1 2 1 2 2 1 0 0 2 2 1 2 1 2 1 2 2 2 1 1 1 2 1 2 1 1 1 1 2 1 1 1 1 0 2 2 2 2 1 2 2 0 2 1 2 2 1 2 1 1 2 2 0 1 1 2 2 2 1 0 2 1 2 1 2 2 0 2 2 0 1 1 1 1 0 1 1 2 1 2 2 0 0 1 1 1 1 1 1 1 1 2 2 2 0 1 2 2 2 1 1 1 2 1 1 1 1 0 1 1 1 2 1 1 2 2 2 2 2 2 0 0 1 2 1 2 2 1 1 2 2 1 2 2 1 2 2 2 1 2 2 2 2 2 0 1 1 1 2 1 2 1 2 2 2 1 2 1 2 1 1 2 2 2 1 2 2 1 1 0 1 2 2 1 2 1 2 1 1 1 1 2 2 2 2 1 1 1 2 1 2 2 1 2 2 2 1 2 2 2 1 2 2 2 2 1 1 2 1 2 1 2 2 2 1 2 2 1 1 1 1 1 2 1 2 1 1 2 2 1 2 2 2 2 1 1 1 1 1 0 1 2 2 2 1 1 2 1 1 2 2 1 1 1 2 2 2 0 2 2 1 0 2 0 0 1 0 1 0 1 1 1 0 0 1 0 2 1 1 2 2 2 1 1 1 2 1 2 1 1 2 1 2 2 2 1 2 0 0 1 1 2 2 0 2 1 1 2 2 2 1 1 2 2 2 2 2 2 2 2 2 1 2 0 2 2 1 2 2 2 2 2 2 2 2 2 1 2 2 1 1 1 2 1 2 2 2 1 1 2 1 2 2 1 2 2 2 2 1 1 1 1 2 1 1 2 2 0 1 1 1 2 1 2 2 2 1 2 1 2 2 1 1 1 2 2 2 1 2 2 2 1 1 0 1 1 1 2 2 2 2 1 1 1 1 1 2 2 1 2 2 1 1 2 0 1 1 1 1 1 2 2 1 1 2 1 0 2 0 0 2 1 2 1 1 0 1 1 1 2 1 1 0 1 0 1 1 2 0 2 1 2 1 1
HiC_1_3668609 1 3668609 0 1 0 1 0 1 0 0 1 2 2 0 0 0 0 1 0 0 0 0 0 0 1 2 0 1 0 2 1 0 1 0 0 1 0 1 2 0 0 0 0 2 0 0 1 0 2 0 0 2 0 1 1 0 0 1 1 1 0 0 0 1 2 0 1 0 1 0 0 1 0 0 2 1 1 1 1 2 0 1 0 2 0 0 2 2 0 1 1 1 0 1 1 0 0 0 0 1 1 0 0 0 1 1 0 0 1 1 1 1 2 1 1 2 0 1 1 0 0 0 0 0 0 2 1 1 0 0 0 0 2 1 0 0 1 0 0 0 0 0 0 1 0 0 0 0 0 0 0 0 0 0 1 0 0 0 0 0 1 0 0 0 1 0 0 0 0 1 0 0 0 0 2 1 0 0 1 0 1 0 0 1 1 1 0 0 1 0 1 1 0 0 0 0 0 0 0 0 0 0 0 0 0 1 0 0 0 0 2 0 0 1 0 0 0 0 0 0 0 0 1 0 0 0 0 0 1 0 0 0 0 0 0 0 0 0 0 1 1 1 2 1 1 1 0 0 0 1 2 0 0 0 0 0 0 1 1 0 0 0 0 0 0 1 0 0 0 0 1 1 1 1 2 1 0 1 1 1 0 0 0 0 0 0 0 0 1 1 0 1 0 1 0 0 0 0 0 0 1 0 0 0 0 0 0 0 0 0 0 0 0 0 0 1 0 0 0 0 0 0 0 0 0 0 0 0 0 0 0 1 0 0 0 0 0 0 0 0 0 1 0 0 1 0 1 0 0 0 0 0 0 0 0 1 0 0 0 0 0 0 0 0 0 1 1 0 1 0 0 0 2 1 1 1 0 1 0 0 0 1 0 1 0 0 0 0 1 0 0 0 0 0 0 0 0 0 0 1 0 1 0 0 0 0 1 0 0 0 0 0 0 1 0 0 1 0 0 0 1 1 1 1 1 0 0 1 1 0 1 2 0 2 2 0 2 0 1 1 2 1 2 1 0 1 1 2 1 2 1 1 0 2 0 1 0 1 1
HiC_1_3680624 1 3680624 2 1 2 1 2 0 2 2 1 0 0 2 2 2 2 1 2 2 2 2 2 2 1 1 2 1 2 1 1 2 1 2 2 1 2 1 0 2 2 2 2 1 2 2 0 2 1 2 2 1 2 1 1 2 2 0 1 1 2 2 2 1 0 2 1 2 1 2 2 0 2 2 0 1 1 1 1 0 2 1 2 1 2 2 0 0 2 1 1 1 2 1 1 2 2 2 2 1 1 2 2 2 1 1 2 2 1 1 1 1 0 1 1 1 2 1 1 2 2 2 2 2 2 0 1 1 2 2 2 2 0 1 2 2 1 2 2 2 2 2 2 1 2 2 2 2 2 1 2 2 2 2 1 2 2 2 2 2 1 2 2 2 1 2 2 2 2 1 2 2 2 2 0 1 2 2 1 2 1 2 2 1 1 1 2 2 2 2 1 1 2 2 2 2 2 2 2 2 2 2 2 2 2 1 2 2 2 2 1 2 2 1 2 1 2 2 2 2 2 2 1 2 2 2 2 2 1 2 2 2 2 2 2 2 2 2 2 1 1 1 1 1 1 1 2 2 2 1 1 2 1 1 2 2 2 1 1 2 2 2 2 2 2 1 1 2 2 2 1 0 1 1 1 1 2 1 0 1 2 2 2 2 2 2 2 2 1 1 2 1 2 1 2 2 2 2 2 2 1 2 2 2 2 2 2 2 2 2 2 2 2 2 2 1 2 2 2 2 2 2 2 2 2 2 2 2 2 2 2 1 2 2 2 2 2 2 2 2 2 1 2 2 1 2 1 2 2 2 2 2 2 2 2 1 2 2 2 2 2 2 2 2 2 1 1 2 1 2 2 2 0 1 1 1 2 1 2 2 2 1 2 1 2 2 2 2 1 2 2 2 2 2 2 2 2 2 1 1 2 1 2 2 2 2 1 1 1 2 2 2 2 1 2 2 1 2 2 0 1 1 1 1 1 2 2 1 1 2 1 0 2 0 0 2 1 2 1 1 0 1 1 1 2 1 0 0 1 0 1 1 2 0 2 1 2 1 1
HiC_1_3680635 1 3680635 2 1 2 1 2 0 2 2 1 0 0 2 2 2 2 1 2 2 2 2 2 2 1 1 2 1 2 1 1 2 1 2 2 1 2 1 0 2 2 2 2 1 2 2 0 2 1 2 2 1 2 1 1 2 2 0 1 1 2 2 2 1 0 2 1 2 1 2 2 0 2 2 0 1 1 1 1 0 2 1 2 1 2 2 0 0 2 1 1 1 2 1 1 2 2 2 2 1 1 2 2 2 1 1 2 2 1 1 1 1 0 1 1 1 2 1 1 2 2 2 2 2 2 0 1 1 2 2 2 2 0 1 2 2 1 2 2 2 2 2 2 1 2 2 2 2 2 1 2 2 2 2 1 2 2 2 2 2 1 2 2 2 1 2 2 2 2 1 2 2 2 2 0 1 2 2 1 2 1 2 2 1 1 1 2 2 2 2 1 1 2 2 2 2 2 2 2 2 2 2 2 2 2 1 2 2 2 2 1 2 2 1 2 1 2 2 2 2 2 2 1 2 2 2 2 2 1 2 2 2 2 2 2 2 2 2 2 1 1 1 1 1 1 1 2 2 2 1 1 2 1 1 2 2 2 1 1 2 2 2 2 2 2 1 1 2 2 2 1 0 1 1 1 1 2 1 0 1 2 2 2 2 2 2 2 2 1 1 2 1 2 1 2 2 2 2 2 2 1 2 2 2 2 2 2 2 2 2 2 2 2 2 2 1 2 2 2 2 2 2 2 2 2 2 2 2 2 2 2 1 2 2 2 2 2 2 2 2 2 1 2 2 1 2 1 2 2 2 2 2 2 2 2 1 2 2 2 2 2 2 2 2 2 1 1 2 1 2 2 2 0 1 1 1 2 1 2 2 2 1 2 1 2 2 2 2 1 2 2 2 2 2 2 2 2 2 1 1 2 1 2 2 2 2 1 1 1 2 2 2 2 1 2 2 1 2 2 0 1 1 1 1 1 2 2 1 1 2 1 0 2 0 0 2 1 2 1 1 0 1 1 1 2 1 0 0 1 0 1 1 2 0 2 1 2 1 1
HiC_1_3697278 1 3697278 2 1 2 1 2 0 2 2 1 0 0 2 2 1 2 1 2 1 2 2 2 1 1 1 2 1 2 1 1 1 1 2 1 1 1 1 0 2 2 2 2 1 2 1 0 2 1 2 2 1 2 1 1 2 2 0 1 1 2 2 2 1 0 2 1 2 1 2 2 0 2 2 0 0 1 1 1 0 1 1 2 1 2 2 0 0 1 1 1 1 1 1 1 1 2 2 2 0 1 2 2 2 1 1 1 2 1 1 1 1 0 1 1 1 2 1 0 2 2 2 2 2 2 0 0 1 2 1 2 2 0 1 2 2 1 2 2 1 2 2 2 1 1 2 2 2 2 0 1 1 1 2 1 1 0 2 2 0 1 2 1 2 1 1 0 1 2 1 2 2 1 1 0 1 2 2 1 1 1 2 1 1 0 1 2 2 2 2 1 1 1 2 2 2 1 1 2 2 2 1 2 2 2 1 2 2 2 2 1 1 2 1 2 1 2 2 2 1 2 2 0 1 1 1 1 2 1 2 1 1 2 2 1 2 2 2 1 1 1 1 1 1 0 1 2 2 2 1 1 2 1 1 2 1 1 1 1 2 2 2 0 2 2 1 0 2 0 0 1 0 1 0 1 1 1 0 0 1 0 2 1 1 2 2 2 1 1 1 2 1 2 1 2 2 1 2 2 2 1 2 0 0 1 1 1 2 0 2 1 1 2 2 2 1 1 2 2 2 1 2 1 2 2 2 1 2 0 2 2 1 2 2 2 2 2 1 2 2 2 1 2 1 1 1 1 2 0 2 1 2 1 1 2 1 2 1 0 2 2 2 1 0 1 1 1 2 1 1 2 1 0 1 1 1 2 1 2 2 2 1 2 1 1 2 1 1 0 2 2 2 1 2 2 2 0 1 0 1 1 1 2 2 2 2 1 2 1 1 0 1 2 1 2 2 1 1 2 0 1 1 1 0 1 2 2 1 1 2 1 0 2 0 0 2 1 1 0 1 0 1 1 1 2 1 0 0 0 0 1 1 2 0 2 1 2 1 1
HiC_1_3710166 1 3710166 2 1 2 1 2 1 2 2 1 0 1 2 2 1 2 1 2 1 2 2 2 1 1 1 2 1 2 1 1 1 1 2 1 1 1 1 0 2 2 2 2 1 2 1 0 2 1 2 2 1 2 1 1 2 2 0 1 1 2 2 2 1 0 2 1 2 1 2 2 1 2 2 0 0 1 1 1 0 1 1 2 1 2 2 0 0 1 1 1 1 1 1 1 1 2 2 2 0 1 2 2 2 1 1 1 2 1 1 1 1 1 1 1 1 2 1 0 2 2 2 2 2 2 0 0 1 2 1 2 2 1 1 2 2 1 2 2 1 2 2 2 1 1 2 2 2 2 0 1 1 1 2 1 1 0 2 2 0 1 2 1 2 1 1 0 1 2 1 2 2 1 1 0 1 2 2 1 1 1 2 1 1 0 1 2 2 2 2 1 1 1 2 2 2 1 1 2 2 2 1 2 2 2 1 2 2 2 2 1 1 2 1 2 1 2 2 2 1 2 2 0 1 1 1 1 2 1 2 1 1 2 2 1 2 2 2 1 1 1 1 1 1 0 1 2 2 2 1 1 2 1 1 2 1 1 1 1 2 2 2 0 2 2 1 0 2 0 0 1 0 1 0 1 1 1 0 0 1 0 2 1 1 2 2 2 1 1 1 2 1 2 1 2 2 1 2 2 2 1 2 0 0 1 1 1 2 0 2 1 1 2 2 2 1 1 2 2 2 1 2 1 2 2 2 1 2 0 2 2 1 2 2 2 2 2 1 2 2 2 1 2 1 1 1 1 2 0 2 1 2 1 1 2 1 2 1 0 2 2 2 1 0 1 1 1 2 1 1 2 1 0 1 1 1 2 1 2 2 2 1 2 1 1 2 1 1 0 2 2 2 1 2 2 2 0 1 0 1 1 1 2 2 2 2 1 1 1 1 0 1 2 1 2 2 1 1 2 0 1 1 1 0 1 2 2 1 1 2 1 0 2 0 0 2 1 1 0 1 0 1 1 1 2 1 0 0 0 0 1 1 2 0 2 1 2 1 1
HiC_1_3720542 1 3720542 0 1 0 1 0 1 0 0 1 1 1 0 0 1 0 1 0 1 0 0 0 1 1 1 0 1 0 1 1 1 1 0 1 1 1 1 2 0 0 0 0 1 0 0 2 0 1 0 0 1 0 1 1 0 0 2 1 1 0 0 0 1 2 0 1 0 1 0 0 1 0 0 2 2 1 1 1 2 1 1 0 1 0 0 2 2 1 1 1 1 1 1 1 1 0 0 0 2 1 0 0 0 1 1 1 0 1 1 1 1 2 1 1 1 0 1 1 0 0 0 0 0 0 2 2 1 0 1 0 0 1 1 0 0 1 0 0 1 0 0 0 1 0 0 0 0 0 2 1 1 1 0 1 0 1 0 0 0 1 0 1 0 1 1 0 0 0 1 0 0 1 1 2 1 0 0 1 0 1 0 1 1 1 1 0 0 0 0 1 1 1 0 0 0 0 1 0 0 0 1 0 0 0 1 0 0 0 0 1 1 0 1 0 1 0 0 0 1 0 0 1 1 1 1 1 0 1 0 1 1 0 0 1 0 0 0 0 1 1 1 1 1 2 1 0 0 0 1 1 0 1 1 0 0 1 1 1 0 0 0 0 0 0 1 2 0 0 0 1 2 1 2 1 1 1 2 2 1 2 0 1 1 0 0 0 1 1 1 0 1 0 1 0 0 1 0 0 0 1 0 2 2 0 1 0 0 2 0 1 1 0 0 0 1 1 0 0 0 0 0 0 0 0 0 1 0 2 0 0 1 0 0 0 0 0 0 0 0 0 1 0 0 1 1 1 0 1 0 0 0 1 1 0 1 0 0 1 0 0 0 0 1 1 1 1 0 1 1 0 0 2 1 1 1 0 1 0 0 0 1 0 1 0 0 1 1 1 0 0 0 1 0 0 0 1 1 2 1 1 1 0 0 0 0 1 1 1 1 1 0 0 1 0 0 1 1 0 2 1 1 1 1 1 0 0 1 1 0 1 1 0 2 2 0 1 1 1 1 2 1 1 1 0 1 2 2 1 1 1 1 0 2 0 1 0 1 1
HiC_1_3803402 1 3803402 0 1 0 1 0 2 0 0 1 2 2 0 0 0 0 1 0 0 0 0 0 0 1 1 0 1 0 1 1 0 1 0 0 1 0 1 2 0 0 0 0 1 0 0 2 0 1 0 0 1 0 1 1 0 0 2 1 1 0 0 0 1 2 0 1 0 1 0 0 1 0 0 2 2 1 1 1 2 0 1 0 1 0 0 2 2 0 1 1 1 0 1 1 0 0 0 0 1 1 0 0 0 1 1 0 0 1 1 1 1 2 1 1 1 0 1 1 0 0 0 0 0 0 2 1 1 0 0 0 0 2 1 0 0 1 0 0 0 0 0 0 1 0 0 0 0 0 0 0 0 0 0 1 0 0 0 0 0 1 0 0 0 1 0 0 0 0 1 0 0 0 0 2 1 0 0 1 0 1 0 0 1 1 1 0 0 0 0 1 1 0 0 0 0 0 0 0 0 0 0 0 0 0 1 0 0 0 0 1 0 0 1 0 0 0 0 0 0 0 0 1 0 0 0 0 0 1 0 0 0 0 0 0 0 0 0 0 1 1 1 1 1 1 1 0 0 0 1 1 0 0 0 0 0 0 1 1 0 0 0 0 0 0 1 0 0 0 0 1 0 1 0 0 1 0 0 0 0 0 0 0 0 0 0 0 0 1 1 0 1 0 1 0 0 0 0 0 0 1 0 0 0 0 0 0 0 0 0 0 0 0 0 0 1 0 0 0 0 0 0 0 0 0 0 0 0 0 0 0 1 0 0 0 0 0 0 0 0 0 1 0 0 1 0 1 0 0 0 0 0 0 0 0 1 0 0 0 0 0 0 0 0 0 1 1 0 1 0 0 0 2 1 1 1 0 1 0 0 0 1 0 1 0 0 0 0 1 0 0 0 0 0 0 0 0 0 0 1 0 1 0 0 0 0 1 0 0 0 0 0 0 1 0 0 1 0 1 0 1 1 1 1 1 0 0 1 1 0 1 1 0 2 2 0 1 1 1 1 2 1 1 1 0 1 2 2 1 2 1 1 0 2 0 1 0 1 1
HiC_1_3900724 1 3900724 0 1 0 1 0 2 0 0 1 2 2 0 0 0 0 1 0 0 0 0 0 0 1 1 0 1 0 1 1 0 1 0 0 1 0 1 2 0 0 0 0 1 0 0 2 0 1 0 0 1 0 1 1 0 0 2 1 1 0 0 0 1 2 0 1 0 1 0 0 1 0 0 2 2 1 1 1 2 0 1 0 1 0 0 2 2 0 1 1 1 0 1 0 0 0 0 0 1 1 0 0 0 1 1 0 0 1 1 1 1 2 1 1 1 0 1 1 0 0 0 0 0 0 2 1 1 0 0 0 0 2 1 0 0 1 0 0 0 0 0 0 1 0 0 0 0 0 0 0 0 0 0 1 0 0 0 0 0 1 0 0 0 1 0 0 0 0 1 0 0 0 0 2 1 0 0 1 0 1 0 0 1 1 1 0 0 0 0 1 1 0 0 0 0 0 0 0 0 0 0 0 0 0 1 0 0 0 0 1 0 0 1 1 1 0 0 0 0 0 0 1 0 0 0 0 0 1 0 0 0 0 0 0 0 0 0 0 1 1 1 1 1 1 1 0 0 0 1 1 0 1 1 0 0 0 1 1 0 0 0 0 0 0 1 1 0 0 0 1 1 1 0 1 1 0 1 2 1 0 0 0 0 0 0 0 0 1 1 0 1 0 1 0 0 0 0 0 0 1 0 0 0 0 0 0 0 0 0 0 0 0 0 0 1 0 0 0 0 0 0 0 0 0 0 0 0 0 0 0 1 0 0 0 0 0 0 0 0 0 1 0 0 1 0 1 0 0 0 0 0 0 0 0 1 0 0 0 0 0 0 0 0 0 1 1 0 1 0 0 1 2 1 1 1 0 1 0 0 0 1 0 1 0 0 0 0 1 0 0 0 0 0 0 0 0 0 0 1 0 1 0 0 0 0 1 0 1 0 0 0 0 1 0 0 1 0 1 2 1 1 1 1 1 0 0 1 1 0 1 1 0 2 2 0 1 1 1 1 2 1 1 1 0 1 2 2 1 2 1 1 0 2 0 1 0 1 1
HiC_1_39339 1 39339 1 0 0 1 0 0 0 0 1 0 0 0 0 0 0 0 0 0 0 0 0 0 0 0 0 0 0 1 0 1 1 1 0 0 0 0 0 0 0 0 0 1 0 0 0 0 0 0 0 0 0 0 0 1 1 1 0 1 0 0 0 0 0 0 0 0 1 0 0 0 1 0 0 1 0 0 0 0 0 0 0 0 0 0 0 0 0 1 0 0 1 0 0 0 0 0 0 1 1 0 0 0 0 0 0 0 1 0 0 0 0 1 0 0 0 0 0 0 0 0 1 0 0 0 0 0 0 0 0 0 0 1 0 0 0 0 1 0 1 0 1 1 0 0 0 0 0 1 0 1 0 0 0 0 0 0 0 0 1 1 0 0 0 0 0 1 0 1 0 0 1 1 0 0 0 0 0 0 0 0 0 0 0 0 0 0 0 0 0 0 0 1 0 0 0 0 1 0 0 0 0 0 0 1 0 0 0 0 1 1 0 0 0 0 0 0 1 0 0 0 0 0 0 0 1 0 0 0 0 0 0 1 0 0 0 0 0 0 0 0 0 0 0 0 0 0 0 0 0 0 0 0 1 0 1 0 0 0 0 0 0 0 0 0 0 0 0 0 1 0 0 0 0 0 0 0 0 0 0 0 0 0 1 0 0 0 0 0 0 0 0 0 0 0 0 0 0 1 0 0 0 1 0 0 0 0 0 0 0 1 0 0 0 0 0 0 0 0 0 0 1 1 0 0 1 0 0 1 0 0 1 1 0 0 0 0 1 0 0 0 0 0 0 0 0 0 0 0 0 0 1 0 1 0 1 0 0 0 0 0 0 0 0 0 0 1 0 0 0 0 0 0 0 1 0 0 0 1 0 0 0 0 0 0 1 0 0 0 0 0 0 1 0 0 0 0 0 0 0 0 0 0 0 1 0 0 1 0 0 0 0 0 0 0 0 0 0 0 0 0 0 0 0 0 1 0 0 0 0 0 0 1 0 0 1 0 0 0 0 0 1 0 0 0 0 0 0 0 0 0 0 0 1 0 0 0 0
HiC_1_3937045 1 3937045 2 1 2 1 2 0 2 2 1 0 0 2 2 1 2 1 2 1 2 2 2 1 1 1 2 1 2 1 1 1 1 2 1 1 1 1 0 2 2 2 2 1 2 2 0 2 1 2 2 1 2 1 1 2 2 0 1 1 2 2 2 1 0 2 1 2 1 2 2 1 2 2 0 0 1 1 1 0 1 1 2 1 2 2 0 0 1 1 1 1 1 1 2 1 2 2 2 1 1 2 2 2 1 1 1 2 1 1 1 1 0 1 1 1 2 1 1 2 2 2 2 2 2 0 0 1 2 1 2 2 0 1 2 2 1 2 2 1 2 2 2 1 2 2 2 2 2 0 1 1 1 2 1 1 1 2 2 2 1 2 1 2 1 1 2 2 2 1 2 2 1 1 0 1 2 2 1 2 1 2 2 1 1 1 2 2 2 2 1 1 1 2 2 2 2 1 2 2 2 1 2 2 2 1 2 2 2 2 1 1 2 1 1 1 2 2 2 1 2 2 1 1 1 1 1 2 1 2 1 1 2 2 1 2 2 2 2 1 1 1 1 1 0 1 2 2 2 1 1 2 1 1 2 2 1 1 1 2 2 2 0 2 2 1 0 2 0 0 1 0 1 0 1 1 1 0 0 1 0 2 1 1 2 2 2 1 1 1 2 1 2 1 2 2 1 2 2 2 1 2 0 0 1 1 2 2 0 2 1 1 2 2 2 1 1 2 2 2 2 2 2 2 2 2 1 2 0 2 2 1 2 2 2 2 2 2 2 2 2 1 2 2 1 1 1 2 1 2 2 2 1 1 2 1 2 2 1 2 2 2 2 1 1 1 1 2 1 1 2 1 0 1 1 1 2 1 2 2 2 1 2 1 2 2 1 1 1 2 2 2 1 2 2 2 1 1 0 1 1 1 2 2 2 2 1 1 1 1 1 2 2 1 2 2 1 1 1 0 1 1 1 1 1 2 2 1 1 2 1 1 2 0 0 2 1 1 1 1 0 1 1 1 2 1 0 0 1 0 1 1 2 0 2 1 2 1 1
HiC_1_3937105 1 3937105 0 1 0 1 0 1 0 0 1 2 2 0 0 1 0 1 0 0 0 0 0 1 1 1 0 1 0 1 1 1 1 0 0 1 1 1 2 0 0 0 0 1 0 0 2 0 1 0 0 1 0 1 1 0 0 2 1 1 0 0 0 1 2 0 1 0 1 0 0 1 0 0 2 2 1 1 1 2 1 1 0 1 0 0 2 1 0 1 1 1 0 1 0 0 0 0 0 1 1 0 0 0 1 1 0 0 1 1 1 1 2 1 1 1 0 1 1 0 0 0 0 0 0 2 2 1 0 0 0 0 2 1 0 0 1 0 0 0 0 0 0 1 0 0 0 0 0 0 0 1 0 0 1 0 0 0 0 0 1 0 1 0 1 0 0 0 0 1 0 0 0 1 2 1 0 0 1 0 1 0 0 1 1 1 0 0 0 0 1 1 1 0 0 0 0 1 0 0 0 0 0 0 0 1 0 0 0 0 1 1 0 1 1 0 0 0 0 0 0 0 1 0 0 0 0 0 1 0 0 1 0 0 1 0 0 0 0 1 1 1 1 1 1 1 0 0 0 1 1 0 0 0 0 0 1 1 1 0 0 0 2 0 0 1 0 0 1 2 1 0 1 1 0 1 1 1 0 0 1 0 0 0 0 0 0 0 1 1 0 1 0 1 0 0 0 0 0 0 1 0 2 2 1 1 0 0 2 0 1 0 0 0 0 1 1 0 0 0 0 0 0 0 0 0 1 0 1 0 0 1 0 0 0 0 0 0 0 0 0 1 0 0 1 0 1 0 0 0 0 0 0 1 0 1 0 0 1 0 0 0 0 1 0 1 1 0 1 0 0 0 2 1 1 1 0 1 0 0 0 1 0 1 0 0 1 0 1 0 0 0 0 0 0 0 0 0 1 1 1 1 0 0 0 0 1 1 0 1 1 0 0 1 0 0 1 0 1 0 1 1 1 1 1 0 0 1 1 0 1 1 0 2 2 0 1 1 1 1 2 1 1 1 0 1 2 2 1 2 1 1 0 2 0 1 0 1 1
HiC_1_3938740 1 3938740 2 1 2 1 2 0 2 2 1 0 0 2 2 2 2 1 2 2 2 2 2 2 1 1 2 1 2 1 1 2 1 2 2 1 2 1 0 2 2 2 2 1 2 2 0 2 1 2 2 1 2 1 1 2 2 0 1 1 2 2 1 1 0 2 1 2 1 2 2 1 2 2 0 0 1 1 1 0 2 1 2 1 2 2 0 0 2 1 1 1 2 1 2 2 2 2 2 1 1 2 2 2 1 1 2 2 1 1 1 1 0 1 1 1 2 1 1 2 2 2 2 2 2 0 1 1 2 2 2 2 0 1 2 2 1 2 2 2 2 2 2 1 2 2 2 2 2 2 2 2 2 2 1 2 2 2 2 2 1 2 2 2 1 2 2 2 2 1 2 2 2 2 0 1 2 2 1 2 1 2 2 1 1 1 2 2 2 2 1 1 2 2 1 2 2 2 2 2 2 2 2 2 2 1 2 2 2 2 1 2 2 1 1 2 2 2 2 2 2 2 1 2 2 2 2 2 1 2 2 2 2 2 2 2 2 2 2 1 1 1 1 1 1 1 2 2 2 1 1 2 2 2 2 2 2 1 1 2 2 2 2 2 2 1 2 2 2 2 1 2 1 2 2 1 2 2 2 2 2 2 2 2 2 2 2 2 1 1 2 1 2 1 2 2 2 2 2 2 1 2 2 2 2 2 2 2 2 2 2 2 2 2 2 1 2 2 2 2 2 2 2 2 2 2 2 2 2 2 2 1 2 2 2 2 2 2 2 2 2 1 2 2 1 2 1 2 2 2 2 2 2 2 2 1 2 2 2 2 2 2 2 2 2 1 1 2 1 2 2 2 0 1 1 1 2 1 2 2 2 1 2 1 2 2 2 2 1 2 2 2 2 2 2 2 2 2 2 1 1 1 2 2 2 2 1 2 2 2 2 2 2 1 2 2 1 2 1 2 1 1 1 1 1 2 2 1 1 2 1 1 2 0 0 2 1 1 1 1 0 1 1 1 2 1 0 0 1 0 1 1 2 0 2 1 2 1 1
HiC_1_3942865 1 3942865 0 1 0 1 0 2 0 0 1 2 2 0 0 0 0 1 0 0 0 0 0 0 1 1 0 1 0 1 1 0 1 0 0 1 0 1 2 0 0 0 0 1 0 0 2 0 1 0 0 1 0 1 1 0 0 2 1 1 0 0 1 1 2 0 1 0 1 0 0 1 0 0 2 2 1 1 1 2 0 1 0 1 0 0 2 2 0 1 1 1 0 1 0 0 0 0 0 1 1 0 0 0 1 1 0 0 1 1 1 1 2 1 1 1 0 1 1 0 0 0 0 0 0 1 1 1 0 0 0 0 2 1 0 0 1 0 0 0 0 0 0 1 0 0 0 0 0 0 0 0 0 0 1 0 0 0 0 0 1 0 0 0 1 0 0 0 0 1 0 0 0 0 2 1 0 0 1 0 1 0 0 1 1 1 0 0 0 0 1 1 0 0 0 0 0 0 0 0 0 0 0 0 0 1 0 0 0 0 1 0 0 1 1 0 0 0 0 0 0 0 1 0 0 0 0 0 1 0 0 0 0 0 0 0 0 0 0 1 1 1 1 1 1 1 0 0 0 1 1 0 0 0 0 0 0 1 1 0 0 0 0 0 0 1 0 0 0 0 1 0 1 0 0 1 0 0 0 0 0 0 0 0 0 0 0 0 1 1 0 1 0 1 0 0 0 0 0 0 1 0 0 0 0 0 0 0 0 0 0 0 0 0 0 1 0 0 0 0 0 0 0 0 0 0 0 0 0 0 0 1 0 0 0 0 0 0 0 0 0 1 0 0 1 0 1 0 0 0 0 0 0 0 0 1 0 0 0 0 0 0 0 0 0 1 1 0 1 0 0 0 2 1 1 1 0 1 0 0 0 1 0 1 0 0 0 0 1 0 0 0 0 0 0 0 0 0 0 1 0 1 0 0 0 0 1 0 0 0 0 0 0 1 0 0 1 0 1 0 1 1 1 1 1 0 0 1 1 0 1 1 0 2 2 0 1 1 1 1 2 1 1 1 0 1 2 2 1 2 1 1 0 2 0 1 0 1 1
HiC_1_3955490 1 3955490 0 1 0 1 0 2 0 0 1 2 2 0 0 1 0 1 0 1 0 0 0 1 1 1 0 1 0 1 1 1 1 0 1 1 1 1 2 0 0 0 0 1 0 0 2 0 1 0 0 1 0 1 1 0 0 2 1 1 0 0 1 1 2 0 1 0 0 0 0 1 0 0 2 2 1 1 1 2 1 1 0 1 0 0 2 2 1 1 1 1 1 1 0 1 0 0 0 1 1 0 0 0 1 1 1 0 1 1 1 1 2 1 1 1 0 1 1 0 0 0 0 0 0 1 2 1 0 1 0 0 2 1 0 0 1 0 0 1 0 0 0 1 0 0 0 0 0 2 1 1 1 0 1 1 1 0 0 0 1 0 1 0 1 1 0 0 0 1 0 0 1 1 2 1 0 0 1 0 1 0 0 1 1 1 0 0 0 0 1 1 1 0 0 0 0 1 0 0 0 1 0 0 0 1 0 0 0 0 1 1 0 1 1 1 0 0 0 1 0 0 1 1 1 1 1 0 1 0 1 1 0 0 1 0 0 0 0 1 1 1 1 1 2 1 0 0 0 1 1 0 0 0 0 0 1 1 1 0 0 0 2 0 0 1 1 0 2 2 1 2 1 2 1 1 1 2 1 0 2 0 1 1 0 0 0 1 1 1 0 1 0 1 0 0 1 0 0 0 1 0 2 2 1 1 0 0 2 0 1 1 0 0 0 1 1 0 0 0 0 0 0 0 0 0 1 0 2 0 0 1 0 0 0 0 0 0 0 0 0 1 0 0 1 1 1 0 1 0 0 0 1 1 0 1 0 0 1 0 0 0 0 1 1 1 1 0 1 1 0 0 2 1 1 1 0 1 0 0 0 1 0 1 0 0 1 1 1 0 0 0 1 0 0 0 1 1 2 1 1 1 0 0 0 0 1 1 1 1 1 0 0 1 0 0 1 1 1 1 1 1 1 1 1 0 0 1 1 0 1 1 0 2 2 0 1 1 1 1 2 1 1 1 0 1 2 2 1 2 1 1 0 2 0 1 0 1 1
HiC_1_3955521 1 3955521 0 1 0 1 0 2 0 0 1 2 2 0 0 1 0 1 0 1 0 0 0 1 1 1 0 1 0 1 1 1 1 0 1 1 1 1 2 0 0 0 0 1 0 0 2 0 1 0 0 1 0 1 1 0 0 2 1 1 0 0 1 1 2 0 1 0 0 0 0 1 0 0 2 2 1 1 1 2 1 1 0 1 0 0 2 2 1 1 1 1 1 1 0 1 0 0 0 1 1 0 0 0 1 1 1 0 1 1 1 1 2 1 1 1 0 1 1 0 0 0 0 0 0 1 2 1 0 1 0 0 2 1 0 0 1 0 0 1 0 0 0 1 0 0 0 0 0 2 1 1 1 0 1 1 1 0 0 0 1 0 1 0 1 1 0 0 0 1 0 0 1 1 2 1 0 0 1 0 1 0 0 1 1 1 0 0 0 0 1 1 1 0 0 0 0 1 0 0 0 1 0 0 0 1 0 0 0 0 1 1 0 1 1 1 0 0 0 1 0 0 1 1 1 1 1 0 1 0 1 1 0 0 1 0 0 0 0 1 1 1 1 1 2 1 0 0 0 1 1 0 0 0 0 0 1 1 1 0 0 0 2 0 0 1 1 0 2 2 1 2 1 2 1 1 1 2 1 0 2 0 1 1 0 0 0 1 1 1 0 1 0 1 0 0 1 0 0 0 1 0 2 2 1 1 0 0 2 0 1 1 0 0 0 1 1 0 0 0 0 0 0 0 0 0 1 0 2 0 0 1 0 0 0 0 0 0 0 0 0 1 0 0 1 1 1 0 1 0 0 0 1 1 0 1 0 0 1 0 0 0 0 1 1 1 1 0 1 1 0 0 2 1 1 1 0 1 0 0 0 1 0 1 0 0 1 1 1 0 0 0 1 0 0 0 1 1 2 1 1 1 0 0 0 0 1 1 1 1 1 0 0 1 0 0 1 1 1 1 1 1 1 1 1 0 0 1 1 0 1 1 0 2 2 0 1 1 1 1 2 1 1 1 0 1 2 2 1 2 1 1 0 2 0 1 0 1 1
HiC_1_3966497 1 3966497 0 1 0 1 0 1 0 0 1 2 1 0 0 0 0 1 0 0 0 0 0 0 1 1 0 1 0 1 1 0 1 0 0 1 0 1 2 0 0 0 0 1 0 0 1 0 1 0 0 1 0 1 1 0 0 2 1 1 0 0 1 1 2 0 0 0 0 0 0 1 0 0 2 2 1 1 1 2 0 1 0 1 0 0 2 1 0 1 1 1 0 1 0 0 0 0 0 1 1 0 0 0 1 1 0 0 1 1 1 1 2 1 1 1 0 1 1 0 0 0 0 0 0 1 1 1 0 0 0 0 1 1 0 0 1 0 0 0 0 0 0 1 0 0 0 0 0 0 0 0 0 0 1 0 0 0 0 0 1 0 0 0 1 0 0 0 0 1 0 0 0 0 2 1 0 0 1 0 1 0 0 1 1 1 0 0 0 0 1 1 0 0 0 0 0 0 0 0 0 0 0 0 0 1 0 0 0 0 1 0 0 1 1 0 0 0 0 0 0 0 1 0 0 0 0 0 1 0 0 0 0 0 0 0 0 0 0 1 1 1 0 1 1 1 0 0 0 1 1 0 0 0 0 0 0 1 1 0 0 0 0 0 0 1 0 0 0 0 1 0 1 0 0 1 0 0 0 0 0 0 0 0 0 0 0 0 1 1 0 1 0 1 0 0 0 0 0 0 1 0 0 0 0 0 0 0 0 0 0 0 0 0 0 1 0 0 0 0 0 0 0 0 0 0 0 0 0 0 0 1 0 0 0 0 0 0 0 0 0 0 0 0 1 0 1 0 0 0 0 0 0 0 0 1 0 0 0 0 0 0 0 0 0 1 1 0 1 0 1 0 2 1 1 0 0 1 0 0 0 1 0 1 0 0 0 0 1 0 0 0 0 0 0 0 0 0 0 1 1 1 0 0 0 0 1 0 0 0 0 0 0 1 0 0 1 0 1 0 1 1 1 1 1 0 0 1 1 0 1 1 0 2 2 0 1 1 1 1 2 1 1 1 0 1 2 2 1 1 1 1 0 2 0 1 0 1 0
HiC_1_3982313 1 3982313 0 1 0 1 0 2 0 0 1 2 2 0 0 0 0 1 0 1 0 0 0 0 1 1 0 1 0 1 1 0 1 0 1 1 0 1 2 0 0 0 0 1 0 0 2 0 1 0 0 1 0 1 1 0 0 2 1 2 0 0 1 1 2 0 1 0 0 0 0 1 0 0 2 2 1 1 1 2 0 1 0 1 0 0 2 2 1 1 1 1 1 1 0 1 0 0 0 1 1 0 0 0 1 1 1 0 1 1 1 1 2 1 1 1 0 1 1 0 0 0 0 0 0 1 1 1 0 1 0 0 1 1 0 0 1 0 0 1 0 0 0 1 0 0 0 0 0 2 1 0 1 0 1 0 1 0 0 0 1 0 0 0 1 1 0 0 0 1 0 0 1 0 2 1 0 0 1 0 1 0 0 1 1 1 0 0 0 0 1 1 0 0 0 0 0 0 0 0 0 1 0 0 0 1 0 0 0 0 1 0 0 1 1 1 0 0 0 1 0 0 1 1 1 1 1 0 1 0 1 0 0 0 0 0 0 0 0 1 1 1 1 1 2 1 0 0 0 1 1 0 1 1 0 0 0 1 1 0 0 0 0 0 0 1 1 0 0 0 1 2 1 1 1 1 0 1 2 1 1 0 1 1 0 0 0 1 1 1 0 1 0 1 0 0 1 0 0 0 1 0 0 0 0 0 0 0 0 0 0 1 0 0 0 1 0 0 0 0 0 0 0 0 0 0 0 0 1 0 0 1 0 0 0 0 0 0 0 0 0 1 0 0 1 1 1 0 1 0 0 0 1 0 0 1 0 0 0 0 0 0 0 0 1 1 1 0 1 1 0 1 2 1 1 1 0 1 0 0 0 1 0 1 0 0 0 1 1 0 0 0 1 0 0 0 1 1 1 1 0 1 0 0 0 0 1 1 1 0 0 0 0 1 0 0 1 1 1 2 1 1 1 1 1 0 0 1 1 0 1 1 0 2 2 0 1 1 1 1 2 1 1 1 0 1 2 2 1 2 1 1 0 2 0 1 0 1 1
HiC_1_4005006 1 4005006 2 1 2 1 2 1 2 2 1 0 0 2 2 1 2 1 2 1 2 2 2 1 1 1 2 1 2 1 1 1 1 2 1 1 1 1 0 2 2 2 2 1 2 2 0 2 1 2 2 1 2 1 1 2 2 0 1 0 2 2 1 1 0 2 1 2 2 2 2 1 2 2 0 0 1 1 1 0 1 1 2 1 2 2 0 0 1 1 1 1 1 1 2 1 2 2 2 1 0 2 2 2 1 1 1 2 1 1 1 1 0 1 1 1 2 1 1 2 2 2 2 2 2 1 0 1 2 1 2 2 0 1 2 2 1 2 2 1 2 2 2 1 2 2 2 2 2 0 1 1 1 2 1 1 1 2 2 2 1 2 1 2 1 1 2 2 2 1 2 2 1 1 0 1 2 2 1 2 1 2 2 1 1 1 2 2 2 2 1 1 1 2 2 2 2 1 2 2 2 1 2 2 2 1 2 2 2 2 1 1 2 1 1 1 2 2 2 1 2 2 1 1 1 1 1 2 1 2 1 1 2 2 1 2 2 2 2 1 1 1 1 1 0 1 2 2 2 1 1 2 1 2 2 2 1 1 1 2 2 2 0 2 2 1 1 2 0 0 1 0 1 0 1 1 1 0 1 1 0 2 1 1 2 2 2 1 1 1 2 1 2 1 2 2 1 2 2 2 1 2 0 0 1 1 2 2 0 2 1 1 2 2 2 1 1 2 2 2 2 2 2 2 2 2 1 2 0 2 2 1 2 2 2 2 2 2 2 2 2 1 2 2 1 1 1 2 1 2 2 2 1 1 2 1 2 2 1 2 2 2 2 1 1 1 1 2 1 1 2 1 0 1 1 1 2 1 2 2 2 1 2 1 2 2 1 1 1 2 2 2 1 2 2 2 1 1 0 1 1 1 2 2 2 2 1 1 1 1 1 2 2 1 2 2 1 1 1 1 1 1 1 1 1 2 2 1 1 2 1 1 2 0 0 2 1 1 1 1 0 1 1 1 2 1 0 0 1 0 1 1 2 0 2 1 2 1 1
HiC_1_4023531 1 4023531 0 1 0 1 0 1 0 0 1 2 2 0 0 0 0 1 0 0 0 0 0 0 1 1 0 1 0 1 1 0 1 0 0 1 0 1 2 0 0 0 0 1 0 0 1 0 1 0 0 1 0 1 1 0 0 1 1 2 0 0 1 1 2 0 1 0 0 0 0 1 1 0 2 2 1 1 1 2 0 1 0 1 0 0 2 2 0 1 1 1 0 1 0 0 0 0 0 1 2 0 0 0 1 1 0 0 1 1 1 1 2 1 1 1 0 1 1 0 0 0 0 0 0 1 1 1 0 0 0 0 2 1 0 0 1 0 0 0 0 0 0 1 0 0 0 0 0 0 0 0 0 0 1 1 0 0 0 0 1 0 0 0 1 0 0 0 0 1 0 0 0 0 2 1 0 0 1 0 1 0 0 1 1 1 0 0 0 0 1 1 0 0 0 0 0 0 0 0 0 0 0 0 0 1 0 0 0 0 1 0 0 1 1 0 0 0 0 0 0 0 1 0 0 0 0 0 1 0 0 0 0 0 0 0 0 0 0 1 1 1 0 1 1 1 0 0 0 1 1 0 1 1 0 0 0 1 1 0 0 0 0 0 0 1 1 0 0 0 1 0 1 0 0 1 0 0 1 1 0 0 0 0 0 0 0 0 1 1 0 1 0 1 0 0 0 0 0 0 1 0 0 0 0 0 0 0 0 0 0 0 0 0 0 1 0 0 0 0 0 0 0 0 0 0 0 0 0 0 0 1 0 0 0 0 0 0 0 0 0 1 0 0 1 0 1 0 0 0 0 0 0 0 0 1 0 0 0 0 0 0 0 0 0 1 1 0 1 0 0 1 2 1 1 1 0 1 0 0 0 1 0 1 0 0 0 0 1 0 0 0 0 0 0 0 0 0 0 1 0 1 0 0 0 0 1 0 0 0 0 0 0 1 0 0 1 0 1 1 1 1 1 1 1 0 0 1 1 0 1 1 0 2 2 0 1 1 1 1 2 1 1 1 0 1 2 2 1 2 1 1 0 2 0 1 0 1 1
HiC_1_4023565 1 4023565 0 1 0 1 0 1 0 0 1 2 2 0 0 0 0 1 0 0 0 0 0 0 1 1 0 1 0 1 1 0 1 0 0 1 0 1 2 0 0 0 0 1 0 0 1 0 1 0 0 1 0 1 1 0 0 1 1 2 0 0 1 1 2 0 1 0 0 0 0 1 1 0 2 2 1 1 1 2 0 1 0 1 0 0 2 2 0 1 1 1 0 1 0 0 0 0 0 1 2 0 0 0 1 1 0 0 1 1 1 1 2 1 1 1 0 1 1 0 0 0 0 0 0 1 1 1 0 0 0 0 2 1 0 0 1 0 0 0 0 0 0 1 0 0 0 0 0 0 0 0 0 0 1 1 0 0 0 0 1 0 0 0 1 0 0 0 0 1 0 0 0 0 2 1 0 0 1 0 1 0 0 1 1 1 0 0 0 0 1 1 0 0 0 0 0 0 0 0 0 0 0 0 0 1 0 0 0 0 1 0 0 1 1 0 0 0 0 0 0 0 1 0 0 0 0 0 1 0 0 0 0 0 0 0 0 0 0 1 1 1 1 1 1 1 0 0 0 1 1 0 1 1 0 0 0 1 1 0 0 0 2 0 0 1 1 0 2 2 1 0 1 1 0 1 0 0 1 1 0 0 0 0 0 0 0 0 1 1 0 1 0 1 0 0 0 0 0 0 1 0 2 2 1 0 0 0 2 0 0 0 0 0 0 1 0 0 0 0 0 0 0 0 0 0 0 0 0 0 0 1 0 0 0 0 0 0 0 0 0 1 0 0 1 0 1 0 0 0 0 0 0 0 0 1 0 0 0 0 0 0 0 0 0 1 1 0 1 0 0 1 2 1 1 1 0 1 0 0 0 1 0 1 0 0 0 0 1 0 0 0 0 0 0 0 0 0 0 1 0 1 0 0 0 0 1 0 0 0 0 0 0 1 0 0 1 0 1 1 1 1 1 1 1 0 0 1 1 0 1 1 0 2 2 0 1 1 1 1 2 1 1 1 0 1 2 1 1 2 1 1 0 2 0 1 0 1 1
HiC_1_4023568 1 4023568 0 1 0 1 0 1 0 0 1 2 2 0 0 0 0 1 0 0 0 0 0 0 1 1 0 1 0 1 1 0 1 0 0 1 0 1 2 0 0 0 0 1 0 0 1 0 1 0 0 1 0 1 1 0 0 1 1 2 0 0 1 1 2 0 1 0 0 0 0 1 1 0 2 2 1 1 1 2 0 1 0 1 0 0 2 2 0 1 1 1 0 1 0 0 0 0 0 1 2 0 0 0 1 1 0 0 1 1 1 1 2 1 1 1 0 1 1 0 0 0 0 0 0 1 1 1 0 0 0 0 2 1 0 0 1 0 0 0 0 0 0 1 0 0 0 0 0 0 0 0 0 0 1 1 0 0 0 0 1 0 0 0 1 0 0 0 0 1 0 0 0 0 2 1 0 0 1 0 1 0 0 1 1 1 0 0 0 0 1 1 0 0 0 0 0 0 0 0 0 0 0 0 0 1 0 0 0 0 1 0 0 1 1 0 0 0 0 0 0 0 1 0 0 0 0 0 1 0 0 0 0 0 0 0 0 0 0 1 1 1 1 1 1 1 0 0 0 1 1 0 1 1 0 0 0 1 1 0 0 0 2 0 0 1 1 0 2 2 1 0 1 1 0 1 0 0 1 1 0 0 0 0 0 0 0 0 1 1 0 1 0 1 0 0 0 0 0 0 1 0 2 2 1 0 0 0 2 0 0 0 0 0 0 1 0 0 0 0 0 0 0 0 0 0 0 0 0 0 0 1 0 0 0 0 0 0 0 0 0 1 0 0 1 0 1 0 0 0 0 0 0 0 0 1 0 0 0 0 0 0 0 0 0 1 1 0 1 0 0 1 2 1 1 1 0 1 0 0 0 1 0 1 0 0 0 0 1 0 0 0 0 0 0 0 0 0 0 1 0 1 0 0 0 0 1 0 0 0 0 0 0 1 0 0 1 0 1 1 1 1 1 1 1 0 0 1 1 0 1 1 0 2 2 0 1 1 1 1 2 1 1 1 0 1 2 1 1 2 1 1 0 2 0 1 0 1 1
HiC_1_402613 1 402613 1 2 1 1 1 1 2 1 1 2 2 2 2 2 2 1 2 1 2 2 1 1 2 1 2 2 2 1 2 2 2 1 2 2 1 2 1 2 2 2 1 1 2 2 1 1 1 1 2 2 1 2 1 1 1 1 2 1 1 2 1 1 2 2 2 1 2 2 2 1 1 2 1 2 2 2 1 2 2 1 1 2 2 2 2 1 1 2 2 2 2 2 2 1 1 2 2 1 2 1 2 1 1 1 2 1 1 1 1 1 2 1 1 2 1 2 2 2 1 1 1 1 2 1 2 1 1 2 1 2 2 1 2 1 1 1 1 1 1 1 1 1 1 1 2 1 1 2 2 2 1 1 1 1 1 1 2 2 1 1 2 2 2 1 1 1 1 2 1 2 2 2 1 1 2 2 1 2 1 1 2 2 2 2 1 2 1 2 1 2 2 2 1 1 1 1 1 1 1 2 1 2 1 2 1 1 1 2 1 1 1 2 1 1 2 1 2 1 1 2 2 2 2 1 1 2 2 1 1 1 2 2 1 2 1 1 1 2 2 1 1 2 2 1 1 2 2 2 1 1 2 2 2 1 1 2 2 1 2 2 1 1 1 2 2 2 1 2 1 1 1 1 1 1 2 2 2 2 1 2 2 2 1 1 2 2 2 1 1 2 2 1 2 1 2 1 2 2 1 1 2 2 2 2 1 2 2 2 1 1 1 2 1 1 1 2 2 2 2 2 2 1 1 2 1 2 2 2 2 2 1 1 2 1 2 2 1 2 1 2 1 1 1 1 1 2 1 1 1 1 2 2 2 2 2 1 2 1 1 2 2 2 2 1 1 2 2 2 2 1 2 1 2 2 2 1 2 1 2 1 1 1 2 2 1 2 2 2 2 1 1 1 2 2 1 1 2 2 1 1 1 1 2 1 1 1 2 2 1 2 2 1 2 2 1 1 2 2 1 1 1 2 1 2 2 2 1 2 2 1 2 1 2 2 2 1 1 2 2 1 1 2 1 1 1 1 1 2 2 2 2 2 2 1 2 2 1
HiC_1_4062496 1 4062496 2 1 2 1 2 0 2 2 1 0 0 2 2 1 2 2 2 1 2 2 2 1 1 1 1 1 2 1 1 1 1 2 1 1 1 1 0 2 2 2 2 1 2 2 0 1 1 2 2 1 2 1 1 2 2 0 1 0 2 2 1 1 0 2 1 2 2 2 2 1 2 2 0 0 1 1 1 0 1 1 2 1 2 2 0 0 1 1 1 1 1 1 2 1 2 2 2 1 0 2 2 2 0 1 1 2 1 1 1 1 0 1 1 1 2 1 1 2 2 2 2 2 2 1 0 1 2 1 2 2 0 1 2 2 1 2 2 1 2 2 2 1 2 2 2 2 2 0 1 1 1 2 1 2 1 2 2 2 1 2 1 2 1 1 2 2 2 1 2 2 1 1 0 1 2 2 1 2 1 2 2 1 1 1 2 2 2 2 1 1 1 2 1 2 2 1 2 2 2 1 2 2 2 1 2 2 2 2 1 1 2 1 1 2 2 2 2 1 2 2 1 1 1 1 1 2 1 2 1 1 2 2 1 2 2 2 2 1 1 1 1 1 0 1 2 2 2 1 1 2 1 1 2 2 1 1 1 2 2 2 0 2 2 1 0 2 0 0 1 0 1 0 1 1 1 0 0 1 0 2 1 1 2 2 2 1 1 1 2 1 2 1 2 2 1 2 2 2 1 2 1 0 1 1 2 2 0 2 1 1 2 2 2 1 1 2 2 2 2 2 2 2 2 2 1 2 0 2 2 1 2 2 2 2 2 1 2 2 2 1 2 2 1 1 1 2 1 2 2 2 1 1 2 1 2 2 1 2 2 2 2 1 1 1 1 2 1 1 2 1 0 1 1 1 2 1 2 2 2 1 2 1 2 2 1 1 1 2 2 2 1 2 2 2 1 1 0 1 1 1 2 2 2 2 1 1 1 1 1 2 2 1 2 2 1 1 1 1 1 1 1 1 1 2 2 1 1 2 1 1 2 0 0 2 1 1 1 1 0 1 1 1 2 1 0 0 1 0 1 1 2 0 2 1 1 1 1
HiC_1_4080591 1 4080591 0 1 0 1 0 1 0 0 0 1 0 0 0 0 0 0 0 0 0 0 0 0 0 0 0 0 0 0 0 0 0 0 0 1 0 0 1 0 0 0 0 1 0 0 1 0 0 0 0 0 0 0 0 0 0 1 0 1 0 0 1 0 1 0 1 0 0 0 0 1 0 0 1 1 1 0 1 1 0 1 0 1 0 0 1 1 0 1 1 0 0 1 0 0 0 0 0 0 1 0 0 0 1 1 0 0 0 0 0 1 1 0 1 0 0 0 0 0 0 0 0 0 0 0 0 0 0 0 0 0 0 1 0 0 1 0 0 0 0 0 0 1 0 0 0 0 0 0 0 0 0 0 1 0 0 0 0 0 1 0 0 0 0 0 0 0 0 1 0 0 0 0 1 1 0 0 1 0 0 0 0 1 0 1 0 0 0 0 0 1 0 0 0 0 0 0 0 0 0 0 0 0 0 1 0 0 0 0 1 0 0 1 1 0 0 0 0 0 0 0 1 0 0 0 0 0 0 0 0 0 0 0 0 0 0 0 0 1 1 1 0 1 1 1 0 0 0 1 1 0 0 1 0 0 0 1 1 0 0 0 0 0 0 1 1 0 0 0 0 0 1 0 0 1 0 0 1 0 0 0 0 0 0 0 0 0 1 1 0 0 0 1 0 0 0 0 0 0 0 0 0 0 0 0 0 0 0 0 0 0 0 0 0 1 0 0 0 0 0 0 0 0 0 0 0 0 0 0 0 1 0 0 0 0 0 0 0 0 0 0 0 0 1 0 1 0 0 0 0 0 0 0 0 1 0 0 0 0 0 0 0 0 0 1 1 0 1 0 0 0 2 1 1 1 0 1 0 0 0 1 0 1 0 0 0 0 1 0 0 0 0 0 0 0 0 0 0 1 0 1 0 0 0 0 1 0 0 0 0 0 0 0 0 0 1 0 0 1 1 0 0 0 0 0 0 1 0 0 0 0 0 1 1 0 1 1 1 1 1 0 1 0 0 0 1 1 1 1 0 0 0 1 0 0 0 1 2
HiC_1_4146192 1 4146192 2 1 2 1 2 1 2 2 2 1 1 2 2 1 2 2 2 1 2 2 2 1 2 2 2 2 2 2 2 1 2 1 1 1 1 2 1 2 2 2 2 1 2 2 1 2 2 2 2 2 2 2 2 1 2 1 2 1 2 2 1 2 1 2 1 2 2 2 2 1 2 2 1 1 1 2 1 1 1 1 2 1 2 2 1 1 1 1 1 2 1 1 2 1 2 2 2 2 1 2 2 2 1 1 1 2 2 2 2 1 1 2 1 2 2 2 2 2 2 2 2 2 2 2 1 2 2 1 2 1 1 1 1 2 1 1 2 1 2 2 2 1 2 2 2 2 2 0 1 1 1 2 1 1 1 2 2 2 1 2 1 2 2 1 2 2 2 1 2 2 1 1 1 1 2 2 0 1 2 2 2 1 2 1 2 2 2 2 2 1 1 2 2 2 2 1 2 1 2 1 2 2 2 1 2 2 2 2 1 1 1 0 1 1 2 2 2 1 2 1 1 1 1 1 1 2 2 2 1 1 2 1 1 2 2 2 2 0 1 1 0 1 0 1 2 2 2 1 1 2 1 1 2 2 1 1 1 2 2 2 0 2 2 1 0 2 0 0 2 0 1 0 1 1 1 0 0 1 0 2 1 1 2 2 2 1 1 1 2 1 2 1 2 2 1 1 1 2 2 2 0 0 0 1 2 2 0 2 1 1 2 2 2 1 1 2 2 2 2 2 2 2 2 2 1 2 0 2 2 1 2 2 2 1 2 1 2 2 2 1 2 2 1 1 1 2 1 2 2 2 1 1 2 1 2 2 1 2 2 2 2 1 1 1 1 2 1 1 2 1 0 1 1 1 2 1 2 2 2 1 2 1 2 2 1 1 1 2 2 2 1 2 2 2 1 1 0 1 1 1 2 2 2 2 1 1 1 1 1 2 2 2 2 2 1 1 2 0 1 2 2 2 2 2 2 1 2 2 2 2 2 1 1 2 1 1 1 1 1 2 1 2 2 2 1 1 1 1 2 2 2 1 2 2 2 1 1
HiC_1_4222681 1 4222681 2 1 2 1 2 1 2 2 2 1 1 2 2 2 2 2 2 2 2 2 2 2 2 2 2 2 2 2 2 2 2 1 2 1 2 2 1 2 2 2 2 1 2 2 1 2 2 2 2 2 2 2 2 2 2 1 2 1 2 2 1 2 1 2 1 2 2 2 2 1 2 2 1 1 1 2 1 1 2 1 2 1 2 2 1 1 2 1 1 2 2 1 2 2 2 2 2 2 1 2 2 2 1 1 2 2 2 2 2 1 1 2 1 2 2 2 2 2 2 2 2 2 2 2 2 2 2 2 2 2 1 1 2 2 1 2 2 2 2 2 2 1 2 2 2 2 2 1 2 2 2 2 1 2 2 2 2 2 1 2 2 2 2 2 2 2 2 1 2 2 2 2 1 1 2 2 1 2 2 2 2 1 2 1 2 2 2 2 2 1 2 2 2 2 2 2 2 2 2 2 2 2 2 1 2 2 2 2 1 2 2 1 1 1 2 2 2 2 2 2 1 2 2 2 2 2 2 2 2 2 2 2 2 2 2 2 2 1 1 1 1 1 1 1 2 2 2 1 1 2 1 1 2 2 2 1 1 2 2 2 2 2 2 1 1 2 2 2 2 0 1 1 1 1 2 1 0 2 2 2 2 2 2 2 2 2 1 1 2 1 2 1 2 2 2 2 2 2 2 2 2 2 2 2 2 2 2 2 2 2 2 2 2 1 2 2 2 2 2 2 2 2 2 2 2 2 2 2 2 1 2 2 2 2 2 2 2 2 2 1 2 2 1 2 1 2 2 2 2 2 2 2 2 1 2 2 2 2 2 2 2 2 2 1 1 2 1 2 2 1 0 1 1 1 2 1 2 2 2 1 2 1 2 2 2 2 1 2 2 2 2 2 2 2 2 2 1 1 2 1 2 2 2 2 1 2 1 2 2 2 2 2 2 2 1 2 2 0 1 2 2 2 2 2 2 1 2 2 2 2 2 1 1 2 1 1 1 1 1 2 1 2 2 2 1 1 1 1 2 2 2 1 2 2 2 1 1
HiC_1_4222767 1 4222767 2 1 2 1 2 1 2 2 2 1 1 2 2 2 2 2 2 2 2 2 2 2 2 2 2 2 2 2 2 2 2 1 2 1 2 2 1 2 2 2 2 1 2 2 1 2 2 2 2 2 2 2 2 2 2 1 2 1 2 2 1 2 1 2 1 2 2 2 2 1 2 2 1 1 1 2 1 1 2 1 2 1 2 2 1 1 2 1 1 2 2 1 2 2 2 2 2 2 1 2 2 2 1 1 2 2 2 2 2 1 1 2 1 2 2 2 2 2 2 2 2 2 2 2 2 2 2 2 2 2 1 1 2 2 1 2 2 2 2 2 2 1 2 2 2 2 2 1 2 2 2 2 1 2 2 2 2 2 1 2 2 2 2 2 2 2 2 1 2 2 2 2 1 1 2 2 1 2 2 2 2 1 2 1 2 2 2 2 2 1 2 2 2 2 2 2 2 2 2 2 2 2 2 1 2 2 2 2 1 2 2 1 1 1 2 2 2 2 2 2 1 2 2 2 2 2 2 2 2 2 2 2 2 2 2 2 2 1 1 1 1 1 1 1 2 2 2 1 1 2 1 1 2 2 2 1 1 2 2 2 2 2 2 1 1 2 2 2 2 0 1 1 1 1 2 1 0 2 2 2 2 2 2 2 2 2 1 1 2 1 2 1 2 2 2 2 2 2 2 2 2 2 2 2 2 2 2 2 2 2 2 2 2 1 2 2 2 2 2 2 2 2 2 2 2 2 2 2 2 1 2 2 2 2 2 2 2 2 2 1 2 2 1 2 1 2 2 2 2 2 2 2 2 1 2 2 2 2 2 2 2 2 2 1 1 2 1 2 2 1 0 1 1 1 2 1 2 2 2 1 2 1 2 2 2 2 1 2 2 2 2 2 2 2 2 2 1 1 2 1 2 2 2 2 1 2 1 2 2 2 2 2 2 2 1 2 2 0 1 2 2 2 2 2 2 1 2 2 2 2 2 1 1 2 1 1 1 1 1 2 1 2 2 2 1 1 1 1 2 2 2 1 2 2 2 1 1
HiC_1_4253831 1 4253831 0 1 0 1 0 1 0 0 0 1 1 0 0 0 0 0 0 0 0 0 0 0 0 0 0 0 0 0 0 0 0 1 0 1 0 0 1 0 0 0 0 0 0 0 1 0 0 0 0 0 0 0 0 0 0 1 0 1 0 0 1 0 1 0 1 0 0 0 0 1 0 0 1 1 1 0 1 1 0 1 0 1 0 0 1 1 0 1 1 0 0 1 0 0 0 0 0 0 1 0 0 0 1 1 0 0 0 0 0 1 1 0 1 0 0 0 0 0 0 0 0 0 0 0 0 0 0 0 0 0 1 1 0 0 1 0 0 0 0 0 0 1 0 0 0 0 0 0 0 0 0 0 1 0 0 0 0 0 1 0 0 0 0 0 0 0 0 1 0 0 0 0 1 1 0 0 1 0 0 0 0 1 0 1 0 0 0 0 0 1 0 0 0 0 0 0 0 0 0 0 0 0 0 1 0 0 0 0 1 0 0 1 1 0 0 0 0 0 0 0 1 0 0 0 0 0 0 0 0 0 0 0 0 0 0 0 0 1 1 1 1 1 1 1 0 0 0 1 1 0 0 0 0 0 0 1 1 0 0 0 0 0 0 1 0 0 0 0 0 2 1 1 1 1 0 1 1 0 0 0 0 0 0 0 0 0 1 1 0 1 0 1 0 0 0 0 0 0 0 0 0 0 0 0 0 0 0 0 0 0 0 0 0 1 0 0 0 0 0 0 0 0 0 0 0 0 0 0 0 1 0 0 0 0 0 0 0 0 0 1 0 0 1 0 1 0 0 0 0 0 0 0 0 1 0 0 0 0 0 0 0 0 0 1 1 0 1 0 0 0 2 1 1 1 0 1 0 0 0 1 0 1 0 0 0 0 1 0 0 0 0 0 0 0 0 0 0 1 0 1 0 0 0 0 1 0 0 0 0 0 0 0 0 0 1 0 0 0 1 0 0 0 0 0 0 1 0 0 0 0 0 1 1 0 1 1 1 1 1 0 1 0 0 0 1 1 1 1 0 0 0 1 0 0 0 1 1
HiC_1_4278589 1 4278589 0 1 0 1 0 1 0 0 0 1 1 0 0 0 0 0 0 0 0 0 0 0 0 0 0 0 0 0 0 0 0 1 0 1 0 0 1 0 0 0 0 0 0 0 1 0 0 0 0 0 0 0 0 0 0 1 0 1 0 0 1 0 1 0 1 0 0 0 0 1 0 1 1 1 1 0 1 1 0 1 0 1 0 0 1 1 0 1 1 0 0 1 0 0 0 0 0 0 1 0 0 0 1 1 0 0 0 0 0 1 1 0 1 0 0 0 0 0 0 0 0 0 0 0 0 0 0 0 0 0 1 1 0 0 1 0 0 0 0 0 0 1 0 0 0 0 0 0 0 0 0 0 1 0 0 0 0 0 1 0 0 0 0 0 0 0 0 1 0 0 0 0 1 1 0 0 1 0 0 0 0 1 0 1 0 0 0 0 0 1 0 0 0 0 0 0 0 0 0 0 0 0 0 1 0 0 0 0 1 0 0 1 1 0 0 0 0 0 0 0 1 0 0 0 0 0 0 0 0 0 0 0 0 0 0 0 0 1 1 1 1 1 1 1 0 0 0 1 1 0 0 0 0 0 0 1 1 0 0 0 0 0 0 1 0 0 0 0 0 0 1 0 0 1 0 0 0 0 0 0 0 0 0 0 0 0 1 1 0 1 0 1 0 0 0 0 0 0 0 0 0 0 0 0 0 0 0 0 0 0 0 0 0 1 0 0 0 0 0 0 0 0 0 0 0 0 0 0 0 1 0 0 0 0 0 0 0 0 0 1 0 0 1 0 1 0 0 0 0 0 0 0 0 1 0 0 0 0 0 0 0 0 0 1 1 0 1 0 0 0 2 1 1 1 0 1 0 0 0 1 0 1 0 0 0 0 1 0 0 0 0 0 0 0 0 0 0 1 0 1 0 0 0 0 1 0 0 0 0 0 0 0 0 0 1 0 0 0 1 0 0 0 0 0 0 1 0 0 0 0 0 1 1 0 1 1 1 1 1 0 1 0 0 0 1 1 1 1 0 0 0 1 0 0 0 1 1
HiC_1_4307622 1 4307622 0 1 0 1 0 0 0 0 0 1 0 0 0 0 0 0 0 0 0 0 0 0 1 0 0 0 0 0 0 0 0 1 0 1 0 0 1 0 0 0 0 0 0 0 1 0 0 0 0 0 0 0 0 0 0 1 0 1 0 0 1 0 1 0 1 0 0 0 0 1 0 1 1 1 1 0 1 1 0 1 0 1 0 0 1 1 0 1 1 0 0 1 0 0 0 0 0 0 1 0 0 0 1 1 0 0 0 0 0 1 1 0 1 0 0 0 0 0 0 0 0 0 0 0 0 0 0 0 0 0 1 1 0 0 1 0 0 0 0 0 0 1 0 0 0 0 0 0 0 0 0 0 1 1 0 0 0 0 1 0 0 0 0 0 0 0 0 1 0 0 0 0 1 1 0 0 1 0 0 0 0 1 0 0 0 0 0 0 0 1 0 0 0 0 0 0 0 0 0 0 0 0 0 1 0 0 0 0 1 0 0 1 1 1 0 0 0 0 0 0 1 0 0 0 0 0 0 0 0 0 0 0 0 0 0 0 0 1 1 1 1 1 1 1 0 0 0 1 1 0 0 0 0 0 0 1 1 0 0 0 0 0 0 1 0 0 0 0 0 1 1 0 1 1 0 1 1 0 0 0 0 0 0 0 0 0 1 1 0 1 0 1 0 0 0 0 0 0 0 0 0 0 0 0 0 0 0 0 0 0 0 0 0 1 0 0 0 0 0 0 0 0 0 0 0 0 0 0 0 1 0 0 0 0 0 0 0 0 0 1 0 0 1 0 1 0 0 0 0 0 0 0 0 1 0 0 0 0 0 0 0 0 0 1 1 0 1 0 0 0 1 1 1 1 0 1 0 0 0 1 0 1 0 0 0 0 1 0 0 0 0 0 0 0 0 0 0 1 0 1 0 0 0 0 1 0 1 0 0 0 0 0 0 0 1 0 0 1 1 0 0 0 0 0 0 1 0 0 0 0 0 1 1 0 1 1 1 1 1 0 1 0 0 0 1 1 1 1 0 0 0 1 0 0 0 1 1
HiC_1_4307643 1 4307643 2 1 2 1 2 2 2 2 2 1 1 2 2 1 2 2 2 1 2 2 2 1 1 2 2 2 2 2 2 1 2 1 1 1 1 2 1 2 2 2 2 2 2 2 1 2 2 2 2 2 2 2 2 1 2 1 2 1 2 2 1 2 1 2 1 2 2 2 2 1 2 1 1 1 1 2 1 1 1 1 2 1 2 2 1 1 2 1 1 2 1 1 2 1 2 2 2 2 1 2 2 2 1 1 1 2 2 2 2 1 1 2 1 2 2 2 2 2 2 2 2 2 2 2 1 2 2 1 2 1 1 1 1 2 1 1 2 1 2 2 2 1 2 2 2 2 2 1 1 1 1 2 1 1 1 2 2 2 1 2 1 2 2 1 2 2 2 1 2 2 1 1 1 1 2 2 0 1 2 2 2 1 2 1 2 2 2 2 2 1 1 2 2 2 2 1 2 1 2 1 2 2 2 1 2 2 2 2 1 1 1 0 1 1 2 2 2 1 2 1 1 1 1 1 1 2 2 2 1 1 2 1 1 2 2 2 2 0 1 1 1 1 0 1 2 2 2 1 1 2 1 1 2 2 1 1 1 2 2 2 0 2 2 1 0 2 0 0 2 0 1 0 1 1 1 0 0 1 0 2 1 1 2 2 2 1 1 1 2 1 2 1 2 2 1 1 1 2 2 2 0 0 0 1 2 2 0 2 1 1 2 2 2 1 1 2 2 2 2 2 2 2 2 2 1 2 0 2 2 1 2 2 2 1 2 1 2 2 2 1 2 2 1 1 1 2 1 2 2 2 1 1 2 1 2 2 1 2 2 2 2 1 1 1 1 2 1 1 2 2 0 1 1 1 2 1 2 2 2 1 2 1 2 2 1 1 1 2 2 2 1 2 2 2 1 1 1 1 1 1 2 2 2 2 1 1 1 1 1 2 2 2 2 2 1 1 2 0 1 2 2 2 2 2 2 1 2 2 2 2 2 1 1 2 1 1 1 1 1 2 1 2 2 2 1 1 1 1 2 2 2 1 2 2 2 1 1
HiC_1_4307676 1 4307676 2 1 2 1 2 2 2 2 2 1 1 2 2 2 2 2 2 2 2 2 2 2 1 2 2 2 2 2 2 2 2 1 2 1 2 2 1 2 2 2 2 2 2 2 1 2 2 2 2 2 2 2 2 2 2 1 2 1 2 2 1 2 1 2 1 2 2 2 2 1 2 1 1 1 1 2 1 1 2 1 2 1 2 2 1 1 2 1 1 2 2 1 2 2 2 2 2 2 1 2 2 2 1 1 2 2 2 2 2 1 1 2 1 2 2 2 2 2 2 2 2 2 2 2 2 2 2 2 2 2 1 1 2 2 1 2 2 2 2 2 2 1 2 2 2 2 2 2 2 2 2 2 1 1 2 2 2 2 1 2 2 2 2 2 2 2 2 1 2 2 2 2 1 1 2 2 1 2 2 2 2 1 2 1 2 2 2 2 2 1 2 2 2 2 2 2 2 2 2 2 2 2 2 1 2 2 2 2 1 2 2 1 1 1 2 2 2 2 2 2 1 2 2 2 2 2 2 2 2 2 2 2 2 2 2 2 2 1 1 1 1 1 1 1 2 2 2 1 1 2 2 1 2 2 2 1 1 2 2 2 0 2 2 1 1 2 0 0 2 0 1 0 1 1 2 1 0 1 2 2 2 2 2 2 2 2 1 1 2 1 2 1 2 2 2 2 2 2 2 2 0 0 1 2 2 2 0 2 2 2 2 2 2 1 2 2 2 2 2 2 2 2 2 2 2 2 2 2 2 1 2 2 2 2 2 2 2 2 2 1 2 2 1 2 1 2 2 2 2 2 2 2 2 1 2 2 2 2 2 2 2 2 2 1 1 2 1 2 2 2 0 1 1 1 2 1 2 2 2 1 2 1 2 2 2 2 1 2 2 2 2 2 2 2 2 2 2 1 2 1 2 2 2 2 1 2 1 2 2 2 2 2 2 2 1 2 2 0 1 2 2 2 2 2 2 1 2 2 2 2 2 1 1 2 1 1 1 1 1 2 1 2 2 2 1 1 1 1 2 2 2 1 2 2 2 1 1
HiC_1_4307730 1 4307730 2 1 2 1 2 2 2 2 2 1 1 2 2 2 2 2 2 2 2 2 2 2 1 2 2 2 2 2 2 2 2 1 2 1 2 2 1 2 2 2 2 2 2 2 1 2 2 2 2 2 2 2 2 2 2 1 2 1 2 2 1 2 1 2 1 2 2 2 2 1 2 1 1 1 1 2 1 1 2 1 2 1 2 2 1 1 2 1 1 2 2 1 2 2 2 2 2 2 1 2 2 2 1 1 2 2 2 2 2 1 1 2 1 2 2 2 2 2 2 2 2 2 2 2 2 2 2 2 2 2 1 1 2 2 1 2 2 2 2 2 2 1 2 2 2 2 2 2 2 2 2 2 1 1 2 2 2 2 1 2 2 2 2 2 2 2 2 1 2 2 2 2 1 1 2 2 1 2 2 2 2 1 2 1 2 2 2 2 2 1 2 2 2 2 2 2 2 2 2 2 2 2 2 1 2 2 2 2 1 2 2 1 1 1 2 2 2 2 2 2 1 2 2 2 2 2 2 2 2 2 2 2 2 2 2 2 2 1 1 1 1 1 1 1 2 2 2 1 1 2 2 1 2 2 2 1 1 2 2 2 2 2 2 1 1 2 2 2 2 0 1 1 1 1 2 1 0 1 2 2 2 2 2 2 2 2 1 1 2 1 2 1 2 2 2 2 2 2 2 2 2 2 2 2 2 2 0 2 2 2 2 2 2 1 2 2 2 2 2 2 2 2 2 2 2 2 2 2 2 1 2 2 2 2 2 2 2 2 2 1 2 2 1 2 1 2 2 2 2 2 2 2 2 1 2 2 2 2 2 2 2 2 2 1 1 2 1 2 2 2 0 1 1 1 2 1 2 2 2 1 2 1 2 2 2 2 1 2 2 2 2 2 2 2 2 2 2 1 2 1 2 2 2 2 1 2 1 2 2 2 2 2 2 2 1 2 2 0 1 2 2 2 2 2 2 1 2 2 2 2 2 1 1 2 1 1 1 1 1 2 1 2 2 2 1 1 1 1 2 2 2 1 2 2 2 1 1
HiC_1_4307771 1 4307771 2 1 2 1 2 2 2 2 2 1 1 2 2 2 2 2 2 2 2 2 2 2 1 2 2 2 2 2 2 2 2 1 2 1 2 2 1 2 2 2 2 2 2 2 1 2 2 2 2 2 2 2 2 2 2 1 2 1 2 2 1 2 1 2 1 2 2 2 2 1 2 1 1 1 1 2 1 1 2 1 2 1 2 2 1 1 2 1 1 2 2 1 2 2 2 2 2 2 1 2 2 2 1 1 2 2 2 2 2 1 1 2 1 2 2 2 2 2 2 2 2 2 2 2 2 2 2 2 2 2 1 1 2 2 1 2 2 2 2 2 2 1 2 2 2 2 2 2 2 2 2 2 1 1 2 2 2 2 1 2 2 2 2 2 2 2 2 1 2 2 2 2 1 1 2 2 1 2 2 2 2 1 2 1 2 2 2 2 2 1 2 2 2 2 2 2 2 2 2 2 2 2 2 1 2 2 2 2 1 2 2 1 1 1 2 2 2 2 2 2 1 2 2 2 2 2 2 2 2 2 2 2 2 2 2 2 2 1 1 1 1 1 1 1 2 2 2 1 1 2 2 1 2 2 2 1 1 2 2 2 0 2 2 1 1 2 0 0 2 0 1 0 1 1 2 1 0 1 2 2 2 2 2 2 2 2 1 1 2 1 2 1 2 2 2 2 2 2 2 2 0 1 1 2 2 2 2 2 2 2 2 2 2 1 2 2 2 2 2 2 2 2 2 2 2 2 2 2 2 1 2 2 2 2 2 2 2 2 2 1 2 2 1 2 1 2 2 2 2 2 2 2 2 1 2 2 2 2 2 2 2 2 2 1 1 2 1 2 2 2 0 1 1 1 2 1 2 2 2 1 2 1 2 2 2 2 1 2 2 2 2 2 2 2 2 2 2 1 2 1 2 2 2 2 1 2 1 2 2 2 2 2 2 2 1 2 2 0 1 2 2 2 2 2 2 1 2 2 2 2 2 1 1 2 1 1 1 1 1 2 1 2 2 2 1 1 1 1 2 2 2 1 2 2 2 1 1
HiC_1_4317685 1 4317685 2 1 2 1 2 1 2 2 2 1 1 2 2 1 2 2 2 1 2 2 2 1 1 2 2 2 2 2 2 1 2 1 1 1 1 2 1 2 2 2 2 2 2 2 1 2 2 2 2 2 2 2 2 1 2 1 2 1 2 2 1 2 1 2 1 2 2 2 2 1 2 1 1 1 1 2 1 1 1 1 2 1 2 2 1 1 2 1 1 2 1 1 2 1 2 2 2 2 1 2 2 2 1 1 1 2 2 2 2 1 1 2 1 2 2 2 2 2 2 2 2 2 2 2 1 2 2 1 2 1 1 1 1 2 1 1 2 1 2 2 2 1 2 2 2 2 2 1 1 1 1 2 1 1 1 2 2 2 1 2 1 2 2 1 2 2 2 1 2 2 1 1 1 1 2 2 0 1 2 2 2 1 2 1 2 2 2 2 2 1 1 2 2 2 2 1 2 1 2 1 2 2 2 1 2 2 2 2 1 1 1 0 1 1 2 2 2 1 2 1 1 1 1 1 1 2 2 2 1 1 2 1 1 2 2 2 2 0 1 1 1 1 0 1 2 2 2 1 1 2 1 1 2 2 1 1 1 2 2 2 0 2 2 1 0 2 1 0 2 0 1 0 1 1 1 0 0 1 0 2 1 1 2 2 2 1 1 1 2 1 2 1 2 2 1 1 1 2 2 2 0 0 0 1 2 2 0 2 1 1 2 2 2 1 1 2 2 2 2 2 2 2 2 2 1 2 0 2 2 1 2 2 2 1 2 1 2 2 2 1 2 2 1 1 1 2 1 2 2 2 1 1 2 1 2 2 1 2 2 2 2 1 1 1 1 2 1 1 2 2 0 1 1 1 2 1 2 2 2 1 2 1 2 2 1 1 1 2 2 2 1 2 2 2 1 1 1 1 1 1 2 2 2 2 1 1 1 1 1 2 2 2 2 2 1 1 2 0 1 2 2 2 2 2 2 1 2 2 2 2 2 1 1 2 1 1 1 1 1 2 1 2 2 2 1 1 1 1 2 2 2 1 2 2 2 1 1
HiC_1_4345114 1 4345114 0 1 0 1 0 1 0 0 0 1 1 0 0 1 0 0 0 1 0 0 0 1 1 0 0 0 0 0 0 1 0 1 1 1 1 0 1 0 0 0 0 0 0 0 1 0 0 0 0 0 0 0 0 1 0 1 0 1 0 0 1 0 1 0 1 0 0 0 0 1 0 1 1 1 1 0 1 1 1 1 0 1 0 0 1 1 0 1 1 0 1 1 0 1 0 0 0 0 1 0 0 0 1 1 1 0 0 0 0 1 1 0 1 0 0 0 0 0 0 1 0 0 0 0 1 1 0 1 0 1 1 1 1 0 1 1 0 1 0 0 0 1 0 0 0 0 0 1 1 1 1 0 1 0 1 0 0 0 1 0 1 0 0 1 0 0 0 1 0 0 1 1 1 1 0 0 2 1 0 0 0 1 0 1 0 0 0 0 0 1 1 0 0 0 0 1 0 1 0 1 0 0 0 1 0 0 0 0 1 1 1 2 1 0 0 0 0 1 0 1 1 1 1 1 1 0 0 0 1 1 0 1 1 0 0 0 0 2 1 1 1 1 2 1 0 0 0 1 1 0 0 1 0 0 1 1 1 0 0 0 2 0 0 1 2 0 2 2 0 2 1 2 1 1 1 2 2 1 2 0 1 1 0 0 0 1 1 1 0 1 0 1 0 0 1 1 1 0 0 0 2 2 2 1 0 0 2 0 1 1 0 0 0 1 1 0 0 0 0 0 0 0 0 0 1 0 1 0 0 1 0 0 0 1 0 1 0 0 0 1 0 0 1 1 1 0 1 0 0 0 1 1 0 1 0 0 1 0 0 0 0 1 1 1 1 0 1 1 0 0 2 1 1 1 0 1 0 0 0 1 0 1 0 0 1 1 1 0 0 0 1 0 0 0 1 1 1 1 1 1 0 0 0 0 1 1 0 1 1 0 0 0 0 0 1 1 0 1 1 0 0 0 0 0 0 1 0 0 0 0 0 1 1 0 1 1 1 1 1 0 1 0 0 0 1 1 1 1 0 0 0 1 0 0 0 1 1
HiC_1_4345171 1 4345171 0 1 0 1 0 1 0 0 0 1 1 0 0 1 0 0 0 1 0 0 0 1 1 0 0 0 0 0 0 1 0 1 1 1 1 0 1 0 0 0 0 0 0 0 1 0 0 0 0 0 0 0 0 1 0 1 0 1 0 0 1 0 1 0 1 0 0 0 0 1 0 1 1 1 1 0 1 1 1 1 0 1 0 0 1 1 0 1 1 0 1 1 0 1 0 0 0 0 1 0 0 0 1 1 1 0 0 0 0 1 1 0 1 0 0 0 0 0 0 1 0 0 0 0 1 1 0 1 0 1 1 1 1 0 1 1 0 1 0 0 0 1 0 0 0 0 0 1 1 1 1 0 1 0 1 0 0 0 1 0 1 0 0 1 0 0 0 1 0 0 1 1 1 1 0 0 2 1 0 0 0 1 0 1 0 0 0 0 0 1 1 0 0 0 0 1 0 1 0 1 0 0 0 1 0 0 0 0 1 1 1 2 1 0 0 0 0 1 0 1 1 1 1 1 1 0 0 0 1 1 0 1 1 0 0 0 0 2 1 1 1 1 2 1 0 0 0 1 1 0 0 1 0 0 1 1 1 0 0 0 2 0 0 1 2 0 2 2 0 2 1 2 1 1 1 2 2 1 2 0 1 1 0 0 0 1 1 1 0 1 0 1 0 0 1 1 1 0 0 0 2 2 2 1 0 0 2 0 1 1 0 0 0 1 1 0 0 0 0 0 0 0 0 0 1 0 1 0 0 1 0 0 0 1 0 1 0 0 0 1 0 0 1 1 1 0 1 0 0 0 1 1 0 1 0 0 1 0 0 0 0 1 1 1 1 0 1 1 0 0 2 1 1 1 0 1 0 0 0 1 0 1 0 0 1 1 1 0 0 0 1 0 0 0 1 1 1 1 1 1 0 0 0 0 1 1 0 1 1 0 0 0 0 0 1 1 0 1 1 0 0 0 0 0 0 1 0 0 0 0 0 1 1 0 1 1 1 1 1 0 1 0 0 0 1 1 1 1 0 0 0 1 0 0 0 1 1
HiC_1_4345180 1 4345180 0 1 0 1 0 1 0 0 0 1 1 0 0 1 0 0 0 1 0 0 0 1 1 0 0 0 0 0 0 1 0 1 1 1 1 0 1 0 0 0 0 0 0 0 1 0 0 0 0 0 0 0 0 1 0 1 0 1 0 0 1 0 1 0 1 0 0 0 0 1 0 1 1 1 1 0 1 1 1 1 0 1 0 0 1 1 0 1 1 0 1 1 0 1 0 0 0 0 1 0 0 0 1 1 1 0 0 0 0 1 1 0 1 0 0 0 0 0 0 1 0 0 0 0 1 1 0 1 0 1 1 1 1 0 1 1 0 1 0 0 0 1 0 0 0 0 0 1 1 1 1 0 1 0 1 0 0 0 1 0 1 0 0 1 0 0 0 1 0 0 1 1 1 1 0 0 2 1 0 0 0 1 0 1 0 0 0 0 0 1 1 0 0 0 0 1 0 1 0 1 0 0 0 1 0 0 0 0 1 1 1 2 1 0 0 0 0 1 0 1 1 1 1 1 1 0 0 0 1 1 0 1 1 0 0 0 0 2 1 1 1 1 2 1 0 0 0 1 1 0 0 0 0 0 1 1 1 0 0 0 0 0 0 1 1 0 0 0 0 1 1 0 1 1 1 2 1 0 2 0 1 1 0 0 0 1 1 1 0 1 0 1 0 0 1 1 1 0 0 0 0 0 1 1 0 0 0 0 1 1 0 0 0 1 1 0 0 0 0 0 0 0 0 0 1 0 1 0 0 1 0 0 0 1 0 1 0 0 0 1 0 0 1 1 1 0 1 0 0 0 1 1 0 1 0 0 1 0 0 0 0 1 1 1 1 0 1 1 0 0 2 1 1 1 0 1 0 0 0 1 0 1 0 0 1 1 1 0 0 0 1 0 0 0 1 1 1 1 1 1 0 0 0 0 1 1 0 1 1 0 0 0 0 0 1 1 0 0 1 0 0 0 0 0 0 1 0 0 0 0 0 1 1 0 1 1 1 1 1 0 1 0 0 0 1 1 1 1 0 0 0 1 0 0 0 1 1
HiC_1_4354101 1 4354101 0 1 0 1 0 1 0 0 0 1 1 0 0 0 0 0 0 0 0 0 0 0 1 0 0 0 0 0 0 0 0 1 0 1 0 0 1 0 0 0 0 0 0 0 1 0 0 0 0 0 0 0 0 0 0 1 0 1 0 0 1 0 1 0 1 0 0 0 0 1 0 1 1 1 1 0 1 1 0 1 0 1 0 0 1 1 0 1 1 0 0 1 0 0 0 0 0 0 1 0 0 0 1 1 0 0 0 0 0 1 1 0 1 0 0 0 0 0 0 1 0 0 0 0 0 1 0 0 0 0 1 1 0 0 1 0 0 0 0 0 0 1 0 0 0 0 0 0 0 0 0 0 1 0 0 0 0 0 1 0 0 0 0 0 0 0 0 1 0 0 0 0 1 1 0 0 1 0 0 0 0 1 0 1 0 0 0 0 0 1 0 0 0 0 0 0 0 0 0 0 0 0 0 1 0 0 0 0 1 0 0 1 1 0 0 0 0 0 0 0 1 0 0 0 0 0 0 0 0 0 0 0 0 0 0 0 0 1 1 1 0 1 1 1 0 0 0 1 1 0 0 0 0 0 0 1 1 0 0 0 0 0 0 1 0 0 0 0 0 0 1 0 0 1 0 0 0 0 0 0 0 0 0 0 0 0 1 1 0 1 0 1 0 0 0 0 0 0 0 0 0 0 0 0 0 0 0 0 0 0 0 0 0 1 0 0 0 0 0 0 0 0 0 0 0 0 0 0 0 1 0 0 0 0 0 0 0 0 0 1 0 0 1 0 1 0 0 0 0 0 0 0 0 1 0 0 0 0 0 0 0 0 0 1 1 0 1 0 0 0 2 1 1 1 0 1 0 0 0 1 0 1 0 0 0 0 1 0 0 0 0 0 0 0 0 0 0 1 1 1 0 0 0 0 1 0 0 0 0 0 0 0 0 0 1 0 0 0 1 0 0 0 0 0 0 1 0 0 0 0 0 1 1 0 1 1 1 1 1 0 1 0 0 0 1 1 1 1 0 0 0 1 0 0 0 1 1
HiC_1_4354162 1 4354162 2 1 2 1 2 1 2 2 2 1 1 2 2 2 2 2 2 2 2 2 2 2 1 2 2 2 2 2 2 2 2 1 2 1 2 2 1 2 2 2 2 2 2 2 1 2 2 2 2 2 2 2 2 2 2 1 2 1 2 2 1 2 1 2 1 2 2 2 2 1 2 1 1 1 1 2 1 1 2 1 2 1 2 2 1 1 2 1 1 2 2 1 2 2 2 2 2 2 1 2 2 2 1 1 2 2 2 2 2 1 1 2 1 2 2 2 2 2 2 1 2 2 2 2 2 1 2 2 2 2 0 1 2 2 1 2 2 2 2 2 2 1 2 2 2 2 2 2 2 2 2 2 1 2 2 2 2 2 1 2 2 2 2 2 2 2 2 1 2 2 2 2 1 1 2 2 1 2 2 2 2 1 2 1 2 2 2 2 2 1 2 2 2 2 2 2 2 2 2 2 2 2 2 1 2 2 2 2 1 2 2 1 1 1 2 2 2 2 2 2 1 2 2 2 2 2 2 2 2 2 2 2 2 2 2 2 2 1 1 1 1 1 1 1 2 2 2 1 1 2 1 2 2 2 2 1 1 2 2 2 0 2 2 1 2 2 0 0 2 0 1 0 1 1 2 1 1 1 2 2 2 2 2 2 2 2 1 1 2 1 2 1 2 2 2 2 2 2 2 2 1 0 1 2 2 2 0 2 2 2 2 2 2 1 2 2 2 2 2 2 2 2 2 2 2 2 2 2 2 1 2 2 2 2 2 2 2 2 2 1 2 2 1 2 1 2 2 2 2 2 2 2 2 1 2 2 2 2 2 2 2 2 2 1 1 2 1 2 2 2 0 1 1 1 2 1 2 2 2 1 2 1 2 2 2 2 1 2 2 2 2 2 2 2 2 2 2 1 1 1 2 2 2 2 1 1 1 2 2 2 2 2 2 2 1 2 2 1 1 2 2 2 2 2 2 1 2 2 2 2 2 1 1 2 1 1 1 1 1 2 1 2 2 2 1 1 1 0 2 2 2 1 2 2 2 1 1
HiC_1_4354182 1 4354182 2 1 2 1 2 1 2 2 2 1 1 2 2 2 2 2 2 2 2 2 2 2 1 2 2 2 2 2 2 2 2 1 2 1 2 2 1 2 2 2 2 2 2 2 1 2 2 2 2 2 2 2 2 2 2 1 2 1 2 2 1 2 1 2 1 2 2 2 2 1 2 1 1 1 1 2 1 1 2 1 2 1 2 2 1 1 2 1 1 2 2 1 2 2 2 2 2 2 1 2 2 2 1 1 2 2 2 2 2 1 1 2 1 2 2 2 2 2 2 1 2 2 2 2 2 1 2 2 2 2 0 1 2 2 1 2 2 2 2 2 2 1 2 2 2 2 2 2 2 2 2 2 1 2 2 2 2 2 1 2 2 2 2 2 2 2 2 1 2 2 2 2 1 1 2 2 1 2 2 2 2 1 2 1 2 2 2 2 2 1 2 2 2 2 2 2 2 2 2 2 2 2 2 1 2 2 2 2 1 2 2 1 1 2 2 2 2 2 2 2 1 2 2 2 2 2 2 2 2 2 2 2 2 2 2 2 2 1 1 1 1 1 1 1 2 2 2 1 1 2 1 2 2 2 2 1 1 2 2 2 2 2 2 1 2 2 2 2 2 1 1 1 2 1 2 2 2 2 2 2 2 2 2 2 2 2 1 1 2 1 2 1 2 2 2 2 2 2 2 2 1 1 2 2 2 2 2 2 2 2 2 2 2 1 2 2 2 2 2 2 2 2 2 2 2 2 2 2 2 1 2 2 2 2 2 2 2 2 2 1 2 2 1 2 1 2 2 2 2 2 2 2 2 1 2 2 2 2 2 2 2 2 2 1 1 2 1 2 2 2 0 1 1 1 2 1 2 2 2 1 2 1 2 2 2 2 1 2 2 2 2 2 2 2 2 2 2 1 1 1 2 2 2 2 1 2 2 2 2 2 2 2 2 2 1 2 2 2 1 2 2 2 2 2 2 1 2 2 2 2 2 1 1 2 1 1 1 1 1 2 1 2 2 2 1 1 1 0 2 2 2 1 2 2 2 1 1
HiC_1_4460743 1 4460743 1 1 1 1 1 0 1 1 0 2 2 0 1 0 1 1 0 1 1 0 1 1 1 1 1 1 1 1 1 0 1 1 0 1 1 1 1 1 1 1 1 1 1 0 1 1 0 1 1 1 1 1 1 1 0 1 1 1 1 1 0 1 2 1 0 1 1 0 2 0 1 1 1 1 0 1 1 1 1 0 1 1 0 1 1 1 1 0 1 0 1 2 1 1 1 0 0 1 2 0 0 1 2 1 1 1 1 1 1 0 1 1 0 1 1 1 1 1 1 1 1 1 1 1 0 2 0 0 2 0 2 0 0 0 1 0 1 0 0 0 0 0 0 1 1 1 0 1 0 1 0 0 0 2 1 2 0 1 1 0 1 0 1 0 0 0 1 0 0 0 1 0 0 0 0 0 0 0 1 0 1 1 2 0 0 0 0 1 1 0 0 1 0 1 0 0 0 0 1 1 0 0 0 0 1 0 0 0 0 0 0 1 0 0 0 1 0 1 0 0 0 1 1 1 1 1 1 0 0 0 0 1 0 0 1 0 0 0 1 0 0 0 1 0 0 0 0 0 1 0 0 0 1 0 0 1 0 1 1 0 1 0 1 0 2 0 0 0 1 0 0 1 0 0 1 1 1 0 2 1 1 0 1 0 0 1 1 1 0 0 0 0 0 0 1 0 0 1 1 0 0 0 0 0 0 1 0 1 0 1 0 0 0 0 0 0 1 1 1 0 1 1 0 1 0 0 1 0 1 0 1 0 0 0 0 1 0 1 0 0 0 1 1 1 1 0 0 1 1 1 0 1 1 0 1 1 0 1 1 0 1 1 1 1 1 1 0 1 0 1 1 0 0 1 1 2 0 0 0 0 1 1 1 0 0 1 2 1 1 1 0 0 1 1 0 0 0 1 1 0 1 0 1 0 1 1 0 1 0 0 1 0 1 1 0 0 0 0 1 1 1 0 0 1 0 0 2 0 1 1 1 1 1 1 1 1 1 0 1 1 1 1 0 0 2 1 2 1 1 1 1 0 1 0 1 1 1
HiC_1_4737375 1 4737375 0 1 0 1 0 1 1 0 0 0 0 0 0 0 0 1 0 0 0 0 0 0 0 0 0 0 0 0 0 0 0 0 0 0 0 1 1 1 0 0 0 1 0 0 0 1 0 0 0 1 0 0 0 0 1 0 0 0 0 0 0 0 1 0 0 0 1 1 1 0 1 0 1 1 0 1 0 0 0 1 1 0 0 0 0 0 0 0 0 1 0 1 0 1 0 1 1 1 0 0 1 1 0 0 0 0 0 0 1 0 1 0 1 1 1 0 0 1 1 1 0 0 0 0 0 0 0 0 0 0 0 0 1 1 0 0 0 1 0 1 0 0 1 1 0 0 1 0 0 0 0 0 1 0 0 1 0 0 0 1 0 0 0 0 0 0 0 0 0 0 0 1 0 0 0 1 0 0 0 0 0 0 0 0 1 0 0 1 0 0 0 0 1 0 1 0 1 0 0 0 1 0 0 0 0 0 0 1 1 0 0 0 1 0 1 0 1 0 0 0 0 1 0 0 0 0 1 0 0 0 1 0 0 0 1 0 0 0 0 0 0 1 0 1 0 1 0 0 0 0 0 0 1 0 0 1 0 0 1 1 0 1 0 1 0 1 0 0 1 0 0 0 0 0 0 0 0 0 0 0 0 0 1 0 0 0 1 1 0 0 1 0 0 0 0 0 0 0 0 0 0 0 0 0 1 0 0 1 0 0 0 1 0 0 0 0 0 0 0 1 1 1 0 0 0 0 1 0 1 0 1 1 0 0 1 0 0 0 0 1 0 0 0 0 0 1 0 0 0 1 0 0 0 0 0 0 0 1 0 0 0 1 0 0 1 1 0 0 1 1 0 0 0 0 0 1 0 0 0 0 0 0 0 0 0 0 0 0 0 0 0 0 1 0 0 0 0 0 0 0 1 0 1 0 1 0 0 0 0 1 0 1 1 0 0 0 1 0 0 0 1 0 0 0 0 1 1 0 0 0 1 0 0 0 0 1 0 1 1 0 1 0 1 1 0 1 0 0 0 0 1 0 0 0 0 0 0
HiC_1_502596 1 502596 2 2 2 2 2 1 2 2 1 1 1 2 2 2 2 2 2 1 1 2 2 2 1 1 2 1 2 1 1 2 1 2 1 2 2 1 1 2 2 2 2 1 2 1 1 2 2 2 2 1 2 1 1 2 2 1 1 1 2 2 2 1 1 2 2 2 2 2 2 1 2 2 1 1 2 1 2 1 2 2 2 1 2 2 1 1 1 2 2 1 1 2 2 1 2 2 2 0 1 2 2 2 1 2 1 2 1 1 1 2 1 1 2 1 2 1 1 2 2 2 2 2 2 1 1 2 2 1 2 2 2 2 2 2 2 2 2 1 2 2 2 2 2 2 2 2 2 0 1 2 1 2 2 0 0 0 2 0 2 2 2 2 1 1 2 2 2 1 2 2 1 2 1 2 2 1 2 2 1 2 2 2 0 2 0 2 2 2 1 2 1 2 2 2 2 2 2 2 2 1 2 2 2 2 2 2 2 2 2 2 2 2 2 1 2 2 2 1 1 2 1 2 2 1 1 2 1 1 1 2 2 2 2 2 2 2 1 2 2 2 2 2 1 2 2 2 2 2 2 2 1 1 2 1 2 2 2 2 2 2 0 2 2 2 0 2 0 0 1 0 1 0 0 1 2 0 0 0 1 2 1 2 2 2 2 2 2 2 2 2 2 2 2 1 1 2 2 2 1 1 0 0 1 2 1 1 0 2 2 1 2 2 2 2 2 2 2 2 2 2 1 2 2 2 2 2 1 2 2 2 2 2 2 2 2 1 2 2 1 2 1 1 2 2 1 2 0 2 1 2 1 2 2 2 2 1 2 2 2 2 1 1 1 0 2 2 2 1 2 1 1 1 2 1 2 2 2 2 2 2 2 1 2 2 2 1 1 2 2 2 2 2 2 2 0 2 2 2 2 2 2 2 2 2 2 1 2 2 1 1 2 1 2 2 2 1 2 1 2 1 1 0 1 2 2 2 2 2 1 1 2 1 1 2 2 1 1 2 1 1 2 1 1 1 1 1 1 1 1 1 2 1 2 1 2 2 2
HiC_1_549220 1 549220 0 0 0 0 0 1 0 0 1 1 1 0 0 0 0 0 0 0 0 0 0 0 1 1 0 1 0 1 1 0 1 0 0 0 0 1 1 0 0 0 0 1 0 0 1 0 0 0 0 1 0 1 1 0 0 1 1 1 0 0 0 1 1 0 0 0 0 0 0 1 0 0 1 1 0 1 0 1 0 0 0 1 0 0 1 1 0 0 0 1 0 0 0 0 0 0 0 1 1 0 0 0 1 0 0 0 1 1 1 0 1 1 0 1 0 1 1 0 0 0 0 0 0 1 1 0 0 0 0 0 0 0 0 0 0 0 0 0 0 0 0 0 0 0 0 0 0 1 0 0 0 0 0 0 0 1 0 0 0 0 0 0 1 0 0 0 0 0 0 0 0 0 1 0 0 0 0 0 1 0 0 0 1 0 0 0 0 0 1 0 0 0 0 0 0 0 0 0 0 0 0 0 0 0 0 0 0 0 0 0 0 0 0 1 0 0 0 0 0 0 0 0 0 0 0 0 1 0 0 0 0 0 0 0 0 0 0 0 0 0 0 0 0 0 0 0 0 0 0 0 1 1 0 0 0 0 0 0 0 0 0 0 0 0 1 0 0 0 1 2 0 1 1 0 0 1 2 2 0 0 0 0 0 0 0 0 0 0 0 0 0 0 0 1 0 0 0 0 1 0 0 0 0 0 0 0 0 0 0 0 0 0 0 0 0 0 0 0 0 0 0 0 0 0 0 0 0 0 0 0 0 0 0 0 0 0 0 0 0 0 0 0 0 0 0 0 0 0 0 0 0 0 0 0 0 0 0 0 0 0 0 0 0 1 0 0 0 0 0 0 1 0 0 1 0 0 0 0 0 0 0 0 0 0 0 0 0 0 0 0 0 0 0 0 0 0 0 0 0 0 0 0 0 0 0 1 0 0 0 0 0 1 0 0 0 0 0 1 0 1 1 1 1 0 0 0 0 0 1 1 0 1 1 0 0 1 0 0 1 1 0 1 1 1 1 1 0 0 1 1 0 1 0 1 0 0 0
HiC_1_600892 1 600892 2 2 2 2 2 1 2 2 1 1 1 2 2 2 2 2 2 1 1 2 2 2 1 1 2 1 2 1 1 2 1 2 1 2 2 1 1 2 2 2 2 1 2 1 1 2 2 2 2 1 2 1 1 2 2 1 1 1 2 2 2 1 1 2 2 2 2 2 2 1 2 2 1 1 2 1 2 1 2 2 2 1 2 2 1 1 1 2 2 1 1 2 2 1 2 2 2 0 1 2 2 2 1 2 1 2 1 1 1 2 1 1 2 1 2 1 1 2 2 2 2 2 2 1 1 2 2 1 2 2 1 2 2 2 2 2 2 1 2 2 2 2 2 2 2 2 2 0 1 2 1 2 2 0 0 0 2 0 2 2 2 2 1 1 2 2 2 1 2 2 1 2 1 2 2 1 2 2 1 2 2 2 0 2 2 2 2 2 1 2 1 2 2 2 2 2 2 2 2 1 2 2 2 2 2 2 2 2 2 2 2 2 2 1 2 2 2 1 1 2 1 2 2 1 1 2 1 2 1 2 2 2 2 2 2 2 1 2 2 2 2 2 1 2 2 2 2 2 2 2 1 1 2 1 2 2 2 2 2 2 0 2 2 2 0 2 1 0 1 0 1 1 0 1 2 0 0 0 1 2 1 2 2 2 2 2 2 2 2 2 2 2 2 1 1 2 2 2 1 2 2 2 1 2 1 1 0 2 2 1 2 2 2 2 2 2 2 2 2 2 1 2 2 2 2 2 1 2 2 2 2 2 2 2 2 1 2 2 1 2 1 1 2 2 1 2 0 2 1 2 1 2 2 2 2 1 2 2 2 2 1 1 1 0 2 2 2 1 2 1 1 1 2 1 2 2 2 2 2 2 2 1 2 2 2 1 1 2 2 2 2 2 2 2 0 1 2 2 2 2 2 2 2 2 2 1 2 2 1 1 2 1 2 2 2 1 2 1 2 1 1 0 1 2 2 2 2 2 1 1 2 1 1 2 2 1 1 2 1 1 2 1 1 1 1 1 1 1 1 1 2 1 2 1 2 2 2
HiC_1_600961 1 600961 2 2 2 2 2 1 2 2 1 1 1 2 2 2 2 2 2 1 1 2 2 2 1 1 2 1 2 1 1 2 1 2 1 2 2 1 1 2 2 2 2 1 2 1 1 2 2 2 2 1 2 1 1 2 2 1 1 1 2 2 2 1 1 2 2 2 2 2 2 1 2 2 1 1 2 1 2 1 2 2 2 1 2 2 1 1 1 2 2 1 1 2 2 1 2 2 2 0 1 2 2 2 1 2 1 2 1 1 1 2 1 1 2 1 2 1 1 2 2 2 2 2 2 1 1 2 2 1 2 2 2 2 2 2 2 2 2 1 2 2 2 2 2 2 2 2 2 0 1 2 1 2 2 0 0 0 2 0 2 2 2 2 1 1 2 2 2 1 2 2 1 2 1 2 2 1 2 2 1 2 2 2 0 2 2 2 2 2 1 2 1 2 2 2 2 2 2 2 2 1 2 2 2 2 2 2 2 2 2 2 2 2 2 1 2 2 2 1 1 2 1 2 2 1 1 2 1 2 1 2 2 2 2 2 2 2 1 2 2 2 2 2 1 2 2 2 2 2 2 2 1 1 2 1 2 2 2 2 2 2 0 2 2 2 0 2 1 0 1 0 1 0 0 1 2 0 0 0 1 2 1 2 2 2 2 2 2 2 2 2 2 2 2 1 1 2 2 2 1 2 0 0 1 2 1 1 0 2 2 1 2 2 2 2 2 2 2 2 2 2 1 2 2 2 2 2 1 2 2 2 2 2 2 2 2 1 2 2 1 2 1 1 2 2 1 2 0 2 1 2 1 2 2 2 2 1 2 2 2 2 1 1 1 0 2 2 2 1 2 1 1 1 2 1 2 2 2 2 2 2 2 1 2 2 2 1 1 2 2 2 2 2 2 2 0 1 2 2 2 2 2 2 2 2 2 1 2 2 1 1 2 1 2 2 2 1 2 1 2 1 1 0 1 2 2 2 2 2 1 1 2 1 1 2 2 1 1 2 1 1 2 1 1 1 1 1 1 1 1 1 2 1 2 1 2 2 2
HiC_1_626011 1 626011 0 0 0 0 0 0 0 0 1 1 1 0 0 0 0 0 0 1 0 0 0 0 1 1 0 1 0 1 1 0 1 0 1 0 0 1 1 0 0 0 0 1 0 1 1 0 0 0 0 1 0 1 1 0 0 1 1 1 0 0 0 1 1 0 0 0 0 0 0 1 0 0 1 1 0 1 0 1 0 0 0 1 0 0 1 1 1 0 0 1 1 0 0 1 0 0 0 1 1 0 0 0 1 0 0 0 1 1 1 0 1 1 0 1 0 1 1 0 0 0 0 0 0 1 1 0 0 1 0 0 0 0 0 0 0 0 0 0 0 0 0 0 0 0 0 0 0 0 1 0 0 0 0 1 1 1 0 1 0 0 0 0 1 1 0 0 0 1 0 0 0 0 1 0 0 1 0 0 1 0 0 0 1 0 0 0 0 0 1 0 1 0 0 0 0 0 0 0 0 0 0 0 0 0 0 0 0 0 0 0 0 0 0 1 0 0 0 0 1 0 1 0 0 0 0 0 1 0 1 0 0 0 0 0 0 0 1 0 0 0 0 0 1 0 0 0 0 0 0 0 1 1 0 1 0 0 0 0 0 0 1 0 0 0 1 0 1 1 1 1 1 1 1 1 0 1 1 1 0 0 0 0 0 0 0 0 0 0 0 0 0 0 0 0 0 0 0 0 1 0 1 1 1 0 0 1 2 0 0 1 0 0 0 0 0 0 0 0 0 0 1 0 0 0 0 0 1 0 0 0 0 0 0 0 0 1 0 0 0 0 1 1 0 0 1 0 1 0 1 0 0 0 0 0 0 1 0 0 0 0 1 1 1 1 0 0 0 1 0 0 1 1 0 1 0 0 0 0 0 0 0 1 0 0 0 0 1 0 0 0 0 0 0 0 1 1 0 0 0 0 0 0 0 0 0 0 0 0 1 1 0 1 0 0 0 1 0 1 0 1 1 1 1 0 0 0 0 0 1 1 0 1 1 0 0 1 0 0 1 1 0 1 1 1 1 1 1 1 1 1 0 1 0 1 0 0 0
HiC_1_904492 1 904492 0 1 1 1 1 1 1 1 1 1 1 0 1 1 1 1 1 1 1 1 1 0 1 1 1 1 1 1 1 1 1 1 1 1 1 1 1 1 1 1 1 1 1 1 1 1 1 1 1 1 1 1 1 0 1 1 1 1 1 1 0 1 1 1 1 1 1 1 1 1 1 1 1 1 1 1 1 1 1 1 1 1 0 1 1 1 1 1 1 1 1 1 1 1 1 1 0 1 1 1 1 1 1 1 1 0 1 1 1 1 1 1 1 1 1 1 1 1 1 1 1 1 1 1 1 1 1 1 1 0 1 1 0 0 0 0 1 1 1 0 0 1 0 0 0 0 0 1 1 1 1 0 1 1 1 1 0 1 1 0 0 0 1 1 0 0 0 2 0 1 1 0 1 1 0 0 1 0 1 0 0 1 1 0 0 0 1 1 1 1 1 0 0 1 0 0 1 0 0 1 0 0 0 1 0 1 1 0 1 0 1 1 0 0 0 0 0 1 1 0 1 0 1 1 1 1 1 0 1 0 0 0 0 0 0 1 1 0 1 1 0 0 1 0 0 1 0 0 1 1 1 0 0 1 0 1 1 0 0 1 1 0 1 1 1 0 0 1 1 1 0 1 1 0 0 1 1 1 1 0 1 0 0 0 0 0 1 1 1 1 1 1 0 2 1 0 0 1 0 0 1 1 1 0 1 1 0 0 0 1 0 0 1 1 1 0 0 0 0 0 1 0 1 0 0 0 1 0 0 1 0 0 1 0 0 1 0 1 1 1 1 1 1 0 1 0 1 0 1 1 1 0 0 1 0 1 0 0 1 0 1 1 1 1 1 0 1 1 0 1 1 1 1 1 1 1 0 1 0 1 0 1 1 1 0 1 1 1 0 1 1 0 1 0 1 1 0 1 0 1 0 1 0 0 1 1 0 0 1 1 1 1 1 1 1 1 1 0 1 1 1 1 1 1 1 1 1 1 1 1 1 1 1 1 1 1 1 1 1 1 1 1 1 1 1 1 1 1 1 1 1 1 1 1 1 1 1
HiC_1_9628919 1 9628919 0 1 1 0 1 0 1 0 1 0 0 1 0 0 1 1 1 0 0 0 1 1 0 0 1 1 0 0 1 0 0 0 0 1 0 1 1 1 1 1 1 1 1 1 1 1 1 0 0 1 1 1 1 1 1 1 1 1 0 0 1 0 1 1 1 1 1 1 1 1 1 1 1 1 1 1 1 0 0 0 1 1 1 1 0 1 0 0 1 1 0 1 1 1 1 0 1 0 1 1 1 0 0 0 1 1 0 1 1 1 0 1 0 1 1 0 0 1 1 1 0 1 1 1 0 1 1 1 1 0 1 1 1 1 1 0 1 1 1 1 1 1 0 1 1 0 1 0 1 1 1 1 1 0 0 0 1 0 0 1 1 1 0 1 0 0 1 1 1 1 1 1 1 0 1 1 0 0 0 0 1 1 0 0 1 1 0 1 0 1 0 0 1 0 1 0 1 1 1 0 0 0 1 1 1 0 1 1 1 1 0 1 0 1 1 1 0 0 1 1 0 1 1 1 0 0 0 1 1 1 1 0 0 1 1 1 1 1 1 1 0 1 1 1 1 0 1 1 1 0 1 1 1 0 0 1 1 1 1 1 0 0 1 1 0 1 0 0 0 0 1 0 0 0 0 1 0 0 0 1 1 1 1 1 1 1 1 1 0 1 1 1 1 0 1 0 0 1 0 1 0 0 1 1 0 1 0 1 1 1 0 1 0 1 0 0 0 1 0 0 1 1 1 1 1 1 1 1 0 1 1 1 0 0 1 0 1 1 1 1 1 1 1 1 0 1 1 1 1 1 1 1 1 1 0 1 0 1 1 1 0 1 0 0 1 1 0 0 0 0 0 1 1 0 0 1 1 1 1 1 1 1 0 0 1 1 1 1 0 0 1 1 1 1 0 1 1 1 1 1 1 0 0 0 1 1 1 1 0 0 1 1 1 1 1 0 1 1 0 0 0 0 1 1 0 1 1 1 1 0 0 0 1 1 1 1 1 1 1 1 1 0 0 1 0 0 0 0 0 0 1 1 0 0 1 0 0
HiC_1_973627 1 973627 0 0 0 0 0 1 0 0 1 1 2 0 0 0 0 0 0 0 0 0 0 0 1 1 0 1 0 1 1 0 1 0 0 0 0 1 1 0 0 0 0 0 0 0 1 0 0 0 0 1 0 1 1 0 0 1 1 1 0 0 0 1 1 0 0 0 0 0 0 1 0 0 1 1 0 1 0 1 0 0 0 1 0 0 1 1 0 0 0 1 0 0 0 0 0 0 0 1 1 0 0 0 1 0 0 0 1 1 1 0 1 1 0 1 0 1 1 0 0 0 0 0 0 1 1 0 0 0 0 0 0 0 0 0 0 0 0 0 0 0 0 0 0 0 0 0 0 0 0 0 0 0 0 0 0 0 0 0 0 0 0 0 1 0 0 0 0 0 0 0 0 0 1 0 0 0 0 0 1 0 0 0 1 0 0 0 0 0 1 0 0 0 0 0 0 0 0 0 0 0 0 0 0 0 0 0 0 0 0 0 0 0 0 0 0 0 0 0 0 0 0 0 0 0 0 0 1 0 0 0 0 0 0 0 0 0 0 0 0 0 0 0 0 0 0 0 0 0 0 0 0 0 0 0 0 0 0 0 0 0 0 0 0 0 0 0 0 0 1 1 0 0 1 0 0 1 1 1 0 0 0 0 0 0 0 0 0 0 0 0 0 0 0 0 0 0 0 0 1 0 0 0 0 0 0 0 0 0 0 0 0 0 0 0 0 0 0 0 0 0 0 0 0 0 0 0 0 0 0 0 0 0 0 0 0 0 0 0 0 0 0 0 0 0 0 0 0 0 0 0 0 0 0 0 0 0 0 0 0 0 0 0 0 1 0 0 0 0 0 0 1 0 0 1 0 0 0 0 0 0 0 0 0 0 0 0 0 0 0 0 0 0 0 0 0 0 0 0 0 0 0 0 0 0 0 0 0 0 0 0 0 1 0 0 0 0 0 0 0 1 1 1 1 0 0 0 0 0 1 1 0 1 1 0 0 1 0 0 1 1 0 1 1 1 1 1 0 1 1 1 0 1 0 1 0 0 0
HiC_1_975275 1 975275 0 0 0 0 0 1 0 0 1 1 1 0 0 0 0 0 0 0 0 0 0 0 1 1 0 1 0 1 1 0 1 0 0 0 0 1 1 0 0 0 0 0 0 0 1 0 0 0 0 1 0 1 1 0 0 1 1 1 0 0 0 1 1 0 0 0 0 0 0 1 0 0 1 1 0 1 0 1 0 0 0 1 0 0 1 1 0 0 0 1 0 0 0 0 0 0 0 1 1 0 0 0 1 0 0 0 1 1 1 0 1 1 0 1 0 1 1 0 0 0 0 0 0 1 1 0 0 0 0 0 0 0 0 0 0 0 0 0 0 0 0 0 0 0 0 0 0 0 0 0 0 0 0 0 0 0 0 0 0 0 0 0 1 0 0 0 0 0 0 0 0 0 1 0 0 0 0 0 1 0 0 0 1 0 0 0 0 0 1 0 0 0 0 0 0 0 0 0 0 0 0 0 0 0 0 0 0 0 0 0 0 0 0 0 0 0 0 0 0 0 0 0 0 0 0 0 1 0 0 0 0 0 0 0 0 0 0 0 0 0 0 0 0 0 0 0 0 0 0 0 0 0 0 0 0 0 0 0 0 0 0 0 0 0 0 0 0 0 1 1 0 0 1 0 0 1 1 1 0 0 0 0 0 0 0 0 0 0 0 0 0 0 0 0 0 0 0 0 1 0 0 0 0 0 0 0 0 0 0 0 0 0 0 0 0 0 0 0 0 0 0 0 0 0 0 0 0 0 0 0 0 0 0 0 0 0 0 0 0 0 0 0 0 0 0 0 0 0 0 0 0 0 0 0 0 0 0 0 0 0 0 0 0 1 0 0 0 0 0 0 1 0 0 1 0 0 0 0 0 0 0 0 0 0 0 0 0 0 0 0 0 0 0 0 0 0 0 0 0 0 0 0 0 0 0 0 0 0 0 0 0 1 0 0 0 0 0 0 0 1 1 1 1 0 0 0 0 0 1 1 0 1 1 0 0 1 0 0 1 1 0 1 1 1 1 1 0 1 1 1 0 1 0 1 0 0 0
HiC_1_980442 1 980442 2 2 2 2 2 1 2 2 1 1 1 2 2 2 2 2 2 1 1 2 2 2 1 1 2 1 2 1 1 2 1 2 1 2 2 1 1 2 2 2 2 2 2 2 1 2 2 2 2 1 2 1 1 2 2 1 1 1 2 2 2 1 1 2 2 2 2 2 2 1 2 2 1 1 2 1 2 1 2 2 2 1 2 2 1 1 1 2 2 1 1 2 2 1 2 2 2 0 1 2 2 2 1 2 1 2 1 1 1 2 1 1 2 1 2 1 1 2 2 2 2 2 2 1 1 2 2 2 2 2 2 2 2 2 2 2 2 1 2 2 2 2 2 2 2 2 2 0 2 2 1 2 2 1 1 0 2 2 2 2 2 2 1 2 2 2 2 2 2 2 1 2 1 2 2 2 2 2 1 2 2 2 1 2 2 2 2 2 1 2 2 2 2 2 2 2 2 2 2 1 2 2 2 2 2 2 2 2 2 2 2 2 2 2 2 2 2 1 1 2 2 2 1 1 1 2 1 2 1 2 2 2 2 2 2 2 2 2 2 2 2 2 1 2 2 2 2 2 2 2 2 2 2 2 2 2 2 2 2 2 0 2 2 2 0 2 0 0 1 0 1 0 0 1 2 0 0 0 1 2 1 2 2 2 2 2 2 2 2 2 2 2 2 1 1 2 2 2 1 2 0 0 1 2 1 2 0 2 2 1 2 2 2 2 2 2 2 2 2 2 2 2 2 2 2 2 1 2 2 2 2 2 2 2 2 2 2 2 2 2 2 1 2 2 2 2 1 2 2 2 1 2 2 2 2 2 2 2 2 2 2 2 1 0 2 2 2 1 2 0 1 1 2 1 2 2 2 2 2 2 2 1 2 2 2 1 2 2 2 2 2 2 2 2 1 1 2 2 2 2 2 2 2 2 2 1 2 2 2 2 2 1 2 2 2 1 2 2 2 1 1 1 1 2 2 2 2 2 1 1 2 1 1 2 2 1 2 2 1 1 2 1 1 1 1 1 2 1 1 1 2 1 2 1 2 2 2
HiC_1_996568 1 996568 2 2 2 2 2 2 2 2 1 1 1 2 2 2 2 2 2 1 1 2 2 2 1 1 2 1 2 1 1 2 1 2 1 2 2 1 1 2 2 2 2 2 2 2 1 2 2 2 2 1 2 1 1 2 2 1 1 1 2 2 2 1 1 2 2 2 2 2 2 1 2 2 1 1 2 1 2 1 2 2 2 1 2 2 1 1 1 2 2 1 1 2 2 1 2 2 2 0 1 2 2 2 1 2 1 2 1 1 1 2 1 1 2 1 2 1 1 2 2 2 2 2 2 1 1 2 2 2 2 2 1 2 2 2 2 2 2 1 2 2 2 2 2 2 2 2 2 0 2 2 1 2 2 1 1 0 2 2 2 2 2 2 1 2 2 2 2 2 2 2 1 2 1 2 2 2 2 2 1 2 2 2 1 2 2 2 2 2 1 2 2 2 2 2 2 2 2 2 2 1 2 2 2 2 2 2 2 2 2 2 2 2 2 1 2 2 2 1 1 2 2 2 1 1 1 2 1 2 1 2 2 2 2 2 2 2 2 2 2 2 1 2 1 2 2 2 2 2 2 2 1 1 2 2 2 2 2 2 2 2 0 2 2 2 0 2 1 0 1 0 1 0 0 1 2 0 0 0 1 2 1 2 2 2 2 2 2 2 2 2 2 2 1 1 1 2 2 2 1 2 0 0 1 2 1 2 0 2 2 1 2 2 2 2 2 2 2 2 2 2 2 2 2 2 2 2 1 2 2 2 2 2 2 2 2 2 2 2 2 2 2 1 2 2 2 2 1 2 2 2 1 2 2 2 2 2 2 2 2 2 2 2 1 0 2 2 2 1 2 0 1 1 2 1 2 2 2 2 2 2 2 1 2 2 2 1 2 2 2 2 2 2 2 2 1 1 2 2 2 2 2 2 2 2 2 1 2 2 2 2 2 1 2 2 2 1 2 1 2 1 1 1 1 2 2 2 2 2 1 1 2 1 1 2 2 1 2 2 1 1 2 1 1 1 1 1 2 1 1 1 2 1 2 1 2 2 2
HiC_1_996673 1 996673 0 0 0 0 0 0 0 0 1 1 1 0 0 0 0 0 0 0 0 0 0 0 1 1 0 1 0 1 1 0 1 0 0 0 0 1 1 0 0 0 0 0 0 0 1 0 0 0 0 1 0 1 1 0 0 1 1 1 0 0 0 1 1 0 0 0 0 0 0 1 0 0 0 1 0 1 0 1 0 0 0 1 0 0 1 1 0 0 0 1 0 0 0 0 0 0 0 1 1 0 0 0 1 0 0 0 1 1 1 0 1 1 0 1 0 1 1 0 0 0 0 0 0 1 1 0 0 0 0 0 0 0 0 0 0 0 0 0 0 0 0 0 0 0 0 0 0 0 0 0 0 0 0 0 0 0 0 0 0 0 0 0 1 0 0 0 0 0 0 0 0 0 1 0 0 0 0 0 1 0 0 0 0 0 0 0 0 0 1 0 0 0 0 0 0 0 0 0 0 0 0 0 0 0 0 0 0 0 0 0 0 0 0 1 0 0 0 0 0 0 0 0 0 0 0 0 1 0 0 0 0 0 0 0 0 0 0 0 0 0 1 0 0 0 0 0 0 0 0 0 0 1 0 0 0 0 0 0 0 0 0 0 0 0 0 0 1 0 1 1 0 0 1 0 0 1 1 1 0 0 0 0 0 0 0 0 0 0 0 0 0 0 0 0 0 0 0 0 1 0 0 0 0 0 0 0 0 0 0 0 0 0 0 0 0 0 0 0 0 0 0 0 0 0 0 0 0 0 0 0 0 0 0 0 0 0 0 0 0 0 0 0 0 0 0 0 0 0 0 0 0 0 0 0 0 0 0 0 0 0 0 0 0 1 0 0 0 0 0 0 1 0 0 1 0 0 0 0 0 0 0 0 0 0 0 0 0 0 0 0 0 0 0 0 0 0 0 0 0 0 0 0 0 0 0 0 0 0 0 0 0 1 0 0 0 0 0 1 0 1 1 1 1 0 0 0 0 0 1 1 0 1 1 0 0 0 0 0 1 1 0 1 1 1 1 1 0 1 1 1 0 1 0 1 0 0 0
HiC_1_996753 1 996753 0 0 0 0 0 0 0 0 1 1 1 0 0 0 0 0 0 0 0 0 0 0 1 1 0 1 0 1 1 0 1 0 0 0 0 1 1 0 0 0 0 0 0 1 1 0 0 0 0 1 0 1 1 0 0 1 1 1 0 0 0 1 1 0 0 0 0 0 0 1 0 0 1 1 0 1 0 1 0 0 0 1 0 0 1 1 0 0 0 1 0 0 0 0 0 0 0 1 1 0 0 0 1 0 0 0 1 1 1 0 1 1 0 1 0 1 1 0 0 0 0 0 0 1 1 0 0 1 0 0 0 0 0 0 0 0 0 0 0 0 0 0 0 0 0 0 0 1 1 0 0 0 0 1 1 2 0 2 0 0 0 0 1 1 0 0 0 1 0 0 0 0 1 0 0 0 0 0 1 0 0 0 2 0 0 0 0 0 1 0 1 0 0 0 0 0 0 0 0 0 0 0 0 0 0 0 0 0 0 0 0 0 0 1 0 0 0 0 0 0 1 0 0 0 0 0 1 0 0 0 0 0 0 0 0 0 1 0 0 0 1 0 0 0 0 0 0 0 0 0 0 1 0 1 0 0 0 0 0 0 2 0 0 0 1 0 1 2 1 2 1 1 2 1 0 1 2 2 0 0 0 0 0 0 0 0 0 0 0 0 0 0 0 1 0 0 0 0 1 0 0 0 1 0 0 1 0 0 0 0 0 0 0 0 0 0 0 0 0 0 1 0 0 0 0 0 0 0 0 0 0 0 0 0 0 1 0 0 0 0 1 0 0 0 1 0 1 0 1 0 0 0 0 0 0 1 0 0 0 0 1 1 0 1 0 0 0 0 0 1 1 0 0 1 0 0 0 0 0 0 0 0 0 0 0 0 1 0 0 0 0 0 0 0 1 0 0 0 0 0 0 0 0 0 0 1 0 0 1 1 0 1 0 0 0 0 0 1 0 1 1 2 1 0 0 0 0 0 1 1 0 1 1 0 0 1 0 0 1 1 0 1 1 1 1 1 1 1 1 1 0 1 0 1 0 0 0
HiC_2_1013764 2 1013764 1 1 0 0 1 1 1 0 1 1 0 0 1 0 1 2 1 1 0 2 2 1 0 2 0 2 0 1 1 2 1 1 1 1 1 0 0 1 0 2 0 1 0 1 1 1 1 1 0 0 0 1 0 1 1 1 1 2 2 2 1 1 1 2 0 0 0 1 0 1 1 2 1 0 1 1 1 0 2 1 1 0 1 0 0 1 1 1 2 1 1 1 1 2 1 2 2 0 1 2 1 0 0 1 1 1 1 1 0 1 0 0 2 1 2 2 2 2 1 1 1 2 1 0 1 1 0 0 1 0 1 2 1 1 0 1 0 2 2 0 1 0 1 1 1 0 1 1 0 0 1 1 1 2 1 1 1 1 0 0 1 1 0 1 1 1 0 1 1 0 1 2 1 1 1 2 2 1 1 1 1 1 1 1 0 0 1 0 1 1 1 1 2 1 2 2 0 1 0 1 1 1 1 1 1 0 1 2 1 1 0 0 0 1 2 0 0 0 1 1 2 1 1 0 1 1 1 2 2 1 1 0 0 0 2 0 2 1 0 1 0 1 0 0 0 0 1 1 1 1 1 1 1 1 1 0 1 0 0 1 2 1 0 1 1 1 2 2 1 0 0 1 1 2 0 2 1 0 0 1 1 0 1 1 0 2 0 1 1 0 1 1 1 2 0 1 1 1 0 0 2 2 1 1 1 1 2 2 2 1 1 1 1 1 0 1 0 2 0 2 2 1 0 1 1 1 1 1 1 0 0 0 1 1 2 1 1 1 2 1 1 2 1 1 2 1 2 1 2 1 1 1 1 1 1 2 1 1 0 1 1 1 1 2 0 1 0 1 1 1 1 1 0 1 1 1 0 1 1 0 1 0 2 1 1 0 1 1 1 2 1 1 0 1 1 1 2 0 1 1 1 0 0 1 1 1 1 2 1 2 1 0 1 0 1 1 1 0 1 1 1 2 2 0 2 1 1 1 1 0 1 1 1 0 0 1 0 1 0 0 2 0 1 2 0 2 1 1 0 0 2 1 1 0 0 1 0
HiC_2_1032053 2 1032053 1 1 0 0 1 0 1 0 1 1 1 0 1 0 1 2 1 1 0 2 2 1 0 2 0 2 0 1 1 2 1 1 1 1 1 0 0 1 0 2 0 1 0 1 1 1 1 1 0 0 0 1 0 1 1 1 1 2 2 2 1 1 2 2 0 0 0 1 0 1 1 2 1 0 1 1 1 0 2 1 1 0 1 0 0 1 1 1 2 1 1 1 1 2 1 2 2 0 1 2 1 0 0 1 1 1 1 1 0 1 0 0 2 1 2 2 2 2 1 1 1 2 1 0 1 1 0 0 1 0 1 2 1 1 0 1 0 2 2 0 1 0 1 1 1 0 1 1 0 0 1 1 1 2 1 0 1 1 0 0 1 1 0 1 1 1 0 1 1 0 1 2 1 1 1 2 2 1 1 1 1 1 1 1 0 0 1 0 1 1 1 1 2 1 2 2 0 1 0 1 1 1 1 1 1 0 1 2 1 1 0 0 0 1 2 0 0 0 1 1 2 1 1 0 1 1 1 2 2 1 1 0 0 0 2 0 2 1 0 1 0 1 0 0 0 0 1 1 1 1 1 1 1 1 1 0 1 0 0 1 0 1 0 1 1 1 0 0 1 0 0 0 0 2 0 2 1 0 0 1 1 0 1 1 0 2 0 1 1 0 1 1 1 2 0 1 1 1 0 0 0 0 0 1 1 1 0 2 2 1 1 1 1 1 0 1 0 2 0 2 2 1 0 1 1 1 1 1 1 0 0 0 1 1 2 1 1 1 2 1 1 2 1 1 2 1 2 1 2 1 1 1 1 1 1 2 1 1 0 1 1 1 1 2 0 1 0 1 1 1 1 1 0 1 1 1 0 1 1 0 1 0 2 1 1 0 1 1 1 2 1 1 0 1 1 1 2 0 1 1 1 0 0 1 1 1 1 2 1 2 1 0 1 0 1 1 1 0 1 1 1 2 2 0 2 1 1 1 1 0 1 1 1 0 0 1 0 1 0 0 2 0 1 2 0 2 1 1 0 0 2 1 1 0 0 1 0
HiC_2_1032056 2 1032056 1 1 1 1 1 0 0 0 0 1 1 1 1 0 1 0 1 0 0 0 0 0 1 0 1 0 1 1 1 0 1 1 0 0 0 1 1 0 1 0 1 0 0 0 0 1 0 0 0 1 1 0 1 0 0 1 1 0 0 0 1 1 0 0 0 1 1 0 1 1 1 0 1 1 1 1 1 1 0 1 0 1 0 1 1 1 0 0 0 0 0 1 0 0 0 0 0 0 1 0 0 1 1 1 0 1 0 0 0 0 1 1 0 1 0 0 0 0 1 0 0 0 0 1 0 1 0 0 1 1 0 0 0 0 1 0 1 0 0 1 0 0 0 0 0 1 0 1 0 0 0 0 1 0 0 1 0 0 1 0 0 0 0 0 0 0 1 0 0 1 0 0 0 0 0 0 0 0 0 0 0 0 0 0 0 0 1 1 0 0 1 0 0 1 0 0 1 0 0 0 0 0 1 1 0 1 0 0 0 0 0 1 0 0 0 0 1 1 0 0 0 0 0 1 0 0 0 0 0 0 0 1 1 0 0 1 0 1 1 0 0 1 0 0 0 1 0 1 1 0 0 0 0 0 0 1 0 0 1 0 0 1 0 1 0 0 0 0 0 0 0 1 1 0 0 0 0 1 1 0 0 0 0 0 0 0 1 1 1 0 1 1 1 0 0 0 0 1 0 0 0 0 0 0 0 0 0 0 0 0 0 0 0 0 1 0 0 0 1 0 0 1 0 0 0 1 0 0 0 0 1 0 0 0 0 0 0 0 0 1 0 0 1 0 0 0 0 0 0 0 0 0 0 0 0 0 0 0 1 0 0 0 0 0 1 0 1 0 1 0 0 0 1 0 0 1 0 1 1 0 0 1 0 1 0 1 0 0 0 0 0 1 0 1 0 0 0 1 0 0 0 0 0 0 1 0 0 0 0 0 1 1 1 0 0 0 0 0 1 1 1 0 0 1 0 1 1 0 1 1 0 0 1 1 1 1 0 1 1 1 0 0 0 0 1 0 0 0 1 1 0 0 0 0 1 1 1
HiC_2_10913245 2 10913245 1 1 1 1 1 1 1 0 1 1 1 1 0 1 0 0 0 0 1 1 0 1 1 1 0 0 1 1 1 1 1 1 0 1 1 0 1 0 0 1 1 1 1 1 1 1 0 1 0 1 0 1 1 1 0 1 1 1 1 0 0 1 1 0 1 1 1 1 1 1 1 0 1 1 0 1 1 0 1 0 0 1 1 0 1 1 0 1 1 0 1 0 1 1 0 0 0 0 1 1 1 1 1 1 1 1 1 0 1 1 0 1 1 0 1 1 1 0 1 0 1 1 1 0 1 0 1 1 1 1 0 1 1 1 1 1 0 1 1 1 1 0 0 1 1 1 1 1 1 0 1 1 1 0 1 0 1 1 0 1 1 1 1 1 0 0 1 0 1 1 1 1 1 1 1 0 1 1 1 1 1 1 1 0 1 1 1 0 0 1 0 1 1 1 1 1 1 1 1 1 1 0 1 1 1 0 1 1 1 1 1 1 1 1 0 1 0 0 0 1 1 1 1 1 1 1 1 1 0 1 0 1 1 1 1 1 1 1 1 1 0 1 1 1 1 1 1 1 1 1 0 1 1 1 0 1 0 1 1 1 0 1 1 1 0 1 0 1 1 0 1 0 0 0 1 1 1 1 0 1 1 1 1 1 1 0 1 0 1 1 1 1 1 1 1 1 1 1 1 1 0 0 1 1 1 1 0 0 1 1 1 1 0 1 1 1 1 0 1 1 1 0 1 1 1 1 0 1 1 1 1 1 1 1 1 0 1 1 1 1 1 1 1 1 1 1 1 0 1 1 1 1 1 1 1 1 1 1 1 1 1 1 0 0 1 1 1 0 1 1 1 1 1 0 0 1 1 0 1 1 1 1 1 1 1 1 1 1 1 1 1 1 1 1 1 0 1 0 1 1 0 1 1 0 1 0 1 0 1 1 0 1 1 1 1 1 1 1 1 1 1 1 1 0 1 0 1 1 1 0 1 1 0 1 1 1 1 0 1 1 1 1 1 1 0 1 1 1 0 1 1 1 1 1 1 1 1
HiC_2_11340216 2 11340216 0 0 0 1 0 0 1 0 1 1 1 0 1 0 1 1 1 1 0 1 1 0 0 1 0 0 0 1 1 1 0 1 0 1 0 0 0 0 0 1 0 0 1 0 0 1 0 0 0 0 1 0 1 0 1 1 1 1 1 0 0 0 1 1 0 0 0 0 1 1 1 1 1 0 0 1 0 0 1 1 0 0 0 0 0 1 1 1 1 0 0 1 0 0 0 1 1 0 1 1 0 0 1 1 0 0 0 0 0 0 0 0 1 1 1 1 1 1 1 0 0 0 0 1 0 1 0 0 1 0 1 0 0 0 0 0 0 0 1 0 0 0 0 0 0 0 0 0 0 0 0 0 0 0 0 0 0 0 0 0 0 0 0 0 0 0 0 0 0 0 0 0 0 0 0 0 0 0 0 0 0 0 1 0 0 0 0 0 0 0 0 1 0 0 0 0 0 0 0 0 0 0 0 0 0 0 0 0 0 0 0 0 0 0 0 0 0 0 0 0 0 0 0 0 0 0 0 0 0 0 0 0 0 0 0 0 0 0 0 0 0 0 0 0 0 0 0 0 0 0 0 0 0 0 0 0 0 0 0 0 0 0 0 0 1 0 0 0 1 0 0 0 0 0 0 0 1 0 0 0 0 0 0 0 0 0 0 0 0 0 0 0 0 0 0 0 0 0 1 0 0 0 0 0 0 0 0 0 0 0 0 0 0 0 0 0 0 0 0 0 0 0 0 0 0 0 0 0 0 0 0 0 0 0 0 0 0 0 0 0 0 0 0 0 0 0 0 0 0 0 0 0 0 0 0 0 0 0 0 0 0 0 0 1 0 0 0 0 0 0 0 0 0 0 0 0 0 0 0 0 0 0 1 0 0 0 0 0 0 0 0 0 0 0 0 0 0 0 0 0 0 0 0 0 0 0 0 0 0 0 1 0 1 1 0 0 0 0 0 0 0 1 1 1 0 1 1 0 1 0 1 0 0 0 0 1 0 1 0 0 1 0 0 1 1 1 0 0 0 0 1 1 0 0 0 0 0
HiC_2_1152986 2 1152986 1 1 0 0 1 1 1 0 1 1 1 0 1 0 1 2 1 1 0 2 2 1 0 2 0 2 0 1 1 2 1 1 1 1 1 0 0 1 0 2 0 1 0 1 1 1 1 1 0 0 0 1 0 1 1 1 1 2 2 2 1 1 2 2 0 0 0 1 0 1 1 2 1 0 1 1 1 0 2 1 1 0 1 0 0 1 1 1 2 1 0 1 1 2 1 2 2 0 1 2 1 0 0 1 1 1 1 1 0 1 0 0 2 1 2 2 2 2 1 1 1 2 1 0 1 1 0 0 1 0 1 2 1 1 0 1 0 2 2 0 1 0 1 1 1 0 1 1 0 0 1 1 1 2 1 0 1 1 0 0 1 1 0 1 1 1 0 1 1 0 1 2 1 1 1 2 2 1 1 1 1 1 1 1 0 0 1 0 1 1 1 1 2 1 2 2 0 1 0 1 1 1 1 1 1 0 1 2 1 1 0 0 0 1 2 0 0 0 1 1 2 1 1 0 1 1 1 2 2 1 1 0 0 0 2 0 2 1 0 1 0 1 0 0 0 0 1 1 1 1 1 1 1 1 1 0 1 0 0 1 2 1 0 1 1 1 2 2 1 0 0 1 0 2 0 1 1 0 0 1 1 0 1 1 0 2 0 1 1 0 1 1 1 2 0 1 1 1 0 0 0 0 1 1 1 1 0 2 2 1 1 1 1 1 0 1 0 2 0 2 2 1 0 1 1 1 1 1 1 0 0 0 1 1 2 1 1 1 2 1 1 2 1 1 2 1 2 1 2 1 1 1 1 1 1 2 1 1 0 1 1 1 1 2 0 1 0 1 1 1 1 1 0 1 1 1 0 1 1 0 1 0 2 1 1 0 1 1 1 2 1 1 0 1 1 1 2 0 1 1 1 0 0 1 1 1 1 2 1 2 1 0 1 0 1 1 1 0 1 1 1 2 2 0 2 1 1 1 1 0 1 1 1 0 0 1 0 1 0 0 2 0 1 2 0 2 1 1 0 0 2 1 1 0 0 1 0
HiC_2_1294269 2 1294269 0 0 0 0 1 0 1 0 0 1 0 0 1 0 1 1 1 1 0 1 1 0 0 1 0 1 0 1 1 1 1 1 0 1 0 0 0 0 0 1 0 0 0 0 0 1 0 0 0 0 0 0 0 0 1 1 1 1 2 1 0 1 1 1 0 0 0 0 0 1 1 1 1 0 0 1 1 0 1 1 0 0 0 0 0 1 1 1 1 0 0 1 0 0 0 1 1 0 1 1 0 0 0 1 0 0 0 0 0 0 0 0 1 1 1 1 1 1 1 0 0 1 0 0 0 1 0 0 1 0 1 0 0 0 0 0 0 0 1 0 0 0 0 0 0 0 0 0 0 0 0 0 0 1 0 0 0 0 0 0 0 0 0 0 0 0 0 0 0 0 0 0 0 0 0 0 0 0 0 0 0 0 0 0 0 0 0 0 0 0 0 0 0 0 0 0 0 0 0 0 0 0 0 0 0 0 0 0 0 0 0 0 0 0 0 0 0 0 0 0 0 0 0 0 0 0 0 0 0 0 0 0 0 0 0 0 0 0 0 0 0 0 0 0 0 0 0 0 0 0 0 0 0 0 0 0 0 0 0 0 0 0 0 0 1 0 0 0 1 0 0 0 0 0 0 1 1 0 0 0 0 0 0 0 0 0 0 0 0 0 0 0 0 0 0 0 0 0 0 0 0 0 0 0 0 0 0 0 0 0 0 0 0 0 0 0 0 0 0 0 0 0 0 0 0 0 0 0 0 0 0 0 0 0 0 0 0 0 0 0 0 0 0 0 0 0 0 0 0 0 0 0 0 0 0 0 0 0 0 0 0 0 0 1 0 0 0 0 0 0 0 0 0 0 0 0 0 0 0 0 0 0 1 0 0 0 0 0 0 0 0 0 0 0 0 0 0 0 0 0 0 0 0 0 0 0 0 0 0 0 1 0 1 0 0 0 0 0 1 1 1 1 1 0 1 1 1 0 1 0 0 0 1 0 0 1 0 1 0 0 1 0 0 1 0 1 0 0 0 0 1 0 0 0 0 1 0
HiC_2_1303621 2 1303621 1 1 0 0 1 2 1 0 1 1 1 0 1 0 1 2 1 1 0 2 2 1 0 2 0 2 0 1 1 2 1 1 1 1 1 0 0 0 0 2 0 1 0 1 1 1 1 1 0 0 0 1 0 1 1 1 1 2 2 2 1 1 2 2 0 0 0 1 0 1 1 2 1 0 1 1 1 0 2 1 1 0 1 0 0 1 1 1 2 1 0 1 1 2 1 2 2 0 1 2 1 0 0 1 1 1 1 1 1 1 0 0 2 1 2 2 2 2 1 1 1 2 1 0 1 1 0 0 1 0 0 2 1 1 0 1 0 2 2 0 1 0 1 1 1 0 1 1 0 0 1 1 1 2 1 0 1 1 0 0 1 1 0 1 1 1 0 1 1 0 1 2 1 1 1 2 2 1 1 1 1 0 1 1 0 0 1 0 1 1 1 1 1 1 2 2 0 1 0 1 2 1 1 1 1 0 1 2 1 1 0 0 0 1 2 0 0 0 1 1 2 1 1 0 1 1 1 2 2 1 1 0 0 0 2 0 2 1 0 1 0 1 0 0 0 0 1 1 1 1 1 1 1 1 1 0 1 0 0 1 0 1 0 1 1 1 0 0 1 0 0 1 0 2 0 2 1 0 0 1 1 0 1 1 0 2 0 1 1 0 1 1 1 2 0 1 1 1 0 0 0 2 0 1 1 1 2 2 2 1 1 1 1 1 0 1 0 2 0 2 2 1 0 1 1 1 1 1 1 0 0 0 1 1 2 1 1 1 2 1 1 2 1 1 2 1 2 1 2 1 1 1 1 1 1 2 0 1 0 1 1 1 1 2 0 1 0 1 1 1 1 1 0 1 1 1 0 1 1 0 0 0 2 1 1 0 1 1 1 2 1 1 0 1 1 1 2 0 0 1 1 0 0 1 1 1 0 2 1 2 1 0 1 0 1 1 1 0 1 1 1 2 2 0 2 1 1 1 1 0 1 1 1 0 0 1 0 1 0 0 2 0 1 2 0 2 1 0 0 0 2 1 1 0 0 1 1
HiC_2_1342226 2 1342226 1 1 1 1 1 0 0 0 0 1 1 1 1 0 1 0 1 0 0 0 0 1 1 0 1 0 1 1 1 0 1 1 0 0 0 1 1 0 1 0 1 0 0 0 0 1 0 0 0 1 1 0 1 0 0 1 1 0 0 0 1 1 0 0 2 1 1 0 1 1 1 0 1 1 1 1 1 1 0 1 0 1 0 1 1 1 0 1 0 0 0 1 0 0 0 0 0 0 1 0 0 1 1 1 1 1 0 0 0 0 1 1 0 1 0 0 0 0 1 0 0 0 0 1 0 1 0 2 1 2 1 0 1 0 2 1 1 0 0 1 0 1 1 0 0 1 0 1 1 1 1 1 1 0 0 1 0 0 1 1 1 1 1 1 1 1 2 1 0 2 1 0 0 0 1 0 0 1 0 0 1 0 0 0 0 0 1 1 0 0 1 0 0 1 0 0 2 0 1 1 1 0 0 1 0 1 1 0 0 1 2 2 0 0 0 1 2 2 0 1 0 0 0 1 1 1 0 0 0 1 1 2 2 1 0 2 0 1 2 1 2 1 2 2 1 2 0 1 1 1 1 0 0 0 1 1 1 1 2 1 0 1 1 1 0 0 0 0 0 0 1 1 1 0 2 0 0 2 1 1 1 1 0 0 1 0 2 1 1 0 1 1 1 0 1 1 1 1 1 0 1 1 1 1 0 1 0 0 0 0 0 1 1 0 2 0 0 0 2 0 0 1 1 1 1 1 1 0 0 0 2 1 0 0 0 0 0 1 0 1 0 0 1 1 0 0 0 1 0 1 1 1 0 0 0 0 1 0 1 1 1 1 0 0 1 1 1 0 1 0 0 0 1 0 0 1 1 1 1 1 0 1 0 1 0 2 0 0 1 0 1 1 0 1 1 1 0 2 1 0 1 2 1 0 1 1 0 0 1 0 1 1 1 0 0 0 0 0 1 1 1 0 0 1 0 1 1 0 1 1 0 0 1 1 1 1 1 1 1 1 0 1 0 0 1 0 0 0 1 1 0 0 0 0 1 1 1
HiC_2_1342837 2 1342837 1 0 0 0 0 1 0 0 1 0 0 0 0 0 0 1 0 0 0 1 0 0 0 1 0 1 0 0 0 0 0 0 0 0 0 0 0 1 0 1 0 1 0 0 1 0 1 1 0 0 0 1 0 0 0 0 0 1 0 0 1 0 1 1 0 0 0 1 0 0 0 1 0 0 0 0 0 0 0 0 1 0 1 0 0 0 0 0 1 1 0 0 1 1 1 1 1 0 0 1 1 0 0 0 0 0 1 1 0 1 0 0 1 0 1 1 0 1 0 1 0 0 1 0 0 0 0 0 0 0 0 2 1 1 0 1 0 1 1 0 1 0 0 1 1 0 1 1 0 0 1 1 1 1 0 0 1 0 0 0 1 1 0 0 0 0 0 0 0 0 0 1 0 0 0 1 1 0 1 1 0 1 0 0 0 0 1 0 0 0 0 0 1 1 1 1 0 1 0 1 1 1 1 1 1 0 1 2 1 1 0 0 0 0 1 0 0 0 0 1 1 0 0 0 0 0 0 0 1 1 0 0 0 0 2 0 1 1 0 1 0 1 0 0 0 0 1 1 0 1 1 1 1 0 1 0 1 0 0 1 0 1 0 1 0 1 1 1 0 0 0 0 0 2 0 1 0 0 0 0 0 0 1 1 0 1 0 1 1 0 1 1 1 1 0 1 1 1 0 0 0 1 0 1 0 0 0 1 1 0 1 1 0 0 0 0 0 1 0 2 0 1 0 0 0 1 0 1 1 0 0 0 1 1 2 0 1 0 1 1 0 1 1 1 1 1 1 0 1 1 1 0 1 1 1 1 0 1 0 1 0 0 0 1 0 0 0 0 1 0 1 0 0 1 0 1 0 1 1 0 1 0 0 1 0 0 0 0 0 1 0 1 0 1 0 0 1 0 0 1 0 0 0 1 1 1 0 1 0 1 0 0 0 0 1 0 1 0 0 0 0 0 1 0 1 0 0 1 0 0 1 1 0 0 0 0 0 0 0 0 1 0 1 1 0 1 0 1 0 0 1 1 1 0 0 0 0
HiC_2_1342944 2 1342944 1 1 0 0 1 1 1 0 1 1 1 0 1 0 1 2 1 1 0 2 2 1 0 2 0 2 0 1 1 2 1 1 1 1 1 0 0 1 0 2 0 1 0 1 1 1 1 1 0 0 0 1 0 1 1 1 1 2 2 2 1 1 2 2 0 0 0 1 0 1 1 2 1 0 1 1 1 0 2 1 1 0 1 0 0 1 1 1 2 1 0 1 1 2 1 2 2 0 1 2 1 0 0 1 1 1 1 1 0 1 0 0 2 1 2 2 2 2 1 1 1 2 1 0 1 1 0 0 1 0 1 2 1 1 0 1 0 2 2 0 1 0 1 1 1 0 1 1 0 0 1 1 1 2 1 0 1 1 0 0 1 1 0 1 1 1 0 1 1 0 1 2 1 1 1 2 2 1 1 1 1 1 1 1 0 0 1 0 1 1 1 1 2 1 2 2 0 1 0 1 1 1 1 1 1 0 1 2 1 1 0 0 0 1 2 0 0 0 1 1 2 1 1 0 1 1 1 2 2 1 1 0 0 0 2 0 2 1 0 1 0 1 0 0 0 0 1 1 1 1 1 1 1 1 1 0 1 0 0 1 1 1 0 1 1 1 1 2 1 0 0 0 0 2 0 2 1 0 0 1 1 0 1 1 0 2 0 1 1 0 1 1 1 2 0 1 1 1 0 0 1 2 0 1 1 1 1 2 2 1 1 1 1 1 0 1 0 2 0 2 2 1 0 1 1 1 1 1 1 0 0 0 1 1 2 1 1 1 2 1 1 2 1 1 2 1 2 1 2 1 1 1 1 1 1 2 1 1 0 1 1 1 1 2 0 1 0 1 1 1 1 1 0 1 1 1 0 1 1 0 1 0 2 1 1 0 1 1 1 2 1 1 0 1 1 1 2 0 1 1 1 0 0 1 1 1 1 2 1 2 1 0 1 0 1 1 1 0 1 1 1 2 2 0 2 1 1 1 1 0 1 1 1 0 0 1 0 1 0 0 2 0 1 2 0 2 1 1 0 0 2 1 1 0 0 1 0
HiC_2_1491912 2 1491912 1 1 1 1 1 1 0 0 0 1 1 1 1 0 1 0 1 0 0 0 0 1 1 0 1 0 1 1 1 0 1 1 0 0 0 1 1 0 1 0 1 0 0 0 0 1 0 0 0 1 1 0 1 0 0 1 1 0 0 0 1 1 0 0 2 1 1 0 1 1 1 0 1 1 1 1 1 1 0 1 0 1 0 1 1 1 0 1 0 0 0 1 0 0 0 0 0 0 1 0 0 1 1 1 1 1 0 0 0 0 1 1 0 1 0 0 0 0 1 0 0 0 0 1 0 1 0 2 1 2 1 0 1 0 2 1 1 0 0 1 0 1 0 0 0 1 0 1 1 1 1 1 1 0 0 0 0 0 1 1 1 1 1 1 0 0 2 1 0 2 1 0 0 0 1 0 0 1 0 0 1 0 0 0 0 0 1 1 0 0 1 0 0 1 0 0 2 0 1 1 1 0 0 1 0 1 1 0 0 1 2 2 0 0 0 1 2 2 0 1 0 0 0 1 1 1 0 0 0 1 1 2 2 1 0 2 0 1 2 1 2 1 2 2 1 2 0 1 1 1 1 0 0 0 1 1 1 1 2 1 0 1 1 1 0 0 0 0 0 1 1 1 1 0 2 0 1 2 1 1 1 1 0 0 1 0 2 1 1 0 1 1 1 0 1 1 1 1 1 0 0 0 1 1 0 1 0 0 0 0 0 1 1 0 2 0 0 0 2 0 0 1 1 1 1 1 1 0 0 0 2 1 0 0 0 0 0 1 0 1 0 0 1 1 0 0 0 1 0 1 1 1 0 0 0 0 1 0 1 1 1 1 0 0 1 1 1 0 1 0 0 0 1 0 0 1 1 1 1 1 0 1 0 1 0 2 0 0 1 0 1 1 0 1 1 1 0 2 1 0 1 2 1 0 1 1 0 0 1 0 1 1 1 0 0 0 0 0 1 1 1 0 0 1 0 1 1 0 1 1 0 0 1 1 1 1 1 1 1 1 0 1 0 0 1 0 0 0 1 1 0 0 0 0 1 1 1
HiC_2_1491930 2 1491930 1 1 1 1 1 1 0 0 0 1 1 1 1 0 1 0 1 0 0 0 0 1 1 0 1 0 1 1 1 0 1 1 0 0 0 1 1 0 1 0 1 0 0 0 0 1 0 0 0 1 1 0 1 0 0 1 1 0 0 0 1 1 0 0 2 1 1 0 1 1 1 0 1 1 1 1 1 1 0 1 0 1 0 1 1 1 0 1 0 0 0 1 0 0 0 0 0 0 1 0 0 1 1 1 1 1 0 0 0 0 1 1 0 1 0 0 0 0 1 0 0 0 0 1 0 1 0 2 1 2 1 0 1 0 2 1 1 0 0 1 0 1 0 0 0 1 0 1 1 1 1 1 1 0 0 0 0 0 1 1 1 1 1 1 0 0 2 1 0 2 1 0 0 0 1 0 0 1 0 0 1 0 0 0 0 0 1 1 0 0 1 0 0 1 0 0 2 0 1 1 1 0 0 1 0 1 1 0 0 1 2 2 0 0 0 1 2 2 0 1 0 0 0 1 1 1 0 0 0 1 1 2 2 1 0 2 0 1 2 1 2 1 2 2 1 2 0 1 1 1 1 0 0 0 1 1 1 1 2 1 0 1 1 1 0 0 0 0 0 1 1 1 1 0 2 0 1 2 1 1 1 1 0 0 1 0 2 1 1 0 1 1 1 0 1 1 1 1 1 0 0 0 1 1 0 1 0 0 0 0 0 1 1 0 2 0 0 0 2 0 0 1 1 1 1 1 1 0 0 0 2 1 0 0 0 0 0 1 0 1 0 0 1 1 0 0 0 1 0 1 1 1 0 0 0 0 1 0 1 1 1 1 0 0 1 1 1 0 1 0 0 0 1 0 0 1 1 1 1 1 0 1 0 1 0 2 0 0 1 0 1 1 0 1 1 1 0 2 1 0 1 2 1 0 1 1 0 0 1 0 1 1 1 0 0 0 0 0 1 1 1 0 0 1 0 1 1 0 1 1 0 0 1 1 1 1 1 1 1 1 0 1 0 0 1 0 0 0 1 1 0 0 0 0 1 1 1
HiC_2_155438 2 155438 0 0 0 0 1 1 1 0 0 1 1 0 1 0 1 1 1 1 0 1 1 0 0 1 0 1 0 1 1 1 1 1 0 1 0 0 0 0 0 1 0 0 0 0 0 1 0 0 0 0 0 0 0 0 1 1 1 1 2 1 0 1 1 1 0 0 0 0 0 1 1 1 1 0 0 1 1 0 1 1 0 0 0 0 0 1 1 1 1 0 0 1 0 0 0 1 1 0 1 1 0 0 0 1 0 0 0 0 0 0 0 0 1 1 1 1 1 1 1 0 0 1 0 0 0 1 0 0 1 0 1 0 0 0 0 0 0 0 1 0 0 0 0 0 0 0 0 0 0 0 0 0 0 0 0 2 0 0 0 0 0 0 0 0 0 0 0 0 0 0 0 0 0 0 0 0 0 0 0 0 0 0 0 0 0 0 0 1 0 0 0 0 0 0 0 0 0 0 0 0 0 0 0 0 0 0 0 0 0 0 0 0 0 1 0 0 0 0 0 0 0 0 0 0 0 0 0 0 0 0 0 0 0 0 0 0 0 0 0 0 0 0 0 0 0 0 0 0 0 0 0 1 0 0 0 0 0 0 0 0 0 0 0 0 1 0 0 0 1 0 0 1 1 0 0 0 0 1 1 0 0 0 0 0 0 0 0 0 0 0 0 0 0 0 0 0 0 0 0 0 0 0 0 0 0 0 0 0 0 0 0 0 0 0 0 0 0 0 0 0 0 0 0 0 0 0 0 0 0 0 0 0 0 0 0 0 0 0 0 0 0 0 0 0 0 0 0 0 0 0 0 0 0 0 0 0 0 0 0 0 0 0 0 1 0 0 0 0 0 1 0 0 0 0 0 0 0 0 0 0 0 0 1 0 0 0 0 0 0 0 0 0 0 0 0 0 0 0 0 0 0 0 0 0 0 0 0 0 0 0 1 0 1 0 0 0 0 1 1 1 1 1 1 0 1 1 1 0 1 0 0 0 1 0 0 1 0 1 0 0 1 1 0 1 0 1 0 0 0 0 1 0 0 0 0 1 0
HiC_2_155464 2 155464 1 1 0 0 0 1 0 0 1 0 0 0 0 0 0 1 0 0 0 1 1 1 0 1 0 1 0 0 0 1 0 0 1 0 1 0 0 1 0 1 0 1 0 1 1 0 1 1 0 0 0 1 0 1 0 0 0 1 0 1 1 0 1 1 0 0 0 1 0 0 0 1 0 0 1 0 0 0 1 0 1 0 1 0 1 0 0 0 1 1 1 0 1 2 1 1 1 0 0 1 1 0 0 0 1 1 1 1 0 1 0 0 1 0 1 1 1 1 0 1 1 1 1 0 1 0 0 0 0 0 0 2 1 1 0 1 0 2 1 0 1 0 1 1 1 0 1 1 0 0 1 1 1 1 1 0 1 1 0 0 1 1 0 1 1 1 0 1 1 0 1 2 1 1 1 2 1 1 1 1 1 1 1 1 0 0 1 0 1 1 1 0 2 1 2 2 0 1 0 1 1 1 1 1 1 0 1 2 1 1 0 0 0 1 2 0 0 0 1 1 2 1 1 0 1 1 1 2 2 1 1 0 0 0 2 0 2 1 0 1 0 1 0 0 0 0 1 1 1 1 1 0 1 1 1 0 1 0 1 1 2 1 0 1 1 1 2 2 0 0 0 1 0 2 0 1 1 0 0 1 1 0 1 1 0 2 0 1 1 0 1 1 1 2 0 1 1 1 0 0 2 2 1 1 1 1 2 2 2 1 1 1 1 1 0 1 0 2 0 2 2 1 0 1 1 1 1 1 1 0 0 0 1 1 2 1 1 1 2 1 1 2 1 1 2 1 2 1 2 1 1 1 1 1 1 2 1 1 0 1 1 1 1 1 0 1 0 1 1 1 1 1 0 1 1 1 0 1 1 0 1 0 1 1 1 1 1 1 1 2 1 1 0 1 1 1 2 0 1 1 1 0 0 1 1 1 1 2 1 2 0 0 0 0 1 1 1 0 0 0 1 1 1 0 1 0 0 1 0 0 1 1 0 0 0 0 0 0 0 0 1 0 1 1 0 1 1 1 0 0 1 0 1 0 0 0 0
HiC_2_155501 2 155501 1 1 0 0 0 1 0 0 1 0 0 0 0 0 0 1 0 0 0 1 1 1 0 1 0 1 0 0 0 1 0 0 1 0 1 0 0 1 0 1 0 1 0 1 1 0 1 1 0 0 0 1 0 1 0 0 0 1 0 1 1 0 1 1 0 0 0 1 0 1 0 1 0 0 1 0 0 0 1 0 1 0 1 0 1 0 0 0 1 1 1 0 1 2 1 1 1 0 0 1 1 0 0 0 1 1 1 1 0 1 0 0 1 0 1 1 1 1 0 1 1 1 1 0 1 0 0 0 0 0 0 2 1 1 0 1 0 2 1 0 1 0 1 1 1 0 1 1 0 0 1 1 1 1 1 0 1 1 0 0 1 1 0 1 1 1 0 1 1 0 1 2 1 1 1 2 1 1 1 1 1 1 1 1 0 0 1 0 1 1 1 0 2 1 2 2 0 1 0 1 1 1 1 1 1 0 1 2 1 1 0 0 0 1 2 0 0 0 1 1 2 1 1 0 1 1 1 2 2 1 1 0 0 0 2 0 2 1 0 1 0 1 0 0 0 0 1 1 1 1 1 0 1 1 1 0 1 0 1 1 2 1 0 1 1 1 1 2 0 0 0 1 0 2 0 1 1 0 0 1 1 0 1 1 0 2 0 1 1 0 1 1 1 2 0 1 1 1 0 0 2 2 1 1 1 1 2 2 2 1 1 1 1 1 0 1 0 2 0 2 2 1 0 1 1 1 1 1 1 0 0 0 1 1 2 1 1 1 2 1 1 2 1 1 2 1 2 1 2 1 1 1 1 1 1 2 1 1 0 1 1 1 1 1 0 1 0 1 1 1 1 1 0 1 1 1 0 1 1 0 1 0 1 1 1 1 1 1 1 2 1 1 0 1 1 1 2 0 1 1 1 0 0 1 1 1 1 2 1 2 0 0 0 0 1 1 1 0 0 0 1 1 1 0 1 0 0 1 0 0 1 1 0 0 0 0 0 0 0 0 1 0 1 1 0 1 1 1 0 0 1 0 1 0 0 0 0
HiC_2_1568248 2 1568248 1 0 0 1 1 0 0 1 1 1 0 1 1 1 0 1 1 1 1 1 0 1 0 1 1 1 0 1 1 1 0 1 0 0 0 1 0 1 0 1 0 0 1 0 1 1 0 0 1 1 1 1 1 1 0 1 1 1 0 1 1 1 1 0 1 1 0 1 1 1 1 0 1 1 1 0 0 1 1 1 0 0 1 0 0 0 1 0 1 1 0 0 0 1 1 1 1 0 1 0 1 1 1 1 0 1 1 0 1 1 1 1 1 0 1 1 0 1 0 0 1 1 1 0 1 1 1 1 0 1 1 1 1 1 1 1 0 1 1 1 1 1 1 1 0 0 1 1 1 1 1 1 1 0 1 1 1 1 0 1 1 1 1 0 0 1 1 0 0 1 1 1 1 0 1 1 1 1 1 1 0 1 1 1 1 1 0 1 1 0 1 1 0 0 0 1 1 1 0 0 1 0 1 0 1 1 1 1 1 1 1 0 0 0 0 1 1 0 1 1 0 1 1 0 1 1 0 1 0 0 1 1 1 0 1 1 1 1 1 0 0 0 1 1 1 0 1 0 1 1 0 1 0 1 1 1 1 0 1 1 1 0 0 1 1 1 1 1 0 1 1 1 1 1 1 1 1 1 1 1 1 0 0 1 1 0 1 0 0 1 0 1 0 1 1 1 1 0 1 1 0 1 1 1 1 1 1 0 0 1 1 1 1 1 0 1 0 1 1 0 1 1 0 1 0 0 0 1 1 1 1 1 0 1 0 1 0 1 1 0 0 1 1 0 0 1 1 1 1 1 0 0 1 0 1 1 1 1 1 1 0 0 1 0 1 0 0 1 0 1 1 1 0 1 1 0 1 1 0 1 0 0 1 1 0 1 1 1 1 1 1 1 0 1 1 1 1 1 0 1 1 1 1 1 1 1 1 0 1 0 1 1 1 1 1 1 0 1 1 0 1 1 0 1 0 0 0 1 1 0 0 1 1 1 0 0 1 0 1 1 1 1 1 1 1 1 0 1 1 1 0 1 1 1 1 1 1
HiC_2_1568251 2 1568251 1 0 0 1 1 0 0 1 1 1 0 1 1 1 0 1 1 1 1 1 0 1 0 1 1 1 0 1 1 1 0 1 0 0 0 1 0 1 0 1 0 0 1 0 1 1 0 0 1 1 1 1 1 1 0 1 1 1 0 1 1 1 1 0 1 1 0 1 1 1 1 0 1 1 0 0 0 1 1 1 0 0 1 0 0 0 1 0 1 1 0 0 0 1 1 1 1 0 1 0 1 1 1 1 0 1 1 0 1 1 1 1 1 0 1 1 0 1 0 0 1 1 1 0 1 1 1 1 0 1 1 1 1 1 1 1 0 1 1 1 1 1 1 1 0 0 1 1 1 1 1 1 1 0 1 1 1 1 0 1 1 1 1 0 0 1 1 0 0 1 1 1 1 0 1 1 1 1 1 1 0 1 1 1 1 1 0 1 1 0 1 1 0 0 0 1 1 1 0 0 1 0 1 0 1 1 1 1 1 1 1 0 0 1 0 1 1 0 1 1 0 1 1 0 1 1 0 1 0 0 1 1 1 0 1 1 1 1 1 0 0 0 1 1 1 0 1 0 1 1 0 1 0 1 1 1 1 0 1 1 1 0 0 1 1 1 1 1 0 1 1 1 1 1 1 1 1 1 1 1 1 0 0 1 1 0 1 0 0 1 0 1 0 1 1 1 1 0 1 1 0 1 1 1 1 1 1 0 0 1 1 1 1 1 0 1 0 1 1 0 1 1 0 1 0 0 0 1 1 1 1 1 0 1 0 1 0 1 1 0 0 1 1 0 0 1 1 1 1 1 0 0 1 0 1 1 1 1 1 1 0 0 1 0 1 0 0 1 0 1 1 1 0 1 1 0 1 1 0 1 0 0 1 1 0 1 1 1 1 1 1 1 0 1 1 1 1 1 0 1 1 1 1 1 1 1 1 0 1 0 1 1 1 1 1 1 0 1 1 0 1 1 0 1 0 0 0 1 1 0 0 1 1 1 0 0 1 0 1 1 1 1 1 1 1 1 0 0 1 1 0 1 1 1 1 1 1
HiC_2_1569225 2 1569225 1 1 0 0 1 1 1 0 1 1 1 0 1 0 1 2 1 1 0 2 2 1 0 2 0 2 0 1 1 2 1 1 1 1 1 0 0 1 0 2 0 1 0 1 1 1 1 1 0 0 0 1 0 1 1 1 1 2 2 2 1 1 2 2 0 0 0 1 0 1 1 2 1 0 1 1 1 0 2 1 1 0 1 0 0 1 1 1 2 1 0 1 1 2 1 2 2 0 1 2 1 0 0 1 1 1 1 1 0 1 0 0 2 1 2 2 2 2 1 1 1 2 1 0 1 1 0 0 1 0 1 2 1 1 0 1 0 2 2 0 1 0 1 1 1 0 1 1 0 0 1 1 1 2 1 0 1 1 0 0 1 1 0 1 1 1 0 1 1 0 1 2 1 1 1 2 2 1 1 1 1 1 1 1 0 0 1 0 1 1 1 1 2 1 2 2 0 1 0 1 1 1 1 1 1 0 1 2 1 1 0 0 0 1 2 0 0 0 1 1 2 1 1 0 1 1 1 2 2 1 1 0 0 0 2 0 2 1 0 1 0 1 0 0 0 0 1 1 1 1 1 1 1 1 1 0 1 0 0 1 1 1 0 1 1 1 1 1 1 0 0 0 0 2 0 2 1 0 0 1 1 0 1 1 0 2 0 1 1 0 1 1 1 2 0 1 1 1 0 0 0 0 1 1 1 1 0 2 2 1 1 1 1 1 0 1 0 2 0 2 2 1 0 1 1 1 1 1 1 0 0 0 1 1 2 1 1 1 2 1 1 2 1 1 2 1 2 1 2 1 1 1 1 1 1 2 1 1 0 1 1 1 1 2 0 1 0 1 1 1 1 1 0 1 1 1 0 1 1 0 1 0 2 1 1 0 1 1 1 2 1 1 0 1 1 1 2 0 1 1 1 0 0 1 1 1 1 2 1 1 1 0 1 0 1 1 1 0 1 1 1 2 2 1 2 1 1 1 1 0 1 1 1 0 0 1 0 1 0 0 2 0 1 2 0 2 1 1 0 0 2 1 1 0 0 1 0
HiC_2_17441929 2 17441929 0 0 0 1 0 0 1 0 1 1 1 0 1 0 1 1 1 1 0 1 1 0 0 1 0 0 0 1 1 1 0 1 0 1 0 0 0 0 0 1 0 0 1 0 0 1 0 0 0 0 1 0 1 0 1 1 1 1 1 0 0 0 1 1 0 0 0 0 1 1 1 1 1 0 0 1 0 0 1 0 0 0 0 0 0 1 1 1 1 0 0 1 0 0 0 1 1 0 1 1 0 0 1 1 0 0 0 0 0 0 0 0 1 1 1 1 1 1 1 0 0 0 0 1 0 1 0 0 1 0 1 0 0 0 0 0 0 0 1 0 0 0 0 0 0 0 0 0 0 0 0 0 0 0 0 0 0 0 0 0 0 0 0 0 0 0 0 0 0 0 0 0 0 0 0 0 0 0 0 0 0 0 1 0 0 0 0 0 0 0 0 1 0 0 0 0 0 0 0 0 0 0 0 0 0 0 0 0 0 0 0 0 0 0 0 0 0 0 0 0 0 0 0 0 0 0 0 0 0 0 0 0 0 0 0 0 0 0 0 0 0 0 0 0 0 0 0 0 0 0 1 1 0 0 0 0 0 0 0 0 2 0 0 0 1 0 1 2 1 0 0 0 0 1 0 1 1 0 0 0 0 0 0 0 0 0 0 0 0 0 0 0 0 0 0 0 0 0 1 0 0 0 1 0 0 0 2 0 0 0 0 0 0 0 0 0 0 0 0 1 0 0 0 0 0 0 0 0 0 0 0 0 0 0 0 0 0 0 0 0 0 0 1 0 0 0 0 0 0 0 0 0 0 0 0 0 0 0 0 0 0 0 0 1 0 0 0 0 1 0 0 0 0 0 0 1 0 0 0 0 0 0 1 0 0 0 0 0 0 0 0 0 0 0 0 0 0 0 0 0 0 0 0 0 0 0 0 0 0 0 1 0 1 1 0 0 0 0 0 0 0 1 1 1 0 1 1 0 1 0 1 0 0 0 0 1 0 1 0 0 1 0 0 1 1 1 0 0 0 0 1 1 0 0 0 0 0
HiC_2_17442057 2 17442057 0 0 0 1 0 0 1 0 1 1 1 0 1 0 1 1 1 1 0 1 1 0 0 1 0 0 0 1 1 1 0 1 0 1 0 0 0 0 0 1 0 0 1 0 0 1 0 0 0 0 1 0 1 0 1 1 1 1 1 0 0 0 1 1 1 0 0 0 1 1 1 1 1 0 0 1 0 0 1 0 1 0 0 0 0 1 1 2 1 0 0 1 0 0 0 1 1 0 1 1 0 0 1 1 0 0 0 0 0 0 0 0 1 1 1 1 1 1 1 0 0 0 0 1 0 1 0 1 1 0 2 0 0 0 0 0 0 0 1 0 0 1 0 0 0 0 0 0 0 0 0 0 0 0 0 0 0 0 0 0 1 0 0 0 0 0 0 1 0 0 0 0 0 0 0 0 0 0 0 0 0 0 1 0 0 0 0 0 0 0 0 1 0 0 0 0 1 0 0 0 0 0 0 0 0 0 1 0 0 0 1 0 0 0 0 0 0 0 0 0 0 0 0 0 0 0 0 0 1 1 0 0 0 0 0 0 0 0 0 1 2 0 1 1 0 0 0 0 0 1 1 1 0 0 0 0 1 0 0 1 2 0 0 0 1 0 1 2 1 1 1 1 0 2 0 1 1 0 0 0 0 0 0 0 0 0 0 0 0 0 0 0 0 0 0 0 0 0 1 0 2 2 1 1 0 0 2 0 0 0 0 0 1 0 0 0 0 0 0 1 0 0 1 0 0 0 0 0 0 0 0 0 0 0 0 0 0 0 0 0 0 0 1 1 0 0 0 0 0 1 0 0 0 0 0 0 0 0 0 0 0 0 0 1 0 0 0 0 1 0 0 0 0 1 0 1 0 0 0 1 0 0 1 0 0 0 0 0 0 0 0 0 0 0 0 0 0 1 1 0 0 1 0 0 0 1 0 1 0 0 1 0 1 1 0 0 0 0 0 0 0 1 1 1 0 1 1 0 1 0 1 0 0 0 0 1 0 1 0 0 1 0 0 1 1 1 0 0 0 0 1 1 0 0 0 0 0
HiC_2_17555007 2 17555007 0 0 0 1 0 0 1 0 1 1 1 0 1 0 1 1 1 1 0 1 1 0 0 1 0 0 0 1 1 1 0 1 0 1 0 0 0 0 0 1 0 0 1 0 0 1 0 0 0 0 1 0 1 0 1 1 1 1 1 0 0 0 1 1 0 0 0 0 1 1 1 1 1 0 0 1 0 0 1 1 0 0 0 0 0 1 1 1 1 0 0 1 0 0 0 1 1 0 1 1 0 0 1 1 0 0 0 0 0 0 0 0 1 1 1 1 1 1 1 0 0 0 0 1 0 1 0 0 1 0 1 0 0 0 0 0 0 0 1 0 0 0 0 0 0 0 0 0 0 0 0 0 0 1 0 0 0 0 0 0 0 0 0 0 0 0 0 0 0 0 0 0 0 0 0 0 0 0 0 0 0 0 1 0 0 0 0 0 0 0 0 1 0 0 0 0 0 0 0 0 0 0 0 0 0 0 0 0 0 0 0 0 0 0 0 0 0 0 0 0 0 0 0 0 0 0 0 0 0 0 0 0 0 0 0 0 0 0 0 0 0 0 0 0 0 0 0 0 0 0 0 0 0 0 0 0 0 0 0 0 0 0 0 0 1 0 1 0 1 0 0 0 0 0 0 0 1 0 0 0 0 0 0 0 0 0 0 0 0 0 0 0 0 0 0 0 0 0 1 0 0 0 0 0 0 0 0 0 0 0 0 0 0 0 0 0 0 0 0 0 0 0 0 0 0 0 0 0 0 0 0 0 0 0 0 0 0 0 0 0 0 0 0 0 0 0 0 0 0 0 0 0 0 0 0 0 0 0 0 0 0 0 0 2 0 0 0 0 0 0 1 0 0 0 0 0 0 0 0 0 0 0 1 0 0 0 0 0 0 0 0 0 0 0 0 0 0 0 0 0 0 0 0 0 0 0 0 0 0 0 1 0 1 1 0 0 0 0 0 0 0 1 1 1 0 1 1 0 1 0 1 0 0 0 0 1 0 1 0 0 1 0 0 1 1 1 0 0 0 0 1 1 0 0 0 0 0
HiC_2_18157442 2 18157442 0 1 0 1 0 0 1 0 1 1 1 0 1 0 1 1 1 1 0 1 1 1 0 1 0 0 0 1 1 1 0 1 1 1 1 0 0 0 0 1 0 0 1 1 0 1 0 0 0 0 1 0 1 1 1 1 1 1 1 1 0 0 1 1 0 0 0 0 1 1 1 1 1 0 1 1 0 0 1 1 0 0 0 0 0 1 1 1 1 0 0 1 0 1 0 1 1 0 1 1 0 0 1 1 0 0 0 0 1 0 0 0 1 1 1 1 1 1 1 0 1 0 0 1 1 1 0 0 1 0 1 0 0 0 0 0 0 1 1 0 0 0 1 0 0 0 0 0 0 0 0 0 0 0 0 0 0 1 0 0 0 0 0 1 1 1 0 0 0 0 1 1 1 1 1 1 1 0 0 0 1 0 1 0 0 0 0 0 1 1 1 1 1 0 1 0 0 0 0 1 0 0 0 0 0 0 0 0 0 0 0 0 0 0 1 0 0 0 1 0 1 1 0 0 1 1 0 1 1 0 0 0 0 0 1 0 0 0 0 0 0 0 0 0 0 0 0 0 1 0 1 1 0 1 0 0 0 0 0 0 0 0 0 0 1 0 0 0 1 0 0 1 0 1 1 1 1 0 0 0 1 0 0 0 0 1 0 0 0 0 0 0 0 0 0 0 0 0 1 0 0 0 0 0 0 1 0 0 1 1 0 0 1 1 0 1 1 1 1 1 0 0 0 1 1 0 1 0 0 0 0 0 0 0 0 1 0 0 1 0 0 0 1 1 0 0 0 1 1 0 0 1 0 0 0 1 1 0 0 0 0 1 1 1 0 1 0 1 1 1 0 1 0 0 1 1 0 0 0 0 0 1 1 0 1 0 0 0 1 1 1 0 0 0 1 1 1 0 1 0 0 0 0 0 0 0 1 1 1 1 1 0 1 1 0 1 0 0 0 0 0 1 1 1 0 1 1 0 1 0 1 0 0 0 0 1 0 1 0 0 1 0 0 1 1 1 0 0 0 0 1 1 0 0 0 0 0
HiC_2_18157466 2 18157466 0 1 0 1 0 0 1 0 1 1 1 0 1 0 1 1 1 1 0 1 1 1 0 1 0 0 0 1 1 1 0 1 1 1 1 0 0 0 0 1 0 0 1 1 0 1 0 0 0 0 1 0 1 1 1 1 1 1 1 1 0 0 1 1 0 0 0 0 1 1 1 1 1 0 1 1 0 0 1 1 0 0 0 0 0 1 1 1 1 0 0 1 0 1 0 1 1 0 1 1 0 0 1 1 1 0 0 0 1 0 0 0 1 1 1 1 1 1 1 0 1 0 0 1 1 1 0 0 1 0 1 0 0 0 0 0 0 1 1 0 0 0 1 0 0 0 0 0 0 0 0 0 0 0 1 0 0 1 0 0 0 0 0 1 1 1 0 0 0 0 1 1 1 1 1 1 1 0 0 0 1 0 1 0 0 0 0 0 1 1 1 1 1 0 1 0 0 0 0 1 0 0 0 0 0 0 0 0 0 0 0 0 0 0 1 0 0 0 1 0 1 1 0 0 1 1 0 1 1 0 0 0 0 0 1 0 0 0 0 0 0 0 0 0 0 0 0 0 1 0 1 1 0 1 0 0 0 0 0 0 1 0 0 0 1 0 1 1 1 0 0 1 0 1 1 1 1 0 0 0 1 0 0 0 0 1 0 0 0 0 0 0 0 0 0 0 0 0 1 0 0 0 1 0 0 1 0 0 1 1 0 0 1 1 0 1 1 1 1 1 0 0 0 1 1 0 1 0 0 0 0 0 0 0 0 1 0 0 1 0 0 0 1 1 0 0 0 1 1 0 0 1 0 0 0 1 1 0 0 0 0 1 1 1 0 1 0 1 1 1 0 1 0 0 1 1 0 0 0 0 0 1 1 0 1 0 0 0 1 1 1 0 0 0 1 1 1 0 1 0 0 0 0 0 0 0 1 1 1 1 1 0 1 1 0 1 0 0 0 0 0 1 1 1 0 1 1 0 1 0 1 0 0 0 0 1 0 1 0 0 1 0 0 1 1 1 0 0 0 0 1 1 0 0 0 0 0
HiC_2_18157487 2 18157487 0 1 0 1 0 0 1 0 1 1 1 0 1 0 1 1 1 1 0 1 1 1 0 1 0 0 0 1 1 1 0 1 1 1 1 0 0 0 0 1 0 0 1 1 0 1 0 0 0 0 1 0 1 1 1 1 1 1 1 1 0 0 1 1 0 0 0 0 1 1 1 1 1 0 1 1 0 0 1 1 0 0 0 0 0 1 1 1 1 0 0 1 0 1 0 1 1 0 1 1 0 0 1 1 1 0 0 0 1 0 0 0 1 1 1 1 1 1 1 0 1 0 0 1 1 1 0 0 1 0 1 0 0 0 0 0 0 1 1 0 0 0 1 0 0 0 0 0 0 0 0 0 0 0 1 0 0 1 0 0 0 0 0 1 1 1 0 0 0 0 1 1 1 1 1 1 1 0 0 0 1 0 1 0 0 0 0 0 1 1 1 1 1 0 1 1 0 0 0 1 0 0 0 0 0 0 0 0 0 0 0 0 0 0 1 0 0 0 1 0 1 1 1 0 1 1 0 1 1 0 0 0 0 0 1 0 0 0 0 0 0 0 0 0 0 0 0 0 1 0 1 1 0 1 0 0 0 0 0 0 1 0 0 0 1 0 1 1 1 0 0 1 0 1 1 1 1 0 0 0 1 0 0 0 0 1 0 0 0 0 0 0 0 0 0 0 0 0 1 0 1 1 1 0 0 1 0 0 1 1 0 0 1 1 0 1 1 1 1 1 0 0 0 1 1 0 1 0 0 0 0 0 0 0 0 1 0 0 1 0 0 0 1 1 0 0 0 1 1 0 0 1 0 0 0 1 1 0 0 0 0 1 1 1 0 1 0 1 1 1 0 1 0 0 1 1 0 0 0 0 0 1 1 0 1 0 0 0 1 1 1 0 0 0 1 1 1 0 1 0 1 0 0 0 0 0 1 1 1 1 1 0 1 1 0 1 0 0 0 0 0 1 1 1 0 1 1 0 1 0 1 0 0 0 0 1 0 1 0 0 1 0 0 1 1 1 0 0 0 0 1 1 0 0 0 0 0
HiC_2_18157490 2 18157490 0 1 0 1 0 0 1 0 1 1 1 0 1 0 1 1 1 1 0 1 1 1 0 1 0 0 0 1 1 1 0 1 1 1 1 0 0 0 0 1 0 0 1 1 0 1 0 0 0 0 1 0 1 1 1 1 1 1 1 1 0 0 1 1 0 0 0 0 1 1 1 1 1 0 1 1 0 0 1 1 0 0 0 0 0 1 1 1 1 0 0 1 0 1 0 1 1 0 1 1 0 0 1 1 1 0 0 0 1 0 0 0 1 1 1 1 1 1 1 0 1 0 0 1 1 1 0 0 1 0 1 0 0 0 0 0 0 1 1 0 0 0 1 0 0 0 0 0 0 0 0 0 0 0 1 0 0 1 0 0 0 0 0 1 1 1 0 0 0 0 1 1 1 1 1 1 1 0 0 0 1 0 1 0 0 0 0 0 1 1 1 1 1 0 1 1 0 0 0 1 0 0 0 0 0 0 0 0 0 0 0 0 0 0 1 0 0 0 1 0 1 1 1 0 1 1 0 1 1 0 0 0 0 0 1 0 0 0 0 0 0 0 0 0 0 0 0 0 1 0 1 1 0 1 0 0 0 0 0 0 1 0 0 0 1 0 1 1 1 0 0 1 0 1 1 1 1 0 0 0 1 0 0 0 0 1 0 0 0 0 0 0 0 0 0 0 0 0 1 0 2 2 1 0 0 1 0 0 1 1 0 0 1 1 0 1 1 1 1 1 0 0 0 1 1 0 1 0 0 0 0 0 0 0 0 1 0 0 1 0 0 0 1 1 0 0 0 1 1 0 0 1 0 0 0 1 1 0 0 0 0 1 1 1 0 1 0 1 1 1 0 1 0 0 1 1 0 0 0 0 0 1 1 0 1 0 0 0 1 1 1 0 0 0 1 1 1 0 1 0 1 0 0 0 0 0 1 1 1 1 1 0 1 1 0 1 0 0 0 0 0 1 1 1 0 1 1 0 1 0 1 0 0 0 0 1 0 1 0 0 1 0 0 1 1 1 0 0 0 0 1 1 0 0 0 0 0
HiC_2_18157491 2 18157491 0 1 0 1 0 0 1 0 1 1 1 0 1 0 1 1 1 1 0 1 1 1 0 1 0 0 0 1 1 1 0 1 1 1 1 0 0 0 0 1 0 0 1 1 0 1 0 0 0 0 1 0 1 1 1 1 1 1 1 1 0 0 1 1 1 0 0 0 1 1 1 1 1 0 1 1 0 0 1 1 1 0 0 0 0 1 1 1 1 0 0 1 0 1 0 1 1 0 1 1 0 0 1 1 1 0 0 0 1 0 0 0 1 1 1 1 1 1 1 0 1 0 0 1 1 1 0 1 1 0 1 0 0 0 0 0 0 1 1 0 0 1 1 0 0 0 0 0 0 0 0 0 0 1 1 0 0 1 0 0 1 0 0 1 1 1 0 1 0 0 1 1 1 1 1 1 1 0 0 0 1 0 1 0 0 0 0 0 1 1 1 1 1 0 1 1 1 0 0 1 0 0 0 0 0 0 1 0 0 0 1 0 0 0 1 0 0 0 1 0 1 1 1 0 1 1 0 1 1 1 1 0 0 0 1 0 0 0 0 1 1 0 1 1 0 0 0 0 1 1 1 1 0 1 0 0 1 0 0 1 1 0 0 0 1 0 1 1 1 1 1 1 0 1 1 1 1 0 0 1 1 0 0 0 0 1 0 0 0 0 0 0 0 0 0 0 0 0 1 0 0 0 1 1 0 1 2 0 1 1 0 0 1 1 0 1 1 1 1 1 0 0 1 1 1 0 1 0 0 0 0 0 0 0 0 1 0 0 1 0 0 0 1 1 0 0 0 1 1 1 0 1 0 0 0 1 1 0 0 0 0 1 1 1 0 1 0 1 1 1 1 1 0 1 1 1 0 0 0 1 0 1 1 0 1 0 0 0 1 1 1 0 0 0 1 1 1 1 1 0 1 1 0 0 0 1 1 1 1 1 1 0 1 1 0 1 0 0 0 0 0 1 1 1 0 1 1 0 1 0 1 0 0 0 0 1 0 1 0 0 1 0 0 1 1 1 0 0 0 0 1 1 0 0 0 0 0
HiC_2_18157527 2 18157527 0 1 0 1 0 0 1 0 1 1 0 0 1 0 1 1 1 1 0 1 1 0 0 1 0 0 0 1 1 1 0 1 0 1 0 0 0 0 0 1 0 0 1 0 0 1 0 0 0 0 1 0 1 0 1 1 1 1 1 1 0 0 1 1 0 0 0 0 1 1 1 1 1 0 1 1 0 0 1 1 0 0 0 0 0 1 1 1 1 0 0 1 0 1 0 1 1 0 1 1 0 0 1 1 0 0 0 0 0 0 0 0 1 1 1 1 1 1 1 0 0 0 0 1 0 1 0 0 1 0 1 0 0 0 0 0 0 0 1 0 0 0 0 0 0 0 0 0 0 0 0 0 0 0 0 0 0 1 0 0 0 0 0 1 1 0 0 0 0 0 1 1 1 0 0 1 1 0 0 0 1 0 1 0 0 0 0 0 0 0 0 1 0 0 1 0 0 0 0 0 0 0 0 0 0 0 0 0 0 0 0 0 0 0 0 0 0 0 0 0 0 0 0 0 1 0 0 0 1 0 0 0 0 0 0 0 0 0 0 0 0 0 0 0 0 0 0 0 0 0 1 1 0 1 0 0 0 0 0 0 0 0 0 0 1 0 0 0 1 0 0 1 0 1 0 1 1 0 0 0 0 0 0 0 0 0 0 0 0 0 0 0 0 0 0 0 0 0 1 0 1 1 0 0 0 1 0 0 1 1 0 0 1 1 0 0 0 0 0 1 0 0 0 0 1 0 0 0 0 0 0 0 0 0 0 1 0 0 0 0 0 0 1 1 0 0 0 1 0 0 0 0 0 0 0 0 0 0 0 0 0 1 0 1 0 0 0 0 1 0 0 1 0 0 1 1 0 0 0 0 0 0 1 0 0 0 0 0 1 1 0 0 0 0 0 0 0 0 0 0 0 0 0 0 0 0 0 1 0 0 1 0 1 1 0 1 0 0 0 0 0 1 1 1 0 1 1 0 1 0 1 0 0 0 0 1 0 1 0 0 1 0 0 1 1 1 0 0 0 0 1 1 0 0 0 0 0
[truncated: 4,646,001 more chars]
