# Supplementary material for: Development of a Flex-Seq SNP panel for raspberry (Rubus idaeus L.) and validation through linkage map construction and identification of QTL for several traits of agronomic importance to raspberry breeding
Source: PLoS One. 2026 Feb 17;21(2):e0328606. doi: 10.1371/journal.pone.0328606 (PMC12912553; doi:10.1371/journal.pone.0328606)
Supplement: S6 File — Each sheet corresponds to one of the five studied traits, reporting for each gene the protein ID, genomic position, and best BlastP hit against NCBI-nr, Araport11, RefSeq, SwissProt, and TrEMBL databases. (XLSX) [file pone.0328606.s006.xlsx]

## Sheet: fruit firmness
	RiMJ	POSITION			NCBI-NR			ARAPORT 11			REFSEQ			SWISSPROT			TREMBL
MARKERS	Protein_ID	Linkage group	start	stop	Match	e-value	Description	Match	e-value	Description	Match	e-value	Description	Match	e-value	Description	Match	e-value	Description
HiC_1_11616582
	jg35127.t1	HiC_scaffold_1	9008595	9011413	XP_011466103.1	6.91e-133	PREDICTED: ADP-ribosylation factor-like protein 8A [Fragaria vesca subsp. vesca]	AT3G49870.1	7.21e-129	ADP-ribosylation factor-like A1C	XP_011466103.1	4.99e-133	PREDICTED: ADP-ribosylation factor-like protein 8A [Fragaria vesca subsp. vesca]	Q8VY57.1	6.11e-128	RecName: Full=ADP-ribosylation factor-like protein 8a; Short=AtARL8a; AltName: Full=ADP-ribosylation factor-like A1C; Short=AtARLA1C	M5W0B2	5.84e-130	Uncharacterized protein OS=Prunus persica GN=PRUPE_6G220000 PE=3 SV=1
	jg35128.t1	HiC_scaffold_1	9012394	9014355	XP_021821002.1	0	L-type lectin-domain containing receptor kinase IX.1-like [Prunus avium]	AT5G10530.1	0	Concanavalin A-like lectin protein kinase family protein	XP_021821002.1	0	L-type lectin-domain containing receptor kinase IX.1-like [Prunus avium]	Q9LXA5.1	1.71e-180	RecName: Full=L-type lectin-domain containing receptor kinase IX.1; Short=LecRK-IX.1; Flags: Precursor	M5VIB4	0	Uncharacterized protein OS=Prunus persica GN=PRUPE_8G117500 PE=4 SV=1
	jg35129.t1	HiC_scaffold_1	9018187	9018870	XP_011457609.1	1.04e-132	PREDICTED: L-type lectin-domain containing receptor kinase IX.1-like [Fragaria vesca subsp. vesca]	AT5G10530.1	3.11e-72	Concanavalin A-like lectin protein kinase family protein	XP_011457609.1	7.48e-133	PREDICTED: L-type lectin-domain containing receptor kinase IX.1-like [Fragaria vesca subsp. vesca]	Q9LXA5.1	2.63e-71	RecName: Full=L-type lectin-domain containing receptor kinase IX.1; Short=LecRK-IX.1; Flags: Precursor	M5VIB4	6.75e-109	Uncharacterized protein OS=Prunus persica GN=PRUPE_8G117500 PE=4 SV=1
	jg35130.t1	HiC_scaffold_1	9021048	9023941	XP_021832443.1	5.28e-85	L-type lectin-domain containing receptor kinase IX.1-like [Prunus avium]	AT5G10530.1	7.7e-48	Concanavalin A-like lectin protein kinase family protein	XP_021832443.1	3.81e-85	L-type lectin-domain containing receptor kinase IX.1-like [Prunus avium]	Q9LXA5.1	6.53e-47	RecName: Full=L-type lectin-domain containing receptor kinase IX.1; Short=LecRK-IX.1; Flags: Precursor	M5VIB4	1.47e-83	Uncharacterized protein OS=Prunus persica GN=PRUPE_8G117500 PE=4 SV=1
	jg35131.t1	HiC_scaffold_1	9024076	9028651	XP_011466101.1	0	PREDICTED: pentatricopeptide repeat-containing protein At5g67570, chloroplastic [Fragaria vesca subsp. vesca]	AT5G67570.1	0	Tetratricopeptide repeat (TPR)-like superfamily protein	XP_011466101.1	0	PREDICTED: pentatricopeptide repeat-containing protein At5g67570, chloroplastic [Fragaria vesca subsp. vesca]	Q9FJW6.2	0	RecName: Full=Pentatricopeptide repeat-containing protein At5g67570, chloroplastic; AltName: Full=Protein DELAYED GREENING 1; AltName: Full=Protein EMBRYO DEFECTIVE 1408; Flags: Precursor	M5VXJ6	0	Uncharacterized protein OS=Prunus persica GN=PRUPE_6G219900 PE=4 SV=1
	jg35132.t1	HiC_scaffold_1	9029354	9032617	CCA29102.1	4.81e-175	putative MYB transcription factor [Rosa rugosa]	AT5G67580.2	1.76e-87	Homeodomain-like/winged-helix DNA-binding family protein	XP_004288258.1	3.35e-167	PREDICTED: telomere repeat-binding factor 2 [Fragaria vesca subsp. vesca]	Q9FJW5.1	1.49e-86	RecName: Full=Telomere repeat-binding factor 2; Short=AtTRB2; AltName: Full=MYB transcription factor; AltName: Full=Telomere-binding protein 3; Short=AtTBP3	F2QKW6	3.14e-175	Putative MYB transcription factor OS=Rosa rugosa GN=myb13 PE=2 SV=1
	jg35133.t1	HiC_scaffold_1	9034414	9036610	XP_004288260.1	4.1e-106	PREDICTED: NADH dehydrogenase [ubiquinone] iron-sulfur protein 4, mitochondrial [Fragaria vesca subsp. vesca]	AT5G67590.1	2.34e-75	NADH-ubiquinone oxidoreductase-like protein	XP_004288260.1	2.96e-106	PREDICTED: NADH dehydrogenase [ubiquinone] iron-sulfur protein 4, mitochondrial [Fragaria vesca subsp. vesca]	Q9FJW4.1	1.99e-74	RecName: Full=NADH dehydrogenase [ubiquinone] iron-sulfur protein 4, mitochondrial; AltName: Full=Protein FROSTBITE1; Flags: Precursor	M5W0K2	1.82e-97	Uncharacterized protein OS=Prunus persica GN=PRUPE_6G219700 PE=4 SV=1
	jg35134.t1	HiC_scaffold_1	9037388	9037996	XP_022152584.1	3.08e-14	telomere repeat-binding factor 4-like [Momordica charantia]	AT1G72740.2	1.7e-12	Homeodomain-like/winged-helix DNA-binding family protein	XP_022152584.1	2.22e-14	telomere repeat-binding factor 4-like [Momordica charantia]	Q8W119.1	2.58e-12	RecName: Full=Single myb histone 4; AltName: Full=Protein SINGLE MYB HISTONE4	A0A0D9Y1D9	3.74e-16	Uncharacterized protein OS=Leersia perrieri PE=3 SV=1
	jg35135.t1	HiC_scaffold_1	9039810	9040826	XP_008797902.1	4.11e-21	PREDICTED: single myb histone 4-like [Phoenix dactylifera]	AT1G17520.4	3.06e-11	Homeodomain-like/winged-helix DNA-binding family protein	XP_008797902.1	2.97e-21	PREDICTED: single myb histone 4-like [Phoenix dactylifera]	Q8W119.1	1.77e-13	RecName: Full=Single myb histone 4; AltName: Full=Protein SINGLE MYB HISTONE4	A0A1R3KMJ8	1.41e-19	Uncharacterized protein OS=Corchorus capsularis GN=CCACVL1_01127 PE=3 SV=1
	jg35136.t1	HiC_scaffold_1	9042124	9042543	XP_016749656.1	1.92e-18	PREDICTED: telomere repeat-binding factor 4-like [Gossypium hirsutum]	AT1G72740.2	1.7e-17	Homeodomain-like/winged-helix DNA-binding family protein	XP_016749656.1	1.38e-18	PREDICTED: telomere repeat-binding factor 4-like [Gossypium hirsutum]	F4IEY4.1	1.66e-16	RecName: Full=Telomere repeat-binding factor 5; AltName: Full=MYB transcription factor	A0A1U8PEM9	1.25e-18	telomere repeat-binding factor 4-like OS=Gossypium hirsutum GN=LOC107958406 PE=3 SV=1
	jg35137.t1	HiC_scaffold_1	9043067	9047600	XP_004289352.1	0	PREDICTED: probable amino-acid acetyltransferase NAGS2, chloroplastic isoform X1 [Fragaria vesca subsp. vesca]	AT2G22910.1	0	N-acetyl-l-glutamate synthase 1	XP_004289352.1	0	PREDICTED: probable amino-acid acetyltransferase NAGS2, chloroplastic isoform X1 [Fragaria vesca subsp. vesca]	Q84JF4.1	0	RecName: Full=Probable amino-acid acetyltransferase NAGS1, chloroplastic; AltName: Full=N-acetylglutamate synthase 1; Flags: Precursor	M5WNE3	0	Uncharacterized protein OS=Prunus persica GN=PRUPE_ppa002908mg PE=3 SV=1
	jg35137.t2	HiC_scaffold_1	9043067	9049775	XP_011466150.1	0	PREDICTED: probable amino-acid acetyltransferase NAGS2, chloroplastic isoform X2 [Fragaria vesca subsp. vesca]	AT2G22910.1	0	N-acetyl-l-glutamate synthase 1	XP_011466150.1	0	PREDICTED: probable amino-acid acetyltransferase NAGS2, chloroplastic isoform X2 [Fragaria vesca subsp. vesca]	Q84JF4.1	0	RecName: Full=Probable amino-acid acetyltransferase NAGS1, chloroplastic; AltName: Full=N-acetylglutamate synthase 1; Flags: Precursor	A0A251NTW7	0	Uncharacterized protein OS=Prunus persica GN=PRUPE_6G219600 PE=3 SV=1
	jg35137.t3	HiC_scaffold_1	9049228	9049775	XP_011466150.1	1.55e-48	PREDICTED: probable amino-acid acetyltransferase NAGS2, chloroplastic isoform X2 [Fragaria vesca subsp. vesca]	AT4G37670.1	8.7e-08	N-acetyl-l-glutamate synthase 2	XP_011466150.1	1.12e-48	PREDICTED: probable amino-acid acetyltransferase NAGS2, chloroplastic isoform X2 [Fragaria vesca subsp. vesca]	B5X4Z4.1	2.29e-06	RecName: Full=Probable amino-acid acetyltransferase NAGS2, chloroplastic; AltName: Full=N-acetylglutamate synthase 2; Flags: Precursor	A0A251NTW7	1.87e-36	Uncharacterized protein OS=Prunus persica GN=PRUPE_6G219600 PE=3 SV=1
	jg35138.t1	HiC_scaffold_1	9054624	9056092	ONI02741.1	2.04e-22	hypothetical protein PRUPE_6G219400 [Prunus persica]	AT1G28760.1	2.19e-10	guanosine-3'%2C5'-bis (diphosphate) 3'-pyrophosphohydrolase%2C putative (DUF2215)	XP_021802996.1	2.07e-22	uncharacterized protein LOC110747100 isoform X2 [Prunus avium]				A0A251NTU9	1.33e-22	Uncharacterized protein OS=Prunus persica GN=PRUPE_6G219400 PE=4 SV=1
	jg35139.t1	HiC_scaffold_1	9062415	9063467	XP_011468621.1	1.57e-92	PREDICTED: F-box protein At5g07610-like [Fragaria vesca subsp. vesca]	AT3G11290.2	4.41e-15	Myb/SANT-like DNA-binding domain protein	XP_011468621.1	1.13e-92	PREDICTED: F-box protein At5g07610-like [Fragaria vesca subsp. vesca]	Q9FFJ8.1	5.15e-12	RecName: Full=L10-interacting MYB domain-containing protein	A0A251P5T6	4.81e-72	Uncharacterized protein OS=Prunus persica GN=PRUPE_5G020800 PE=4 SV=1
	jg35140.t1	HiC_scaffold_1	9063857	9064276	XP_011466743.1	1.59e-56	PREDICTED: uncharacterized protein LOC101303730 [Fragaria vesca subsp. vesca]	AT5G41980.1	7.42e-12	nuclease	XP_011466743.1	1.15e-56	PREDICTED: uncharacterized protein LOC101303730 [Fragaria vesca subsp. vesca]				M5XKL4	5.72e-51	Uncharacterized protein OS=Prunus persica GN=PRUPE_ppa022861mg PE=4 SV=1
	jg35141.t1	HiC_scaffold_1	9097746	9100307	CAH67504.1	2.21e-154	OSIGBa0134H18.6 [Oryza sativa]				XP_019056627.1	3.7e-126	PREDICTED: probable receptor-like protein kinase At5g47070 [Tarenaya hassleriana]	P10978.1	3.92e-59	RecName: Full=Retrovirus-related Pol polyprotein from transposon TNT 1-94; Includes	Q01ID6	1.44e-154	OSIGBa0134H18.6 protein OS=Oryza sativa GN=OSIGBa0134H18.6 PE=4 SV=1
	jg35142.t1	HiC_scaffold_1	9110238	9110759	CAN63839.1	1.18e-57	hypothetical protein VITISV_041358 [Vitis vinifera]	AT4G23160.3	2.06e-13	cysteine-rich RECEPTOR-like kinase	XP_017973542.1	4.32e-50	PREDICTED: uncharacterized protein LOC108661411 [Theobroma cacao]	P04146.3	3.98e-25	RecName: Full=Copia protein; AltName: Full=Gag-int-pol protein; Contains	A5BTI8	7.72e-58	Uncharacterized protein OS=Vitis vinifera GN=VITISV_041358 PE=4 SV=1
	jg35143.t1	HiC_scaffold_1	9117403	9119893	XP_011459686.1	8.04e-11	PREDICTED: uncharacterized protein LOC105350039 [Fragaria vesca subsp. vesca]				XP_011459686.1	5.8e-11	PREDICTED: uncharacterized protein LOC105350039 [Fragaria vesca subsp. vesca]				M5W5K8	1.77e-06	Uncharacterized protein OS=Prunus persica GN=PRUPE_ppa020282mg PE=4 SV=1
	jg35144.t1	HiC_scaffold_1	9122246	9122930	XP_011459685.1	8.88e-17	PREDICTED: uncharacterized protein LOC105350038 [Fragaria vesca subsp. vesca]	AT3G25270.1	6.43e-05	Ribonuclease H-like superfamily protein	XP_011459685.1	6.41e-17	PREDICTED: uncharacterized protein LOC105350038 [Fragaria vesca subsp. vesca]				M5WNU9	1.34e-09	Uncharacterized protein OS=Prunus persica GN=PRUPE_ppa020989mg PE=4 SV=1
	jg35145.t1	HiC_scaffold_1	9123816	9125099	XP_004301660.2	1.31e-170	PREDICTED: UPF0481 protein At3g47200-like [Fragaria vesca subsp. vesca]	AT4G31980.1	1.91e-61	PPPDE thiol peptidase family protein	XP_004301660.2	9.46e-171	PREDICTED: UPF0481 protein At3g47200-like [Fragaria vesca subsp. vesca]	Q9SD53.1	1.15e-29	RecName: Full=UPF0481 protein At3g47200	A0A251IWM6	5.76e-126	Uncharacterized protein OS=Manihot esculenta GN=MANES_17G104700 PE=4 SV=1
	jg35146.t1	HiC_scaffold_1	9132281	9132859	XP_007213140.2	9.62e-37	uncharacterized protein LOC18779096 [Prunus persica]				XP_007213140.2	6.94e-37	uncharacterized protein LOC18779096 [Prunus persica]				M5WKV1	5.69e-37	Uncharacterized protein (Fragment) OS=Prunus persica GN=PRUPE_ppa024520mg PE=4 SV=1
	jg35147.t1	HiC_scaffold_1	9133978	9134737	KDP32087.1	1.15e-19	hypothetical protein JCGZ_12548 [Jatropha curcas]	AT2G32210.1	8.85e-10	cysteine-rich/transmembrane domain A-like protein	XP_012079427.1	2.08e-18	cysteine-rich and transmembrane domain-containing protein A [Jatropha curcas]	Q9FJW3.1	3.6e-06	RecName: Full=Cysteine-rich and transmembrane domain-containing protein WIH1; AltName: Full=Protein WINDHOSE 1	A0A067K7I6	7.54e-20	Uncharacterized protein OS=Jatropha curcas GN=JCGZ_12548 PE=4 SV=1
	jg35148.t1	HiC_scaffold_1	9135505	9139545	XP_011466155.1	0	PREDICTED: uncharacterized protein LOC101290896 isoform X1 [Fragaria vesca subsp. vesca]	AT5G67610.1	1.55e-133	transmembrane protein (DUF2215)	XP_011466155.1	0	PREDICTED: uncharacterized protein LOC101290896 isoform X1 [Fragaria vesca subsp. vesca]	Q6ZQE4.2	0.001	RecName: Full=Nuclear envelope integral membrane protein 1; Flags: Precursor	M5W7M6	0	Uncharacterized protein OS=Prunus persica GN=PRUPE_ppa024530mg PE=4 SV=1
	jg35148.t2	HiC_scaffold_1	9135505	9139545	XP_011466155.1	0	PREDICTED: uncharacterized protein LOC101290896 isoform X1 [Fragaria vesca subsp. vesca]	AT5G67610.1	1.13e-133	transmembrane protein (DUF2215)	XP_011466155.1	0	PREDICTED: uncharacterized protein LOC101290896 isoform X1 [Fragaria vesca subsp. vesca]	Q6ZQE4.2	0.001	RecName: Full=Nuclear envelope integral membrane protein 1; Flags: Precursor	M5W7M6	0	Uncharacterized protein OS=Prunus persica GN=PRUPE_ppa024530mg PE=4 SV=1
	jg35149.t1	HiC_scaffold_1	9143114	9143533
	jg35150.t1	HiC_scaffold_1	9145565	9146581	XP_004289354.1	7.09e-168	PREDICTED: putative F-box protein At5g60060 [Fragaria vesca subsp. vesca]	AT5G60060.1	4.56e-06	F-box SKIP23-like protein (DUF295)	XP_004289354.1	5.11e-168	PREDICTED: putative F-box protein At5g60060 [Fragaria vesca subsp. vesca]	Q9LVG8.1	3.86e-05	RecName: Full=Putative F-box protein At5g60060	M5X3N1	5.08e-88	Uncharacterized protein OS=Prunus persica GN=PRUPE_2G290700 PE=4 SV=1
	jg35151.t1	HiC_scaffold_1	9148640	9149011
	jg35152.t1	HiC_scaffold_1	9150585	9152999	XP_004288263.1	3.04e-99	PREDICTED: uncharacterized protein LOC101291177 [Fragaria vesca subsp. vesca]	AT5G67620.1	9.25e-67	DUF4228 domain protein	XP_004288263.1	2.19e-99	PREDICTED: uncharacterized protein LOC101291177 [Fragaria vesca subsp. vesca]				M5W0D8	3.98e-82	Uncharacterized protein OS=Prunus persica GN=PRUPE_6G219300 PE=4 SV=1
	jg35153.t1	HiC_scaffold_1	9156647	9159319	XP_004288264.1	0	PREDICTED: heptahelical transmembrane protein 4-like isoform X1 [Fragaria vesca subsp. vesca]	AT4G37680.5	0	heptahelical protein 4	XP_004288264.1	0	PREDICTED: heptahelical transmembrane protein 4-like isoform X1 [Fragaria vesca subsp. vesca]	Q9SZG0.1	0	RecName: Full=Heptahelical transmembrane protein 4; AltName: Full=PAQR family protein HHP4	M5WI59	0	Uncharacterized protein OS=Prunus persica GN=PRUPE_6G219200 PE=4 SV=1
	jg35154.t1	HiC_scaffold_1	9160864	9162045	XP_009362594.1	0	PREDICTED: glycosyltransferase 6-like [Pyrus x bretschneideri]	AT4G37690.1	3.85e-162	Galactosyl transferase GMA12/MNN10 family protein	XP_009362594.1	0	PREDICTED: glycosyltransferase 6-like [Pyrus x bretschneideri]	Q9SZG1.1	3.26e-161	RecName: Full=Glycosyltransferase 6; Short=AtGT6	A0A251NWG0	0	Uncharacterized protein OS=Prunus persica GN=PRUPE_6G219100 PE=4 SV=1
	jg35155.t1	HiC_scaffold_1	9166172	9167545	XP_004288265.1	0	PREDICTED: galactomannan galactosyltransferase 1-like [Fragaria vesca subsp. vesca]	AT2G22900.1	0	Galactosyl transferase GMA12/MNN10 family protein	XP_004288265.1	0	PREDICTED: galactomannan galactosyltransferase 1-like [Fragaria vesca subsp. vesca]	Q564G7.1	0	RecName: Full=Galactomannan galactosyltransferase 1	D9ZIV8	0	CAMTA domain class transcription factor OS=Malus domestica GN=CAMTA2 PE=2 SV=1
	jg35156.t1	HiC_scaffold_1	9168713	9169376	XP_004289356.1	1.77e-65	PREDICTED: uncharacterized protein LOC101294803 [Fragaria vesca subsp. vesca]	AT5G67640.1	3.2e-10	hypothetical protein	XP_004289356.1	1.28e-65	PREDICTED: uncharacterized protein LOC101294803 [Fragaria vesca subsp. vesca]				M5W844	1.82e-48	Uncharacterized protein OS=Prunus persica GN=PRUPE_6G218900 PE=4 SV=1
	jg35157.t1	HiC_scaffold_1	9169955	9173015	XP_004288266.1	0	PREDICTED: serine carboxypeptidase-like 2 isoform X2 [Fragaria vesca subsp. vesca]	AT1G33540.1	1.41e-156	serine carboxypeptidase-like 18	XP_004288266.1	0	PREDICTED: serine carboxypeptidase-like 2 isoform X2 [Fragaria vesca subsp. vesca]	Q9C7Z9.2	1.2e-155	RecName: Full=Serine carboxypeptidase-like 18; Flags: Precursor	A0A067KJT6	0	Uncharacterized protein OS=Jatropha curcas GN=JCGZ_12555 PE=3 SV=1
	jg35158.t1	HiC_scaffold_1	9176468	9176965	XP_011466217.1	7.7e-83	PREDICTED: uncharacterized protein LOC105349299 [Fragaria vesca subsp. vesca]	AT1G10140.1	1.13e-13	Uncharacterized conserved protein UCP031279	XP_011466217.1	5.56e-83	PREDICTED: uncharacterized protein LOC105349299 [Fragaria vesca subsp. vesca]				M5W5B2	8.95e-52	Uncharacterized protein OS=Prunus persica GN=PRUPE_ppa025319mg PE=4 SV=1
	jg35159.t1	HiC_scaffold_1	9188454	9189506	XP_004297073.1	7.5e-180	PREDICTED: CBL-interacting serine/threonine-protein kinase 1 isoform X2 [Fragaria vesca subsp. vesca]	AT3G17510.1	5.06e-148	CBL-interacting protein kinase 1	XP_004297073.1	5.41e-180	PREDICTED: CBL-interacting serine/threonine-protein kinase 1 isoform X2 [Fragaria vesca subsp. vesca]	Q8RWC9.2	4.29e-147	RecName: Full=CBL-interacting serine/threonine-protein kinase 1; AltName: Full=SNF1-related kinase 3.16; AltName: Full=SOS2-like protein kinase PKS13	A0A1P8ST28	1.23e-173	Non-specific serine/threonine protein kinase OS=Prunus serrulata PE=2 SV=1
	jg35160.t1	HiC_scaffold_1	9193218	9194140	XP_004289359.2	3.05e-111	PREDICTED: heterogeneous nuclear ribonucleoprotein A1-like 2 [Fragaria vesca subsp. vesca]	AT4G14300.2	2.45e-48	RNA-binding (RRM/RBD/RNP motifs) family protein	XP_004289359.2	2.2e-111	PREDICTED: heterogeneous nuclear ribonucleoprotein A1-like 2 [Fragaria vesca subsp. vesca]	Q8W034.1	2.07e-47	RecName: Full=Heterogeneous nuclear ribonucleoprotein 1; Short=hnRNP1	A0A251NWD3	1.58e-62	Uncharacterized protein OS=Prunus persica GN=PRUPE_6G216700 PE=4 SV=1
	jg35161.t1	HiC_scaffold_1	9194881	9195237
	jg35162.t1	HiC_scaffold_1	9198573	9199919	XP_004288267.1	0	PREDICTED: U-box domain-containing protein 30 [Fragaria vesca subsp. vesca]	AT3G49810.1	0	ARM repeat superfamily protein	XP_004288267.1	0	PREDICTED: U-box domain-containing protein 30 [Fragaria vesca subsp. vesca]	Q058P4.1	0	RecName: Full=U-box domain-containing protein 30; AltName: Full=Plant U-box protein 30; AltName: Full=RING-type E3 ubiquitin transferase PUB30	M5WPB0	0	RING-type E3 ubiquitin transferase OS=Prunus persica GN=PRUPE_6G218400 PE=4 SV=1
	jg35163.t1	HiC_scaffold_1	9200987	9202015	XP_018821990.1	2.33e-07	PREDICTED: uncharacterized protein LOC108992011 [Juglans regia]				XP_018821990.1	1.68e-07	PREDICTED: uncharacterized protein LOC108992011 [Juglans regia]				V4UMR3	6.92e-06	Uncharacterized protein (Fragment) OS=Citrus clementina GN=CICLE_v10027161mg PE=4 SV=1
	jg35164.t1	HiC_scaffold_1	9210287	9210811	XP_011466242.1	1.59e-92	PREDICTED: uncharacterized protein LOC105352032 [Fragaria vesca subsp. vesca]	AT2G22880.1	1.67e-11	VQ motif-containing protein	XP_011466242.1	1.14e-92	PREDICTED: uncharacterized protein LOC105352032 [Fragaria vesca subsp. vesca]	Q9SZG3.1	1.15e-09	RecName: Full=VQ motif-containing protein 29; Short=AtVQ29	M5WIQ0	4.07e-54	Uncharacterized protein OS=Prunus persica GN=PRUPE_6G218300 PE=4 SV=1
	jg35165.t1	HiC_scaffold_1	9212182	9214386	XP_004289361.1	0	PREDICTED: GTP-binding protein At2g22870 [Fragaria vesca subsp. vesca]	AT2G22870.1	1.02e-148	P-loop containing nucleoside triphosphate hydrolases superfamily protein	XP_004289361.1	0	PREDICTED: GTP-binding protein At2g22870 [Fragaria vesca subsp. vesca]	O81004.2	8.68e-148	RecName: Full=GTP-binding protein At2g22870; AltName: Full=Protein EMBRYO DEFECTIVE 2001	M5W0E4	2.79e-173	Uncharacterized protein OS=Prunus persica GN=PRUPE_6G218100 PE=3 SV=1
	jg35166.t1	HiC_scaffold_1	9215453	9217434	XP_004288268.1	0	PREDICTED: uncharacterized protein LOC101292633 [Fragaria vesca subsp. vesca]	AT3G49800.1	8.36e-110	BSD domain-containing protein	XP_004288268.1	0	PREDICTED: uncharacterized protein LOC101292633 [Fragaria vesca subsp. vesca]				M5W4F1	0	Uncharacterized protein OS=Prunus persica GN=PRUPE_6G217900 PE=4 SV=1
	jg35167.t1	HiC_scaffold_1	9218896	9219252	XP_011466250.1	5.95e-62	PREDICTED: ACT domain-containing protein ACR1 [Fragaria vesca subsp. vesca]	AT5G65890.5	9.48e-28	ACT domain repeat 1	XP_011466250.1	4.29e-62	PREDICTED: ACT domain-containing protein ACR1 [Fragaria vesca subsp. vesca]	Q9FHP1.1	2.47e-26	RecName: Full=ACT domain-containing protein ACR1; AltName: Full=Protein ACT DOMAIN REPEATS 1	A0A251NTR5	2.63e-50	Uncharacterized protein OS=Prunus persica GN=PRUPE_6G217800 PE=4 SV=1
	jg35168.t1	HiC_scaffold_1	9219378	9221966	XP_011466250.1	0	PREDICTED: ACT domain-containing protein ACR1 [Fragaria vesca subsp. vesca]	AT5G65890.3	2.85e-105	ACT domain repeat 1	XP_011466250.1	0	PREDICTED: ACT domain-containing protein ACR1 [Fragaria vesca subsp. vesca]	Q9FHP1.1	2.42e-104	RecName: Full=ACT domain-containing protein ACR1; AltName: Full=Protein ACT DOMAIN REPEATS 1	A0A251NTR5	9.11e-171	Uncharacterized protein OS=Prunus persica GN=PRUPE_6G217800 PE=4 SV=1
	jg35169.t1	HiC_scaffold_1	9225663	9226862	XP_004288270.1	0	PREDICTED: protein PHLOEM PROTEIN 2-LIKE A10 [Fragaria vesca subsp. vesca]	AT1G10150.1	2.95e-147	Carbohydrate-binding protein	XP_004288270.1	0	PREDICTED: protein PHLOEM PROTEIN 2-LIKE A10 [Fragaria vesca subsp. vesca]	Q9SY57.1	2.5e-146	RecName: Full=Protein PHLOEM PROTEIN 2-LIKE A10; Short=AtPP2-A10	A0A251NTY8	0	Uncharacterized protein OS=Prunus persica GN=PRUPE_6G217700 PE=4 SV=1
	jg35170.t1	HiC_scaffold_1	9233331	9233688	XP_004288271.1	6.55e-45	PREDICTED: phytosulfokines-like [Fragaria vesca subsp. vesca]	AT2G22860.1	3.7e-23	phytosulfokine 2 precursor	XP_004288271.1	4.72e-45	PREDICTED: phytosulfokines-like [Fragaria vesca subsp. vesca]	O81003.1	3.13e-22	RecName: Full=Phytosulfokines 2; Short=AtPSK2; Contains	B9SH34	1.42e-27	Phytosulfokines, putative OS=Ricinus communis GN=RCOM_0581720 PE=4 SV=1
	jg35173.t1	HiC_scaffold_1	9239844	9240290
	jg35172.t1	HiC_scaffold_1	9239853	9240191	ONI02713.1	1.11e-23	hypothetical protein PRUPE_6G217400 [Prunus persica]	AT4G10810.1	4.92e-10	hypothetical protein	XP_002320009.2	4.01e-13	hypothetical protein POPTR_0014s00800g [Populus trichocarpa]				A0A251NTT2	7.24e-24	Uncharacterized protein OS=Prunus persica GN=PRUPE_6G217400 PE=4 SV=1
	jg35171.t1	HiC_scaffold_1	9242826	9243461	XP_004288274.1	4.03e-135	PREDICTED: auxin-binding protein ABP19a-like [Fragaria vesca subsp. vesca]	AT5G20630.1	2.38e-81	germin 3	XP_004288274.1	2.91e-135	PREDICTED: auxin-binding protein ABP19a-like [Fragaria vesca subsp. vesca]	Q9ZRA4.1	1.02e-97	RecName: Full=Auxin-binding protein ABP19a; Flags: Precursor	M5VR16	1.98e-95	Uncharacterized protein OS=Prunus persica GN=PRUPE_7G200300 PE=3 SV=1
	jg35174.t1	HiC_scaffold_1	9243783	9244147	XP_011459685.1	3.95e-22	PREDICTED: uncharacterized protein LOC105350038 [Fragaria vesca subsp. vesca]				XP_011459685.1	2.85e-22	PREDICTED: uncharacterized protein LOC105350038 [Fragaria vesca subsp. vesca]				M5XH60	1.83e-07	Uncharacterized protein OS=Prunus persica GN=PRUPE_1G179300 PE=4 SV=1
	jg35175.t1	HiC_scaffold_1	9253905	9254525	XP_009362602.1	6.47e-99	PREDICTED: bZIP transcription factor 11 [Pyrus x bretschneideri]	AT2G22850.2	2.62e-41	basic leucine-zipper 6	XP_009362602.1	4.67e-99	PREDICTED: bZIP transcription factor 11 [Pyrus x bretschneideri]	C0Z2L5.1	1.36e-16	RecName: Full=bZIP transcription factor 44; Short=AtbZIP44	M5WJW1	6.92e-97	Uncharacterized protein OS=Prunus persica GN=PRUPE_6G217300 PE=4 SV=1
	jg35176.t1	HiC_scaffold_1	9255843	9256076	XP_019163454.1	1.62e-25	PREDICTED: uncharacterized protein LOC109159798 [Ipomoea nil]	ATMG00310.1	5.09e-20	RNA-directed DNA polymerase (reverse transcriptase)-related family protein	XP_019163454.1	1.17e-25	PREDICTED: uncharacterized protein LOC109159798 [Ipomoea nil]	P93295.1	4.31e-19	RecName: Full=Uncharacterized mitochondrial protein AtMg00310; AltName: Full=ORF154	A0A0A9C726	2e-26	Uncharacterized protein OS=Arundo donax PE=4 SV=1
	jg35177.t1	HiC_scaffold_1	9266257	9266748	XP_007206023.1	2.18e-11	uncharacterized protein LOC18772093 [Prunus persica]				XP_007206023.1	1.57e-11	uncharacterized protein LOC18772093 [Prunus persica]				M5W0G0	1.42e-11	Uncharacterized protein OS=Prunus persica GN=PRUPE_6G217200 PE=4 SV=1
	jg35178.t1	HiC_scaffold_1	9268304	9268813	XP_007206023.1	2.28e-50	uncharacterized protein LOC18772093 [Prunus persica]				XP_007206023.1	1.64e-50	uncharacterized protein LOC18772093 [Prunus persica]				M5W0G0	1.49e-50	Uncharacterized protein OS=Prunus persica GN=PRUPE_6G217200 PE=4 SV=1
	jg35179.t1	HiC_scaffold_1	9275528	9278373	XP_004289366.1	0	PREDICTED: growth-regulating factor 1-like [Fragaria vesca subsp. vesca]	AT2G22840.1	1.48e-123	growth-regulating factor 1	XP_004289366.1	0	PREDICTED: growth-regulating factor 1-like [Fragaria vesca subsp. vesca]	O81001.1	1.26e-122	RecName: Full=Growth-regulating factor 1; Short=AtGRF1; AltName: Full=Transcription activator GRF1	M5W696	0	Uncharacterized protein OS=Prunus persica GN=PRUPE_6G217000 PE=4 SV=1
	jg35180.t1	HiC_scaffold_1	9283675	9286695	XP_004288276.1	1.49e-157	PREDICTED: thioredoxin-like protein AAED1, chloroplastic isoform X2 [Fragaria vesca subsp. vesca]	AT5G65840.1	9.18e-116	Thioredoxin superfamily protein	XP_004288276.1	1.08e-157	PREDICTED: thioredoxin-like protein AAED1, chloroplastic isoform X2 [Fragaria vesca subsp. vesca]	Q9ZUU2.2	5.41e-24	RecName: Full=Thioredoxin-like protein AAED1, chloroplastic; AltName: Full=AhpC/TSA antioxidant enzyme domain-containing protein 1; Flags: Precursor	M5W0P5	1.35e-152	Uncharacterized protein OS=Prunus persica GN=PRUPE_6G216800 PE=4 SV=1
	jg35181.t1	HiC_scaffold_1	9287896	9290327	XP_007205732.1	2.48e-127	thioredoxin-like protein AAED1, chloroplastic [Prunus persica]	AT5G65840.1	4.2e-107	Thioredoxin superfamily protein	XP_007205732.1	1.79e-127	thioredoxin-like protein AAED1, chloroplastic [Prunus persica]	Q9ZUU2.2	1.65e-23	RecName: Full=Thioredoxin-like protein AAED1, chloroplastic; AltName: Full=AhpC/TSA antioxidant enzyme domain-containing protein 1; Flags: Precursor	M5W0P5	1.62e-127	Uncharacterized protein OS=Prunus persica GN=PRUPE_6G216800 PE=4 SV=1
	jg35182.t1	HiC_scaffold_1	9293316	9294230	XP_004289359.2	1.13e-110	PREDICTED: heterogeneous nuclear ribonucleoprotein A1-like 2 [Fragaria vesca subsp. vesca]	AT3G07810.2	1.3e-45	RNA-binding (RRM/RBD/RNP motifs) family protein	XP_004289359.2	8.13e-111	PREDICTED: heterogeneous nuclear ribonucleoprotein A1-like 2 [Fragaria vesca subsp. vesca]	Q8W034.1	1.83e-43	RecName: Full=Heterogeneous nuclear ribonucleoprotein 1; Short=hnRNP1	A0A251NWD3	2.7e-59	Uncharacterized protein OS=Prunus persica GN=PRUPE_6G216700 PE=4 SV=1
	jg35183.t1	HiC_scaffold_1	9298151	9298996	XP_004288278.1	0	PREDICTED: NADPH-dependent 1-acyldihydroxyacetone phosphate reductase-like [Fragaria vesca subsp. vesca]	AT5G10050.1	1.68e-80	NAD(P)-binding Rossmann-fold superfamily protein	XP_004288278.1	0	PREDICTED: NADPH-dependent 1-acyldihydroxyacetone phosphate reductase-like [Fragaria vesca subsp. vesca]	Q09851.2	9.38e-28	RecName: Full=NADPH-dependent 1-acyldihydroxyacetone phosphate reductase; Short=ADR; AltName: Full=1-acyl DHAP reductase; AltName: Full=Acyl/alkyl DHAP reductase; AltName: Full=Acylglycerone-phosphate reductase	M5W662	2.78e-175	Uncharacterized protein OS=Prunus persica GN=PRUPE_6G216500 PE=3 SV=1
	jg35184.t1	HiC_scaffold_1	9303002	9306131	XP_004289368.2	0	PREDICTED: AP2-like ethylene-responsive transcription factor AIL1 [Fragaria vesca subsp. vesca]	AT4G37750.1	2.83e-164	Integrase-type DNA-binding superfamily protein	XP_004289368.2	0	PREDICTED: AP2-like ethylene-responsive transcription factor AIL1 [Fragaria vesca subsp. vesca]	Q38914.2	2.4e-163	RecName: Full=AP2-like ethylene-responsive transcription factor ANT; AltName: Full=Complementing a protein kinase C mutant protein 1; AltName: Full=Protein AINTEGUMENTA; AltName: Full=Protein DRAGON; AltName: Full=Protein OVULE MUTANT	A0A251NTR0	0	Uncharacterized protein OS=Prunus persica GN=PRUPE_6G216400 PE=4 SV=1
	jg35184.t2	HiC_scaffold_1	9303002	9306131	XP_004289368.2	0	PREDICTED: AP2-like ethylene-responsive transcription factor AIL1 [Fragaria vesca subsp. vesca]	AT4G37750.1	1.56e-162	Integrase-type DNA-binding superfamily protein	XP_004289368.2	0	PREDICTED: AP2-like ethylene-responsive transcription factor AIL1 [Fragaria vesca subsp. vesca]	Q38914.2	1.32e-161	RecName: Full=AP2-like ethylene-responsive transcription factor ANT; AltName: Full=Complementing a protein kinase C mutant protein 1; AltName: Full=Protein AINTEGUMENTA; AltName: Full=Protein DRAGON; AltName: Full=Protein OVULE MUTANT	A0A251NTP2	0	Uncharacterized protein OS=Prunus persica GN=PRUPE_6G216400 PE=4 SV=1
	jg35185.t1	HiC_scaffold_1	9314879	9315730	XP_021801429.1	5.26e-174	inactive LRR receptor-like serine/threonine-protein kinase BIR2 [Prunus avium]	AT3G49750.1	1.56e-136	receptor like protein 44	XP_021801429.1	3.79e-174	inactive LRR receptor-like serine/threonine-protein kinase BIR2 [Prunus avium]	Q9LSI9.1	1.83e-34	RecName: Full=Inactive LRR receptor-like serine/threonine-protein kinase BIR2; AltName: Full=Protein BAK1-INTERACTING RECEPTOR-LIKE KINASE 2; Flags: Precursor	M5VZJ5	1.34e-173	Uncharacterized protein OS=Prunus persica GN=PRUPE_6G216300 PE=4 SV=1
	jg35186.t1	HiC_scaffold_1	9326482	9329779	XP_004288280.1	0	PREDICTED: squalene epoxidase 3-like [Fragaria vesca subsp. vesca]	AT2G22830.1	0	squalene epoxidase 2	XP_004288280.1	0	PREDICTED: squalene epoxidase 3-like [Fragaria vesca subsp. vesca]	O48651.1	0	RecName: Full=Squalene monooxygenase; AltName: Full=Squalene epoxidase; Short=SE	A0A251NTW9	0	Uncharacterized protein OS=Prunus persica GN=PRUPE_6G216100 PE=4 SV=1
	jg35187.t1	HiC_scaffold_1	9330079	9332286	XP_004289369.1	0	PREDICTED: pentatricopeptide repeat-containing protein At3g49740 [Fragaria vesca subsp. vesca]	AT3G49740.1	0	Tetratricopeptide repeat (TPR)-like superfamily protein	XP_004289369.1	0	PREDICTED: pentatricopeptide repeat-containing protein At3g49740 [Fragaria vesca subsp. vesca]	Q9M2Y4.1	0	RecName: Full=Pentatricopeptide repeat-containing protein At3g49740	A0A251NTN6	0	Uncharacterized protein OS=Prunus persica GN=PRUPE_6G216000 PE=4 SV=1
	jg35188.t1	HiC_scaffold_1	9332517	9334442	XP_008237409.1	0	PREDICTED: pentatricopeptide repeat-containing protein At3g49730 [Prunus mume]	AT5G65820.1	0	Pentatricopeptide repeat (PPR) superfamily protein	XP_008237409.1	0	PREDICTED: pentatricopeptide repeat-containing protein At3g49730 [Prunus mume]	Q9FH87.1	0	RecName: Full=Putative pentatricopeptide repeat-containing protein At5g65820	A0A251NTS0	0	Uncharacterized protein OS=Prunus persica GN=PRUPE_6G215900 PE=4 SV=1
	jg35189.t1	HiC_scaffold_1	9339829	9342038	XP_011459636.1	6.92e-43	PREDICTED: uncharacterized protein LOC105350012 [Fragaria vesca subsp. vesca]	AT3G25270.1	3.86e-13	Ribonuclease H-like superfamily protein	XP_011459636.1	4.99e-43	PREDICTED: uncharacterized protein LOC105350012 [Fragaria vesca subsp. vesca]	P0C2F6.1	5.34e-16	RecName: Full=Putative ribonuclease H protein At1g65750	B9FIH0	8.82e-21	Uncharacterized protein OS=Oryza sativa subsp. japonica GN=OsJ_19645 PE=4 SV=1
	jg35190.t1	HiC_scaffold_1	9345969	9346226
	jg35191.t1	HiC_scaffold_1	9348147	9350070	XP_004288281.1	0	PREDICTED: probable pectinesterase 55 [Fragaria vesca subsp. vesca]	AT3G24130.1	2.96e-89	Pectin lyase-like superfamily protein	XP_004288281.1	0	PREDICTED: probable pectinesterase 55 [Fragaria vesca subsp. vesca]	Q4PSN0.1	2.51e-88	RecName: Full=Probable pectinesterase 29; Short=PE 29; AltName: Full=Pectin methylesterase 29; Short=AtPME29; Flags: Precursor	A0A251NWC3	3.08e-158	Uncharacterized protein OS=Prunus persica GN=PRUPE_6G215800 PE=4 SV=1
	jg35192.t1	HiC_scaffold_1	9352290	9353334	XP_020422466.1	1.27e-73	GTP-binding protein At3g49725, chloroplastic [Prunus persica]	AT3G49725.1	1.27e-37	GTP-binding protein%2C HflX	XP_020422466.1	9.2e-74	GTP-binding protein At3g49725, chloroplastic [Prunus persica]	Q0WTB4.2	1.08e-36	RecName: Full=GTP-binding protein At3g49725, chloroplastic; Flags: Precursor	A0A251NTQ0	1.66e-57	Uncharacterized protein OS=Prunus persica GN=PRUPE_6G215400 PE=4 SV=1
	jg35193.t1	HiC_scaffold_1	9353375	9355796	XP_011466355.1	0	PREDICTED: GTP-binding protein At3g49725, chloroplastic [Fragaria vesca subsp. vesca]	AT3G49725.1	8.39e-93	GTP-binding protein%2C HflX	XP_011466355.1	0	PREDICTED: GTP-binding protein At3g49725, chloroplastic [Fragaria vesca subsp. vesca]	Q0WTB4.2	7.11e-92	RecName: Full=GTP-binding protein At3g49725, chloroplastic; Flags: Precursor	M5WM03	9.22e-170	Uncharacterized protein (Fragment) OS=Prunus persica GN=PRUPE_ppa021394mg PE=4 SV=1
	jg35194.t1	HiC_scaffold_1	9357114	9359321	XP_009339382.1	1.09e-173	PREDICTED: uncharacterized protein At3g49720-like [Pyrus x bretschneideri]	AT3G49720.3	5.32e-149	transmembrane protein	XP_009339382.1	7.89e-174	PREDICTED: uncharacterized protein At3g49720-like [Pyrus x bretschneideri]	Q9M2Y6.1	4.51e-148	RecName: Full=Uncharacterized protein At3g49720	M5WCE1	3.98e-159	Uncharacterized protein OS=Prunus persica GN=PRUPE_6G215300 PE=4 SV=1
	jg35195.t1	HiC_scaffold_1	9359913	9362072	XP_004288283.1	0	PREDICTED: pentatricopeptide repeat-containing protein At3g49710 [Fragaria vesca subsp. vesca]	AT3G49710.1	0	Pentatricopeptide repeat (PPR) superfamily protein	XP_004288283.1	0	PREDICTED: pentatricopeptide repeat-containing protein At3g49710 [Fragaria vesca subsp. vesca]	Q9M2Y7.1	0	RecName: Full=Pentatricopeptide repeat-containing protein At3g49710	M5WRA0	0	Uncharacterized protein OS=Prunus persica GN=PRUPE_6G215200 PE=4 SV=1
	jg35196.t1	HiC_scaffold_1	9367015	9368181	XP_004288523.2	7.46e-32	PREDICTED: F-box/kelch-repeat protein At3g23880-like [Fragaria vesca subsp. vesca]	AT3G23880.1	0.000333	F-box and associated interaction domains-containing protein	XP_004288523.2	5.38e-32	PREDICTED: F-box/kelch-repeat protein At3g23880-like [Fragaria vesca subsp. vesca]				M5WSI8	3.06e-24	Uncharacterized protein OS=Prunus persica GN=PRUPE_6G214900 PE=4 SV=1
	jg35197.t1	HiC_scaffold_1	9372597	9373722	XP_004288523.2	2.63e-100	PREDICTED: F-box/kelch-repeat protein At3g23880-like [Fragaria vesca subsp. vesca]	AT3G23880.1	3.11e-13	F-box and associated interaction domains-containing protein	XP_004288523.2	1.9e-100	PREDICTED: F-box/kelch-repeat protein At3g23880-like [Fragaria vesca subsp. vesca]	Q9LIR8.1	2.64e-12	RecName: Full=F-box/kelch-repeat protein At3g23880	M5WSI8	2.74e-44	Uncharacterized protein OS=Prunus persica GN=PRUPE_6G214900 PE=4 SV=1
	jg35198.t1	HiC_scaffold_1	9376677	9378091	XP_011457612.1	1.17e-78	PREDICTED: F-box protein CPR30-like [Fragaria vesca subsp. vesca]	AT3G06240.1	1.12e-19	F-box family protein	XP_011457612.1	8.47e-79	PREDICTED: F-box protein CPR30-like [Fragaria vesca subsp. vesca]	Q8GXC7.1	9.5e-19	RecName: Full=F-box/kelch-repeat protein At3g06240	M5VRX7	1.94e-55	Uncharacterized protein (Fragment) OS=Prunus persica GN=PRUPE_ppa016094mg PE=4 SV=1
	jg35199.t1	HiC_scaffold_1	9385878	9387534	XP_004288284.1	0	PREDICTED: 1-aminocyclopropane-1-carboxylate synthase [Fragaria vesca subsp. vesca]	AT3G49700.1	0	1-aminocyclopropane-1-carboxylate synthase 9	XP_004288284.1	0	PREDICTED: 1-aminocyclopropane-1-carboxylate synthase [Fragaria vesca subsp. vesca]	P37821.2	0	RecName: Full=1-aminocyclopropane-1-carboxylate synthase; Short=ACC synthase; AltName: Full=S-adenosyl-L-methionine methylthioadenosine-lyase	B2XCJ7	0	1-aminocyclopropane 1-carboxylate synthase 1 OS=Prunus salicina GN=ACS1 PE=2 SV=1
	jg35200.t1	HiC_scaffold_1	9402752	9404131	XP_004288285.1	0	PREDICTED: transcription factor RAX3 [Fragaria vesca subsp. vesca]	AT3G49690.1	4.21e-90	myb domain protein 84	XP_004288285.1	0	PREDICTED: transcription factor RAX3 [Fragaria vesca subsp. vesca]	Q9M2Y9.1	3.57e-89	RecName: Full=Transcription factor RAX3; AltName: Full=Myb-related protein 84; Short=AtMYB84; AltName: Full=Protein REGULATOR OF AXILLARY MERISTEMS 3	M5WKM3	6.28e-148	Uncharacterized protein OS=Prunus persica GN=PRUPE_6G214300 PE=4 SV=1
	jg35201.t1	HiC_scaffold_1	9411624	9416466	XP_004288286.1	0	PREDICTED: branched-chain-amino-acid aminotransferase 3, chloroplastic-like [Fragaria vesca subsp. vesca]	AT5G65780.1	0	branched-chain amino acid aminotransferase 5 / branched-chain amino acid transaminase 5 (BCAT5)	XP_004288286.1	0	PREDICTED: branched-chain-amino-acid aminotransferase 3, chloroplastic-like [Fragaria vesca subsp. vesca]	K7QHS5.1	0	RecName: Full=Branched-chain amino acid aminotransferase 2, chloroplastic; Short=HlBCAT2; Flags: Precursor	M5WI55	0	Branched-chain-amino-acid aminotransferase OS=Prunus persica GN=PRUPE_6G214200 PE=3 SV=1
	jg35202.t1	HiC_scaffold_1	9417599	9425878	XP_004288286.1	0	PREDICTED: branched-chain-amino-acid aminotransferase 3, chloroplastic-like [Fragaria vesca subsp. vesca]	AT5G65780.1	0	branched-chain amino acid aminotransferase 5 / branched-chain amino acid transaminase 5 (BCAT5)	XP_004288286.1	0	PREDICTED: branched-chain-amino-acid aminotransferase 3, chloroplastic-like [Fragaria vesca subsp. vesca]	K7QHS5.1	0	RecName: Full=Branched-chain amino acid aminotransferase 2, chloroplastic; Short=HlBCAT2; Flags: Precursor	M5WI55	0	Branched-chain-amino-acid aminotransferase OS=Prunus persica GN=PRUPE_6G214200 PE=3 SV=1
	jg35203.t1	HiC_scaffold_1	9430922	9435792	XP_004288286.1	0	PREDICTED: branched-chain-amino-acid aminotransferase 3, chloroplastic-like [Fragaria vesca subsp. vesca]	AT5G65780.1	0	branched-chain amino acid aminotransferase 5 / branched-chain amino acid transaminase 5 (BCAT5)	XP_004288286.1	0	PREDICTED: branched-chain-amino-acid aminotransferase 3, chloroplastic-like [Fragaria vesca subsp. vesca]	K7QHS5.1	0	RecName: Full=Branched-chain amino acid aminotransferase 2, chloroplastic; Short=HlBCAT2; Flags: Precursor	M5WI55	0	Branched-chain-amino-acid aminotransferase OS=Prunus persica GN=PRUPE_6G214200 PE=3 SV=1
	jg35204.t1	HiC_scaffold_1	9437658	9438146
	jg35205.t1	HiC_scaffold_1	9438205	9443821	XP_004288287.1	0	PREDICTED: putative nuclear matrix constituent protein 1-like protein [Fragaria vesca subsp. vesca]	AT5G65770.3	0	little nuclei4	XP_004288287.1	0	PREDICTED: putative nuclear matrix constituent protein 1-like protein [Fragaria vesca subsp. vesca]	Q9FLH0.2	0	RecName: Full=Protein CROWDED NUCLEI 4; AltName: Full=Protein LITTLE NUCLEI 4	A0A251NWA3	0	Uncharacterized protein OS=Prunus persica GN=PRUPE_6G214100 PE=4 SV=1
	jg35206.t1	HiC_scaffold_1	9446950	9450731	XP_004288288.1	0	PREDICTED: lysosomal Pro-X carboxypeptidase isoform X1 [Fragaria vesca subsp. vesca]	AT5G65760.1	0	Serine carboxypeptidase S28 family protein	XP_004288288.1	0	PREDICTED: lysosomal Pro-X carboxypeptidase isoform X1 [Fragaria vesca subsp. vesca]	Q5RBU7.1	1.1e-146	RecName: Full=Lysosomal Pro-X carboxypeptidase; AltName: Full=Proline carboxypeptidase; AltName: Full=Prolylcarboxypeptidase; Short=PRCP; Flags: Precursor	A0A251NTL6	0	Uncharacterized protein OS=Prunus persica GN=PRUPE_6G213900 PE=4 SV=1
	jg35207.t1	HiC_scaffold_1	9463287	9464587	XP_004288289.1	0	PREDICTED: homeobox-leucine zipper protein HAT9-like [Fragaria vesca subsp. vesca]	AT2G22800.1	8.8e-95	Homeobox-leucine zipper protein family	XP_004288289.1	0	PREDICTED: homeobox-leucine zipper protein HAT9-like [Fragaria vesca subsp. vesca]	P46603.2	7.46e-94	RecName: Full=Homeobox-leucine zipper protein HAT9; AltName: Full=Homeodomain-leucine zipper protein HAT9; Short=HD-ZIP protein 9	D9ZJ03	9.88e-139	HD domain class transcription factor OS=Malus domestica GN=HD1 PE=2 SV=1
	jg35208.t1	HiC_scaffold_1	9471386	9475069	XP_020423178.1	0	E3 ubiquitin-protein ligase FANCL isoform X1 [Prunus persica]	AT5G65740.2	4.77e-130	zinc ion binding protein	XP_020423178.1	0	E3 ubiquitin-protein ligase FANCL isoform X1 [Prunus persica]	Q9NW38.2	4.51e-62	RecName: Full=E3 ubiquitin-protein ligase FANCL; AltName: Full=Fanconi anemia group L protein; AltName: Full=Fanconi anemia-associated polypeptide of 43 kDa; Short=FAAP43; AltName: Full=RING-type E3 ubiquitin transferase FANCL	A0A251NTL3	0	Uncharacterized protein OS=Prunus persica GN=PRUPE_6G213700 PE=4 SV=1
	jg35209.t1	HiC_scaffold_1	9477439	9478746	XP_004288290.1	0	PREDICTED: probable xyloglucan endotransglucosylase/hydrolase protein 6 [Fragaria vesca subsp. vesca]	AT5G65730.1	4.6e-171	xyloglucan endotransglucosylase/hydrolase 6	XP_004288290.1	0	PREDICTED: probable xyloglucan endotransglucosylase/hydrolase protein 6 [Fragaria vesca subsp. vesca]	Q8LF99.2	3.9e-170	RecName: Full=Probable xyloglucan endotransglucosylase/hydrolase protein 6; Short=At-XTH6; Short=XTH-6; Flags: Precursor	Q2MK81	0	Xyloglucan endotransglucosylase/hydrolase OS=Rosa x borboniana GN=Xth2 PE=2 SV=2
	jg35210.t1	HiC_scaffold_1	9485196	9487712	XP_004288291.1	2.4e-108	PREDICTED: ubiquitin-conjugating enzyme E2 1-like [Fragaria vesca subsp. vesca]	AT1G14400.2	1.18e-60	ubiquitin carrier protein 1	XP_004288291.1	1.73e-108	PREDICTED: ubiquitin-conjugating enzyme E2 1-like [Fragaria vesca subsp. vesca]	P25865.1	1e-59	RecName: Full=Ubiquitin-conjugating enzyme E2 1; AltName: Full=E2 ubiquitin-conjugating enzyme 1; AltName: Full=Ubiquitin carrier protein 1; AltName: Full=Ubiquitin-conjugating enzyme E2-17 kDa 1; AltName: Full=Ubiquitin-protein ligase 1	A0A1U7Z0V1	1.77e-97	ubiquitin-conjugating enzyme E2 1-like OS=Nelumbo nucifera GN=LOC104589124 PE=3 SV=1
	jg35211.t1	HiC_scaffold_1	9491042	9491521	XP_004289378.2	1.83e-71	PREDICTED: EPIDERMAL PATTERNING FACTOR-like protein 2 [Fragaria vesca subsp. vesca]	AT4G37810.1	1.08e-26	EPIDERMAL PATTERNING FACTOR-like protein	XP_004289378.2	1.32e-71	PREDICTED: EPIDERMAL PATTERNING FACTOR-like protein 2 [Fragaria vesca subsp. vesca]	Q9T068.1	9.15e-26	RecName: Full=EPIDERMAL PATTERNING FACTOR-like protein 2; Short=EPF-like protein 2; Contains	A5AQ12	1.61e-47	Uncharacterized protein OS=Vitis vinifera GN=VITISV_037684 PE=4 SV=1
	jg35212.t1	HiC_scaffold_1	9494853	9500069	XP_004289379.1	0	PREDICTED: ankyrin repeat-containing protein At5g02620-like [Fragaria vesca subsp. vesca]	AT1G03670.1	1.61e-52	ankyrin repeat family protein	XP_004289379.1	0	PREDICTED: ankyrin repeat-containing protein At5g02620-like [Fragaria vesca subsp. vesca]	Q6AWW5.1	3.05e-36	RecName: Full=Ankyrin repeat-containing protein At5g02620	A0A251PNT6	0	Uncharacterized protein OS=Prunus persica GN=PRUPE_4G144500 PE=4 SV=1
	jg35213.t1	HiC_scaffold_1	9505930	9509091	XP_004289379.1	0	PREDICTED: ankyrin repeat-containing protein At5g02620-like [Fragaria vesca subsp. vesca]	AT4G03500.1	1.11e-50	Ankyrin repeat family protein	XP_004289379.1	0	PREDICTED: ankyrin repeat-containing protein At5g02620-like [Fragaria vesca subsp. vesca]	Q6AWW5.1	1.38e-37	RecName: Full=Ankyrin repeat-containing protein At5g02620	A0A251PKL2	0	Uncharacterized protein OS=Prunus persica GN=PRUPE_4G145300 PE=4 SV=1
	jg35214.t1	HiC_scaffold_1	9511670	9513043	XP_021802415.1	0	cysteine desulfurase, mitochondrial [Prunus avium]	AT5G65720.3	0	nitrogen fixation S (NIFS)-like 1	XP_021802415.1	0	cysteine desulfurase, mitochondrial [Prunus avium]	O49543.1	0	RecName: Full=Cysteine desulfurase, mitochondrial; AltName: Full=NIFS homolog 1; Short=AtNIFS1; AltName: Full=Protein AtMtNifS; Flags: Precursor	A0A140B487	0	Cysteine desulfurase 14 OS=Prunus persica var. persica GN=NFS1 PE=2 SV=1
	jg35215.t1	HiC_scaffold_1	9514112	9516307	XP_009354608.1	0	PREDICTED: myb-like protein X [Pyrus x bretschneideri]	AT2G22795.1	2.12e-20	hypothetical protein	XP_009354608.1	0	PREDICTED: myb-like protein X [Pyrus x bretschneideri]				A0A251NTK8	5.47e-97	Uncharacterized protein OS=Prunus persica GN=PRUPE_6G213200 PE=4 SV=1
	jg35216.t1	HiC_scaffold_1	9517300	9518879	XP_004288295.1	3.28e-62	PREDICTED: cytochrome c oxidase subunit 6a, mitochondrial [Fragaria vesca subsp. vesca]	AT4G37830.1	4.48e-49	cytochrome c oxidase-like protein	XP_004288295.1	2.37e-62	PREDICTED: cytochrome c oxidase subunit 6a, mitochondrial [Fragaria vesca subsp. vesca]	Q9T070.1	3.8e-48	RecName: Full=Cytochrome c oxidase subunit 6a, mitochondrial; Short=AtCOX6a; Flags: Precursor	M5WHH7	1.87e-51	Uncharacterized protein OS=Prunus persica GN=PRUPE_6G213100 PE=4 SV=1
	jg35217.t1	HiC_scaffold_1	9521920	9524289	XP_004288296.1	7.97e-05	PREDICTED: auxin-binding protein ABP19a-like [Fragaria vesca subsp. vesca]				XP_004288296.1	5.75e-05	PREDICTED: auxin-binding protein ABP19a-like [Fragaria vesca subsp. vesca]	L8BRS3.1	1.38e-06	RecName: Full=Germin-like protein; Short=Ma-Glp; Flags: Precursor	W9QK62	0.000253	Auxin-binding protein ABP19a OS=Morus notabilis GN=L484_027371 PE=3 SV=1
	jg35218.t1	HiC_scaffold_1	9526264	9526488	XP_011466465.1	2.61e-28	PREDICTED: uncharacterized protein LOC105352100 [Fragaria vesca subsp. vesca]				XP_011466465.1	1.89e-28	PREDICTED: uncharacterized protein LOC105352100 [Fragaria vesca subsp. vesca]				A0A1R3GE61	1.33e-10	Uncharacterized protein OS=Corchorus capsularis GN=CCACVL1_26590 PE=4 SV=1
	jg35219.t1	HiC_scaffold_1	9526541	9527203	XP_011466465.1	1.35e-103	PREDICTED: uncharacterized protein LOC105352100 [Fragaria vesca subsp. vesca]	AT5G67020.1	6.05e-47	hypothetical protein	XP_011466465.1	9.72e-104	PREDICTED: uncharacterized protein LOC105352100 [Fragaria vesca subsp. vesca]				W9RI04	2.89e-75	Uncharacterized protein OS=Morus notabilis GN=L484_007757 PE=4 SV=1
	jg35220.t1	HiC_scaffold_1	9529586	9532249	XP_004289381.1	0	PREDICTED: uncharacterized protein LOC101304044 [Fragaria vesca subsp. vesca]				XP_004289381.1	0	PREDICTED: uncharacterized protein LOC101304044 [Fragaria vesca subsp. vesca]				A0A251NTM5	0	Uncharacterized protein OS=Prunus persica GN=PRUPE_6G212800 PE=4 SV=1
	jg35221.t1	HiC_scaffold_1	9533043	9535454	XP_006426173.1	0	hypothetical protein CICLE_v10025588mg [Citrus clementina]	AT1G50010.1	0	tubulin alpha-2 chain	XP_006426173.1	0	hypothetical protein CICLE_v10025588mg [Citrus clementina]	Q6VAF9.1	0	RecName: Full=Tubulin alpha-4 chain; AltName: Full=Alpha-4-tubulin	V4RX07	0	Tubulin alpha chain OS=Citrus clementina GN=CICLE_v10025588mg PE=3 SV=1
	jg35222.t1	HiC_scaffold_1	9553001	9556625	XP_004288298.1	0	PREDICTED: LRR receptor-like serine/threonine-protein kinase HSL2 [Fragaria vesca subsp. vesca]	AT5G65710.1	0	HAESA-like 2	XP_004288298.1	0	PREDICTED: LRR receptor-like serine/threonine-protein kinase HSL2 [Fragaria vesca subsp. vesca]	C0LGX3.1	0	RecName: Full=LRR receptor-like serine/threonine-protein kinase HSL2; AltName: Full=Protein HAESA-LIKE2; Flags: Precursor	A0A251NTL0	0	Uncharacterized protein OS=Prunus persica GN=PRUPE_6G212600 PE=3 SV=1
	jg35223.t1	HiC_scaffold_1	9569632	9572224	XP_004288300.1	0	PREDICTED: malate dehydrogenase, glyoxysomal [Fragaria vesca subsp. vesca]	AT2G22780.1	0	peroxisomal NAD-malate dehydrogenase 1	XP_004288300.1	0	PREDICTED: malate dehydrogenase, glyoxysomal [Fragaria vesca subsp. vesca]	P19446.1	0	RecName: Full=Malate dehydrogenase, glyoxysomal; Flags: Precursor	M5VZS8	0	Malate dehydrogenase OS=Prunus persica GN=PRUPE_6G212400 PE=3 SV=1
	jg35224.t1	HiC_scaffold_1	9573178	9573675	XP_007215242.2	6.6e-52	disease resistance RPP13-like protein 4 [Prunus persica]	AT5G45520.2	3.69e-21	Leucine-rich repeat (LRR) family protein	XP_007215242.2	4.76e-52	disease resistance RPP13-like protein 4 [Prunus persica]				M5WT72	2.53e-52	Uncharacterized protein OS=Prunus persica GN=PRUPE_ppa014589mg PE=4 SV=1
	jg35225.t1	HiC_scaffold_1	9573716	9575068	XP_021811754.1	6.45e-164	disease resistance RPP13-like protein 4 [Prunus avium]	AT5G45520.2	4.73e-48	Leucine-rich repeat (LRR) family protein	XP_021811754.1	4.65e-164	disease resistance RPP13-like protein 4 [Prunus avium]	Q38834.2	2.34e-19	RecName: Full=Disease resistance RPP13-like protein 4; AltName: Full=Disease resistance protein ZAR1; AltName: Full=Protein HOPZ-ACTIVATED RESISTANCE 1	A0A251Q1M1	4.04e-144	Uncharacterized protein OS=Prunus persica GN=PRUPE_3G175600 PE=4 SV=1
	jg35226.t1	HiC_scaffold_1	9575632	9577330	XP_021811708.1	1.08e-77	uncharacterized protein LOC110754890 [Prunus avium]	AT4G19060.1	6e-23	P-loop containing nucleoside triphosphate hydrolases superfamily protein	XP_021811708.1	7.77e-78	uncharacterized protein LOC110754890 [Prunus avium]	Q84WD3.2	5.09e-22	RecName: Full=Probable disease resistance protein At4g19060	M5X3G1	1.33e-76	Uncharacterized protein (Fragment) OS=Prunus persica GN=PRUPE_ppa017563mg PE=4 SV=1
	jg35227.t1	HiC_scaffold_1	9587734	9591185	XP_004288299.1	0	PREDICTED: leucine-rich repeat receptor-like serine/threonine-protein kinase BAM1 [Fragaria vesca subsp. vesca]	AT5G65700.2	0	Leucine-rich receptor-like protein kinase family protein	XP_004288299.1	0	PREDICTED: leucine-rich repeat receptor-like serine/threonine-protein kinase BAM1 [Fragaria vesca subsp. vesca]	O49545.1	0	RecName: Full=Leucine-rich repeat receptor-like serine/threonine-protein kinase BAM1; AltName: Full=Protein BARELY ANY MERISTEM 1; Flags: Precursor	M5WS11	0	Uncharacterized protein OS=Prunus persica GN=PRUPE_6G212200 PE=3 SV=1
	jg35228.t1	HiC_scaffold_1	9599848	9602868	XP_004289383.1	0	PREDICTED: probable hexokinase-like 2 protein [Fragaria vesca subsp. vesca]	AT4G37840.1	1.38e-169	hexokinase-like 3	XP_004289383.1	0	PREDICTED: probable hexokinase-like 2 protein [Fragaria vesca subsp. vesca]	Q9T071.1	1.17e-168	RecName: Full=Probable hexokinase-like 2 protein	M5W8C4	0	Phosphotransferase OS=Prunus persica GN=PRUPE_6G212100 PE=3 SV=1
	jg35229.t1	HiC_scaffold_1	9607493	9609196	XP_011466489.1	0	PREDICTED: transcription factor bHLH18-like [Fragaria vesca subsp. vesca]	AT4G37850.2	5.63e-68	basic helix-loop-helix (bHLH) DNA-binding superfamily protein	XP_011466489.1	0	PREDICTED: transcription factor bHLH18-like [Fragaria vesca subsp. vesca]	Q9T072.2	4.77e-67	RecName: Full=Transcription factor bHLH25; AltName: Full=Basic helix-loop-helix protein 25; Short=AtbHLH25; Short=bHLH 25; AltName: Full=Transcription factor EN 29; AltName: Full=bHLH transcription factor bHLH025	A0A251NTJ5	2.4e-164	Uncharacterized protein OS=Prunus persica GN=PRUPE_6G212000 PE=4 SV=1
	jg35230.t1	HiC_scaffold_1	9623505	9625024	XP_004288301.1	0	PREDICTED: transcription factor bHLH18-like [Fragaria vesca subsp. vesca]	AT4G37850.2	2.4e-76	basic helix-loop-helix (bHLH) DNA-binding superfamily protein	XP_004288301.1	0	PREDICTED: transcription factor bHLH18-like [Fragaria vesca subsp. vesca]	Q9T072.2	2.04e-75	RecName: Full=Transcription factor bHLH25; AltName: Full=Basic helix-loop-helix protein 25; Short=AtbHLH25; Short=bHLH 25; AltName: Full=Transcription factor EN 29; AltName: Full=bHLH transcription factor bHLH025	M5WBF9	7.91e-164	Uncharacterized protein OS=Prunus persica GN=PRUPE_6G211900 PE=4 SV=1
	jg35231.t1	HiC_scaffold_1	9628488	9630883	XP_007205570.1	0	COMPASS-like H3K4 histone methylase component WDR5A [Prunus persica]	AT3G49660.1	7.78e-175	Transducin/WD40 repeat-like superfamily protein	XP_007205570.1	0	COMPASS-like H3K4 histone methylase component WDR5A [Prunus persica]	Q9M2Z2.1	6.59e-174	RecName: Full=COMPASS-like H3K4 histone methylase component WDR5A; Short=AtWDR5A	M5VZ92	0	Uncharacterized protein OS=Prunus persica GN=PRUPE_6G211800 PE=4 SV=1
	jg35232.t1	HiC_scaffold_1	9632015	9637146	XP_004288303.1	0	PREDICTED: kinesin-like protein KIF19 [Fragaria vesca subsp. vesca]	AT3G49650.1	0	P-loop containing nucleoside triphosphate hydrolases superfamily protein	XP_004288303.1	0	PREDICTED: kinesin-like protein KIF19 [Fragaria vesca subsp. vesca]	Q9SCJ4.1	0	RecName: Full=Kinesin-like protein KIN-8B	M5W4Z4	0	Kinesin-like protein (Fragment) OS=Prunus persica GN=PRUPE_6G211700 PE=3 SV=1
	jg35234.t1	HiC_scaffold_1	9639920	9645641	XP_004289384.1	0	PREDICTED: probable sphingolipid transporter spinster homolog 2 [Fragaria vesca subsp. vesca]	AT2G22730.3	0	Major facilitator superfamily protein	XP_004289384.1	0	PREDICTED: probable sphingolipid transporter spinster homolog 2 [Fragaria vesca subsp. vesca]	F4IKF6.1	0	RecName: Full=Probable sphingolipid transporter spinster homolog 3	A0A251NTH6	0	Uncharacterized protein OS=Prunus persica GN=PRUPE_6G211400 PE=4 SV=1
	jg35233.t1	HiC_scaffold_1	9646543	9652352	XP_004288304.1	0	PREDICTED: probable starch synthase 4, chloroplastic/amyloplastic [Fragaria vesca subsp. vesca]	AT5G65685.2	2.86e-176	UDP-Glycosyltransferase superfamily protein	XP_004288304.1	0	PREDICTED: probable starch synthase 4, chloroplastic/amyloplastic [Fragaria vesca subsp. vesca]	Q0WVX5.1	9.62e-108	RecName: Full=Probable starch synthase 4, chloroplastic/amyloplastic; Short=AtSS4; AltName: Full=Soluble starch synthase IV; Short=SSIV; Flags: Precursor	M5W2E9	0	Uncharacterized protein OS=Prunus persica GN=PRUPE_6G211300 PE=4 SV=1
	jg35235.t1	HiC_scaffold_1	9653438	9657195	XP_004288305.1	0	PREDICTED: protein SPT2 homolog [Fragaria vesca subsp. vesca]	AT2G22720.6	1.36e-64	SPT2 chromatin protein	XP_004288305.1	0	PREDICTED: protein SPT2 homolog [Fragaria vesca subsp. vesca]	Q8IMP6.1	2.07e-06	RecName: Full=Protein SPT2 homolog	M5W4D6	4.67e-175	Uncharacterized protein OS=Prunus persica GN=PRUPE_6G211200 PE=4 SV=1
	jg35235.t2	HiC_scaffold_1	9653438	9657195	XP_004288305.1	0	PREDICTED: protein SPT2 homolog [Fragaria vesca subsp. vesca]	AT2G22720.6	6.16e-66	SPT2 chromatin protein	XP_004288305.1	0	PREDICTED: protein SPT2 homolog [Fragaria vesca subsp. vesca]	Q8IMP6.1	2.11e-06	RecName: Full=Protein SPT2 homolog	M5W4D6	1e-173	Uncharacterized protein OS=Prunus persica GN=PRUPE_6G211200 PE=4 SV=1
	jg35236.t1	HiC_scaffold_1	9659637	9661559	XP_011466518.1	1.02e-137	PREDICTED: uncharacterized protein LOC101304225 [Fragaria vesca subsp. vesca]	AT3G49645.1	8.33e-72	FAD-binding protein	XP_011466518.1	7.37e-138	PREDICTED: uncharacterized protein LOC101304225 [Fragaria vesca subsp. vesca]				A0A251NTG4	6.14e-120	Uncharacterized protein OS=Prunus persica GN=PRUPE_6G211100 PE=4 SV=1
	jg35237.t1	HiC_scaffold_1	9662467	9667669	XP_004288307.1	0	PREDICTED: phosphoenolpyruvate carboxykinase [ATP]-like [Fragaria vesca subsp. vesca]	AT4G37870.1	0	phosphoenolpyruvate carboxykinase 1	XP_004288307.1	0	PREDICTED: phosphoenolpyruvate carboxykinase [ATP]-like [Fragaria vesca subsp. vesca]	Q9T074.1	0	RecName: Full=Phosphoenolpyruvate carboxykinase (ATP); Short=PEP carboxykinase; Short=PEPCK	M5WHB3	0	Uncharacterized protein OS=Prunus persica GN=PRUPE_6G210900 PE=3 SV=1
	jg35238.t1	HiC_scaffold_1	9674567	9677446	XP_008236031.1	7.54e-45	PREDICTED: F-box protein CPR30-like [Prunus mume]	AT1G47790.1	9.62e-12	F-box and associated interaction domains-containing protein	XP_008236031.1	5.44e-45	PREDICTED: F-box protein CPR30-like [Prunus mume]	Q9FZF8.1	8.16e-11	RecName: Full=Putative F-box protein At1g47790	M5WL45	5e-46	Uncharacterized protein (Fragment) OS=Prunus persica GN=PRUPE_ppa017505mg PE=4 SV=1
	jg35239.t1	HiC_scaffold_1	9678992	9681459	XP_020420720.1	3.38e-92	F-box protein CPR30 [Prunus persica]	AT3G06240.1	1.25e-30	F-box family protein	XP_020420720.1	2.44e-92	F-box protein CPR30 [Prunus persica]	Q8GXC7.1	1.06e-29	RecName: Full=F-box/kelch-repeat protein At3g06240	A0A251NTQ3	2.2e-92	Uncharacterized protein OS=Prunus persica GN=PRUPE_6G214700 PE=4 SV=1
	jg35240.t1	HiC_scaffold_1	9682235	9684025	XP_011467248.1	7.16e-18	PREDICTED: F-box/kelch-repeat protein At3g06240-like [Fragaria vesca subsp. vesca]	AT1G30790.1	2.89e-08	F-box and associated interaction domains-containing protein	XP_011467248.1	5.16e-18	PREDICTED: F-box/kelch-repeat protein At3g06240-like [Fragaria vesca subsp. vesca]	Q9SY20.2	2.45e-07	RecName: Full=F-box protein At1g30790	M5WL45	4.01e-17	Uncharacterized protein (Fragment) OS=Prunus persica GN=PRUPE_ppa017505mg PE=4 SV=1
	jg35241.t1	HiC_scaffold_1	9684764	9689562	XP_008236031.1	2.52e-09	PREDICTED: F-box protein CPR30-like [Prunus mume]	AT3G23880.1	2.05e-05	F-box and associated interaction domains-containing protein	XP_008236031.1	1.82e-09	PREDICTED: F-box protein CPR30-like [Prunus mume]	Q9LIR8.1	0.000174	RecName: Full=F-box/kelch-repeat protein At3g23880	M5WL45	5.7e-09	Uncharacterized protein (Fragment) OS=Prunus persica GN=PRUPE_ppa017505mg PE=4 SV=1
	jg35242.t1	HiC_scaffold_1	9689590	9690760	XP_008236094.1	2.91e-58	PREDICTED: F-box/kelch-repeat protein At3g06240-like [Prunus mume]	AT4G12560.3	4.25e-23	F-box and associated interaction domains-containing protein	XP_008236094.1	2.1e-58	PREDICTED: F-box/kelch-repeat protein At3g06240-like [Prunus mume]	Q9SU30.2	3.6e-22	RecName: Full=F-box protein CPR1; AltName: Full=Protein CONSTITUTIVE EXPRESSER OF PR GENES 1; AltName: Full=Protein CONSTITUTIVE EXPRESSER OF PR GENES 30	M5WL45	3.42e-57	Uncharacterized protein (Fragment) OS=Prunus persica GN=PRUPE_ppa017505mg PE=4 SV=1
	jg35243.t1	HiC_scaffold_1	9691610	9692846	XP_004301897.1	3.86e-05	PREDICTED: F-box protein CPR30-like [Fragaria vesca subsp. vesca]				XP_004301897.1	2.79e-05	PREDICTED: F-box protein CPR30-like [Fragaria vesca subsp. vesca]				M5WL45	3.39e-05	Uncharacterized protein (Fragment) OS=Prunus persica GN=PRUPE_ppa017505mg PE=4 SV=1
	jg35244.t1	HiC_scaffold_1	9701219	9702475	XP_011466387.1	4.64e-107	PREDICTED: F-box protein CPR30-like [Fragaria vesca subsp. vesca]	AT3G06240.1	2.87e-30	F-box family protein	XP_011466387.1	3.35e-107	PREDICTED: F-box protein CPR30-like [Fragaria vesca subsp. vesca]	Q8GXC7.1	2.44e-29	RecName: Full=F-box/kelch-repeat protein At3g06240	M5WL45	1.69e-102	Uncharacterized protein (Fragment) OS=Prunus persica GN=PRUPE_ppa017505mg PE=4 SV=1
	jg35245.t1	HiC_scaffold_1	9704514	9706430	XP_011466387.1	8.35e-48	PREDICTED: F-box protein CPR30-like [Fragaria vesca subsp. vesca]	AT2G16810.1	1.61e-11	F-box and associated interaction domains-containing protein	XP_011466387.1	6.03e-48	PREDICTED: F-box protein CPR30-like [Fragaria vesca subsp. vesca]	Q84X43.1	1.36e-10	RecName: Full=F-box only protein 8	M5WL45	1.35e-47	Uncharacterized protein (Fragment) OS=Prunus persica GN=PRUPE_ppa017505mg PE=4 SV=1
	jg35246.t1	HiC_scaffold_1	9708682	9710145	XP_020420720.1	1.94e-64	F-box protein CPR30 [Prunus persica]	AT3G23880.1	1.89e-16	F-box and associated interaction domains-containing protein	XP_020420720.1	1.4e-64	F-box protein CPR30 [Prunus persica]	Q9LIR8.1	1.6e-15	RecName: Full=F-box/kelch-repeat protein At3g23880	M5WL45	7.21e-66	Uncharacterized protein (Fragment) OS=Prunus persica GN=PRUPE_ppa017505mg PE=4 SV=1
	jg35247.t1	HiC_scaffold_1	9712004	9713194	XP_011466387.1	6.94e-36	PREDICTED: F-box protein CPR30-like [Fragaria vesca subsp. vesca]	AT3G06240.1	8.42e-09	F-box family protein	XP_011466387.1	5e-36	PREDICTED: F-box protein CPR30-like [Fragaria vesca subsp. vesca]	Q8GXC7.1	7.14e-08	RecName: Full=F-box/kelch-repeat protein At3g06240	A0A251NTQ3	4.3e-29	Uncharacterized protein OS=Prunus persica GN=PRUPE_6G214700 PE=4 SV=1
	jg35248.t1	HiC_scaffold_1	9715389	9715679	XP_021801775.1	1.5e-24	F-box protein CPR30-like [Prunus avium]	AT1G47790.1	3.16e-08	F-box and associated interaction domains-containing protein	XP_021801775.1	1.08e-24	F-box protein CPR30-like [Prunus avium]	Q9FZF8.1	2.68e-07	RecName: Full=Putative F-box protein At1g47790	M5WL45	1.33e-22	Uncharacterized protein (Fragment) OS=Prunus persica GN=PRUPE_ppa017505mg PE=4 SV=1
	jg35249.t1	HiC_scaffold_1	9717050	9718246	XP_004289374.2	2.12e-84	PREDICTED: F-box/kelch-repeat protein At3g23880-like [Fragaria vesca subsp. vesca]	AT3G06240.1	1.08e-30	F-box family protein	XP_004289374.2	1.53e-84	PREDICTED: F-box/kelch-repeat protein At3g23880-like [Fragaria vesca subsp. vesca]	Q8GXC7.1	9.14e-30	RecName: Full=F-box/kelch-repeat protein At3g06240	M5WL45	1.23e-83	Uncharacterized protein (Fragment) OS=Prunus persica GN=PRUPE_ppa017505mg PE=4 SV=1
	jg35250.t1	HiC_scaffold_1	9718618	9718839
	jg35251.t2	HiC_scaffold_1	9719579	9722053	XP_010684763.1	0	PREDICTED: uncharacterized protein LOC104899296 [Beta vulgaris subsp. vulgaris]	AT1G43760.1	1.47e-29	DNAse I-like superfamily protein	XP_010684763.1	0	PREDICTED: uncharacterized protein LOC104899296 [Beta vulgaris subsp. vulgaris]	O00370.1	8.36e-46	RecName: Full=LINE-1 retrotransposable element ORF2 protein; Short=ORF2p; Includes	M5WRJ8	0	Uncharacterized protein OS=Prunus persica GN=PRUPE_ppa021798mg PE=4 SV=1
	jg35251.t1	HiC_scaffold_1	9721289	9722784	XP_011459814.1	1.12e-66	PREDICTED: uncharacterized protein LOC105350109 [Fragaria vesca subsp. vesca]	ATMG00310.1	7.58e-18	RNA-directed DNA polymerase (reverse transcriptase)-related family protein	XP_011459814.1	8.09e-67	PREDICTED: uncharacterized protein LOC105350109 [Fragaria vesca subsp. vesca]	P0C2F6.1	2.91e-17	RecName: Full=Putative ribonuclease H protein At1g65750	M5XUW2	1.55e-63	Uncharacterized protein OS=Prunus persica GN=PRUPE_ppb013507mg PE=4 SV=1
	jg35252.t1	HiC_scaffold_1	9725090	9726271	XP_011466626.1	2.81e-52	PREDICTED: F-box protein CPR30-like isoform X6 [Fragaria vesca subsp. vesca]	AT2G16810.1	7.51e-10	F-box and associated interaction domains-containing protein	XP_011466626.1	2.03e-52	PREDICTED: F-box protein CPR30-like isoform X6 [Fragaria vesca subsp. vesca]	Q84X43.1	6.36e-09	RecName: Full=F-box only protein 8	A0A251QMP4	2.4e-38	Uncharacterized protein OS=Prunus persica GN=PRUPE_2G278600 PE=4 SV=1
	jg35253.t1	HiC_scaffold_1	9728286	9729440	XP_011466626.1	6.59e-43	PREDICTED: F-box protein CPR30-like isoform X6 [Fragaria vesca subsp. vesca]	AT3G06240.1	1.56e-10	F-box family protein	XP_011466626.1	4.75e-43	PREDICTED: F-box protein CPR30-like isoform X6 [Fragaria vesca subsp. vesca]	Q8GXC7.1	1.32e-09	RecName: Full=F-box/kelch-repeat protein At3g06240	A0A251QMP4	2.62e-31	Uncharacterized protein OS=Prunus persica GN=PRUPE_2G278600 PE=4 SV=1
	jg35254.t1	HiC_scaffold_1	9735154	9735792	XP_004288242.2	5.23e-27	PREDICTED: F-box protein CPR30-like isoform X1 [Fragaria vesca subsp. vesca]	AT3G06240.1	3.48e-10	F-box family protein	XP_004288242.2	3.77e-27	PREDICTED: F-box protein CPR30-like isoform X1 [Fragaria vesca subsp. vesca]	Q8GXC7.1	2.95e-09	RecName: Full=F-box/kelch-repeat protein At3g06240	A0A251NTQ3	3.1e-19	Uncharacterized protein OS=Prunus persica GN=PRUPE_6G214700 PE=4 SV=1
	jg35255.t1	HiC_scaffold_1	9737985	9739187	XP_020420720.1	4.35e-80	F-box protein CPR30 [Prunus persica]	AT3G06240.1	1.23e-32	F-box family protein	XP_020420720.1	3.13e-80	F-box protein CPR30 [Prunus persica]	Q8GXC7.1	1.04e-31	RecName: Full=F-box/kelch-repeat protein At3g06240	M5WL45	4.52e-82	Uncharacterized protein (Fragment) OS=Prunus persica GN=PRUPE_ppa017505mg PE=4 SV=1
	jg35255.t2	HiC_scaffold_1	9737985	9738491	XP_008236094.1	2.44e-06	PREDICTED: F-box/kelch-repeat protein At3g06240-like [Prunus mume]				XP_008236094.1	1.76e-06	PREDICTED: F-box/kelch-repeat protein At3g06240-like [Prunus mume]				M5WSI8	9.39e-06	Uncharacterized protein OS=Prunus persica GN=PRUPE_6G214900 PE=4 SV=1
	jg35256.t1	HiC_scaffold_1	9740089	9741800	XP_007202205.2	4.69e-69	F-box/kelch-repeat protein At3g23880 [Prunus persica]	AT3G06240.1	3.26e-27	F-box family protein	XP_007202205.2	3.39e-69	F-box/kelch-repeat protein At3g23880 [Prunus persica]	Q8GXC7.1	2.77e-26	RecName: Full=F-box/kelch-repeat protein At3g06240	M5WL45	1.46e-69	Uncharacterized protein (Fragment) OS=Prunus persica GN=PRUPE_ppa017505mg PE=4 SV=1
	jg35257.t1	HiC_scaffold_1	9745823	9747066	XP_021801773.1	3.15e-71	F-box/kelch-repeat protein At3g06240-like [Prunus avium]	AT4G12560.3	5.21e-30	F-box and associated interaction domains-containing protein	XP_021801773.1	2.27e-71	F-box/kelch-repeat protein At3g06240-like [Prunus avium]	Q9SU30.2	4.41e-29	RecName: Full=F-box protein CPR1; AltName: Full=Protein CONSTITUTIVE EXPRESSER OF PR GENES 1; AltName: Full=Protein CONSTITUTIVE EXPRESSER OF PR GENES 30	M5WL45	9.82e-66	Uncharacterized protein (Fragment) OS=Prunus persica GN=PRUPE_ppa017505mg PE=4 SV=1
	jg35258.t1	HiC_scaffold_1	9749221	9750375	XP_004288308.1	0	PREDICTED: lisH domain-containing protein C29A3.03c [Fragaria vesca subsp. vesca]	AT4G37880.1	8.35e-163	LisH/CRA/RING-U-box domains-containing protein	XP_004288308.1	0	PREDICTED: lisH domain-containing protein C29A3.03c [Fragaria vesca subsp. vesca]	Q9T075.1	7.08e-162	RecName: Full=Protein RMD5 homolog	M5VYM6	0	Uncharacterized protein OS=Prunus persica GN=PRUPE_6G210700 PE=4 SV=1
	jg35259.t1	HiC_scaffold_1	9753343	9755603	XP_004288309.1	0	PREDICTED: uncharacterized protein LOC101305109 [Fragaria vesca subsp. vesca]	AT2G22680.1	0	Zinc finger (C3HC4-type RING finger) family protein	XP_004288309.1	0	PREDICTED: uncharacterized protein LOC101305109 [Fragaria vesca subsp. vesca]				A0A251NTF5	0	Uncharacterized protein OS=Prunus persica GN=PRUPE_6G210600 PE=4 SV=1
	jg35260.t1	HiC_scaffold_1	9770476	9770916	ONI26973.1	2.62e-21	hypothetical protein PRUPE_1G059700 [Prunus persica]	AT2G23148.1	1.54e-05	Plant self-incompatibility protein S1 family	XP_007226537.1	2.26e-21	uncharacterized protein LOC18791366 [Prunus persica]	B3H4B5.1	0.000131	RecName: Full=S-protein homolog 11; Flags: Precursor	A0A251QTA0	1.71e-21	Uncharacterized protein OS=Prunus persica GN=PRUPE_1G059700 PE=4 SV=1
	jg35261.t1	HiC_scaffold_1	9773104	9776193	XP_004288310.1	0	PREDICTED: auxin-responsive protein IAA9 [Fragaria vesca subsp. vesca]	AT5G65670.2	1.46e-147	indole-3-acetic acid inducible 9	XP_004288310.1	0	PREDICTED: auxin-responsive protein IAA9 [Fragaria vesca subsp. vesca]	Q38827.1	7.16e-145	RecName: Full=Auxin-responsive protein IAA9; AltName: Full=Indoleacetic acid-induced protein 9	M5WBB5	0	Auxin-responsive protein OS=Prunus persica GN=PRUPE_6G210500 PE=3 SV=1
	jg35262.t1	HiC_scaffold_1	9783925	9784416	XP_007207486.1	1.37e-78	uncharacterized protein At5g65660 [Prunus persica]	AT5G65660.1	1.64e-54	hydroxyproline-rich glycoprotein family protein	XP_007207486.1	9.87e-79	uncharacterized protein At5g65660 [Prunus persica]	Q9LSK9.1	1.39e-53	RecName: Full=Uncharacterized protein At5g65660	M5WPE1	8.93e-79	Uncharacterized protein OS=Prunus persica GN=PRUPE_6G210400 PE=4 SV=1
	jg35263.t1	HiC_scaffold_1	9790858	9794873	XP_004289388.2	0	PREDICTED: uncharacterized protein LOC101306678 [Fragaria vesca subsp. vesca]	AT3G53440.2	4.14e-59	Homeodomain-like superfamily protein	XP_004289388.2	0	PREDICTED: uncharacterized protein LOC101306678 [Fragaria vesca subsp. vesca]				M5WK91	0	Uncharacterized protein OS=Prunus persica GN=PRUPE_6G210300 PE=4 SV=1
	jg35264.t1	HiC_scaffold_1	9796447	9797814	XP_004288312.1	0	PREDICTED: transcription factor bHLH93-like [Fragaria vesca subsp. vesca]	AT5G65640.1	7.91e-96	beta HLH protein 93	XP_004288312.1	0	PREDICTED: transcription factor bHLH93-like [Fragaria vesca subsp. vesca]	Q9LSL1.1	6.7e-95	RecName: Full=Transcription factor bHLH93; AltName: Full=Basic helix-loop-helix protein 93; Short=AtbHLH93; Short=bHLH 93; AltName: Full=Transcription factor EN 47; AltName: Full=bHLH transcription factor bHLH093	S5S0D9	0	Inducer of CBF expression OS=Prunus persica GN=ICE PE=2 SV=1
	jg35265.t1	HiC_scaffold_1	9807274	9810645	XP_004288313.2	0	PREDICTED: probable beta-D-xylosidase 6 isoform X1 [Fragaria vesca subsp. vesca]	AT5G10560.1	0	Glycosyl hydrolase family protein	XP_004288313.2	0	PREDICTED: probable beta-D-xylosidase 6 isoform X1 [Fragaria vesca subsp. vesca]	Q9LXA8.1	0	RecName: Full=Probable beta-D-xylosidase 6; Short=AtBXL6; Flags: Precursor	M5W1P3	0	Uncharacterized protein OS=Prunus persica GN=PRUPE_ppa001583mg PE=4 SV=1
	jg35266.t1	HiC_scaffold_1	9812222	9815143	XP_004288314.1	6.57e-178	PREDICTED: eukaryotic translation initiation factor 2 subunit beta [Fragaria vesca subsp. vesca]	AT5G20920.2	5.51e-134	eukaryotic translation initiation factor 2 beta subunit	XP_004288314.1	4.74e-178	PREDICTED: eukaryotic translation initiation factor 2 subunit beta [Fragaria vesca subsp. vesca]	P55871.2	2.32e-153	RecName: Full=Eukaryotic translation initiation factor 2 subunit beta; Short=eIF-2-beta	M5W0M3	2.93e-159	Uncharacterized protein OS=Prunus persica GN=PRUPE_6G039800 PE=4 SV=1
	jg35266.t2	HiC_scaffold_1	9812222	9815143	XP_004288314.1	1.45e-175	PREDICTED: eukaryotic translation initiation factor 2 subunit beta [Fragaria vesca subsp. vesca]	AT5G20920.2	8.38e-133	eukaryotic translation initiation factor 2 beta subunit	XP_004288314.1	1.04e-175	PREDICTED: eukaryotic translation initiation factor 2 subunit beta [Fragaria vesca subsp. vesca]	P55871.2	1.56e-151	RecName: Full=Eukaryotic translation initiation factor 2 subunit beta; Short=eIF-2-beta	M5W0M3	4.53e-157	Uncharacterized protein OS=Prunus persica GN=PRUPE_6G039800 PE=4 SV=1
	jg35267.t1	HiC_scaffold_1	9817588	9818285	ONK65460.1	3.72e-27	uncharacterized protein A4U43_C07F37340 [Asparagus officinalis]	AT2G32210.1	6.79e-06	cysteine-rich/transmembrane domain A-like protein	XP_020700058.1	8.1e-27	cysteine-rich and transmembrane domain-containing protein A [Dendrobium catenatum]				M0RYU3	7.28e-20	Uncharacterized protein OS=Musa acuminata subsp. malaccensis PE=4 SV=1
	jg35268.t1	HiC_scaffold_1	9819485	9819967	XP_004307920.1	5.45e-07	PREDICTED: probable 6-phosphogluconolactonase 4, chloroplastic [Fragaria vesca subsp. vesca]				XP_004307920.1	3.93e-07	PREDICTED: probable 6-phosphogluconolactonase 4, chloroplastic [Fragaria vesca subsp. vesca]				J7FY92	2.18e-06	6-phosphogluconolactonase OS=Rosa rugosa PE=4 SV=1
	jg35269.t1	HiC_scaffold_1	9824341	9824964	XP_004288795.1	2.48e-82	PREDICTED: agamous-like MADS-box protein AGL18 [Fragaria vesca subsp. vesca]	AT3G57390.3	2.93e-30	AGAMOUS-like 18	XP_004288795.1	1.79e-82	PREDICTED: agamous-like MADS-box protein AGL18 [Fragaria vesca subsp. vesca]	Q9M2K8.1	3.55e-29	RecName: Full=Agamous-like MADS-box protein AGL18	B9H9K4	1.63e-39	AGL15 family protein OS=Populus trichocarpa GN=POPTR_0006s04730g PE=4 SV=1
	jg35270.t1	HiC_scaffold_1	9825468	9829419	XP_021833435.1	0	glycine-rich domain-containing protein 1 [Prunus avium]	AT2G22660.2	0	DNA-binding protein%2C putative (duplicated DUF1399)	XP_021833435.1	0	glycine-rich domain-containing protein 1 [Prunus avium]	Q9ZQ47.1	0	RecName: Full=Glycine-rich domain-containing protein 1; Short=AtGRDP1	M5W7C6	0	Uncharacterized protein OS=Prunus persica GN=PRUPE_6G209600 PE=4 SV=1
	jg35271.t1	HiC_scaffold_1	9831807	9832407	XP_004288316.1	1.77e-116	PREDICTED: molybdopterin synthase catalytic subunit [Fragaria vesca subsp. vesca]	AT2G43760.3	1.17e-91	molybdopterin biosynthesis MoaE family protein	XP_004288316.1	1.27e-116	PREDICTED: molybdopterin synthase catalytic subunit [Fragaria vesca subsp. vesca]	O22827.1	9.9e-91	RecName: Full=Molybdopterin synthase catalytic subunit; AltName: Full=Molybdenum cofactor synthesis protein 2 large subunit; AltName: Full=Molybdenum cofactor synthesis protein 2B; Short=MOCS2B	M5WHL6	1.16e-106	Molybdopterin synthase catalytic subunit OS=Prunus persica GN=PRUPE_4G269700 PE=3 SV=1
	jg35272.t1	HiC_scaffold_1	9833855	9836399	XP_004289390.1	0	PREDICTED: uncharacterized protein At4g37920, chloroplastic [Fragaria vesca subsp. vesca]	AT4G37920.1	0	endoribonuclease E-like protein	XP_004289390.1	0	PREDICTED: uncharacterized protein At4g37920, chloroplastic [Fragaria vesca subsp. vesca]	Q84WN0.2	0	RecName: Full=Uncharacterized protein At4g37920	M5VYC6	0	Uncharacterized protein OS=Prunus persica GN=PRUPE_6G209500 PE=4 SV=1
	jg35273.t1	HiC_scaffold_1	9838665	9841424	XP_004299924.1	0	PREDICTED: ABC transporter G family member 17-like [Fragaria vesca subsp. vesca]	AT3G55100.2	1.1e-85	ABC-2 type transporter family protein	XP_004299924.1	0	PREDICTED: ABC transporter G family member 17-like [Fragaria vesca subsp. vesca]	Q9M2V6.1	9.34e-85	RecName: Full=ABC transporter G family member 17; Short=ABC transporter ABCG.17; Short=AtABCG17; AltName: Full=Probable white-brown complex homolog protein 17; Short=AtWBC17	M5W5J0	0	Uncharacterized protein OS=Prunus persica GN=PRUPE_6G208600 PE=4 SV=1
	jg35274.t2	HiC_scaffold_1	9845342	9845929	XP_011470534.1	2.41e-81	PREDICTED: uncharacterized protein LOC105353242 [Fragaria vesca subsp. vesca]	AT5G42905.1	5.74e-12	Polynucleotidyl transferase%2C ribonuclease H-like superfamily protein	XP_011470534.1	1.74e-81	PREDICTED: uncharacterized protein LOC105353242 [Fragaria vesca subsp. vesca]	P0C2F6.1	1.19e-16	RecName: Full=Putative ribonuclease H protein At1g65750	A0A251PVM7	2.65e-61	Uncharacterized protein OS=Prunus persica GN=PRUPE_4G283800 PE=4 SV=1
	jg35274.t1	HiC_scaffold_1	9845463	9845929	XP_011470534.1	9.06e-52	PREDICTED: uncharacterized protein LOC105353242 [Fragaria vesca subsp. vesca]	AT5G42905.1	2.11e-12	Polynucleotidyl transferase%2C ribonuclease H-like superfamily protein	XP_011470534.1	6.53e-52	PREDICTED: uncharacterized protein LOC105353242 [Fragaria vesca subsp. vesca]	P0C2F6.1	9.1e-12	RecName: Full=Putative ribonuclease H protein At1g65750	A0A251PVM7	2.19e-36	Uncharacterized protein OS=Prunus persica GN=PRUPE_4G283800 PE=4 SV=1
	jg35275.t1	HiC_scaffold_1	9850091	9857085	XP_004288317.1	0	PREDICTED: nodulation receptor kinase-like [Fragaria vesca subsp. vesca]	AT1G67720.1	5.28e-129	Leucine-rich repeat protein kinase family protein	XP_004288317.1	0	PREDICTED: nodulation receptor kinase-like [Fragaria vesca subsp. vesca]	Q8LKZ1.1	0	RecName: Full=Nodulation receptor kinase; Flags: Precursor	A0A251NTL9	0	Uncharacterized protein OS=Prunus persica GN=PRUPE_6G209400 PE=3 SV=1
	jg35276.t1	HiC_scaffold_1	9859383	9860321	XP_011466613.1	2.41e-55	PREDICTED: protein BRICK 1 [Fragaria vesca subsp. vesca]	AT2G22640.1	8.9e-52	BRICK1	XP_011466613.1	1.74e-55	PREDICTED: protein BRICK 1 [Fragaria vesca subsp. vesca]	Q94JY4.1	7.54e-51	RecName: Full=Protein BRICK 1; Short=AtBRK1	M5W4U7	3.71e-54	Uncharacterized protein OS=Prunus persica GN=PRUPE_6G209300 PE=4 SV=1
	jg35277.t1	HiC_scaffold_1	9861509	9868180	XP_011466617.1	0	PREDICTED: probable cytosolic oligopeptidase A [Fragaria vesca subsp. vesca]	AT5G65620.2	0	Zincin-like metalloproteases family protein	XP_011466617.1	0	PREDICTED: probable cytosolic oligopeptidase A [Fragaria vesca subsp. vesca]	Q94AM1.1	0	RecName: Full=Organellar oligopeptidase A, chloroplastic/mitochondrial; AltName: Full=Thimet metalloendopeptidase 1; AltName: Full=Zincin-like metalloproteases family protein 1; Flags: Precursor	M5W741	0	Uncharacterized protein OS=Prunus persica GN=PRUPE_6G209200 PE=3 SV=1
	jg35278.t1	HiC_scaffold_1	9869285	9874071	XP_007205053.1	0	serine hydroxymethyltransferase, mitochondrial [Prunus persica]	AT4G37930.1	0	serine transhydroxymethyltransferase 1	XP_007205053.1	0	serine hydroxymethyltransferase, mitochondrial [Prunus persica]	P50433.1	0	RecName: Full=Serine hydroxymethyltransferase, mitochondrial; Short=SHMT; AltName: Full=Glycine hydroxymethyltransferase; AltName: Full=Serine methylase; Flags: Precursor	M5VXS4	0	Serine hydroxymethyltransferase OS=Prunus persica GN=PRUPE_6G209100 PE=3 SV=1
	jg35279.t1	HiC_scaffold_1	9876712	9877743	GAV74749.1	6.84e-38	hypothetical protein CFOL_v3_18229 [Cephalotus follicularis]	AT5G65613.1	3.18e-05	hypothetical protein	XP_007158332.1	2.34e-29	hypothetical protein PHAVU_002G143700g [Phaseolus vulgaris]				A0A1Q3C3E8	4.47e-38	Uncharacterized protein OS=Cephalotus follicularis GN=CFOL_v3_18229 PE=4 SV=1
	jg35280.t1	HiC_scaffold_1	9879282	9883667	XP_004288552.1	9.6e-124	PREDICTED: agamous-like MADS-box protein AGL21 [Fragaria vesca subsp. vesca]	AT4G37940.1	1.21e-93	AGAMOUS-like 21	XP_004288552.1	6.93e-124	PREDICTED: agamous-like MADS-box protein AGL21 [Fragaria vesca subsp. vesca]	Q9SZJ6.1	1.02e-92	RecName: Full=Agamous-like MADS-box protein AGL21	A0A251NUZ5	4.97e-116	Uncharacterized protein OS=Prunus persica GN=PRUPE_6G208900 PE=4 SV=1
	jg35281.t1	HiC_scaffold_1	9888907	9889182	XP_004293582.1	2.03e-24	PREDICTED: pentatricopeptide repeat-containing protein At3g13160, mitochondrial-like [Fragaria vesca subsp. vesca]				XP_004293582.1	1.46e-24	PREDICTED: pentatricopeptide repeat-containing protein At3g13160, mitochondrial-like [Fragaria vesca subsp. vesca]				M5WHD8	7.51e-18	Uncharacterized protein OS=Prunus persica GN=PRUPE_ppa007735mg PE=4 SV=1
	jg35282.t1	HiC_scaffold_1	9889815	9891979	P0CV95.1	0	RecName: Full=(3S,6E)-nerolidol synthase 2, chloroplastic/mitochondrial; Short=FaNES2; Flags: Precursor	AT1G61680.1	0	terpene synthase 14	XP_011470987.1	0	PREDICTED: (3S,6E)-nerolidol synthase 1, chloroplastic-like isoform X2 [Fragaria vesca subsp. vesca]	P0CV95.1	0	RecName: Full=(3S,6E)-nerolidol synthase 2, chloroplastic/mitochondrial; Short=FaNES2; Flags: Precursor	A0A1J0CL47	0	Nerolidol synthase OS=Fragaria ananassa GN=NES1 PE=2 SV=1
	jg35283.t1	HiC_scaffold_1	9898003	9898218
	jg35284.t1	HiC_scaffold_1	9899897	9901855	XP_021800909.1	0	LOW QUALITY PROTEIN: L-type lectin-domain containing receptor kinase IX.1-like [Prunus avium]	AT5G10530.1	0	Concanavalin A-like lectin protein kinase family protein	XP_021800909.1	0	LOW QUALITY PROTEIN: L-type lectin-domain containing receptor kinase IX.1-like [Prunus avium]	Q9LXA5.1	0	RecName: Full=L-type lectin-domain containing receptor kinase IX.1; Short=LecRK-IX.1; Flags: Precursor	A0A251NTD6	0	Uncharacterized protein OS=Prunus persica GN=PRUPE_6G208800 PE=4 SV=1
	jg35285.t1	HiC_scaffold_1	9903095	9903898	XP_011468330.1	9.44e-152	PREDICTED: LOW QUALITY PROTEIN: L-type lectin-domain containing receptor kinase IX.1-like [Fragaria vesca subsp. vesca]	AT5G10530.1	1.46e-82	Concanavalin A-like lectin protein kinase family protein	XP_011468330.1	6.81e-152	PREDICTED: LOW QUALITY PROTEIN: L-type lectin-domain containing receptor kinase IX.1-like [Fragaria vesca subsp. vesca]	Q9LXA5.1	1.24e-81	RecName: Full=L-type lectin-domain containing receptor kinase IX.1; Short=LecRK-IX.1; Flags: Precursor	A0A251NTD6	7.57e-138	Uncharacterized protein OS=Prunus persica GN=PRUPE_6G208800 PE=4 SV=1
	jg35286.t1	HiC_scaffold_1	9903953	9905044	XP_011468330.1	0	PREDICTED: LOW QUALITY PROTEIN: L-type lectin-domain containing receptor kinase IX.1-like [Fragaria vesca subsp. vesca]	AT5G10530.1	9.22e-178	Concanavalin A-like lectin protein kinase family protein	XP_011468330.1	0	PREDICTED: LOW QUALITY PROTEIN: L-type lectin-domain containing receptor kinase IX.1-like [Fragaria vesca subsp. vesca]	Q9LXA5.1	7.81e-177	RecName: Full=L-type lectin-domain containing receptor kinase IX.1; Short=LecRK-IX.1; Flags: Precursor	A0A251NTD6	0	Uncharacterized protein OS=Prunus persica GN=PRUPE_6G208800 PE=4 SV=1
	jg35287.t1	HiC_scaffold_1	9908120	9910180	XP_004289510.1	0	PREDICTED: L-type lectin-domain containing receptor kinase IX.1-like [Fragaria vesca subsp. vesca]	AT5G10530.1	0	Concanavalin A-like lectin protein kinase family protein	XP_004289510.1	0	PREDICTED: L-type lectin-domain containing receptor kinase IX.1-like [Fragaria vesca subsp. vesca]	Q9LXA5.1	0	RecName: Full=L-type lectin-domain containing receptor kinase IX.1; Short=LecRK-IX.1; Flags: Precursor	M5W2D2	0	Uncharacterized protein OS=Prunus persica GN=PRUPE_6G208500 PE=4 SV=1
	jg35288.t1	HiC_scaffold_1	9911070	9916165	XP_008234726.1	5.82e-177	PREDICTED: cyclic nucleotide-gated ion channel 1-like [Prunus mume]	AT5G53130.1	4.91e-112	cyclic nucleotide gated channel 1	XP_008234726.1	4.2e-177	PREDICTED: cyclic nucleotide-gated ion channel 1-like [Prunus mume]	O65717.1	4.16e-111	RecName: Full=Cyclic nucleotide-gated ion channel 1; Short=AtCNGC1; AltName: Full=Cyclic nucleotide- and calmodulin-regulated ion channel 1	A0A251QQD8	1.22e-175	Uncharacterized protein OS=Prunus persica GN=PRUPE_2G312500 PE=4 SV=1
	jg35289.t1	HiC_scaffold_1	9917499	9922636	XP_008234726.1	6.41e-177	PREDICTED: cyclic nucleotide-gated ion channel 1-like [Prunus mume]	AT5G53130.1	2.15e-116	cyclic nucleotide gated channel 1	XP_008234726.1	4.62e-177	PREDICTED: cyclic nucleotide-gated ion channel 1-like [Prunus mume]	O65717.1	1.83e-115	RecName: Full=Cyclic nucleotide-gated ion channel 1; Short=AtCNGC1; AltName: Full=Cyclic nucleotide- and calmodulin-regulated ion channel 1	A0A251QQD8	6.52e-175	Uncharacterized protein OS=Prunus persica GN=PRUPE_2G312500 PE=4 SV=1
	jg35290.t1	HiC_scaffold_1	9926308	9931262	XP_008234726.1	0	PREDICTED: cyclic nucleotide-gated ion channel 1-like [Prunus mume]	AT5G53130.1	1.12e-122	cyclic nucleotide gated channel 1	XP_008234726.1	0	PREDICTED: cyclic nucleotide-gated ion channel 1-like [Prunus mume]	O65717.1	9.48e-122	RecName: Full=Cyclic nucleotide-gated ion channel 1; Short=AtCNGC1; AltName: Full=Cyclic nucleotide- and calmodulin-regulated ion channel 1	A0A251QQD8	0	Uncharacterized protein OS=Prunus persica GN=PRUPE_2G312500 PE=4 SV=1
	jg35291.t1	HiC_scaffold_1	9950557	9955112	XP_004288494.1	0	PREDICTED: rhamnogalacturonate lyase B-like [Fragaria vesca subsp. vesca]	AT2G22620.3	0	Rhamnogalacturonate lyase family protein	XP_004288494.1	0	PREDICTED: rhamnogalacturonate lyase B-like [Fragaria vesca subsp. vesca]	Q5AZ85.2	7.58e-20	RecName: Full=Rhamnogalacturonate lyase B; Flags: Precursor	A0A251NTG1	0	Uncharacterized protein OS=Prunus persica GN=PRUPE_6G208400 PE=4 SV=1
	jg35292.t1	HiC_scaffold_1	9956660	9961046	XP_004289511.1	0	PREDICTED: rhamnogalacturonate lyase B-like isoform X1 [Fragaria vesca subsp. vesca]	AT2G22620.3	0	Rhamnogalacturonate lyase family protein	XP_004289511.1	0	PREDICTED: rhamnogalacturonate lyase B-like isoform X1 [Fragaria vesca subsp. vesca]	A5ABH4.1	6.46e-18	RecName: Full=Probable rhamnogalacturonate lyase B; Flags: Precursor	A0A251NTG1	0	Uncharacterized protein OS=Prunus persica GN=PRUPE_6G208400 PE=4 SV=1
	jg35293.t1	HiC_scaffold_1	9963623	9964931
	jg35294.t1	HiC_scaffold_1	9965577	9967090	XP_021811953.1	3.04e-147	probable mannitol dehydrogenase [Prunus avium]	AT4G37980.1	5.13e-110	cinnamyl alcohol dehydrogenase 7	XP_021811953.1	2.2e-147	probable mannitol dehydrogenase [Prunus avium]	Q9ZRF1.1	1.43e-121	RecName: Full=Probable mannitol dehydrogenase; AltName: Full=NAD-dependent mannitol dehydrogenase	Q94G59	1.28e-138	Sinapyl alcohol dehydrogenase OS=Populus tremuloides PE=1 SV=1
	jg35295.t1	HiC_scaffold_1	9969593	9969907
	jg35296.t1	HiC_scaffold_1	9973512	9975921	AEA36767.1	0	cinnamyl alcohol dehydrogenase [Sinopodophyllum hexandrum]	AT4G37980.1	1.98e-164	cinnamyl alcohol dehydrogenase 7	XP_004288495.1	0	PREDICTED: probable mannitol dehydrogenase [Fragaria vesca subsp. vesca]	Q9ZRF1.1	0	RecName: Full=Probable mannitol dehydrogenase; AltName: Full=NAD-dependent mannitol dehydrogenase	F2WZ20	0	Cinnamyl alcohol dehydrogenase OS=Sinopodophyllum hexandrum PE=2 SV=1
	jg35297.t1	HiC_scaffold_1	9976890	9979892	AEA36767.1	0	cinnamyl alcohol dehydrogenase [Sinopodophyllum hexandrum]	AT4G37980.1	2.58e-176	cinnamyl alcohol dehydrogenase 7	XP_004288495.1	0	PREDICTED: probable mannitol dehydrogenase [Fragaria vesca subsp. vesca]	Q9ZRF1.1	0	RecName: Full=Probable mannitol dehydrogenase; AltName: Full=NAD-dependent mannitol dehydrogenase	F2WZ20	0	Cinnamyl alcohol dehydrogenase OS=Sinopodophyllum hexandrum PE=2 SV=1
	jg35298.t1	HiC_scaffold_1	9981645	9981969	AEA36767.1	6.2e-19	cinnamyl alcohol dehydrogenase [Sinopodophyllum hexandrum]	AT4G39330.2	2.19e-15	cinnamyl alcohol dehydrogenase 9	XP_008236492.1	4.71e-19	PREDICTED: probable mannitol dehydrogenase [Prunus mume]	Q9ZRF1.1	6.42e-16	RecName: Full=Probable mannitol dehydrogenase; AltName: Full=NAD-dependent mannitol dehydrogenase	F2WZ20	4.05e-19	Cinnamyl alcohol dehydrogenase OS=Sinopodophyllum hexandrum PE=2 SV=1
	jg35299.t1	HiC_scaffold_1	9983769	9985212	ONI02571.1	0	hypothetical protein PRUPE_6G207200 [Prunus persica]	AT4G37980.1	5.77e-148	cinnamyl alcohol dehydrogenase 7	XP_004307159.1	1.36e-180	PREDICTED: probable mannitol dehydrogenase [Fragaria vesca subsp. vesca]	Q9ZRF1.1	0	RecName: Full=Probable mannitol dehydrogenase; AltName: Full=NAD-dependent mannitol dehydrogenase	A0A251NTC5	0	Uncharacterized protein OS=Prunus persica GN=PRUPE_6G207200 PE=3 SV=1
	jg35300.t1	HiC_scaffold_1	9999259	10000736	OIW10634.1	1.54e-141	hypothetical protein TanjilG_16006 [Lupinus angustifolius]	AT4G37990.1	1.26e-60	cinnamyl alcohol dehydrogenase 8	XP_004307159.1	1.1e-78	PREDICTED: probable mannitol dehydrogenase [Fragaria vesca subsp. vesca]	Q9ZRF1.1	1.68e-78	RecName: Full=Probable mannitol dehydrogenase; AltName: Full=NAD-dependent mannitol dehydrogenase	A0A061DPK2	2.77e-133	Geraniol dehydrogenase 1 OS=Theobroma cacao GN=TCM_000950 PE=4 SV=1
	jg35301.t1	HiC_scaffold_1	10001187	10001973	XP_019073694.1	3.15e-37	PREDICTED: elongator complex protein 4 isoform X3 [Vitis vinifera]	AT3G11220.1	5.52e-35	Paxneb protein-like protein	XP_019073694.1	2.27e-37	PREDICTED: elongator complex protein 4 isoform X3 [Vitis vinifera]	Q9C778.1	4.68e-34	RecName: Full=Elongator complex protein 4; Short=AtELP4; AltName: Full=Elongator component 4; AltName: Full=Protein ELONGATA 1	A5BDB1	6.51e-37	Uncharacterized protein OS=Vitis vinifera GN=VITISV_011445 PE=4 SV=1
	jg35302.t1	HiC_scaffold_1	10004194	10007196	XP_004288496.1	0	PREDICTED: probable mannitol dehydrogenase [Fragaria vesca subsp. vesca]	AT4G37980.1	3.81e-179	cinnamyl alcohol dehydrogenase 7	XP_004288496.1	0	PREDICTED: probable mannitol dehydrogenase [Fragaria vesca subsp. vesca]	Q9ZRF1.1	0	RecName: Full=Probable mannitol dehydrogenase; AltName: Full=NAD-dependent mannitol dehydrogenase	A0A251NTC5	0	Uncharacterized protein OS=Prunus persica GN=PRUPE_6G207200 PE=3 SV=1
	jg35303.t1	HiC_scaffold_1	10007373	10008029	ONI02557.1	1.63e-66	hypothetical protein PRUPE_6G205800 [Prunus persica]	AT4G39330.1	2.89e-51	cinnamyl alcohol dehydrogenase 9	XP_007206464.2	2.72e-66	probable mannitol dehydrogenase [Prunus persica]	Q9ZRF1.1	1.71e-66	RecName: Full=Probable mannitol dehydrogenase; AltName: Full=NAD-dependent mannitol dehydrogenase	A0A251NTA2	1.06e-66	Uncharacterized protein OS=Prunus persica GN=PRUPE_6G205800 PE=4 SV=1
	jg35304.t1	HiC_scaffold_1	10009922	10010509	XP_011470669.1	1.26e-97	PREDICTED: uncharacterized protein LOC101307646 [Fragaria vesca subsp. vesca]	AT5G42905.1	1.02e-10	Polynucleotidyl transferase%2C ribonuclease H-like superfamily protein	XP_011470669.1	9.09e-98	PREDICTED: uncharacterized protein LOC101307646 [Fragaria vesca subsp. vesca]	P0C2F6.1	4.3e-16	RecName: Full=Putative ribonuclease H protein At1g65750	A0A251PVM7	1.81e-57	Uncharacterized protein OS=Prunus persica GN=PRUPE_4G283800 PE=4 SV=1
	jg35305.t1	HiC_scaffold_1	10012600	10014161	XP_011468386.1	0	PREDICTED: probable mannitol dehydrogenase [Fragaria vesca subsp. vesca]	AT4G37980.1	6.2e-132	cinnamyl alcohol dehydrogenase 7	XP_011468386.1	0	PREDICTED: probable mannitol dehydrogenase [Fragaria vesca subsp. vesca]	Q9ZRF1.1	3.74e-156	RecName: Full=Probable mannitol dehydrogenase; AltName: Full=NAD-dependent mannitol dehydrogenase	M5WII4	1.47e-159	Uncharacterized protein OS=Prunus persica GN=PRUPE_6G207300 PE=3 SV=1
	jg35306.t1	HiC_scaffold_1	10015043	10015693	XP_004307159.1	6.72e-97	PREDICTED: probable mannitol dehydrogenase [Fragaria vesca subsp. vesca]	AT4G39330.1	9.73e-71	cinnamyl alcohol dehydrogenase 9	XP_004307159.1	4.85e-97	PREDICTED: probable mannitol dehydrogenase [Fragaria vesca subsp. vesca]	Q9ZRF1.1	1.16e-96	RecName: Full=Probable mannitol dehydrogenase; AltName: Full=NAD-dependent mannitol dehydrogenase	J7IAL0	1.27e-95	Cinnamyl alcohol dehydrogenase OS=Fragaria ananassa PE=2 SV=1
	jg35307.t1	HiC_scaffold_1	10016515	10017249	XP_021819565.1	3.24e-113	uncharacterized protein LOC110761405 [Prunus avium]	ATMG00810.1	1.25e-47	DNA/RNA polymerases superfamily protein	XP_021819565.1	2.34e-113	uncharacterized protein LOC110761405 [Prunus avium]	Q94HW2.1	1.34e-67	RecName: Full=Retrovirus-related Pol polyprotein from transposon RE1; AltName: Full=Retro element 1; Short=AtRE1; Includes	A0A1B3TNU5	2.99e-77	RNaseH OS=Mirabilis jalapa PE=4 SV=1
	jg35308.t1	HiC_scaffold_1	10017354	10017656	XP_020424465.1	3.43e-38	uncharacterized protein LOC109950319 [Prunus persica]	AT4G23160.3	1.31e-19	cysteine-rich RECEPTOR-like kinase	XP_020424465.1	2.47e-38	uncharacterized protein LOC109950319 [Prunus persica]	Q94HW2.1	7.04e-27	RecName: Full=Retrovirus-related Pol polyprotein from transposon RE1; AltName: Full=Retro element 1; Short=AtRE1; Includes	D1MG76	2.33e-34	Reverse transcriptase (Fragment) OS=Prunus mume PE=4 SV=1
	jg35309.t1	HiC_scaffold_1	10017720	10021364	WP_081894301.1	0	hypothetical protein [Acetobacter malorum]	ATMG00820.1	4.31e-29	Reverse transcriptase (RNA-dependent DNA polymerase)	WP_081894301.1	0	hypothetical protein [Acetobacter malorum]	Q94HW2.1	1.1e-99	RecName: Full=Retrovirus-related Pol polyprotein from transposon RE1; AltName: Full=Retro element 1; Short=AtRE1; Includes	A0A087PQ99	0	Uncharacterized protein OS=Acetobacter malorum GN=AmDm5_1575 PE=4 SV=1
	jg35310.t1	HiC_scaffold_1	10025714	10027266	XP_011468386.1	0	PREDICTED: probable mannitol dehydrogenase [Fragaria vesca subsp. vesca]	AT4G37980.1	5.72e-168	cinnamyl alcohol dehydrogenase 7	XP_011468386.1	0	PREDICTED: probable mannitol dehydrogenase [Fragaria vesca subsp. vesca]	Q9ZRF1.1	0	RecName: Full=Probable mannitol dehydrogenase; AltName: Full=NAD-dependent mannitol dehydrogenase	F2WZ20	0	Cinnamyl alcohol dehydrogenase OS=Sinopodophyllum hexandrum PE=2 SV=1
	jg35311.t1	HiC_scaffold_1	10033792	10035326	OIW10634.1	7.08e-142	hypothetical protein TanjilG_16006 [Lupinus angustifolius]	AT4G37990.1	3.37e-61	cinnamyl alcohol dehydrogenase 8	XP_004307159.1	8.56e-79	PREDICTED: probable mannitol dehydrogenase [Fragaria vesca subsp. vesca]	Q9ZRF1.1	1.37e-78	RecName: Full=Probable mannitol dehydrogenase; AltName: Full=NAD-dependent mannitol dehydrogenase	A0A061DPK2	4.6e-134	Geraniol dehydrogenase 1 OS=Theobroma cacao GN=TCM_000950 PE=4 SV=1
	jg35312.t1	HiC_scaffold_1	10036699	10037398	XP_018504652.1	1.37e-80	PREDICTED: probable mannitol dehydrogenase [Pyrus x bretschneideri]	AT4G39330.1	4.04e-63	cinnamyl alcohol dehydrogenase 9	XP_018504652.1	9.88e-81	PREDICTED: probable mannitol dehydrogenase [Pyrus x bretschneideri]	Q9ZRF1.1	2.15e-79	RecName: Full=Probable mannitol dehydrogenase; AltName: Full=NAD-dependent mannitol dehydrogenase	A0A067FAK7	3.89e-78	Uncharacterized protein (Fragment) OS=Citrus sinensis GN=CISIN_1g0180941mg PE=4 SV=1
	jg35313.t1	HiC_scaffold_1	10050970	10052286	XP_006477407.1	3.99e-19	PREDICTED: protein HAPLESS 2 isoform X3 [Citrus sinensis]	AT4G11720.1	3.37e-15	hapless 2	XP_006477407.1	2.88e-19	PREDICTED: protein HAPLESS 2 isoform X3 [Citrus sinensis]	F4JP36.1	2.85e-14	RecName: Full=Protein HAPLESS 2; AltName: Full=GENERATIVE CELL SPECIFIC 1; Flags: Precursor	A0A251P5U2	3.63e-16	Uncharacterized protein OS=Prunus persica GN=PRUPE_5G092400 PE=4 SV=1
	jg35314.t1	HiC_scaffold_1	10053077	10055056	ONI23472.1	9.43e-84	hypothetical protein PRUPE_2G190400 [Prunus persica]	AT3G61830.2	3.55e-75	auxin response factor 18	XP_004306655.1	2.11e-83	PREDICTED: auxin response factor 18 [Fragaria vesca subsp. vesca]	Q9C5W9.1	1.06e-73	RecName: Full=Auxin response factor 18	A0A251QI49	6.16e-84	Auxin response factor OS=Prunus persica GN=PRUPE_2G190400 PE=3 SV=1
	jg35315.t1	HiC_scaffold_1	10067053	10067520	XP_009629762.1	9.14e-07	PREDICTED: homeobox-leucine zipper protein HDG2-like isoform X2 [Nicotiana tomentosiformis]	AT4G00730.1	2.49e-07	Homeobox-leucine zipper family protein / lipid-binding START domain-containing protein	XP_009629762.1	6.59e-07	PREDICTED: homeobox-leucine zipper protein HDG2-like isoform X2 [Nicotiana tomentosiformis]	Q0J9X2.1	1.25e-06	RecName: Full=Homeobox-leucine zipper protein ROC2; AltName: Full=GLABRA 2-like homeobox protein 2; AltName: Full=HD-ZIP protein ROC2; AltName: Full=Homeodomain transcription factor ROC2; AltName: Full=Protein RICE OUTERMOST CELL-SPECIFIC 2	A0A1S3YD48	6.38e-07	homeobox-leucine zipper protein HDG2-like OS=Nicotiana tabacum GN=LOC107774791 PE=4 SV=1
	jg35316.t1	HiC_scaffold_1	10070485	10073913	XP_020424512.1	0	uncharacterized protein LOC109950356 [Prunus persica]				XP_020424512.1	0	uncharacterized protein LOC109950356 [Prunus persica]				A0A1S4A478	0	uncharacterized protein LOC107793551 OS=Nicotiana tabacum GN=LOC107793551 PE=4 SV=1
	jg35317.t1	HiC_scaffold_1	10085988	10087174	XP_009339922.2	1.23e-20	PREDICTED: probable copper-transporting ATPase HMA5 [Pyrus x bretschneideri]				XP_009339922.2	8.84e-21	PREDICTED: probable copper-transporting ATPase HMA5 [Pyrus x bretschneideri]				A0A067D6W5	1.07e-09	Uncharacterized protein (Fragment) OS=Citrus sinensis GN=CISIN_1g047318mg PE=4 SV=1
	jg35318.t1	HiC_scaffold_1	10088230	10090005	XP_011457648.1	0	PREDICTED: uncharacterized protein LOC101304719 [Fragaria vesca subsp. vesca]	AT4G37990.1	1.08e-165	cinnamyl alcohol dehydrogenase 8	XP_011457648.1	0	PREDICTED: uncharacterized protein LOC101304719 [Fragaria vesca subsp. vesca]	Q9ZRF1.1	0	RecName: Full=Probable mannitol dehydrogenase; AltName: Full=NAD-dependent mannitol dehydrogenase	M5WII4	0	Uncharacterized protein OS=Prunus persica GN=PRUPE_6G207300 PE=3 SV=1
	jg35319.t1	HiC_scaffold_1	10092227	10093796	XP_011468386.1	0	PREDICTED: probable mannitol dehydrogenase [Fragaria vesca subsp. vesca]	AT4G37980.1	1.31e-163	cinnamyl alcohol dehydrogenase 7	XP_011468386.1	0	PREDICTED: probable mannitol dehydrogenase [Fragaria vesca subsp. vesca]	Q9ZRF1.1	0	RecName: Full=Probable mannitol dehydrogenase; AltName: Full=NAD-dependent mannitol dehydrogenase	M5WBG8	0	Uncharacterized protein OS=Prunus persica GN=PRUPE_6G207500 PE=3 SV=1
	jg35320.t1	HiC_scaffold_1	10101283	10102911	XP_004307159.1	0	PREDICTED: probable mannitol dehydrogenase [Fragaria vesca subsp. vesca]	AT4G37990.1	0	cinnamyl alcohol dehydrogenase 8	XP_004307159.1	0	PREDICTED: probable mannitol dehydrogenase [Fragaria vesca subsp. vesca]	Q9ZRF1.1	0	RecName: Full=Probable mannitol dehydrogenase; AltName: Full=NAD-dependent mannitol dehydrogenase	J7IAL0	0	Cinnamyl alcohol dehydrogenase OS=Fragaria ananassa PE=2 SV=1
	jg35321.t1	HiC_scaffold_1	10103358	10105880	XP_021816030.1	0	elongator complex protein 4 isoform X1 [Prunus avium]	AT3G11220.1	1.03e-167	Paxneb protein-like protein	XP_021816030.1	0	elongator complex protein 4 isoform X1 [Prunus avium]	Q9C778.1	8.71e-167	RecName: Full=Elongator complex protein 4; Short=AtELP4; AltName: Full=Elongator component 4; AltName: Full=Protein ELONGATA 1	M5X0U1	0	Uncharacterized protein OS=Prunus persica GN=PRUPE_1G076500 PE=4 SV=1
	jg35322.t1	HiC_scaffold_1	10107474	10109195	XP_007206687.1	0	probable mannitol dehydrogenase [Prunus persica]	AT4G37970.1	1.59e-159	cinnamyl alcohol dehydrogenase 6	XP_007206687.1	0	probable mannitol dehydrogenase [Prunus persica]	Q9ZRF1.1	2.33e-167	RecName: Full=Probable mannitol dehydrogenase; AltName: Full=NAD-dependent mannitol dehydrogenase	M5W3G2	0	Uncharacterized protein OS=Prunus persica GN=PRUPE_6G206600 PE=3 SV=1
	jg35323.t1	HiC_scaffold_1	10110312	10111872	XP_004296150.1	0	PREDICTED: probable mannitol dehydrogenase [Fragaria vesca subsp. vesca]	AT4G39330.1	3.42e-163	cinnamyl alcohol dehydrogenase 9	XP_004296150.1	0	PREDICTED: probable mannitol dehydrogenase [Fragaria vesca subsp. vesca]	Q9ZRF1.1	0	RecName: Full=Probable mannitol dehydrogenase; AltName: Full=NAD-dependent mannitol dehydrogenase	M5WML3	0	Uncharacterized protein OS=Prunus persica GN=PRUPE_6G205400 PE=3 SV=1
	jg35324.t1	HiC_scaffold_1	10115457	10115732	XP_008229540.1	9.2e-52	PREDICTED: uncharacterized protein LOC103328906 [Prunus mume]	AT3G59840.1	2.18e-39	allyl alcohol dehydrogenase-like protein	XP_008229540.1	6.64e-52	PREDICTED: uncharacterized protein LOC103328906 [Prunus mume]				M5WEJ1	2.22e-51	Uncharacterized protein OS=Prunus persica GN=PRUPE_5G046200 PE=4 SV=1
	jg35325.t1	HiC_scaffold_1	10116155	10118289	XP_004296150.1	0	PREDICTED: probable mannitol dehydrogenase [Fragaria vesca subsp. vesca]	AT4G39330.1	1.22e-160	cinnamyl alcohol dehydrogenase 9	XP_004296150.1	0	PREDICTED: probable mannitol dehydrogenase [Fragaria vesca subsp. vesca]	Q9ZRF1.1	6.77e-177	RecName: Full=Probable mannitol dehydrogenase; AltName: Full=NAD-dependent mannitol dehydrogenase	M5WML3	0	Uncharacterized protein OS=Prunus persica GN=PRUPE_6G205400 PE=3 SV=1
	jg35326.t1	HiC_scaffold_1	10120082	10120345
	jg35327.t1	HiC_scaffold_1	10125451	10126575	XP_004289514.1	0	PREDICTED: dof zinc finger protein DOF5.7-like [Fragaria vesca subsp. vesca]	AT5G65590.1	4.86e-65	Dof-type zinc finger DNA-binding family protein	XP_004289514.1	0	PREDICTED: dof zinc finger protein DOF5.7-like [Fragaria vesca subsp. vesca]	Q9LSL6.1	4.12e-64	RecName: Full=Dof zinc finger protein DOF5.7; Short=AtDOF5.7	A0A061DI28	1.12e-119	Dof-type zinc finger DNA-binding family protein OS=Theobroma cacao GN=TCM_000956 PE=4 SV=1
	jg35328.t1	HiC_scaffold_1	10133060	10139447	XP_011468416.1	0	PREDICTED: kinesin-like protein KIF3A isoform X4 [Fragaria vesca subsp. vesca]	AT2G22610.3	0	Di-glucose binding protein with Kinesin motor domain-containing protein	XP_011468416.1	0	PREDICTED: kinesin-like protein KIF3A isoform X4 [Fragaria vesca subsp. vesca]	F4IJK6.1	0	RecName: Full=Kinesin-like protein KIN-14R	A0A251NTH4	0	Uncharacterized protein OS=Prunus persica GN=PRUPE_6G205100 PE=3 SV=1
	jg35328.t2	HiC_scaffold_1	10133060	10139447	XP_011468415.1	0	PREDICTED: kinesin-like protein KIF3A isoform X3 [Fragaria vesca subsp. vesca]	AT2G22610.3	0	Di-glucose binding protein with Kinesin motor domain-containing protein	XP_011468415.1	0	PREDICTED: kinesin-like protein KIF3A isoform X3 [Fragaria vesca subsp. vesca]	F4IJK6.1	0	RecName: Full=Kinesin-like protein KIN-14R	A0A251NVW9	0	Uncharacterized protein OS=Prunus persica GN=PRUPE_6G205100 PE=3 SV=1
	jg35329.t1	HiC_scaffold_1	10143328	10152991	XP_011468421.1	0	PREDICTED: uncharacterized protein LOC101294888 [Fragaria vesca subsp. vesca]	AT2G14170.1	0	aldehyde dehydrogenase 6B2	XP_011468421.1	0	PREDICTED: uncharacterized protein LOC101294888 [Fragaria vesca subsp. vesca]	Q0WM29.2	0	RecName: Full=Methylmalonate-semialdehyde dehydrogenase [acylating], mitochondrial; Short=MM-ALDH; Short=MMSDH; Short=Malonate-semialdehyde dehydrogenase [acylating]; AltName: Full=Aldehyde dehydrogenase family 6 member B2; Flags: Precursor	A0A251NTB9	0	Uncharacterized protein OS=Prunus persica GN=PRUPE_6G205000 PE=4 SV=1
	jg35329.t2	HiC_scaffold_1	10143328	10149454	XP_011468421.1	0	PREDICTED: uncharacterized protein LOC101294888 [Fragaria vesca subsp. vesca]	AT2G14170.1	3.54e-138	aldehyde dehydrogenase 6B2	XP_011468421.1	0	PREDICTED: uncharacterized protein LOC101294888 [Fragaria vesca subsp. vesca]	Q0WM29.2	3.01e-137	RecName: Full=Methylmalonate-semialdehyde dehydrogenase [acylating], mitochondrial; Short=MM-ALDH; Short=MMSDH; Short=Malonate-semialdehyde dehydrogenase [acylating]; AltName: Full=Aldehyde dehydrogenase family 6 member B2; Flags: Precursor	A0A251NTB9	0	Uncharacterized protein OS=Prunus persica GN=PRUPE_6G205000 PE=4 SV=1
	jg35330.t1	HiC_scaffold_1	10156073	10158753	XP_004289516.1	0	PREDICTED: rRNA methyltransferase 3A, mitochondrial isoform X1 [Fragaria vesca subsp. vesca]	AT4G38020.1	9.45e-148	tRNA/rRNA methyltransferase (SpoU) family protein	XP_004289516.1	0	PREDICTED: rRNA methyltransferase 3A, mitochondrial isoform X1 [Fragaria vesca subsp. vesca]	P74261.1	3.24e-23	RecName: Full=Uncharacterized tRNA/rRNA methyltransferase slr1673	M5VZY4	0	Uncharacterized protein OS=Prunus persica GN=PRUPE_6G204900 PE=4 SV=1
	jg35331.t1	HiC_scaffold_1	10159381	10162195	XP_004288502.1	0	PREDICTED: probable glycosyltransferase At5g03795 [Fragaria vesca subsp. vesca]	AT4G38040.1	0	Exostosin family protein	XP_004288502.1	0	PREDICTED: probable glycosyltransferase At5g03795 [Fragaria vesca subsp. vesca]	Q9FFN2.2	2.75e-78	RecName: Full=Probable glycosyltransferase At5g03795	A0A251NVV8	0	Uncharacterized protein OS=Prunus persica GN=PRUPE_6G204800 PE=4 SV=1
	jg35332.t1	HiC_scaffold_1	10169425	10172617	XP_004289517.1	0	PREDICTED: probable 1-deoxy-D-xylulose-5-phosphate synthase 2, chloroplastic [Fragaria vesca subsp. vesca]	AT4G15560.1	0	Deoxyxylulose-5-phosphate synthase	XP_004289517.1	0	PREDICTED: probable 1-deoxy-D-xylulose-5-phosphate synthase 2, chloroplastic [Fragaria vesca subsp. vesca]	Q6YU51.1	0	RecName: Full=Probable 1-deoxy-D-xylulose-5-phosphate synthase 2, chloroplastic; Short=1-deoxyxylulose-5-phosphate synthase; Short=DXP synthase; Short=DXPS; Flags: Precursor	A0A251NT99	0	Uncharacterized protein OS=Prunus persica GN=PRUPE_6G204700 PE=3 SV=1
	jg35333.t1	HiC_scaffold_1	10173703	10175862	XP_021802171.1	0	pentatricopeptide repeat-containing protein At5g65570 [Prunus avium]	AT5G65570.1	0	Tetratricopeptide repeat (TPR)-like superfamily protein	XP_021802171.1	0	pentatricopeptide repeat-containing protein At5g65570 [Prunus avium]	Q9LSL8.1	0	RecName: Full=Pentatricopeptide repeat-containing protein At5g65570	A0A251NT90	0	Uncharacterized protein OS=Prunus persica GN=PRUPE_6G204100 PE=4 SV=1
	jg35334.t1	HiC_scaffold_1	10178101	10178557
	jg35335.t1	HiC_scaffold_1	10182164	10183611	XP_004288503.2	0	PREDICTED: putative UDP-rhamnose:rhamnosyltransferase 1 [Fragaria vesca subsp. vesca]	AT2G22590.1	6.24e-143	UDP-Glycosyltransferase superfamily protein	XP_004288503.2	0	PREDICTED: putative UDP-rhamnose:rhamnosyltransferase 1 [Fragaria vesca subsp. vesca]	Q66PF2.1	0	RecName: Full=Putative UDP-rhamnose:rhamnosyltransferase 1; Short=FaRT1; AltName: Full=Glycosyltransferase 4; Short=FaGT4	M5WSJ3	0	Glycosyltransferase OS=Prunus persica GN=PRUPE_6G203800 PE=3 SV=1
	jg35336.t1	HiC_scaffold_1	10188062	10189540	XP_004288503.2	0	PREDICTED: putative UDP-rhamnose:rhamnosyltransferase 1 [Fragaria vesca subsp. vesca]	AT2G22590.1	6.23e-159	UDP-Glycosyltransferase superfamily protein	XP_004288503.2	0	PREDICTED: putative UDP-rhamnose:rhamnosyltransferase 1 [Fragaria vesca subsp. vesca]	Q66PF2.1	0	RecName: Full=Putative UDP-rhamnose:rhamnosyltransferase 1; Short=FaRT1; AltName: Full=Glycosyltransferase 4; Short=FaGT4	M5WSJ3	0	Glycosyltransferase OS=Prunus persica GN=PRUPE_6G203800 PE=3 SV=1
	jg35337.t1	HiC_scaffold_1	10197712	10199130	XP_004289539.1	0	PREDICTED: UDP-glycosyltransferase 91A1-like [Fragaria vesca subsp. vesca]	AT2G22590.1	3.22e-117	UDP-Glycosyltransferase superfamily protein	XP_004289539.1	0	PREDICTED: UDP-glycosyltransferase 91A1-like [Fragaria vesca subsp. vesca]	Q940V3.1	2.73e-116	RecName: Full=UDP-glycosyltransferase 91A1	M5WHU7	2.47e-176	Uncharacterized protein OS=Prunus persica GN=PRUPE_6G203500 PE=4 SV=1
	jg35338.t1	HiC_scaffold_1	10199678	10200421
	jg35339.t1	HiC_scaffold_1	10206157	10208125	XP_004289539.1	1.19e-147	PREDICTED: UDP-glycosyltransferase 91A1-like [Fragaria vesca subsp. vesca]	AT2G22590.1	1.86e-83	UDP-Glycosyltransferase superfamily protein	XP_004289539.1	8.59e-148	PREDICTED: UDP-glycosyltransferase 91A1-like [Fragaria vesca subsp. vesca]	Q940V3.1	1.58e-82	RecName: Full=UDP-glycosyltransferase 91A1	M5WHU7	2.52e-112	Uncharacterized protein OS=Prunus persica GN=PRUPE_6G203500 PE=4 SV=1
	jg35340.t1	HiC_scaffold_1	10213749	10215146	XP_004289539.1	0	PREDICTED: UDP-glycosyltransferase 91A1-like [Fragaria vesca subsp. vesca]	AT2G22590.1	4.66e-173	UDP-Glycosyltransferase superfamily protein	XP_004289539.1	0	PREDICTED: UDP-glycosyltransferase 91A1-like [Fragaria vesca subsp. vesca]	Q940V3.1	3.95e-172	RecName: Full=UDP-glycosyltransferase 91A1	M5WHU7	0	Uncharacterized protein OS=Prunus persica GN=PRUPE_6G203500 PE=4 SV=1
	jg35341.t1	HiC_scaffold_1	10219691	10221115	XP_004288528.1	0	PREDICTED: UDP-glycosyltransferase 91A1-like [Fragaria vesca subsp. vesca]	AT2G22590.1	1.42e-178	UDP-Glycosyltransferase superfamily protein	XP_004288528.1	0	PREDICTED: UDP-glycosyltransferase 91A1-like [Fragaria vesca subsp. vesca]	Q940V3.1	1.2e-177	RecName: Full=UDP-glycosyltransferase 91A1	M5WHU7	0	Uncharacterized protein OS=Prunus persica GN=PRUPE_6G203500 PE=4 SV=1
	jg35342.t1	HiC_scaffold_1	10225688	10227467	XP_004288527.1	1.24e-122	PREDICTED: uncharacterized protein LOC101303161 isoform X1 [Fragaria vesca subsp. vesca]	AT5G65540.1	1.02e-62	transcription initiation factor TFIID subunit	XP_004288527.1	8.91e-123	PREDICTED: uncharacterized protein LOC101303161 isoform X1 [Fragaria vesca subsp. vesca]				M5W869	3.24e-120	Uncharacterized protein OS=Prunus persica GN=PRUPE_6G203300 PE=4 SV=1
	jg35343.t1	HiC_scaffold_1	10227551	10228780	XP_007208312.1	3.33e-132	uncharacterized protein LOC18773861 [Prunus persica]	AT5G65540.1	9.46e-73	transcription initiation factor TFIID subunit	XP_007208312.1	2.4e-132	uncharacterized protein LOC18773861 [Prunus persica]				M5W869	2.17e-132	Uncharacterized protein OS=Prunus persica GN=PRUPE_6G203300 PE=4 SV=1
	jg35344.t1	HiC_scaffold_1	10235246	10238086	XP_004288526.1	0	PREDICTED: receptor-like cytosolic serine/threonine-protein kinase RBK1 [Fragaria vesca subsp. vesca]	AT5G65530.1	0	Protein kinase superfamily protein	XP_004288526.1	0	PREDICTED: receptor-like cytosolic serine/threonine-protein kinase RBK1 [Fragaria vesca subsp. vesca]	Q8H1D6.1	0	RecName: Full=Receptor-like cytosolic serine/threonine-protein kinase RBK1; AltName: Full=Protein ROP BINDING PROTEIN KINASES 1	A0A251NT81	0	Uncharacterized protein OS=Prunus persica GN=PRUPE_6G203200 PE=4 SV=1
	jg35345.t1	HiC_scaffold_1	10235302	10235649
	jg35346.t1	HiC_scaffold_1	10238998	10239657	XP_011468687.1	3.25e-127	PREDICTED: uncharacterized protein LOC101313748 [Fragaria vesca subsp. vesca]	AT5G65520.1	3.9e-71	Tetratricopeptide repeat (TPR)-like superfamily protein	XP_011468687.1	2.34e-127	PREDICTED: uncharacterized protein LOC101313748 [Fragaria vesca subsp. vesca]				A0A251NVU0	5.51e-115	Uncharacterized protein OS=Prunus persica GN=PRUPE_6G203100 PE=4 SV=1
	jg35347.t1	HiC_scaffold_1	10247945	10249155
	jg35348.t1	HiC_scaffold_1	10255786	10259679	XP_011468677.1	0	PREDICTED: AP2-like ethylene-responsive transcription factor AIL6 [Fragaria vesca subsp. vesca]	AT5G10510.6	0	AINTEGUMENTA-like 6	XP_011468677.1	0	PREDICTED: AP2-like ethylene-responsive transcription factor AIL6 [Fragaria vesca subsp. vesca]	Q52QU2.1	1.56e-179	RecName: Full=AP2-like ethylene-responsive transcription factor AIL6; AltName: Full=Protein AINTEGUMENTA-LIKE 6	A0A251NT74	0	Uncharacterized protein OS=Prunus persica GN=PRUPE_6G203000 PE=4 SV=1
	jg35349.t1	HiC_scaffold_1	10271070	10275143	XP_011468674.1	0	PREDICTED: putative U-box domain-containing protein 50 [Fragaria vesca subsp. vesca]	AT5G65500.2	0	U-box domain-containing protein kinase family protein	XP_011468674.1	0	PREDICTED: putative U-box domain-containing protein 50 [Fragaria vesca subsp. vesca]	Q9FGD7.1	0	RecName: Full=Putative U-box domain-containing protein 50; AltName: Full=Plant U-box protein 50; AltName: Full=RING-type E3 ubiquitin transferase PUB50	M5W4T9	0	Uncharacterized protein OS=Prunus persica GN=PRUPE_6G202800 PE=4 SV=1
	jg35350.t1	HiC_scaffold_1	10275890	10278800	XP_004288524.1	0	PREDICTED: putative U-box domain-containing protein 50 isoform X1 [Fragaria vesca subsp. vesca]	AT5G65500.1	0	U-box domain-containing protein kinase family protein	XP_004288524.1	0	PREDICTED: putative U-box domain-containing protein 50 isoform X1 [Fragaria vesca subsp. vesca]	Q9FGD7.1	2.59e-174	RecName: Full=Putative U-box domain-containing protein 50; AltName: Full=Plant U-box protein 50; AltName: Full=RING-type E3 ubiquitin transferase PUB50	M5WJ73	0	Uncharacterized protein OS=Prunus persica GN=PRUPE_6G202700 PE=4 SV=1
	jg35351.t1	HiC_scaffold_1	10278892	10279545	XP_011468672.1	2.59e-96	PREDICTED: putative U-box domain-containing protein 50 isoform X2 [Fragaria vesca subsp. vesca]	AT5G65500.1	3.34e-59	U-box domain-containing protein kinase family protein	XP_011468672.1	1.87e-96	PREDICTED: putative U-box domain-containing protein 50 isoform X2 [Fragaria vesca subsp. vesca]	Q9FGD7.1	2.16e-58	RecName: Full=Putative U-box domain-containing protein 50; AltName: Full=Plant U-box protein 50; AltName: Full=RING-type E3 ubiquitin transferase PUB50	A0A251NT52	4.03e-85	Uncharacterized protein OS=Prunus persica GN=PRUPE_6G202700 PE=4 SV=1
	jg35352.t1	HiC_scaffold_1	10281391	10282822	XP_004289536.1	4.33e-129	PREDICTED: putative U-box domain-containing protein 50 [Fragaria vesca subsp. vesca]	AT5G65500.2	2.79e-68	U-box domain-containing protein kinase family protein	XP_004289536.1	3.12e-129	PREDICTED: putative U-box domain-containing protein 50 [Fragaria vesca subsp. vesca]	Q9FGD7.1	1.97e-67	RecName: Full=Putative U-box domain-containing protein 50; AltName: Full=Plant U-box protein 50; AltName: Full=RING-type E3 ubiquitin transferase PUB50	A0A251NT54	2.58e-86	Uncharacterized protein OS=Prunus persica GN=PRUPE_6G202800 PE=4 SV=1
	jg35353.t1	HiC_scaffold_1	10283540	10286736	XP_017406623.1	3.38e-07	PREDICTED: putative U-box domain-containing protein 50 isoform X2 [Vigna angularis]	AT5G65500.1	1.18e-07	U-box domain-containing protein kinase family protein	XP_017406623.1	2.44e-07	PREDICTED: putative U-box domain-containing protein 50 isoform X2 [Vigna angularis]	Q9FGD7.1	1.01e-06	RecName: Full=Putative U-box domain-containing protein 50; AltName: Full=Plant U-box protein 50; AltName: Full=RING-type E3 ubiquitin transferase PUB50	A0A0S3T2K1	2.55e-07	Uncharacterized protein OS=Vigna angularis var. angularis GN=Vigan.10G089100 PE=4 SV=1
	jg35354.t1	HiC_scaffold_1	10286826	10288422	KHG08653.1	4.57e-55	Putative U-box domain-containing 50 -like protein [Gossypium arboreum]	AT5G65500.1	3.46e-45	U-box domain-containing protein kinase family protein	XP_021679508.1	6.43e-55	LOW QUALITY PROTEIN: putative U-box domain-containing protein 50 [Hevea brasiliensis]	Q9FGD7.1	2.84e-44	RecName: Full=Putative U-box domain-containing protein 50; AltName: Full=Plant U-box protein 50; AltName: Full=RING-type E3 ubiquitin transferase PUB50	A0A0B0N2P9	2.98e-55	Putative U-box domain-containing 50-like protein OS=Gossypium arboreum GN=F383_35581 PE=4 SV=1
	jg35355.t1	HiC_scaffold_1	10290274	10296980	XP_004288522.1	0	PREDICTED: nucleobase-ascorbate transporter 11 [Fragaria vesca subsp. vesca]	AT4G38050.1	0	Xanthine/uracil permease family protein	XP_004288522.1	0	PREDICTED: nucleobase-ascorbate transporter 11 [Fragaria vesca subsp. vesca]	Q6SZ87.1	0	RecName: Full=Nucleobase-ascorbate transporter 11; Short=AtNAT11	M5WJ53	0	Uncharacterized protein OS=Prunus persica GN=PRUPE_6G202400 PE=4 SV=1
	jg35356.t1	HiC_scaffold_1	10300607	10300861
	jg35357.t1	HiC_scaffold_1	10302137	10307643	XP_004289533.1	0	PREDICTED: LOW QUALITY PROTEIN: protein SGT1 homolog At5g65490 [Fragaria vesca subsp. vesca]	AT5G65490.1	0	suppressor-like protein	XP_004289533.1	0	PREDICTED: LOW QUALITY PROTEIN: protein SGT1 homolog At5g65490 [Fragaria vesca subsp. vesca]	Q9LSM5.1	0	RecName: Full=Protein ecdysoneless homolog	M5W3R9	0	Uncharacterized protein OS=Prunus persica GN=PRUPE_6G202100 PE=4 SV=1
	jg35358.t1	HiC_scaffold_1	10308692	10310355	XP_004288521.1	1.36e-157	PREDICTED: nicotinamidase 1 [Fragaria vesca subsp. vesca]	AT2G22570.1	1.08e-119	nicotinamidase 1	XP_004288521.1	9.83e-158	PREDICTED: nicotinamidase 1 [Fragaria vesca subsp. vesca]	Q8S8F9.1	9.16e-119	RecName: Full=Nicotinamidase 1; Short=AtNIC1; AltName: Full=Nicotinamide deamidase 1	M5W0W8	2.47e-148	Uncharacterized protein OS=Prunus persica GN=PRUPE_6G202000 PE=4 SV=1
	jg35359.t1	HiC_scaffold_1	10311081	10314811	XP_004289532.1	0	PREDICTED: protein NETWORKED 2D [Fragaria vesca subsp. vesca]	AT2G22560.1	0	Kinase interacting (KIP1-like) family protein	XP_004289532.1	0	PREDICTED: protein NETWORKED 2D [Fragaria vesca subsp. vesca]	F4IJK1.1	0	RecName: Full=Protein NETWORKED 2D	A0A061DPQ0	0	Kinase interacting family protein, putative OS=Theobroma cacao GN=TCM_000982 PE=4 SV=1
	jg35360.t1	HiC_scaffold_1	10316866	10318356	XP_004288520.1	4.02e-120	PREDICTED: uncharacterized protein LOC101301139 [Fragaria vesca subsp. vesca]	AT4G38060.4	2.47e-26	hypothetical protein	XP_004288520.1	2.9e-120	PREDICTED: uncharacterized protein LOC101301139 [Fragaria vesca subsp. vesca]				A0A251NUR5	6.28e-117	Uncharacterized protein OS=Prunus persica GN=PRUPE_6G201800 PE=4 SV=1
	jg35361.t1	HiC_scaffold_1	10324700	10327018	XP_011468604.1	0	PREDICTED: uncharacterized protein At4g38062 [Fragaria vesca subsp. vesca]	AT4G38062.1	1.73e-115	basic helix loop helix (bHLH) DNA-binding superfamily protein	XP_011468604.1	0	PREDICTED: uncharacterized protein At4g38062 [Fragaria vesca subsp. vesca]	P0CB23.1	1.46e-114	RecName: Full=Uncharacterized protein At4g38062	M5WIS0	0	Uncharacterized protein OS=Prunus persica GN=PRUPE_6G201700 PE=4 SV=1
	jg35361.t2	HiC_scaffold_1	10326185	10327018	XP_011468604.1	2.76e-125	PREDICTED: uncharacterized protein At4g38062 [Fragaria vesca subsp. vesca]	AT4G38062.1	6.22e-18	basic helix loop helix (bHLH) DNA-binding superfamily protein	XP_011468604.1	1.99e-125	PREDICTED: uncharacterized protein At4g38062 [Fragaria vesca subsp. vesca]	P0CB23.1	5.27e-17	RecName: Full=Uncharacterized protein At4g38062	M5WIS0	7.02e-63	Uncharacterized protein OS=Prunus persica GN=PRUPE_6G201700 PE=4 SV=1
	jg35362.t1	HiC_scaffold_1	10327083	10328333	XP_011468604.1	0	PREDICTED: uncharacterized protein At4g38062 [Fragaria vesca subsp. vesca]	AT4G38062.1	8.58e-53	basic helix loop helix (bHLH) DNA-binding superfamily protein	XP_011468604.1	0	PREDICTED: uncharacterized protein At4g38062 [Fragaria vesca subsp. vesca]	P0CB23.1	7.27e-52	RecName: Full=Uncharacterized protein At4g38062	M5WIS0	3.89e-180	Uncharacterized protein OS=Prunus persica GN=PRUPE_6G201700 PE=4 SV=1
	jg35363.t1	HiC_scaffold_1	10329245	10330162	XP_004288519.1	2.18e-111	PREDICTED: magnesium-dependent phosphatase 1-like [Fragaria vesca subsp. vesca]	AT2G14110.1	1.64e-80	Haloacid dehalogenase-like hydrolase (HAD) superfamily protein	XP_004288519.1	1.57e-111	PREDICTED: magnesium-dependent phosphatase 1-like [Fragaria vesca subsp. vesca]	Q86V88.1	1.1e-33	RecName: Full=Magnesium-dependent phosphatase 1; Short=MDP-1	M5WK79	6.3e-100	Uncharacterized protein OS=Prunus persica GN=PRUPE_6G201600 PE=4 SV=1
	jg35364.t1	HiC_scaffold_1	10333954	10341154	XP_004288512.1	0	PREDICTED: mechanosensitive ion channel protein 2, chloroplastic [Fragaria vesca subsp. vesca]	AT5G10490.1	0	MSCS-like 2	XP_004288512.1	0	PREDICTED: mechanosensitive ion channel protein 2, chloroplastic [Fragaria vesca subsp. vesca]	Q56X46.1	0	RecName: Full=Mechanosensitive ion channel protein 2, chloroplastic; AltName: Full=Mechanosensitive channel of small conductance-like 2; AltName: Full=MscS-Like protein 2; Flags: Precursor	A0A251NVQ9	0	Uncharacterized protein OS=Prunus persica GN=PRUPE_6G201500 PE=4 SV=1
	jg35365.t1	HiC_scaffold_1	10343791	10347991	XP_004288516.2	0	PREDICTED: uncharacterized protein At1g04910 [Fragaria vesca subsp. vesca]	AT5G65470.1	0	O-fucosyltransferase family protein	XP_004288516.2	0	PREDICTED: uncharacterized protein At1g04910 [Fragaria vesca subsp. vesca]	Q0WUZ5.1	0	RecName: Full=O-fucosyltransferase 39; Short=O-FucT-39; AltName: Full=O-fucosyltransferase family protein	M5W4K4	0	Uncharacterized protein OS=Prunus persica GN=PRUPE_6G201400 PE=4 SV=1
	jg35365.t2	HiC_scaffold_1	10343791	10347991	XP_004288516.2	0	PREDICTED: uncharacterized protein At1g04910 [Fragaria vesca subsp. vesca]	AT5G65470.1	0	O-fucosyltransferase family protein	XP_004288516.2	0	PREDICTED: uncharacterized protein At1g04910 [Fragaria vesca subsp. vesca]	Q0WUZ5.1	0	RecName: Full=O-fucosyltransferase 39; Short=O-FucT-39; AltName: Full=O-fucosyltransferase family protein	M5WP79	0	Uncharacterized protein OS=Prunus persica GN=PRUPE_6G201400 PE=4 SV=1
	jg35366.t1	HiC_scaffold_1	10350819	10353038	XP_009364257.1	4.58e-121	PREDICTED: very-long-chain (3R)-3-hydroxyacyl-CoA dehydratase PASTICCINO 2A [Pyrus x bretschneideri]	AT5G10480.1	2.34e-108	Protein-tyrosine phosphatase-like%2C PTPLA	XP_009364257.1	3.3e-121	PREDICTED: very-long-chain (3R)-3-hydroxyacyl-CoA dehydratase PASTICCINO 2A [Pyrus x bretschneideri]	Q7XSZ4.2	1.03e-107	RecName: Full=Very-long-chain (3R)-3-hydroxyacyl-CoA dehydratase PASTICCINO 2A; AltName: Full=3-hydroxyacyl-CoA dehydratase PASTICCINO 2A; Short=HACD; Short=PAS2A; AltName: Full=Protein tyrosine phosphatase-like protein	M5W118	2.29e-116	Very-long-chain (3R)-3-hydroxyacyl-CoA dehydratase OS=Prunus persica GN=PRUPE_6G201300 PE=3 SV=1
	jg35366.t2	HiC_scaffold_1	10350819	10353038	XP_009364257.1	5.9e-122	PREDICTED: very-long-chain (3R)-3-hydroxyacyl-CoA dehydratase PASTICCINO 2A [Pyrus x bretschneideri]	AT5G10480.1	2.3e-109	Protein-tyrosine phosphatase-like%2C PTPLA	XP_009364257.1	4.25e-122	PREDICTED: very-long-chain (3R)-3-hydroxyacyl-CoA dehydratase PASTICCINO 2A [Pyrus x bretschneideri]	Q7XSZ4.2	1.17e-108	RecName: Full=Very-long-chain (3R)-3-hydroxyacyl-CoA dehydratase PASTICCINO 2A; AltName: Full=3-hydroxyacyl-CoA dehydratase PASTICCINO 2A; Short=HACD; Short=PAS2A; AltName: Full=Protein tyrosine phosphatase-like protein	M5W118	3.36e-117	Very-long-chain (3R)-3-hydroxyacyl-CoA dehydratase OS=Prunus persica GN=PRUPE_6G201300 PE=3 SV=1
	jg35367.t1	HiC_scaffold_1	10353969	10359028	XP_008236115.1	0	PREDICTED: guanosine nucleotide diphosphate dissociation inhibitor At5g09550-like [Prunus mume]	AT5G09550.1	0	GDP dissociation inhibitor family protein / Rab GTPase activator family protein	XP_008236115.1	0	PREDICTED: guanosine nucleotide diphosphate dissociation inhibitor At5g09550-like [Prunus mume]	Q9LXC0.1	0	RecName: Full=Guanosine nucleotide diphosphate dissociation inhibitor At5g09550; Short=AtGDI	M5WHZ3	0	Guanosine nucleotide diphosphate dissociation inhibitor OS=Prunus persica GN=PRUPE_6G201200 PE=3 SV=1
	jg35368.t1	HiC_scaffold_1	10360372	10364000	XP_011468571.1	1.11e-156	PREDICTED: MADS-box protein JOINTLESS [Fragaria vesca subsp. vesca]	AT2G22540.3	1.56e-114	K-box region and MADS-box transcription factor family protein	XP_011468571.1	7.99e-157	PREDICTED: MADS-box protein JOINTLESS [Fragaria vesca subsp. vesca]	Q9FVC1.1	1.32e-113	RecName: Full=MADS-box protein SVP; AltName: Full=Protein SHORT VEGETATIVE PHASE	A0A1B2LP70	2.44e-141	JOINTLESS-like protein OS=Malus domestica GN=Ja PE=2 SV=1
	jg35369.t1	HiC_scaffold_1	10365714	10366407
	jg35370.t1	HiC_scaffold_1	10375357	10389715	XP_004288511.1	0	PREDICTED: kinesin-like protein KCA2 [Fragaria vesca subsp. vesca]	AT5G10470.1	0	kinesin like protein for actin based chloroplast movement 1	XP_004288511.1	0	PREDICTED: kinesin-like protein KCA2 [Fragaria vesca subsp. vesca]	Q9LX99.1	0	RecName: Full=Kinesin-like protein KIN-14A; AltName: Full=Geminivirus Rep-interacting motor protein; AltName: Full=Geminivirus replication protein-interacting protein; AltName: Full=Kinesin CDKA-1-associated protein 1; AltName: Full=Kinesin-like protein KCA1; AltName: Full=Kinesin-like protein for actin-based chloroplast movement 1	M5W6J6	0	Uncharacterized protein OS=Prunus persica GN=PRUPE_6G198800 PE=3 SV=1
	jg35371.t1	HiC_scaffold_1	10397729	10400971	XP_004288513.1	0	PREDICTED: FACT complex subunit SPT16-like [Fragaria vesca subsp. vesca]	AT4G10710.2	0	global transcription factor C	XP_004288513.1	0	PREDICTED: FACT complex subunit SPT16-like [Fragaria vesca subsp. vesca]	Q8H6B1.1	0	RecName: Full=FACT complex subunit SPT16; AltName: Full=Facilitates chromatin transcription complex subunit SPT16; AltName: Full=Global transcription factor group C protein 102	M5W6I6	0	Uncharacterized protein OS=Prunus persica GN=PRUPE_6G306700 PE=4 SV=1
	jg35372.t1	HiC_scaffold_1	10401011	10402654
	jg35373.t1	HiC_scaffold_1	10404184	10411034	XP_007206255.1	0	GPI ethanolamine phosphate transferase 2 isoform X1 [Prunus persica]	AT2G22530.1	0	Alkaline-phosphatase-like family protein	XP_007206255.1	0	GPI ethanolamine phosphate transferase 2 isoform X1 [Prunus persica]	Q6C7Q6.1	2.66e-82	RecName: Full=GPI ethanolamine phosphate transferase 2; AltName: Full=Glycosylphosphatidylinositol-anchor biosynthesis protein 7	M5W160	0	Uncharacterized protein OS=Prunus persica GN=PRUPE_6G198700 PE=4 SV=1
	jg35374.t1	HiC_scaffold_1	10412500	10413615	XP_004289528.1	3.06e-146	PREDICTED: uncharacterized protein LOC101310559 [Fragaria vesca subsp. vesca]	AT2G01710.1	6.95e-45	Chaperone DnaJ-domain superfamily protein	XP_004289528.1	2.21e-146	PREDICTED: uncharacterized protein LOC101310559 [Fragaria vesca subsp. vesca]	P0CB24.1	1.66e-06	RecName: Full=Uncharacterized protein At4g38065	A0A251NVL2	6.47e-117	Uncharacterized protein OS=Prunus persica GN=PRUPE_6G198600 PE=4 SV=1
	jg35375.t1	HiC_scaffold_1	10416030	10416879	XP_004289527.1	1.12e-109	PREDICTED: transcription factor bHLH131-like [Fragaria vesca subsp. vesca]	AT4G38070.1	8.57e-43	transcription factor bHLH131-like protein	XP_004289527.1	8.1e-110	PREDICTED: transcription factor bHLH131-like [Fragaria vesca subsp. vesca]	P0CB25.1	7.27e-42	RecName: Full=Transcription factor bHLH131; AltName: Full=Basic helix-loop-helix protein 131; Short=AtbHLH131; Short=bHLH 131; AltName: Full=bHLH transcription factor bHLH131	M5WLM7	2.06e-97	Uncharacterized protein OS=Prunus persica GN=PRUPE_6G198500 PE=4 SV=1
	jg35376.t1	HiC_scaffold_1	10418088	10418495	XP_020420958.1	2.11e-46	uncharacterized protein LOC109949534 [Prunus persica]				XP_020420958.1	1.52e-46	uncharacterized protein LOC109949534 [Prunus persica]				A0A251NT13	1.38e-46	Uncharacterized protein OS=Prunus persica GN=PRUPE_6G198400 PE=4 SV=1
	jg35377.t1	HiC_scaffold_1	10419824	10420618	XP_004295095.1	2.32e-104	PREDICTED: zinc finger CCHC domain-containing protein 10 [Fragaria vesca subsp. vesca]	AT5G49400.1	3.22e-59	zinc knuckle (CCHC-type) family protein	XP_004295095.1	1.67e-104	PREDICTED: zinc finger CCHC domain-containing protein 10 [Fragaria vesca subsp. vesca]	Q5EB97.2	1.82e-08	RecName: Full=Zinc finger CCHC domain-containing protein 10	M5Y058	6.94e-100	Uncharacterized protein OS=Prunus persica GN=PRUPE_ppa010597mg PE=4 SV=1
	jg35378.t1	HiC_scaffold_1	10420702	10423228	XP_011463632.1	3.31e-13	PREDICTED: F-box protein FBW2-like [Fragaria vesca subsp. vesca]				XP_011463632.1	2.39e-13	PREDICTED: F-box protein FBW2-like [Fragaria vesca subsp. vesca]				M5Y8T4	3.9e-10	Uncharacterized protein OS=Prunus persica GN=PRUPE_1G012600 PE=4 SV=1
	jg35379.t1	HiC_scaffold_1	10426044	10426412	XP_008235530.1	6.06e-31	PREDICTED: uncharacterized PE-PGRS family protein PE_PGRS46-like [Prunus mume]				XP_008235530.1	4.38e-31	PREDICTED: uncharacterized PE-PGRS family protein PE_PGRS46-like [Prunus mume]				A0A251NT13	3.83e-30	Uncharacterized protein OS=Prunus persica GN=PRUPE_6G198400 PE=4 SV=1
	jg35380.t1	HiC_scaffold_1	10428481	10428859
	jg35381.t1	HiC_scaffold_1	10430256	10430687	GAY38784.1	9.15e-27	hypothetical protein CUMW_039340 [Citrus unshiu]	AT5G09530.1	8.69e-09	hydroxyproline-rich glycoprotein family protein	XP_006426283.1	1.92e-26	hypothetical protein CICLE_v10026662mg [Citrus clementina]	Q9LXB8.1	7.36e-08	RecName: Full=Protein PELPK1; AltName: Full=Proline-rich protein 10; AltName: Full=Protein Pro-Glu-Leu|Ile|Val-Pro-Lys 1; Flags: Precursor	A0A067EZR9	7.84e-27	Uncharacterized protein OS=Citrus sinensis GN=CISIN_1g035708mg PE=4 SV=1
	jg35382.t1	HiC_scaffold_1	10433533	10434590	XP_004306920.1	1.84e-06	PREDICTED: glutathione S-transferase 2-like [Fragaria vesca subsp. vesca]				XP_004306920.1	1.33e-06	PREDICTED: glutathione S-transferase 2-like [Fragaria vesca subsp. vesca]				A0A059CII0	2.87e-05	Uncharacterized protein OS=Eucalyptus grandis GN=EUGRSUZ_D02452 PE=4 SV=1
	jg35383.t1	HiC_scaffold_1	10438440	10440090	XP_011464169.1	0	PREDICTED: LOW QUALITY PROTEIN: cytochrome P450 71A24-like [Fragaria vesca subsp. vesca]	AT3G48280.1	1.2e-178	cytochrome P450%2C family 71%2C subfamily A%2C polypeptide 25	XP_011464169.1	0	PREDICTED: LOW QUALITY PROTEIN: cytochrome P450 71A24-like [Fragaria vesca subsp. vesca]	Q9STK8.1	1.02e-177	RecName: Full=Cytochrome P450 71A25	A0A068Q6L2	0	Cytochrome P450 736A117 OS=Prunus mume GN=CYP736A117 PE=2 SV=1
	jg35384.t1	HiC_scaffold_1	10441292	10441663	XP_020420958.1	1.54e-42	uncharacterized protein LOC109949534 [Prunus persica]				XP_020420958.1	1.11e-42	uncharacterized protein LOC109949534 [Prunus persica]				A0A251NT13	1.01e-42	Uncharacterized protein OS=Prunus persica GN=PRUPE_6G198400 PE=4 SV=1
	jg35385.t1	HiC_scaffold_1	10445007	10445387	XP_021829810.1	6.57e-36	uncharacterized protein LOC110770040 [Prunus avium]				XP_021829810.1	4.74e-36	uncharacterized protein LOC110770040 [Prunus avium]				A0A251NT13	8.03e-35	Uncharacterized protein OS=Prunus persica GN=PRUPE_6G198400 PE=4 SV=1
	jg35386.t1	HiC_scaffold_1	10448986	10450664	XP_009335975.1	4.45e-20	PREDICTED: uncharacterized protein LOC103928625 [Pyrus x bretschneideri]				XP_009335975.1	3.21e-20	PREDICTED: uncharacterized protein LOC103928625 [Pyrus x bretschneideri]				M5W3H6	7.18e-24	Uncharacterized protein OS=Prunus persica GN=PRUPE_ppa023320mg PE=4 SV=1
	jg35387.t1	HiC_scaffold_1	10450704	10452151	XP_008235471.1	8.14e-146	PREDICTED: IMPACT family member in pol 5'region [Prunus mume]	AT4G38090.1	2.88e-114	ribosomal protein S5 domain protein	XP_008235471.1	5.87e-146	PREDICTED: IMPACT family member in pol 5'region [Prunus mume]	P32438.1	3.08e-34	RecName: Full=IMPACT family member in pol 5'region	A0A251NSX2	3.54e-145	Uncharacterized protein OS=Prunus persica GN=PRUPE_6G197200 PE=4 SV=1
	jg35388.t1	HiC_scaffold_1	10452930	10458116	XP_011468537.1	0	PREDICTED: ubiquitin carboxyl-terminal hydrolase 17 [Fragaria vesca subsp. vesca]	AT5G65450.2	0	ubiquitin-specific protease 17	XP_011468537.1	0	PREDICTED: ubiquitin carboxyl-terminal hydrolase 17 [Fragaria vesca subsp. vesca]	Q9FKP5.1	0	RecName: Full=Ubiquitin carboxyl-terminal hydrolase 17; AltName: Full=Deubiquitinating enzyme 17; Short=AtUBP17; AltName: Full=Ubiquitin thioesterase 17; AltName: Full=Ubiquitin-specific-processing protease 17	A0A251NSX4	0	Uncharacterized protein OS=Prunus persica GN=PRUPE_6G197100 PE=4 SV=1
	jg35389.t1	HiC_scaffold_1	10461185	10463314	XP_015869084.1	3.67e-05	PREDICTED: SNW/SKI-interacting protein [Ziziphus jujuba]				XP_015869084.1	2.65e-05	PREDICTED: SNW/SKI-interacting protein [Ziziphus jujuba]
	jg35390.t1	HiC_scaffold_1	10466854	10467828	XP_015890603.1	0	PREDICTED: mitochondrial uncoupling protein 5 [Ziziphus jujuba]	AT4G24570.1	2.6e-164	dicarboxylate carrier 2	XP_015890603.1	0	PREDICTED: mitochondrial uncoupling protein 5 [Ziziphus jujuba]	Q9SB52.1	2.2e-163	RecName: Full=Mitochondrial uncoupling protein 4; Short=AtPUMP4; AltName: Full=Mitochondrial dicarboxylate carrier 2	V4SG12	0	Uncharacterized protein OS=Citrus clementina GN=CICLE_v10026128mg PE=3 SV=1
	jg35391.t1	HiC_scaffold_1	10468915	10469784	XP_011459685.1	4.78e-24	PREDICTED: uncharacterized protein LOC105350038 [Fragaria vesca subsp. vesca]				XP_011459685.1	3.45e-24	PREDICTED: uncharacterized protein LOC105350038 [Fragaria vesca subsp. vesca]				Q2QPV7	1.47e-10	Uncharacterized protein OS=Oryza sativa subsp. japonica GN=LOC_Os12g33140 PE=4 SV=1
	jg35392.t1	HiC_scaffold_1	10473550	10476980	XP_004289525.1	0	PREDICTED: uncharacterized protein LOC101309683 [Fragaria vesca subsp. vesca]	AT4G01270.1	2.18e-63	RING/U-box superfamily protein	XP_004289525.1	0	PREDICTED: uncharacterized protein LOC101309683 [Fragaria vesca subsp. vesca]				M5X4D7	1.33e-144	Uncharacterized protein OS=Prunus persica GN=PRUPE_ppa016627mg PE=4 SV=1
	jg35393.t1	HiC_scaffold_1	10478045	10478689	XP_011459747.1	2.1e-51	PREDICTED: putative RING-H2 finger protein ATL19 [Fragaria vesca subsp. vesca]	AT5G47610.1	1.01e-09	RING/U-box superfamily protein	XP_011459747.1	1.52e-51	PREDICTED: putative RING-H2 finger protein ATL19 [Fragaria vesca subsp. vesca]	Q9FGJ6.1	8.58e-09	RecName: Full=RING-H2 finger protein ATL79; AltName: Full=RING-type E3 ubiquitin transferase ATL79; Flags: Precursor	A0A251NLM9	5.38e-12	Uncharacterized protein OS=Prunus persica GN=PRUPE_6G077000 PE=4 SV=1
	jg35394.t1	HiC_scaffold_1	10481421	10486682	XP_011468515.1	0	PREDICTED: uncharacterized protein LOC101309103 [Fragaria vesca subsp. vesca]	AT4G24610.3	0	pesticidal crystal cry8Ba protein	XP_011468515.1	0	PREDICTED: uncharacterized protein LOC101309103 [Fragaria vesca subsp. vesca]				M5WL15	0	Uncharacterized protein OS=Prunus persica GN=PRUPE_ppa016087mg PE=4 SV=1
	jg35395.t1	HiC_scaffold_1	10489219	10491625	XP_004288508.1	4.87e-104	PREDICTED: protein CURVATURE THYLAKOID 1D, chloroplastic [Fragaria vesca subsp. vesca]	AT4G38100.1	2.3e-41	CURVATURE THYLAKOID 1D-like protein	XP_004288508.1	3.51e-104	PREDICTED: protein CURVATURE THYLAKOID 1D, chloroplastic [Fragaria vesca subsp. vesca]	Q8LDD3.1	1.95e-40	RecName: Full=Protein CURVATURE THYLAKOID 1D, chloroplastic; Flags: Precursor	M5W986	6.11e-93	Uncharacterized protein OS=Prunus persica GN=PRUPE_6G196600 PE=4 SV=1
	jg35396.t1	HiC_scaffold_1	10493057	10496716	XP_004288507.1	0	PREDICTED: 14-3-3-like protein GF14 kappa [Fragaria vesca subsp. vesca]	AT5G65430.1	5.28e-166	general regulatory factor 8	XP_004288507.1	0	PREDICTED: 14-3-3-like protein GF14 kappa [Fragaria vesca subsp. vesca]	P48348.2	4.48e-165	RecName: Full=14-3-3-like protein GF14 kappa; AltName: Full=General regulatory factor 8	M5WCG5	1.12e-180	Uncharacterized protein OS=Prunus persica GN=PRUPE_6G196400 PE=3 SV=1
	jg35397.t1	HiC_scaffold_1	10499805	10504537	XP_004300821.1	4.47e-101	PREDICTED: toll/interleukin-1 receptor-like protein [Fragaria vesca subsp. vesca]	AT1G72920.1	5.25e-41	Toll-Interleukin-Resistance (TIR) domain family protein	XP_004300821.1	3.22e-101	PREDICTED: toll/interleukin-1 receptor-like protein [Fragaria vesca subsp. vesca]	Q40392.1	1.27e-41	RecName: Full=TMV resistance protein N	G3MUE6	2.33e-59	TIR-NBS-LRR resistance protein muRdr1D OS=Rosa multiflora GN=muRdr1D PE=4 SV=1
	jg35398.t1	HiC_scaffold_1	10506764	10511777	XP_020422255.1	0	L-type lectin-domain containing receptor kinase IX.1 [Prunus persica]	AT5G10530.1	0	Concanavalin A-like lectin protein kinase family protein	XP_020422255.1	0	L-type lectin-domain containing receptor kinase IX.1 [Prunus persica]	Q9LXA5.1	0	RecName: Full=L-type lectin-domain containing receptor kinase IX.1; Short=LecRK-IX.1; Flags: Precursor	A0A251NTD6	0	Uncharacterized protein OS=Prunus persica GN=PRUPE_6G208800 PE=4 SV=1
	jg35399.t1	HiC_scaffold_1	10513432	10516122	XP_011462162.1	0	PREDICTED: uncharacterized protein LOC101294838 [Fragaria vesca subsp. vesca]	AT3G17450.2	3.23e-93	hAT dimerization domain-containing protein	XP_011462162.1	0	PREDICTED: uncharacterized protein LOC101294838 [Fragaria vesca subsp. vesca]				A5AXS2	0	Uncharacterized protein OS=Vitis vinifera GN=VITISV_016801 PE=4 SV=1
	jg35400.t1	HiC_scaffold_1	10520330	10521271	XP_017178454.1	6.57e-31	PREDICTED: TMV resistance protein N-like [Malus domestica]	AT4G36860.2	1.05e-27	LIM domain-containing protein	XP_017178454.1	4.74e-31	PREDICTED: TMV resistance protein N-like [Malus domestica]	Q8W4F0.3	1.58e-26	RecName: Full=Protein DA1-related 1	A0A1S3C6D1	1.49e-27	protein DA1-related 1-like isoform X3 OS=Cucumis melo GN=LOC103497408 PE=4 SV=1
	jg35401.t1	HiC_scaffold_1	10526219	10528683	XP_017178454.1	1.6e-47	PREDICTED: TMV resistance protein N-like [Malus domestica]	AT1G72890.1	2.75e-36	Disease resistance protein (TIR-NBS class)	XP_017178454.1	1.16e-47	PREDICTED: TMV resistance protein N-like [Malus domestica]	Q40392.1	1.02e-31	RecName: Full=TMV resistance protein N	A0A251MRW1	5.01e-44	Uncharacterized protein OS=Prunus persica GN=PRUPE_8G026700 PE=3 SV=1
	jg35402.t1	HiC_scaffold_1	10531293	10531980	ONI02589.1	3.32e-48	hypothetical protein PRUPE_6G208800 [Prunus persica]	AT5G10530.1	1.32e-15	Concanavalin A-like lectin protein kinase family protein	XP_020422255.1	2.43e-48	L-type lectin-domain containing receptor kinase IX.1 [Prunus persica]	Q9LXA5.1	1.12e-14	RecName: Full=L-type lectin-domain containing receptor kinase IX.1; Short=LecRK-IX.1; Flags: Precursor	A0A251NTD6	2.17e-48	Uncharacterized protein OS=Prunus persica GN=PRUPE_6G208800 PE=4 SV=1
	jg35403.t1	HiC_scaffold_1	10534582	10537018	XP_020422255.1	3.5e-151	L-type lectin-domain containing receptor kinase IX.1 [Prunus persica]	AT5G10530.1	8.67e-122	Concanavalin A-like lectin protein kinase family protein	XP_020422255.1	2.52e-151	L-type lectin-domain containing receptor kinase IX.1 [Prunus persica]	Q9LXA5.1	7.35e-121	RecName: Full=L-type lectin-domain containing receptor kinase IX.1; Short=LecRK-IX.1; Flags: Precursor	A0A251NTD6	2.44e-151	Uncharacterized protein OS=Prunus persica GN=PRUPE_6G208800 PE=4 SV=1
	jg35404.t1	HiC_scaffold_1	10538129	10540150	XP_021800909.1	0	LOW QUALITY PROTEIN: L-type lectin-domain containing receptor kinase IX.1-like [Prunus avium]	AT5G10530.1	0	Concanavalin A-like lectin protein kinase family protein	XP_021800909.1	0	LOW QUALITY PROTEIN: L-type lectin-domain containing receptor kinase IX.1-like [Prunus avium]	Q9LXA5.1	0	RecName: Full=L-type lectin-domain containing receptor kinase IX.1; Short=LecRK-IX.1; Flags: Precursor	A0A251NTD6	0	Uncharacterized protein OS=Prunus persica GN=PRUPE_6G208800 PE=4 SV=1
	jg35404.t2	HiC_scaffold_1	10538960	10540150	XP_011457652.1	8.63e-156	PREDICTED: L-type lectin-domain containing receptor kinase IX.1-like [Fragaria vesca subsp. vesca]	AT5G10530.1	2.99e-136	Concanavalin A-like lectin protein kinase family protein	XP_011457652.1	6.22e-156	PREDICTED: L-type lectin-domain containing receptor kinase IX.1-like [Fragaria vesca subsp. vesca]	Q9LXA5.1	2.54e-135	RecName: Full=L-type lectin-domain containing receptor kinase IX.1; Short=LecRK-IX.1; Flags: Precursor	A0A251NTD6	2.98e-150	Uncharacterized protein OS=Prunus persica GN=PRUPE_6G208800 PE=4 SV=1
	jg35405.t1	HiC_scaffold_1	10543931	10546007	CBI17587.3	3.69e-100	unnamed protein product, partial [Vitis vinifera]	AT4G36860.1	1.54e-97	LIM domain-containing protein	XP_006425761.1	1.65e-99	hypothetical protein CICLE_v10025331mg [Citrus clementina]	Q8W4F0.3	1.3e-96	RecName: Full=Protein DA1-related 1	V4SEK3	1.49e-99	Uncharacterized protein OS=Citrus clementina GN=CICLE_v10025331mg PE=4 SV=1
	jg35406.t1	HiC_scaffold_1	10551311	10553309	XP_004288506.1	0	PREDICTED: cyclin-D2-1 [Fragaria vesca subsp. vesca]	AT2G22490.1	5.01e-98	Cyclin D2%3B1	XP_004288506.1	0	PREDICTED: cyclin-D2-1 [Fragaria vesca subsp. vesca]	P42752.3	4.25e-97	RecName: Full=Cyclin-D2-1; AltName: Full=Cyclin-delta-2; Short=Cyclin-d2; AltName: Full=G1/S-specific cyclin-D2-1; Short=CycD2;1	A0A251NVI3	0	Uncharacterized protein OS=Prunus persica GN=PRUPE_6G196300 PE=3 SV=1
	jg35407.t1	HiC_scaffold_1	10558106	10563203	XP_004288505.1	0	PREDICTED: ATP-dependent 6-phosphofructokinase 5, chloroplastic [Fragaria vesca subsp. vesca]	AT2G22480.1	0	phosphofructokinase 5	XP_004288505.1	0	PREDICTED: ATP-dependent 6-phosphofructokinase 5, chloroplastic [Fragaria vesca subsp. vesca]	Q8VYN6.1	0	RecName: Full=ATP-dependent 6-phosphofructokinase 5, chloroplastic; Short=ATP-PFK 5; Short=Phosphofructokinase 5; AltName: Full=Phosphohexokinase 5; Flags: Precursor	M5W7I6	0	ATP-dependent 6-phosphofructokinase OS=Prunus persica GN=PFK PE=3 SV=1
	jg35408.t1	HiC_scaffold_1	10564760	10565683	XP_004288504.1	3.04e-139	PREDICTED: uncharacterized protein LOC101296325 [Fragaria vesca subsp. vesca]	AT5G64090.1	4.46e-105	hyccin	XP_004288504.1	2.2e-139	PREDICTED: uncharacterized protein LOC101296325 [Fragaria vesca subsp. vesca]	Q5R977.1	6.32e-08	RecName: Full=Protein FAM126B	A0A251MTV7	9.04e-120	Uncharacterized protein OS=Prunus persica GN=PRUPE_8G059200 PE=4 SV=1
	jg35409.t1	HiC_scaffold_1	10565715	10566089	XP_004288504.1	8.21e-64	PREDICTED: uncharacterized protein LOC101296325 [Fragaria vesca subsp. vesca]	AT5G64090.1	2.05e-45	hyccin	XP_004288504.1	5.92e-64	PREDICTED: uncharacterized protein LOC101296325 [Fragaria vesca subsp. vesca]				A0A251MTV7	5.04e-54	Uncharacterized protein OS=Prunus persica GN=PRUPE_8G059200 PE=4 SV=1
	jg35410.t1	HiC_scaffold_1	10567740	10570144	XP_004290452.1	0	PREDICTED: putative laccase-9 [Fragaria vesca subsp. vesca]	AT5G09360.1	0	laccase 14	XP_004290452.1	0	PREDICTED: putative laccase-9 [Fragaria vesca subsp. vesca]	Q6Z8L2.1	0	RecName: Full=Putative laccase-9; AltName: Full=Benzenediol:oxygen oxidoreductase 9; AltName: Full=Diphenol oxidase 9; AltName: Full=Urishiol oxidase 9; Flags: Precursor	C9E6Q3	0	Laccase OS=Castanea dentata PE=2 SV=1
	jg35411.t1	HiC_scaffold_1	10575577	10576429	XP_011468481.1	9.9e-98	PREDICTED: uncharacterized protein LOC105352635 [Fragaria vesca subsp. vesca]	AT1G26290.1	5.84e-21	hypothetical protein	XP_011468481.1	7.14e-98	PREDICTED: uncharacterized protein LOC105352635 [Fragaria vesca subsp. vesca]				A0A251NSV6	1.15e-52	Uncharacterized protein OS=Prunus persica GN=PRUPE_6G196100 PE=4 SV=1
	jg35412.t1	HiC_scaffold_1	10584797	10585618	XP_004288462.1	1.78e-112	PREDICTED: zinc-finger homeodomain protein 1-like [Fragaria vesca subsp. vesca]	AT4G24660.1	8e-65	homeobox protein 22	XP_004288462.1	1.28e-112	PREDICTED: zinc-finger homeodomain protein 1-like [Fragaria vesca subsp. vesca]	Q6YXH5.1	1.91e-79	RecName: Full=Zinc-finger homeodomain protein 1; Short=OsZHD1	M5W0K3	2.76e-108	Uncharacterized protein OS=Prunus persica GN=PRUPE_ppa009712mg PE=4 SV=1
	jg35413.t1	HiC_scaffold_1	10595847	10596095
	jg35414.t1	HiC_scaffold_1	10596524	10599128	XP_007205660.1	1.1e-164	GLABRA2 expression modulator [Prunus persica]	AT2G22475.1	2.23e-121	GRAM domain family protein	XP_007205660.1	7.97e-165	GLABRA2 expression modulator [Prunus persica]	Q8S8F8.1	1.89e-120	RecName: Full=GLABRA2 expression modulator	M5VZG8	7.22e-165	Uncharacterized protein OS=Prunus persica GN=PRUPE_6G195900 PE=4 SV=1
	jg35415.t1	HiC_scaffold_1	10604974	10605384	XP_011468006.1	9.28e-23	PREDICTED: classical arabinogalactan protein 5-like [Fragaria vesca subsp. vesca]				XP_011468006.1	6.7e-23	PREDICTED: classical arabinogalactan protein 5-like [Fragaria vesca subsp. vesca]				A0A072TSG3	2.24e-12	Transmembrane protein, putative OS=Medicago truncatula GN=25501443 PE=4 SV=1
	jg35416.t1	HiC_scaffold_1	10610468	10615018	GAU42631.1	0	hypothetical protein TSUD_238230 [Trifolium subterraneum]	AT5G65380.1	1.36e-147	MATE efflux family protein	XP_004308030.1	6.52e-179	PREDICTED: protein TRANSPARENT TESTA 12-like [Fragaria vesca subsp. vesca]	Q9FKQ1.1	1.15e-146	RecName: Full=Protein DETOXIFICATION 27; Short=AtDTX27; AltName: Full=Multidrug and toxic compound extrusion protein 27; Short=MATE protein 27	A0A0K9RNG0	1.78e-178	Uncharacterized protein OS=Spinacia oleracea GN=SOVF_046800 PE=4 SV=1
	jg35417.t2	HiC_scaffold_1	10618136	10621316	XP_011470534.1	0	PREDICTED: uncharacterized protein LOC105353242 [Fragaria vesca subsp. vesca]	AT3G24255.5	6.07e-36	RNA-directed DNA polymerase (reverse transcriptase)-related family protein	XP_011470534.1	0	PREDICTED: uncharacterized protein LOC105353242 [Fragaria vesca subsp. vesca]	P0C2F6.1	4.7e-43	RecName: Full=Putative ribonuclease H protein At1g65750	Q1RU93	6.53e-163	RNA-directed DNA polymerase (Reverse transcriptase); Ribonuclease H; Endonuclease/exonuclease/phosphatase OS=Medicago truncatula GN=MtrDRAFT_AC153123g43v2 PE=4 SV=2
	jg35417.t3	HiC_scaffold_1	10618136	10623246	XP_011470534.1	0	PREDICTED: uncharacterized protein LOC105353242 [Fragaria vesca subsp. vesca]	AT1G43760.1	3.46e-40	DNAse I-like superfamily protein	XP_011470534.1	0	PREDICTED: uncharacterized protein LOC105353242 [Fragaria vesca subsp. vesca]	P0C2F6.1	6.23e-43	RecName: Full=Putative ribonuclease H protein At1g65750	Q1RU93	0	RNA-directed DNA polymerase (Reverse transcriptase); Ribonuclease H; Endonuclease/exonuclease/phosphatase OS=Medicago truncatula GN=MtrDRAFT_AC153123g43v2 PE=4 SV=2
	jg35417.t1	HiC_scaffold_1	10620412	10623246	XP_011470534.1	0	PREDICTED: uncharacterized protein LOC105353242 [Fragaria vesca subsp. vesca]	AT1G43760.1	1.65e-41	DNAse I-like superfamily protein	XP_011470534.1	0	PREDICTED: uncharacterized protein LOC105353242 [Fragaria vesca subsp. vesca]	P14381.1	1.53e-21	RecName: Full=Transposon TX1 uncharacterized 149 kDa protein; AltName: Full=ORF 2	Q1RU93	5.96e-100	RNA-directed DNA polymerase (Reverse transcriptase); Ribonuclease H; Endonuclease/exonuclease/phosphatase OS=Medicago truncatula GN=MtrDRAFT_AC153123g43v2 PE=4 SV=2
	jg35418.t1	HiC_scaffold_1	10624437	10632527	XP_004308030.1	0	PREDICTED: protein TRANSPARENT TESTA 12-like [Fragaria vesca subsp. vesca]	AT5G65380.1	0	MATE efflux family protein	XP_004308030.1	0	PREDICTED: protein TRANSPARENT TESTA 12-like [Fragaria vesca subsp. vesca]	Q9FKQ1.1	0	RecName: Full=Protein DETOXIFICATION 27; Short=AtDTX27; AltName: Full=Multidrug and toxic compound extrusion protein 27; Short=MATE protein 27	M5WHQ2	0	Protein DETOXIFICATION OS=Prunus persica GN=PRUPE_6G195500 PE=3 SV=1
	jg35418.t2	HiC_scaffold_1	10624437	10632527	GAU42631.1	0	hypothetical protein TSUD_238230 [Trifolium subterraneum]	AT5G65380.1	5.66e-149	MATE efflux family protein	XP_004308030.1	6.17e-180	PREDICTED: protein TRANSPARENT TESTA 12-like [Fragaria vesca subsp. vesca]	Q9FKQ1.1	4.8e-148	RecName: Full=Protein DETOXIFICATION 27; Short=AtDTX27; AltName: Full=Multidrug and toxic compound extrusion protein 27; Short=MATE protein 27	A0A0K9RNG0	2.43e-179	Uncharacterized protein OS=Spinacia oleracea GN=SOVF_046800 PE=4 SV=1
	jg35419.t1	HiC_scaffold_1	10635661	10639430	GAU42631.1	1.06e-172	hypothetical protein TSUD_238230 [Trifolium subterraneum]	AT5G65380.1	1.21e-131	MATE efflux family protein	XP_004308030.1	2.38e-153	PREDICTED: protein TRANSPARENT TESTA 12-like [Fragaria vesca subsp. vesca]	Q9FKQ1.1	1.03e-130	RecName: Full=Protein DETOXIFICATION 27; Short=AtDTX27; AltName: Full=Multidrug and toxic compound extrusion protein 27; Short=MATE protein 27	M5WHQ2	6.32e-147	Protein DETOXIFICATION OS=Prunus persica GN=PRUPE_6G195500 PE=3 SV=1
	jg35420.t1	HiC_scaffold_1	10642197	10645948	GAU42631.1	1.93e-143	hypothetical protein TSUD_238230 [Trifolium subterraneum]	AT5G65380.1	4.43e-107	MATE efflux family protein	XP_004308030.1	4.8e-120	PREDICTED: protein TRANSPARENT TESTA 12-like [Fragaria vesca subsp. vesca]	Q9FKQ1.1	3.76e-106	RecName: Full=Protein DETOXIFICATION 27; Short=AtDTX27; AltName: Full=Multidrug and toxic compound extrusion protein 27; Short=MATE protein 27	M5WHQ2	1.28e-115	Protein DETOXIFICATION OS=Prunus persica GN=PRUPE_6G195500 PE=3 SV=1
	jg35421.t1	HiC_scaffold_1	10658616	10659731	XP_004288460.1	0	PREDICTED: putative clathrin assembly protein At4g40080 [Fragaria vesca subsp. vesca]	AT4G40080.1	2.37e-119	ENTH/ANTH/VHS superfamily protein	XP_004288460.1	0	PREDICTED: putative clathrin assembly protein At4g40080 [Fragaria vesca subsp. vesca]	Q8L936.2	2.01e-118	RecName: Full=Putative clathrin assembly protein At4g40080	M5VYS8	2.02e-174	Uncharacterized protein OS=Prunus persica GN=PRUPE_6G195400 PE=4 SV=1
	jg35422.t1	HiC_scaffold_1	10662960	10663692	XP_011470238.1	2.2e-35	PREDICTED: uncharacterized protein LOC101299129 [Fragaria vesca subsp. vesca]				XP_011470238.1	1.58e-35	PREDICTED: uncharacterized protein LOC101299129 [Fragaria vesca subsp. vesca]				A0A1R3H8M2	4.16e-22	Thioesterase superfamily OS=Corchorus olitorius GN=COLO4_30449 PE=4 SV=1
	jg35422.t2	HiC_scaffold_1	10662960	10663861	XP_011470238.1	1.36e-58	PREDICTED: uncharacterized protein LOC101299129 [Fragaria vesca subsp. vesca]				XP_011470238.1	9.79e-59	PREDICTED: uncharacterized protein LOC101299129 [Fragaria vesca subsp. vesca]				A0A251MSW7	2.06e-38	Uncharacterized protein OS=Prunus persica GN=PRUPE_8G042700 PE=4 SV=1
	jg35423.t1	HiC_scaffold_1	10665793	10669935	OMO59710.1	0	reverse transcriptase [Corchorus capsularis]	AT4G29090.1	1.05e-52	Ribonuclease H-like superfamily protein	XP_019163454.1	0	PREDICTED: uncharacterized protein LOC109159798 [Ipomoea nil]	P14381.1	8.16e-47	RecName: Full=Transposon TX1 uncharacterized 149 kDa protein; AltName: Full=ORF 2	M5VU98	0	Uncharacterized protein OS=Prunus persica GN=PRUPE_ppa022115mg PE=4 SV=1
	jg35424.t1	HiC_scaffold_1	10670272	10671074
	jg35425.t1	HiC_scaffold_1	10671378	10672498	XP_020419957.1	3.19e-47	uncharacterized protein LOC18775794 [Prunus persica]				XP_020419957.1	2.3e-47	uncharacterized protein LOC18775794 [Prunus persica]				A0A251P3A8	2.08e-47	Uncharacterized protein OS=Prunus persica GN=PRUPE_5G034700 PE=4 SV=1
	jg35425.t2	HiC_scaffold_1	10671378	10672858	XP_020419957.1	6.53e-42	uncharacterized protein LOC18775794 [Prunus persica]				XP_020419957.1	4.71e-42	uncharacterized protein LOC18775794 [Prunus persica]				A0A251P3A8	4.26e-42	Uncharacterized protein OS=Prunus persica GN=PRUPE_5G034700 PE=4 SV=1
	jg35426.t1	HiC_scaffold_1	10672918	10676158	XP_010108650.1	4.99e-134	putative E3 ubiquitin-protein ligase BAH1-like 1 [Morus notabilis]	AT1G02860.1	1.16e-112	SPX (SYG1/Pho81/XPR1) domain-containing protein	XP_010108650.1	3.6e-134	putative E3 ubiquitin-protein ligase BAH1-like 1 [Morus notabilis]	B8B5U8.1	2.56e-115	RecName: Full=Probable E3 ubiquitin-protein ligase BAH1-like 1; AltName: Full=RING-type E3 ubiquitin transferase BAH1-like 1	W9SAS1	3.26e-134	Putative E3 ubiquitin-protein ligase BAH1-like 1 OS=Morus notabilis GN=L484_017883 PE=4 SV=1
	jg35427.t1	HiC_scaffold_1	10680026	10681165	XP_004289484.2	0	PREDICTED: E3 ubiquitin-protein ligase ATL31-like [Fragaria vesca subsp. vesca]	AT3G05200.1	2.75e-78	RING/U-box superfamily protein	XP_004289484.2	0	PREDICTED: E3 ubiquitin-protein ligase ATL31-like [Fragaria vesca subsp. vesca]	Q8RXX9.2	2.33e-77	RecName: Full=E3 ubiquitin-protein ligase ATL6; AltName: Full=RING-H2 finger protein ATL6; AltName: Full=RING-type E3 ubiquitin transferase ATL6; Flags: Precursor	A0A251NUI3	3.81e-147	Uncharacterized protein OS=Prunus persica GN=PRUPE_6G195100 PE=4 SV=1
	jg35428.t1	HiC_scaffold_1	10688674	10688955
	jg35429.t1	HiC_scaffold_1	10692545	10692751
	jg35430.t1	HiC_scaffold_1	10695908	10696621	XP_004288154.1	2.06e-153	PREDICTED: protein MIZU-KUSSEI 1-like [Fragaria vesca subsp. vesca]	AT5G65340.1	5.12e-85	MIZU-KUSSEI-like protein (Protein of unknown function%2C DUF617)	XP_004288154.1	1.48e-153	PREDICTED: protein MIZU-KUSSEI 1-like [Fragaria vesca subsp. vesca]	O22227.1	1.25e-38	RecName: Full=Protein MIZU-KUSSEI 1	M5WCI4	1.41e-126	Uncharacterized protein OS=Prunus persica GN=PRUPE_6G194800 PE=4 SV=1
	jg35431.t1	HiC_scaffold_1	10700970	10705389	XP_020233263.1	0	uncharacterized protein LOC109813482 [Cajanus cajan]	AT1G27770.2	2.74e-31	autoinhibited Ca2+-ATPase 1	XP_020233263.1	0	uncharacterized protein LOC109813482 [Cajanus cajan]	P0ABB9.1	7.87e-102	RecName: Full=Magnesium-transporting ATPase, P-type 1; AltName: Full=Mg(2+) transport ATPase, P-type 1<>RecName: Full=Magnesium-transporting ATPase, P-type 1; AltName: Full=Mg(2+) transport ATPase, P-type 1	K7KQV3	0	Uncharacterized protein OS=Glycine max PE=3 SV=1
	jg35432.t1	HiC_scaffold_1	10705695	10709383	XP_004288156.1	0	PREDICTED: glucan 1,3-beta-glucosidase A-like [Fragaria vesca subsp. vesca]				XP_004288156.1	0	PREDICTED: glucan 1,3-beta-glucosidase A-like [Fragaria vesca subsp. vesca]	A1CRV0.2	6.65e-38	RecName: Full=Probable glucan 1,3-beta-glucosidase A; AltName: Full=Exo-1,3-beta-glucanase 1; AltName: Full=Exo-1,3-beta-glucanase A; Flags: Precursor	A0A251NST6	0	Uncharacterized protein OS=Prunus persica GN=PRUPE_6G194500 PE=3 SV=1
	jg35433.t1	HiC_scaffold_1	10719392	10720816	XP_004288157.1	0	PREDICTED: transcription factor bHLH94-like [Fragaria vesca subsp. vesca]	AT1G72210.1	5.98e-75	basic helix-loop-helix (bHLH) DNA-binding superfamily protein	XP_004288157.1	0	PREDICTED: transcription factor bHLH94-like [Fragaria vesca subsp. vesca]	Q9C7T4.1	5.07e-74	RecName: Full=Transcription factor bHLH96; AltName: Full=Basic helix-loop-helix protein 96; Short=AtbHLH96; Short=bHLH 96; AltName: Full=Transcription factor EN 15; AltName: Full=bHLH transcription factor bHLH096	A0A0U2RWR0	6.49e-146	BHLH transcription factor OS=Prunus pseudocerasus PE=2 SV=1
	jg35434.t1	HiC_scaffold_1	10726386	10726649
	jg35435.t1	HiC_scaffold_1	10732690	10733991	XP_004289297.1	0	PREDICTED: RING-H2 finger protein ATL52-like [Fragaria vesca subsp. vesca]	AT1G72220.1	5.55e-42	RING/U-box superfamily protein	XP_004289297.1	0	PREDICTED: RING-H2 finger protein ATL52-like [Fragaria vesca subsp. vesca]	Q8LFY8.2	4.7e-41	RecName: Full=RING-H2 finger protein ATL54; AltName: Full=RING-type E3 ubiquitin transferase ATL54	M5VZ76	3.48e-166	Uncharacterized protein OS=Prunus persica GN=PRUPE_6G194300 PE=4 SV=1
	jg35436.t1	HiC_scaffold_1	10736606	10737725	XP_004288158.1	4.06e-103	PREDICTED: uncharacterized protein LOC101308504 isoform X1 [Fragaria vesca subsp. vesca]	AT2G14095.1	2.65e-16	hypothetical protein	XP_004288158.1	2.93e-103	PREDICTED: uncharacterized protein LOC101308504 isoform X1 [Fragaria vesca subsp. vesca]				M5WJV1	4.21e-78	Uncharacterized protein OS=Prunus persica GN=PRUPE_6G194200 PE=4 SV=1
	jg35437.t1	HiC_scaffold_1	10740990	10742173	XP_004288159.1	6.06e-62	PREDICTED: uncharacterized protein LOC101308800 [Fragaria vesca subsp. vesca]				XP_004288159.1	4.37e-62	PREDICTED: uncharacterized protein LOC101308800 [Fragaria vesca subsp. vesca]				M5W128	4.58e-47	Uncharacterized protein OS=Prunus persica GN=PRUPE_6G194000 PE=4 SV=1
	jg35437.t2	HiC_scaffold_1	10740990	10742173	XP_004288159.1	1.04e-60	PREDICTED: uncharacterized protein LOC101308800 [Fragaria vesca subsp. vesca]				XP_004288159.1	7.49e-61	PREDICTED: uncharacterized protein LOC101308800 [Fragaria vesca subsp. vesca]				M5W128	1.8e-46	Uncharacterized protein OS=Prunus persica GN=PRUPE_6G194000 PE=4 SV=1
	jg35438.t1	HiC_scaffold_1	10744497	10746279	XP_004288159.1	1.4e-55	PREDICTED: uncharacterized protein LOC101308800 [Fragaria vesca subsp. vesca]	AT2G14095.2	7.72e-13	hypothetical protein	XP_004288159.1	1.01e-55	PREDICTED: uncharacterized protein LOC101308800 [Fragaria vesca subsp. vesca]				M5W128	2.73e-41	Uncharacterized protein OS=Prunus persica GN=PRUPE_6G194000 PE=4 SV=1
	jg35439.t1	HiC_scaffold_1	10752184	10752804	XP_008338550.1	1.92e-34	PREDICTED: uncharacterized protein LOC103401616 [Malus domestica]	AT2G14095.1	2.29e-12	hypothetical protein	XP_008338550.1	1.38e-34	PREDICTED: uncharacterized protein LOC103401616 [Malus domestica]				A0A251NVG0	7e-30	Uncharacterized protein OS=Prunus persica GN=PRUPE_6G194000 PE=4 SV=1
	jg35440.t1	HiC_scaffold_1	10754599	10755186	XP_011457507.1	1.15e-108	PREDICTED: uncharacterized protein LOC105349469 [Fragaria vesca subsp. vesca]	AT2G46550.2	2.44e-16	transmembrane protein	XP_011457507.1	8.29e-109	PREDICTED: uncharacterized protein LOC105349469 [Fragaria vesca subsp. vesca]				A0A251NST4	3.08e-85	Uncharacterized protein OS=Prunus persica GN=PRUPE_6G193900 PE=4 SV=1
	jg35441.t1	HiC_scaffold_1	10755588	10761763	XP_004289298.1	0	PREDICTED: putative uncharacterized protein At4g01020, chloroplastic [Fragaria vesca subsp. vesca]	AT5G10370.1	0	helicase domain-containing protein / IBR domain-containing protein / zinc finger protein-like protein	XP_004289298.1	0	PREDICTED: putative uncharacterized protein At4g01020, chloroplastic [Fragaria vesca subsp. vesca]	F4KGU4.1	0	RecName: Full=ATP-dependent RNA helicase DEAH12, chloroplastic; Flags: Precursor	M5W7P8	0	Uncharacterized protein OS=Prunus persica GN=PRUPE_6G193800 PE=4 SV=1
	jg35442.t1	HiC_scaffold_1	10763971	10768404	XP_011465264.1	0	PREDICTED: bifunctional riboflavin biosynthesis protein RIBA 1, chloroplastic-like [Fragaria vesca subsp. vesca]	AT5G64300.1	0	GTP cyclohydrolase II	XP_011465264.1	0	PREDICTED: bifunctional riboflavin biosynthesis protein RIBA 1, chloroplastic-like [Fragaria vesca subsp. vesca]	P47924.2	0	RecName: Full=Bifunctional riboflavin biosynthesis protein RIBA 1, chloroplastic; Short=AtRIBA1; Includes	Q6A4W9	0	GTP cyclohydrolase II/3,4-dihydroxy-2-butanone 4-phosphate synthase OS=Malus domestica PE=2 SV=1
	jg35443.t1	HiC_scaffold_1	10771111	10779397	XP_004289299.1	0	PREDICTED: uncharacterized protein LOC101298373 [Fragaria vesca subsp. vesca]				XP_004289299.1	0	PREDICTED: uncharacterized protein LOC101298373 [Fragaria vesca subsp. vesca]				A0A251NSY9	4.17e-155	Uncharacterized protein OS=Prunus persica GN=PRUPE_6G193600 PE=4 SV=1
	jg35444.t1	HiC_scaffold_1	10784248	10785642	XP_004288161.1	0	PREDICTED: homeobox-leucine zipper protein ATHB-6-like isoform X2 [Fragaria vesca subsp. vesca]	AT2G22430.1	2.38e-81	homeobox protein 6	XP_004288161.1	0	PREDICTED: homeobox-leucine zipper protein ATHB-6-like isoform X2 [Fragaria vesca subsp. vesca]	P46668.1	2.02e-80	RecName: Full=Homeobox-leucine zipper protein ATHB-6; AltName: Full=HD-ZIP protein ATHB-6; AltName: Full=Homeodomain transcription factor ATHB-6	M5W009	2.17e-169	Uncharacterized protein OS=Prunus persica GN=PRUPE_6G193400 PE=4 SV=1
	jg35444.t2	HiC_scaffold_1	10784248	10785642	XP_011465283.1	0	PREDICTED: homeobox-leucine zipper protein ATHB-6-like isoform X1 [Fragaria vesca subsp. vesca]	AT2G22430.1	1.05e-82	homeobox protein 6	XP_011465283.1	0	PREDICTED: homeobox-leucine zipper protein ATHB-6-like isoform X1 [Fragaria vesca subsp. vesca]	P46668.1	8.88e-82	RecName: Full=Homeobox-leucine zipper protein ATHB-6; AltName: Full=HD-ZIP protein ATHB-6; AltName: Full=Homeodomain transcription factor ATHB-6	M5W009	2.37e-168	Uncharacterized protein OS=Prunus persica GN=PRUPE_6G193400 PE=4 SV=1
	jg35445.t1	HiC_scaffold_1	10809192	10809722	XP_011465294.1	3.9e-87	PREDICTED: uncharacterized protein LOC105351716 [Fragaria vesca subsp. vesca]				XP_011465294.1	2.81e-87	PREDICTED: uncharacterized protein LOC105351716 [Fragaria vesca subsp. vesca]				M5W095	2.29e-21	Uncharacterized protein OS=Prunus persica GN=PRUPE_6G193200 PE=4 SV=1
	jg35446.t1	HiC_scaffold_1	10811013	10818896	XP_004288162.1	0	PREDICTED: LMBR1 domain-containing protein 2 homolog A [Fragaria vesca subsp. vesca]	AT5G65290.1	0	LMBR1-like membrane protein	XP_004288162.1	0	PREDICTED: LMBR1 domain-containing protein 2 homolog A [Fragaria vesca subsp. vesca]	Q54Q92.1	1.33e-54	RecName: Full=LMBR1 domain-containing protein 2 homolog A	M5W2M6	0	Uncharacterized protein OS=Prunus persica GN=PRUPE_6G193100 PE=4 SV=1
	jg35447.t1	HiC_scaffold_1	10829809	10834680	XP_004288163.1	0	PREDICTED: protein SCAI [Fragaria vesca subsp. vesca]	AT4G40050.1	0	signal transducer%2C putative (DUF3550/UPF0682)	XP_004288163.1	0	PREDICTED: protein SCAI [Fragaria vesca subsp. vesca]	Q8N9R8.2	9.3e-89	RecName: Full=Protein SCAI; AltName: Full=Suppressor of cancer cell invasion protein	M5WJ20	0	Uncharacterized protein OS=Prunus persica GN=PRUPE_6G192800 PE=4 SV=1
	jg35449.t1	HiC_scaffold_1	10834893	10837642	XP_022884543.1	1.57e-95	histone H3.3-like [Olea europaea var. sylvestris]	AT5G10980.1	2.87e-96	Histone superfamily protein	XP_022884543.1	1.13e-95	histone H3.3-like [Olea europaea var. sylvestris]	P59169.2	2.43e-95	RecName: Full=Histone H3.3; AltName: Full=Histone H3.2<>RecName: Full=Histone H3.3<>RecName: Full=Histone H3.3<>RecName: Full=Histone H3.3; AltName: Full=Histone H3.2; AltName: Full=Minor histone H3<>RecName: Full=Histone H3.3<>RecName: Full=Histone H3.3<>RecName: Full=Histone H3.3<>RecName: Full=Histone H3.3<>RecName: Full=Histone H3.3<>RecName: Full=Histone H3.3; AltName: Full=Replacement histo…	A0A022QWU3	1.72e-95	Uncharacterized protein OS=Erythranthe guttata GN=MIMGU_mgv1a014700mg PE=3 SV=1
	jg35448.t1	HiC_scaffold_1	10838778	10840604	XP_008235092.1	0	PREDICTED: pentatricopeptide repeat-containing protein At4g02750-like [Prunus mume]	AT4G02750.1	1.9e-140	Tetratricopeptide repeat (TPR)-like superfamily protein	XP_008235092.1	0	PREDICTED: pentatricopeptide repeat-containing protein At4g02750-like [Prunus mume]	Q9SY02.1	1.61e-139	RecName: Full=Pentatricopeptide repeat-containing protein At4g02750	A0A251NSR4	0	Uncharacterized protein OS=Prunus persica GN=PRUPE_6G192600 PE=4 SV=1
	jg35450.t1	HiC_scaffold_1	10841586	10842521	XP_021816371.1	1.18e-91	WEB family protein At5g16730, chloroplastic isoform X1 [Prunus avium]				XP_021816371.1	8.48e-92	WEB family protein At5g16730, chloroplastic isoform X1 [Prunus avium]				M5W7C1	6.48e-90	Uncharacterized protein OS=Prunus persica GN=PRUPE_ppa001144mg PE=4 SV=1
	jg35451.t1	HiC_scaffold_1	10842640	10844229	XP_004288165.1	0	PREDICTED: WEB family protein At5g16730, chloroplastic [Fragaria vesca subsp. vesca]	AT4G40020.1	9.58e-65	Myosin heavy chain-related protein	XP_004288165.1	0	PREDICTED: WEB family protein At5g16730, chloroplastic [Fragaria vesca subsp. vesca]	Q9LFE4.1	2.99e-17	RecName: Full=WEB family protein At5g16730, chloroplastic; Flags: Precursor	M5W7C1	0	Uncharacterized protein OS=Prunus persica GN=PRUPE_ppa001144mg PE=4 SV=1
	jg35452.t1	HiC_scaffold_1	10846062	10850411	XP_004288166.1	0	PREDICTED: lanC-like protein GCL1 [Fragaria vesca subsp. vesca]	AT5G65280.1	0	GCR2-like 1	XP_004288166.1	0	PREDICTED: lanC-like protein GCL1 [Fragaria vesca subsp. vesca]	Q9FJN7.1	0	RecName: Full=LanC-like protein GCL1; AltName: Full=G protein-coupled receptor 2-like protein 1; Short=Protein GCR2-like 1	A0A251NSN6	0	Uncharacterized protein OS=Prunus persica GN=PRUPE_6G192300 PE=4 SV=1
	jg35452.t2	HiC_scaffold_1	10846062	10850411	XP_004288166.1	0	PREDICTED: lanC-like protein GCL1 [Fragaria vesca subsp. vesca]	AT5G65280.1	1.25e-169	GCR2-like 1	XP_004288166.1	0	PREDICTED: lanC-like protein GCL1 [Fragaria vesca subsp. vesca]	Q9FJN7.1	1.06e-168	RecName: Full=LanC-like protein GCL1; AltName: Full=G protein-coupled receptor 2-like protein 1; Short=Protein GCR2-like 1	A0A251NSN6	0	Uncharacterized protein OS=Prunus persica GN=PRUPE_6G192300 PE=4 SV=1
	jg35453.t1	HiC_scaffold_1	10855575	10857808	XP_004288167.1	0	PREDICTED: serine/threonine-protein kinase SAPK1 [Fragaria vesca subsp. vesca]	AT4G33950.1	0	Protein kinase superfamily protein	XP_004288167.1	0	PREDICTED: serine/threonine-protein kinase SAPK1 [Fragaria vesca subsp. vesca]	A2YNT8.2	0	RecName: Full=Serine/threonine-protein kinase SAPK2; AltName: Full=Osmotic stress/abscisic acid-activated protein kinase 2	A0A075WI54	0	Sucrose nonfermenting 1-related protein kinase 2.1 OS=Fragaria ananassa GN=SnRK2.1 PE=2 SV=1
	jg35454.t1	HiC_scaffold_1	10863344	10865541	XP_004288169.1	8.54e-176	PREDICTED: 40S ribosomal protein S6-like [Fragaria vesca subsp. vesca]	AT5G10360.1	8.57e-161	Ribosomal protein S6e	XP_004288169.1	6.16e-176	PREDICTED: 40S ribosomal protein S6-like [Fragaria vesca subsp. vesca]	Q9M3V8.1	4.07e-169	RecName: Full=40S ribosomal protein S6	M5VZU7	2.69e-172	40S ribosomal protein S6 OS=Prunus persica GN=PRUPE_6G192100 PE=3 SV=1
	jg35455.t1	HiC_scaffold_1	10866666	10868185	XP_004289301.1	0	PREDICTED: peroxidase 17-like [Fragaria vesca subsp. vesca]	AT2G22420.1	2.86e-174	Peroxidase superfamily protein	XP_004289301.1	0	PREDICTED: peroxidase 17-like [Fragaria vesca subsp. vesca]	Q9SJZ2.1	2.43e-173	RecName: Full=Peroxidase 17; Short=Atperox P17; AltName: Full=ATP25a; Flags: Precursor	M5VZ88	0	Peroxidase OS=Prunus persica GN=PRUPE_6G191800 PE=3 SV=1
	jg35456.t1	HiC_scaffold_1	10870651	10872195	XP_004288171.1	0	PREDICTED: peroxidase 17-like [Fragaria vesca subsp. vesca]	AT2G22420.1	0	Peroxidase superfamily protein	XP_004288171.1	0	PREDICTED: peroxidase 17-like [Fragaria vesca subsp. vesca]	Q9SJZ2.1	0	RecName: Full=Peroxidase 17; Short=Atperox P17; AltName: Full=ATP25a; Flags: Precursor	M5VZ88	0	Peroxidase OS=Prunus persica GN=PRUPE_6G191800 PE=3 SV=1
	jg35457.t1	HiC_scaffold_1	10875307	10882211	XP_011465362.1	0	PREDICTED: tRNA (cytosine(34)-C(5))-methyltransferase [Fragaria vesca subsp. vesca]	AT2G22400.1	0	S-adenosyl-L-methionine-dependent methyltransferases superfamily protein	XP_011465362.1	0	PREDICTED: tRNA (cytosine(34)-C(5))-methyltransferase [Fragaria vesca subsp. vesca]	Q5ZLV4.1	1.8e-147	RecName: Full=tRNA (cytosine(34)-C(5))-methyltransferase; AltName: Full=NOL1/NOP2/Sun domain family member 2	M5WRW1	0	Uncharacterized protein OS=Prunus persica GN=PRUPE_6G191700 PE=3 SV=1
	jg35458.t1	HiC_scaffold_1	10883200	10885391	XP_004288173.1	1.41e-156	PREDICTED: ras-related protein Rab11D [Fragaria vesca subsp. vesca]	AT5G65270.1	8.41e-145	RAB GTPase homolog A4A	XP_004288173.1	1.02e-156	PREDICTED: ras-related protein Rab11D [Fragaria vesca subsp. vesca]	Q40522.1	8.54e-151	RecName: Full=Ras-related protein Rab11D	M5WJR3	2e-155	Uncharacterized protein OS=Prunus persica GN=PRUPE_6G191600 PE=4 SV=1
	jg35459.t1	HiC_scaffold_1	10890328	10893952	XP_020422273.1	0	ABC transporter G family member 11 [Prunus persica]	AT1G17840.1	0	white-brown complex-like protein	XP_020422273.1	0	ABC transporter G family member 11 [Prunus persica]	Q8RXN0.1	0	RecName: Full=ABC transporter G family member 11; Short=ABC transporter ABCG.11; Short=AtABCG11; AltName: Full=Protein CUTICULAR DEFECT AND ORGAN FUSION 1; AltName: Full=Protein DESPERADO; AltName: Full=Protein PERMEABLE LEAVES 1; AltName: Full=White-brown complex homolog protein 11; Short=AtWBC11	A0A251NSQ9	0	Uncharacterized protein OS=Prunus persica GN=PRUPE_6G191500 PE=4 SV=1
	jg35460.t1	HiC_scaffold_1	10904881	10905749	XP_022739277.1	1.69e-24	uncharacterized protein LOC111291677 isoform X2 [Durio zibethinus]	AT3G21090.1	1.61e-15	ABC-2 type transporter family protein	XP_022739277.1	1.22e-24	uncharacterized protein LOC111291677 isoform X2 [Durio zibethinus]	Q8RWI9.2	1.37e-14	RecName: Full=ABC transporter G family member 15; Short=ABC transporter ABCG.15; Short=AtABCG15; AltName: Full=White-brown complex homolog protein 15; Short=AtWBC15; AltName: Full=White-brown complex homolog protein 22; Short=AtWBC22	A0A1U8AMD0	1.96e-24	ABC transporter G family member 11-like OS=Nelumbo nucifera GN=LOC104604542 PE=4 SV=1
	jg35461.t1	HiC_scaffold_1	10907856	10911354	XP_004288175.1	0	PREDICTED: ABC transporter G family member 11-like [Fragaria vesca subsp. vesca]	AT1G17840.1	0	white-brown complex-like protein	XP_004288175.1	0	PREDICTED: ABC transporter G family member 11-like [Fragaria vesca subsp. vesca]	Q8RXN0.1	0	RecName: Full=ABC transporter G family member 11; Short=ABC transporter ABCG.11; Short=AtABCG11; AltName: Full=Protein CUTICULAR DEFECT AND ORGAN FUSION 1; AltName: Full=Protein DESPERADO; AltName: Full=Protein PERMEABLE LEAVES 1; AltName: Full=White-brown complex homolog protein 11; Short=AtWBC11	A0A251NSQ9	0	Uncharacterized protein OS=Prunus persica GN=PRUPE_6G191500 PE=4 SV=1
	jg35462.t1	HiC_scaffold_1	10912183	10912873
	jg35463.t1	HiC_scaffold_1	10916236	10917879	XP_004288196.1	9.18e-36	PREDICTED: uncharacterized protein LOC101294697 [Fragaria vesca subsp. vesca]	AT1G13060.1	1.03e-12	20S proteasome beta subunit E1	XP_004288196.1	6.62e-36	PREDICTED: uncharacterized protein LOC101294697 [Fragaria vesca subsp. vesca]	O24361.1	2.76e-12	RecName: Full=Proteasome subunit beta type-5; AltName: Full=20S proteasome subunit E; AltName: Full=Proteasome epsilon chain; Flags: Precursor	W6KGC5	2e-13	Uncharacterized protein OS=Phytomonas sp. isolate EM1 GN=GSEM1_T00000624001 PE=4 SV=1
	jg35464.t1	HiC_scaffold_1	10919341	10920084	XP_004288176.2	9.27e-159	PREDICTED: probable ribose-5-phosphate isomerase 2 [Fragaria vesca subsp. vesca]	AT2G01290.1	8.44e-121	ribose-5-phosphate isomerase 2	XP_004288176.2	6.69e-159	PREDICTED: probable ribose-5-phosphate isomerase 2 [Fragaria vesca subsp. vesca]	Q9ZU38.1	7.15e-120	RecName: Full=Probable ribose-5-phosphate isomerase 2; AltName: Full=Phosphoriboisomerase 2	A0A251R6J7	3.43e-145	Uncharacterized protein OS=Prunus persica GN=PRUPE_1G322200 PE=3 SV=1
	jg35465.t1	HiC_scaffold_1	10921049	10925684	XP_007205858.1	3.39e-156	polyadenylate-binding protein 2 isoform X1 [Prunus persica]	AT5G10350.1	4.29e-130	RNA-binding (RRM/RBD/RNP motifs) family protein	XP_007205858.1	2.45e-156	polyadenylate-binding protein 2 isoform X1 [Prunus persica]	Q9LX90.1	3.64e-129	RecName: Full=Polyadenylate-binding protein 3; Short=AtPabN2; Short=AtPabN3; Short=Poly(A)-binding protein 3; AltName: Full=Nuclear poly(A)-binding protein 3; AltName: Full=Poly(A)-binding protein III; Short=PABIII	M5W001	2.21e-156	Uncharacterized protein OS=Prunus persica GN=PRUPE_6G191400 PE=4 SV=1
	jg35465.t2	HiC_scaffold_1	10921049	10922867	ONI02331.1	1.4e-59	hypothetical protein PRUPE_6G191400 [Prunus persica]	AT5G10350.2	3.52e-41	RNA-binding (RRM/RBD/RNP motifs) family protein	XP_008370300.1	3.08e-56	PREDICTED: polyadenylate-binding protein 2 [Malus domestica]	Q9LX90.1	3.56e-40	RecName: Full=Polyadenylate-binding protein 3; Short=AtPabN2; Short=AtPabN3; Short=Poly(A)-binding protein 3; AltName: Full=Nuclear poly(A)-binding protein 3; AltName: Full=Poly(A)-binding protein III; Short=PABIII	A0A251NSN7	9.12e-60	Uncharacterized protein OS=Prunus persica GN=PRUPE_6G191400 PE=4 SV=1
	jg35466.t1	HiC_scaffold_1	10923161	10923469
	jg35467.t1	HiC_scaffold_1	10928011	10930799	XP_004288179.1	0	PREDICTED: phospho-2-dehydro-3-deoxyheptonate aldolase 2, chloroplastic-like [Fragaria vesca subsp. vesca]	AT4G39980.1	0	3-deoxy-D-arabino-heptulosonate 7-phosphate synthase 1	XP_004288179.1	0	PREDICTED: phospho-2-dehydro-3-deoxyheptonate aldolase 2, chloroplastic-like [Fragaria vesca subsp. vesca]	P37216.1	0	RecName: Full=Phospho-2-dehydro-3-deoxyheptonate aldolase 2, chloroplastic; AltName: Full=3-deoxy-D-arabino-heptulosonate 7-phosphate synthase 2; AltName: Full=DAHP synthase 2; AltName: Full=Phospho-2-keto-3-deoxyheptonate aldolase 2; Flags: Precursor	A0A1J0CL90	0	Phospho-2-dehydro-3-deoxyheptonate aldolase OS=Fragaria ananassa GN=DAHPS2 PE=2 SV=1
	jg35468.t1	HiC_scaffold_1	10939660	10943429	XP_011457524.1	0	PREDICTED: uncharacterized protein LOC101300105 [Fragaria vesca subsp. vesca]	AT3G18670.2	1.43e-119	Ankyrin repeat family protein	XP_011457524.1	0	PREDICTED: uncharacterized protein LOC101300105 [Fragaria vesca subsp. vesca]	Q9C7A2.1	9.74e-12	RecName: Full=Ankyrin repeat-containing protein ITN1; AltName: Full=Protein INCREASED TOLERANCE TO NACL	A0A251RHZ9	0	Uncharacterized protein OS=Prunus persica GN=PRUPE_1G545900 PE=4 SV=1
	jg35469.t1	HiC_scaffold_1	10945257	10948046	XP_007205638.1	5.4e-161	uncharacterized protein LOC18774232 [Prunus persica]	AT5G65250.1	2.65e-72	transmembrane protein	XP_007205638.1	3.9e-161	uncharacterized protein LOC18774232 [Prunus persica]				M5VZD9	3.53e-161	Uncharacterized protein OS=Prunus persica GN=PRUPE_6G191100 PE=4 SV=1
	jg35470.t1	HiC_scaffold_1	10949067	10954002	XP_004288181.1	0	PREDICTED: uncharacterized protein LOC101315089 [Fragaria vesca subsp. vesca]	AT5G10320.1	3.92e-156	ATP synthase subunit B	XP_004288181.1	0	PREDICTED: uncharacterized protein LOC101315089 [Fragaria vesca subsp. vesca]				M5W5C9	0	Uncharacterized protein OS=Prunus persica GN=PRUPE_6G191000 PE=4 SV=1
	jg35471.t1	HiC_scaffold_1	10954600	10956196	XP_004288182.1	0	PREDICTED: F-box protein FBW2-like [Fragaria vesca subsp. vesca]	AT4G08980.5	9.5e-100	F-BOX WITH WD-40 2	XP_004288182.1	0	PREDICTED: F-box protein FBW2-like [Fragaria vesca subsp. vesca]	Q9ZPE4.1	8.06e-99	RecName: Full=F-box protein FBW2; AltName: Full=SKP1-interacting partner 18	M5WBY9	1.22e-179	Uncharacterized protein OS=Prunus persica GN=PRUPE_6G190900 PE=4 SV=1
	jg35472.t1	HiC_scaffold_1	10962197	10962648	XP_004288185.1	4.49e-58	PREDICTED: EPIDERMAL PATTERNING FACTOR-like protein 1 [Fragaria vesca subsp. vesca]	AT5G10310.2	3.2e-28	EPIDERMAL PATTERNING FACTOR-like protein	XP_004288185.1	3.24e-58	PREDICTED: EPIDERMAL PATTERNING FACTOR-like protein 1 [Fragaria vesca subsp. vesca]	Q9LFT5.1	5.14e-27	RecName: Full=EPIDERMAL PATTERNING FACTOR-like protein 1; Short=EPF-like protein 1; Contains	A0A251NSK7	1.74e-48	Uncharacterized protein OS=Prunus persica GN=PRUPE_6G190800 PE=4 SV=1
	jg35473.t1	HiC_scaffold_1	10966183	10969180	XP_004289309.1	0	PREDICTED: haloacid dehalogenase-like hydrolase domain-containing protein At4g39970 [Fragaria vesca subsp. vesca]	AT4G39970.1	8.56e-161	Haloacid dehalogenase-like hydrolase (HAD) superfamily protein	XP_004289309.1	0	PREDICTED: haloacid dehalogenase-like hydrolase domain-containing protein At4g39970 [Fragaria vesca subsp. vesca]	Q680K2.1	7.26e-160	RecName: Full=Haloacid dehalogenase-like hydrolase domain-containing protein At4g39970; Flags: Precursor	A0A251NSM8	3.61e-174	Uncharacterized protein OS=Prunus persica GN=PRUPE_6G190700 PE=4 SV=1
	jg35474.t1	HiC_scaffold_1	10971824	10972108
	jg35475.t1	HiC_scaffold_1	10973916	10975552	XP_009355139.1	1.31e-88	PREDICTED: uncharacterized protein LOC103946202 [Pyrus x bretschneideri]	AT2G01050.1	1.35e-15	zinc ion binding / nucleic acid binding protein	XP_009355139.1	9.47e-89	PREDICTED: uncharacterized protein LOC103946202 [Pyrus x bretschneideri]				A0A067D7Q3	1.32e-54	Uncharacterized protein OS=Citrus sinensis GN=CISIN_1g042440mg PE=4 SV=1
	jg35476.t1	HiC_scaffold_1	10978104	10980308	XP_011460322.1	0	PREDICTED: uncharacterized protein LOC105350313 [Fragaria vesca subsp. vesca]	AT5G45540.1	0	transmembrane protein%2C putative (DUF594)	XP_011460322.1	0	PREDICTED: uncharacterized protein LOC105350313 [Fragaria vesca subsp. vesca]				A0A251PF19	0	Uncharacterized protein OS=Prunus persica GN=PRUPE_4G034100 PE=4 SV=1
	jg35476.t2	HiC_scaffold_1	10978839	10980308	XP_021802975.1	0	uncharacterized protein LOC110747074 [Prunus avium]	AT5G45540.1	2.84e-106	transmembrane protein%2C putative (DUF594)	XP_021802975.1	0	uncharacterized protein LOC110747074 [Prunus avium]				A0A251PF19	0	Uncharacterized protein OS=Prunus persica GN=PRUPE_4G034100 PE=4 SV=1
	jg35477.t1	HiC_scaffold_1	10981737	10983665	XP_008380985.1	0	PREDICTED: disease resistance RPP13-like protein 4 [Malus domestica]	AT5G45500.3	4.57e-66	RNI-like superfamily protein	XP_008380985.1	0	PREDICTED: disease resistance RPP13-like protein 4 [Malus domestica]	Q38834.2	3.83e-38	RecName: Full=Disease resistance RPP13-like protein 4; AltName: Full=Disease resistance protein ZAR1; AltName: Full=Protein HOPZ-ACTIVATED RESISTANCE 1	A0A251Q1R9	0	Uncharacterized protein OS=Prunus persica GN=PRUPE_3G175600 PE=4 SV=1
	jg35478.t1	HiC_scaffold_1	10984672	10989290	XP_009338497.2	1.22e-115	PREDICTED: uncharacterized protein LOC103930839 [Pyrus x bretschneideri]	AT4G39970.1	1.39e-27	Haloacid dehalogenase-like hydrolase (HAD) superfamily protein	XP_009338497.2	8.79e-116	PREDICTED: uncharacterized protein LOC103930839 [Pyrus x bretschneideri]	Q680K2.1	1.18e-26	RecName: Full=Haloacid dehalogenase-like hydrolase domain-containing protein At4g39970; Flags: Precursor	Q154W7	1.97e-59	Putative NBS-LRR disease resistance protein (Fragment) OS=Malus domestica PE=4 SV=1
	jg35479.t1	HiC_scaffold_1	11002132	11002816	XP_008393723.1	4.94e-17	PREDICTED: disease resistance protein At4g27190-like isoform X2 [Malus domestica]				XP_008393723.1	3.57e-17	PREDICTED: disease resistance protein At4g27190-like isoform X2 [Malus domestica]				A0A251PTL8	9.67e-13	Uncharacterized protein OS=Prunus persica GN=PRUPE_3G016700 PE=3 SV=1
	jg35480.t1	HiC_scaffold_1	11002900	11008602	XP_017187223.1	0	PREDICTED: disease resistance protein At4g27190-like isoform X2 [Malus domestica]	AT4G27190.1	2.4e-58	NB-ARC domain-containing disease resistance protein	XP_017187223.1	0	PREDICTED: disease resistance protein At4g27190-like isoform X2 [Malus domestica]	Q9T048.1	2.03e-57	RecName: Full=Disease resistance protein At4g27190	M5WQV9	0	Uncharacterized protein OS=Prunus persica GN=PRUPE_ppa017584mg PE=4 SV=1
	jg35481.t1	HiC_scaffold_1	11010287	11011175	XP_021824888.1	8.28e-60	disease resistance RPP13-like protein 4 isoform X1 [Prunus avium]	AT5G45500.8	1.32e-18	RNI-like superfamily protein	XP_021824888.1	5.97e-60	disease resistance RPP13-like protein 4 isoform X1 [Prunus avium]				M5WT72	8.79e-55	Uncharacterized protein OS=Prunus persica GN=PRUPE_ppa014589mg PE=4 SV=1
	jg35482.t1	HiC_scaffold_1	11011282	11011713	XP_008364367.1	2.38e-46	PREDICTED: uncharacterized protein LOC103428056 isoform X1 [Malus domestica]				XP_008364367.1	1.71e-46	PREDICTED: uncharacterized protein LOC103428056 isoform X1 [Malus domestica]				E6NUD2	2.83e-18	JHS03A10.7 protein OS=Jatropha curcas GN=JHS03A10.7 PE=4 SV=1
	jg35483.t1	HiC_scaffold_1	11011832	11012209	ABG23820.1	8.3e-55	putative NBS-LRR disease resistance protein, partial [Malus domestica]	AT3G50950.2	3.3e-11	HOPZ-ACTIVATED RESISTANCE 1	XP_017185795.1	6.29e-51	PREDICTED: uncharacterized protein LOC103428056 isoform X3 [Malus domestica]	Q38834.2	2.8e-10	RecName: Full=Disease resistance RPP13-like protein 4; AltName: Full=Disease resistance protein ZAR1; AltName: Full=Protein HOPZ-ACTIVATED RESISTANCE 1	Q154U9	5.42e-55	Putative NBS-LRR disease resistance protein (Fragment) OS=Malus domestica PE=4 SV=1
	jg35484.t1	HiC_scaffold_1	11012678	11016700	AAP46257.1	0	putative polyprotein [Oryza sativa Japonica Group]	AT4G23160.3	3.78e-109	cysteine-rich RECEPTOR-like kinase	XP_016709245.1	0	PREDICTED: LOW QUALITY PROTEIN: pleiotropic drug resistance protein 3-like [Gossypium hirsutum]	P10978.1	0	RecName: Full=Retrovirus-related Pol polyprotein from transposon TNT 1-94; Includes	Q7Y141	0	Putative polyprotein OS=Oryza sativa subsp. japonica GN=LOC_Os03g61660 PE=4 SV=1
	jg35485.t1	HiC_scaffold_1	11016898	11023825	XP_021811708.1	2.99e-134	uncharacterized protein LOC110754890 [Prunus avium]	AT2G20900.3	6.8e-63	diacylglycerol kinase 5	XP_021811708.1	2.16e-134	uncharacterized protein LOC110754890 [Prunus avium]	Q9C5E5.1	9.26e-62	RecName: Full=Diacylglycerol kinase 5; Short=AtDGK5; Short=DAG kinase 5; AltName: Full=Diglyceride kinase 5; Short=DGK 5	A0A1U8B9N4	8.3e-79	Diacylglycerol kinase OS=Nelumbo nucifera GN=LOC104612253 PE=3 SV=1
	jg35486.t1	HiC_scaffold_1	11042913	11043571
	jg35487.t1	HiC_scaffold_1	11047337	11053189	XP_017187223.1	0	PREDICTED: disease resistance protein At4g27190-like isoform X2 [Malus domestica]	AT4G27190.1	1.69e-62	NB-ARC domain-containing disease resistance protein	XP_017187223.1	0	PREDICTED: disease resistance protein At4g27190-like isoform X2 [Malus domestica]	Q9T048.1	1.43e-61	RecName: Full=Disease resistance protein At4g27190	A0A251PTL8	0	Uncharacterized protein OS=Prunus persica GN=PRUPE_3G016700 PE=3 SV=1
	jg35488.t1	HiC_scaffold_1	11053220	11054661
	jg35489.t1	HiC_scaffold_1	11054784	11057672	XP_011465456.1	0	PREDICTED: 7-deoxyloganetin glucosyltransferase-like [Fragaria vesca subsp. vesca]	AT1G22380.1	0	UDP-glucosyl transferase 85A3	XP_011465456.1	0	PREDICTED: 7-deoxyloganetin glucosyltransferase-like [Fragaria vesca subsp. vesca]	G3FIN9.1	0	RecName: Full=Linamarin synthase 2; AltName: Full=Cyanohydrin UDP-glucosyltransferase UGT85K5	M5W6P5	0	Glycosyltransferase OS=Prunus persica GN=PRUPE_6G190100 PE=3 SV=1
	jg35490.t1	HiC_scaffold_1	11059660	11060356
	jg35491.t1	HiC_scaffold_1	11065229	11067848	XP_011468341.1	0	PREDICTED: 7-deoxyloganetin glucosyltransferase-like [Fragaria vesca subsp. vesca]	AT1G22380.1	0	UDP-glucosyl transferase 85A3	XP_011468341.1	0	PREDICTED: 7-deoxyloganetin glucosyltransferase-like [Fragaria vesca subsp. vesca]	G3FIN9.1	0	RecName: Full=Linamarin synthase 2; AltName: Full=Cyanohydrin UDP-glucosyltransferase UGT85K5	M5W6P5	0	Glycosyltransferase OS=Prunus persica GN=PRUPE_6G190100 PE=3 SV=1
	jg35492.t1	HiC_scaffold_1	11070817	11073338	XP_011468341.1	0	PREDICTED: 7-deoxyloganetin glucosyltransferase-like [Fragaria vesca subsp. vesca]	AT1G22380.1	0	UDP-glucosyl transferase 85A3	XP_011468341.1	0	PREDICTED: 7-deoxyloganetin glucosyltransferase-like [Fragaria vesca subsp. vesca]	G3FIN9.1	0	RecName: Full=Linamarin synthase 2; AltName: Full=Cyanohydrin UDP-glucosyltransferase UGT85K5	M5W6P5	0	Glycosyltransferase OS=Prunus persica GN=PRUPE_6G190100 PE=3 SV=1
	jg35493.t1	HiC_scaffold_1	11080470	11081413	XP_020420894.1	8.24e-91	7-deoxyloganetin glucosyltransferase-like [Prunus persica]	AT1G22360.1	8.8e-53	UDP-glucosyl transferase 85A2	XP_020420894.1	5.94e-91	7-deoxyloganetin glucosyltransferase-like [Prunus persica]	G3FIN9.1	2.85e-58	RecName: Full=Linamarin synthase 2; AltName: Full=Cyanohydrin UDP-glucosyltransferase UGT85K5	A0A251NSM5	5.38e-91	Glycosyltransferase OS=Prunus persica GN=PRUPE_6G189800 PE=3 SV=1
	jg35494.t1	HiC_scaffold_1	11082907	11083645	XP_008234156.1	1.07e-56	PREDICTED: 7-deoxyloganetin glucosyltransferase-like [Prunus mume]	AT1G22380.1	3.09e-39	UDP-glucosyl transferase 85A3	XP_008234156.1	7.72e-57	PREDICTED: 7-deoxyloganetin glucosyltransferase-like [Prunus mume]	Q6VAB3.1	1.3e-38	RecName: Full=UDP-glycosyltransferase 85A8	A0A251NSM5	2.56e-54	Glycosyltransferase OS=Prunus persica GN=PRUPE_6G189800 PE=3 SV=1
	jg35495.t1	HiC_scaffold_1	11085111	11086629	XP_004289311.1	1.73e-169	PREDICTED: wall-associated receptor kinase-like 20 [Fragaria vesca subsp. vesca]	AT1G10380.1	5.07e-43	Putative membrane lipoprotein	XP_004289311.1	1.24e-169	PREDICTED: wall-associated receptor kinase-like 20 [Fragaria vesca subsp. vesca]	Q9LZM4.1	6.75e-07	RecName: Full=Wall-associated receptor kinase-like 20; Flags: Precursor	A0A251NVA5	1.66e-118	Uncharacterized protein OS=Prunus persica GN=PRUPE_6G189700 PE=4 SV=1
	jg35496.t1	HiC_scaffold_1	11087265	11089661	XP_004288186.1	0	PREDICTED: monoacylglycerol lipase abhd6-A [Fragaria vesca subsp. vesca]	AT4G39955.1	1.25e-146	alpha/beta-Hydrolases superfamily protein	XP_004288186.1	0	PREDICTED: monoacylglycerol lipase abhd6-A [Fragaria vesca subsp. vesca]	Q6GLL2.1	5.58e-14	RecName: Full=Monoacylglycerol lipase abhd6-A; AltName: Full=Abhydrolase domain-containing protein 6-A	M5VZA2	0	Uncharacterized protein OS=Prunus persica GN=PRUPE_6G189600 PE=4 SV=1
	jg35497.t1	HiC_scaffold_1	11096562	11098877	XP_021828850.1	0	pentatricopeptide repeat-containing protein At4g39952, mitochondrial [Prunus avium]	AT4G39952.1	0	Pentatricopeptide repeat (PPR) superfamily protein	XP_021828850.1	0	pentatricopeptide repeat-containing protein At4g39952, mitochondrial [Prunus avium]	Q3E9N1.2	0	RecName: Full=Pentatricopeptide repeat-containing protein At4g39952, mitochondrial; Flags: Precursor	A0A251NSM9	0	Uncharacterized protein OS=Prunus persica GN=PRUPE_6G189500 PE=4 SV=1
	jg35498.t1	HiC_scaffold_1	11101733	11102764
	jg35499.t1	HiC_scaffold_1	11102817	11108722	XP_011465477.1	0	PREDICTED: probable LRR receptor-like serine/threonine-protein kinase At5g10290 [Fragaria vesca subsp. vesca]	AT5G10290.2	0	leucine-rich repeat transmembrane protein kinase family protein	XP_011465477.1	0	PREDICTED: probable LRR receptor-like serine/threonine-protein kinase At5g10290 [Fragaria vesca subsp. vesca]	C0LGT1.1	0	RecName: Full=Probable LRR receptor-like serine/threonine-protein kinase At5g10290; Flags: Precursor	M5W7D2	0	Uncharacterized protein OS=Prunus persica GN=PRUPE_6G189000 PE=3 SV=1
	jg35500.t1	HiC_scaffold_1	11109255	11109524	ONI02296.1	1.62e-19	hypothetical protein PRUPE_6G188900 [Prunus persica]				XP_002307079.1	2.15e-13	hypothetical protein POPTR_0005s07570g [Populus trichocarpa]				A0A251NSL3	1.06e-19	Uncharacterized protein OS=Prunus persica GN=PRUPE_6G188900 PE=4 SV=1
	jg35501.t1	HiC_scaffold_1	11111229	11111516	CAN59708.1	3.88e-17	hypothetical protein VITISV_040315, partial [Vitis vinifera]				XP_014619740.1	2.59e-06	PREDICTED: uncharacterized protein LOC102664765 isoform X1 [Glycine max]				A5CB64	2.53e-17	Uncharacterized protein (Fragment) OS=Vitis vinifera GN=VITISV_040315 PE=4 SV=1
	jg35502.t1	HiC_scaffold_1	11115144	11117607	XP_009368272.2	0	PREDICTED: uncharacterized protein LOC103957781 [Pyrus x bretschneideri]	AT4G23160.3	3.32e-123	cysteine-rich RECEPTOR-like kinase	XP_009368272.2	0	PREDICTED: uncharacterized protein LOC103957781 [Pyrus x bretschneideri]	Q9ZT94.1	3.45e-155	RecName: Full=Retrovirus-related Pol polyprotein from transposon RE2; AltName: Full=Retro element 2; Short=AtRE2; Includes	V9GZT4	0	Copia-like retrotransposon Hopscotch polyprotein OS=Zea mays GN=gag PE=4 SV=1
	jg35503.t1	HiC_scaffold_1	11120366	11122791	CAN59708.1	5.44e-16	hypothetical protein VITISV_040315, partial [Vitis vinifera]										A5CB64	3.55e-16	Uncharacterized protein (Fragment) OS=Vitis vinifera GN=VITISV_040315 PE=4 SV=1
	jg35504.t1	HiC_scaffold_1	11124360	11124578	ONI02290.1	1.02e-14	hypothetical protein PRUPE_6G188500 [Prunus persica]				XP_006428210.1	1.06e-12	hypothetical protein CICLE_v10027432mg [Citrus clementina]				M5W323	4.03e-15	Uncharacterized protein OS=Prunus persica GN=PRUPE_ppb014032mg PE=4 SV=1
	jg35505.t1	HiC_scaffold_1	11126362	11126631	CAN59708.1	5.02e-11	hypothetical protein VITISV_040315, partial [Vitis vinifera]	AT2G22320.1	2e-05	hypothetical protein	XP_006428212.1	4.93e-08	hypothetical protein CICLE_v10027310mg [Citrus clementina]				A5CB64	3.28e-11	Uncharacterized protein (Fragment) OS=Vitis vinifera GN=VITISV_040315 PE=4 SV=1
	jg35506.t1	HiC_scaffold_1	11131866	11132906	XP_011465484.1	8.34e-174	PREDICTED: protein SENSITIVE TO PROTON RHIZOTOXICITY 1-like [Fragaria vesca subsp. vesca]	AT1G34370.2	8.35e-73	C2H2 and C2HC zinc fingers superfamily protein	XP_011465484.1	6.01e-174	PREDICTED: protein SENSITIVE TO PROTON RHIZOTOXICITY 1-like [Fragaria vesca subsp. vesca]	Q943I6.1	2.94e-75	RecName: Full=Zinc finger protein STOP1 homolog; AltName: Full=Protein STOP1 homolog	A0A251NSI5	1.65e-163	Uncharacterized protein OS=Prunus persica GN=PRUPE_6G188400 PE=4 SV=1
	jg35507.t1	HiC_scaffold_1	11133081	11133538
	jg35508.t1	HiC_scaffold_1	11134779	11135024
	jg35509.t1	HiC_scaffold_1	11145220	11146614	XP_004288189.1	0	PREDICTED: transcription factor MYB28-like [Fragaria vesca subsp. vesca]	AT1G34670.1	4.88e-112	myb domain protein 93	XP_004288189.1	0	PREDICTED: transcription factor MYB28-like [Fragaria vesca subsp. vesca]	Q9S9Z2.1	4.13e-111	RecName: Full=Transcription factor MYB93; AltName: Full=Myb-related protein 93; Short=AtMYB93	M5W526	5.57e-180	Uncharacterized protein OS=Prunus persica GN=PRUPE_6G188300 PE=4 SV=1
	jg35510.t1	HiC_scaffold_1	11162988	11164056	XP_017188064.1	7.4e-93	PREDICTED: tubulin-folding cofactor C-like [Malus domestica]	AT4G39920.1	4.08e-46	C-CAP/cofactor C-like domain-containing protein	XP_017188064.1	5.34e-93	PREDICTED: tubulin-folding cofactor C-like [Malus domestica]	Q9SMR2.1	3.46e-45	RecName: Full=Tubulin-folding cofactor C; Short=AtTFCC; Short=TFC C; AltName: Full=Protein PORCINO	M5VYX5	6e-91	Uncharacterized protein OS=Prunus persica GN=PRUPE_6G188100 PE=4 SV=1
	jg35511.t1	HiC_scaffold_1	11164345	11166510	XP_004288191.1	8.08e-94	PREDICTED: 50S ribosomal protein L29, chloroplastic [Fragaria vesca subsp. vesca]	AT5G65220.1	1.47e-57	Ribosomal L29 family protein	XP_004288191.1	5.83e-94	PREDICTED: 50S ribosomal protein L29, chloroplastic [Fragaria vesca subsp. vesca]	Q9FJP3.1	1.25e-56	RecName: Full=50S ribosomal protein L29, chloroplastic; AltName: Full=CL29; Flags: Precursor	A0A251NV74	3.66e-90	Uncharacterized protein OS=Prunus persica GN=PRUPE_6G188000 PE=3 SV=1
	jg35512.t1	HiC_scaffold_1	11167793	11172113	XP_004288192.1	0	PREDICTED: ubiquitin carboxyl-terminal hydrolase 4 [Fragaria vesca subsp. vesca]	AT4G39910.1	0	ubiquitin-specific protease 3	XP_004288192.1	0	PREDICTED: ubiquitin carboxyl-terminal hydrolase 4 [Fragaria vesca subsp. vesca]	O24454.1	0	RecName: Full=Ubiquitin carboxyl-terminal hydrolase 3; AltName: Full=Deubiquitinating enzyme 3; Short=AtUBP3; AltName: Full=Ubiquitin thioesterase 3; AltName: Full=Ubiquitin-specific-processing protease 3	M5VYQ9	0	Uncharacterized protein OS=Prunus persica GN=PRUPE_6G187800 PE=3 SV=1
	jg35513.t1	HiC_scaffold_1	11174872	11175171	XP_011467921.1	1.1e-13	PREDICTED: uncharacterized protein LOC105352452 [Fragaria vesca subsp. vesca]				XP_011467921.1	7.96e-14	PREDICTED: uncharacterized protein LOC105352452 [Fragaria vesca subsp. vesca]				A0A251Q5M4	5.22e-12	Uncharacterized protein OS=Prunus persica GN=PRUPE_3G260600 PE=4 SV=1
	jg35514.t1	HiC_scaffold_1	11179317	11180012	XP_011467921.1	2.76e-11	PREDICTED: uncharacterized protein LOC105352452 [Fragaria vesca subsp. vesca]				XP_011467921.1	1.99e-11	PREDICTED: uncharacterized protein LOC105352452 [Fragaria vesca subsp. vesca]
	jg35515.t1	HiC_scaffold_1	11181320	11181607	XP_011467921.1	7.4e-17	PREDICTED: uncharacterized protein LOC105352452 [Fragaria vesca subsp. vesca]				XP_011467921.1	5.34e-17	PREDICTED: uncharacterized protein LOC105352452 [Fragaria vesca subsp. vesca]				A0A251Q5M4	1.08e-11	Uncharacterized protein OS=Prunus persica GN=PRUPE_3G260600 PE=4 SV=1
	jg35516.t1	HiC_scaffold_1	11185622	11186080	XP_011467921.1	8.54e-27	PREDICTED: uncharacterized protein LOC105352452 [Fragaria vesca subsp. vesca]				XP_011467921.1	6.16e-27	PREDICTED: uncharacterized protein LOC105352452 [Fragaria vesca subsp. vesca]				A0A251Q5M4	3.74e-23	Uncharacterized protein OS=Prunus persica GN=PRUPE_3G260600 PE=4 SV=1
	jg35517.t1	HiC_scaffold_1	11187416	11189604	XP_004288193.1	0	PREDICTED: calmodulin-binding transcription activator 3-like [Fragaria vesca subsp. vesca]	AT2G22300.3	2.32e-156	signal responsive 1	XP_004288193.1	0	PREDICTED: calmodulin-binding transcription activator 3-like [Fragaria vesca subsp. vesca]	Q8GSA7.1	1.67e-154	RecName: Full=Calmodulin-binding transcription activator 3; Short=AtCAMTA3; AltName: Full=Ethylene-induced calmodulin-binding protein 1; Short=EICBP1; AltName: Full=Ethylene-induced calmodulin-binding protein a; Short=EICBP.a; AltName: Full=Protein SAR-DEFICIENT 3; AltName: Full=Signal-responsive protein 1; Short=AtSR1	M5W6N0	0	Uncharacterized protein OS=Prunus persica GN=PRUPE_ppa000612mg PE=4 SV=1
	jg35518.t1	HiC_scaffold_1	11189847	11190230	XP_010645222.1	5e-86	PREDICTED: ubiquitin carboxyl-terminal hydrolase 3 isoform X2 [Vitis vinifera]	AT4G39910.1	8.05e-80	ubiquitin-specific protease 3	XP_010645222.1	3.61e-86	PREDICTED: ubiquitin carboxyl-terminal hydrolase 3 isoform X2 [Vitis vinifera]	O24454.1	6.83e-79	RecName: Full=Ubiquitin carboxyl-terminal hydrolase 3; AltName: Full=Deubiquitinating enzyme 3; Short=AtUBP3; AltName: Full=Ubiquitin thioesterase 3; AltName: Full=Ubiquitin-specific-processing protease 3	M5VYQ9	1.11e-85	Uncharacterized protein OS=Prunus persica GN=PRUPE_6G187800 PE=3 SV=1
	jg35519.t1	HiC_scaffold_1	11195682	11207729	XP_004288193.1	0	PREDICTED: calmodulin-binding transcription activator 3-like [Fragaria vesca subsp. vesca]	AT2G22300.2	0	signal responsive 1	XP_004288193.1	0	PREDICTED: calmodulin-binding transcription activator 3-like [Fragaria vesca subsp. vesca]	Q8GSA7.1	0	RecName: Full=Calmodulin-binding transcription activator 3; Short=AtCAMTA3; AltName: Full=Ethylene-induced calmodulin-binding protein 1; Short=EICBP1; AltName: Full=Ethylene-induced calmodulin-binding protein a; Short=EICBP.a; AltName: Full=Protein SAR-DEFICIENT 3; AltName: Full=Signal-responsive protein 1; Short=AtSR1	A0A251NSH9	0	Uncharacterized protein OS=Prunus persica GN=PRUPE_6G187700 PE=4 SV=1
	jg35520.t1	HiC_scaffold_1	11208272	11213019	XP_004288194.1	0	PREDICTED: cyclin-dependent kinase C-1 [Fragaria vesca subsp. vesca]	AT5G10270.1	0	cyclin-dependent kinase C%3B1	XP_004288194.1	0	PREDICTED: cyclin-dependent kinase C-1 [Fragaria vesca subsp. vesca]	Q9LFT8.1	0	RecName: Full=Cyclin-dependent kinase C-1; Short=CDKC;1	A0A1Q3CXB9	0	Pkinase domain-containing protein OS=Cephalotus follicularis GN=CFOL_v3_28223 PE=4 SV=1
	jg35521.t1	HiC_scaffold_1	11213625	11214764	CBI34915.3	8.68e-09	unnamed protein product, partial [Vitis vinifera]				XP_002277810.1	1.34e-08	PREDICTED: uncharacterized protein LOC100254241 [Vitis vinifera]				A5BQL3	1.1e-08	Uncharacterized protein OS=Vitis vinifera GN=VITISV_037831 PE=4 SV=1
	jg35522.t1	HiC_scaffold_1	11215653	11219822	XP_004288197.1	7.89e-133	PREDICTED: uncharacterized protein LOC101295271 isoform X1 [Fragaria vesca subsp. vesca]	AT4G39900.1	9.08e-54	adenine deaminase	XP_004288197.1	5.69e-133	PREDICTED: uncharacterized protein LOC101295271 isoform X1 [Fragaria vesca subsp. vesca]				A0A251NV45	5.19e-123	Uncharacterized protein OS=Prunus persica GN=PRUPE_6G187400 PE=4 SV=1
	jg35524.t1	HiC_scaffold_1	11222381	11223977
	jg35523.t1	HiC_scaffold_1	11223716	11224552	XP_010099928.1	1.18e-36	hypothetical protein L484_020116 [Morus notabilis]				XP_010099928.1	8.53e-37	hypothetical protein L484_020116 [Morus notabilis]				W9RBF2	7.73e-37	Uncharacterized protein OS=Morus notabilis GN=L484_020116 PE=4 SV=1
	jg35523.t2	HiC_scaffold_1	11223716	11224552	XP_010099928.1	3.87e-32	hypothetical protein L484_020116 [Morus notabilis]				XP_010099928.1	2.79e-32	hypothetical protein L484_020116 [Morus notabilis]				W9RBF2	2.53e-32	Uncharacterized protein OS=Morus notabilis GN=L484_020116 PE=4 SV=1
	jg35525.t1	HiC_scaffold_1	11226988	11229755	XP_008234036.1	0	PREDICTED: probable mitochondrial adenine nucleotide transporter BTL3 [Prunus mume]	AT5G64970.1	0	Mitochondrial substrate carrier family protein	XP_008234036.1	0	PREDICTED: probable mitochondrial adenine nucleotide transporter BTL3 [Prunus mume]	Q9LV81.1	0	RecName: Full=Probable mitochondrial adenine nucleotide transporter BTL3; AltName: Full=Adenine nucleotide transporter BT1-like protein 3	A0A251NSH8	0	Uncharacterized protein OS=Prunus persica GN=PRUPE_6G187500 PE=3 SV=1
	jg35526.t1	HiC_scaffold_1	11237007	11238245	XP_009367307.1	6.47e-32	PREDICTED: uncharacterized protein LOC103956970 isoform X2 [Pyrus x bretschneideri]				XP_009367307.1	4.67e-32	PREDICTED: uncharacterized protein LOC103956970 isoform X2 [Pyrus x bretschneideri]				A0A251NA03	2.79e-20	Uncharacterized protein OS=Prunus persica GN=PRUPE_7G110000 PE=4 SV=1
	jg35527.t1	HiC_scaffold_1	11240593	11247549	EPS62652.1	2.39e-78	hypothetical protein M569_12138, partial [Genlisea aurea]	AT3G08530.1	8.26e-77	Clathrin%2C heavy chain	XP_021805595.1	4.7e-78	clathrin heavy chain 1 isoform X1 [Prunus avium]	Q0WLB5.1	7e-76	RecName: Full=Clathrin heavy chain 2	S8DS60	1.56e-78	Uncharacterized protein (Fragment) OS=Genlisea aurea GN=M569_12138 PE=4 SV=1
	jg35528.t2	HiC_scaffold_1	11249814	11252620	XP_021832840.1	1.38e-12	uncharacterized protein LOC110772693 [Prunus avium]				XP_021832840.1	9.97e-13	uncharacterized protein LOC110772693 [Prunus avium]				A0A251QC15	1.52e-10	Uncharacterized protein OS=Prunus persica GN=PRUPE_2G062400 PE=4 SV=1
	jg35528.t1	HiC_scaffold_1	11251137	11252620	XP_007152239.1	2.83e-08	hypothetical protein PHAVU_004G113200g [Phaseolus vulgaris]				XP_007152239.1	2.04e-08	hypothetical protein PHAVU_004G113200g [Phaseolus vulgaris]				V7C4E3	1.85e-08	Uncharacterized protein OS=Phaseolus vulgaris GN=PHAVU_004G113200g PE=3 SV=1
	jg35529.t1	HiC_scaffold_1	11253673	11255646	XP_009342518.1	1.89e-149	PREDICTED: ras-related protein RABH1e-like [Pyrus x bretschneideri]	AT5G10260.1	1.12e-141	RAB GTPase homolog H1E	XP_009342518.1	1.37e-149	PREDICTED: ras-related protein RABH1e-like [Pyrus x bretschneideri]	Q9LFT9.1	9.5e-141	RecName: Full=Ras-related protein RABH1e; Short=AtRABH1e	W9QNC0	6.29e-148	Ras-related protein OS=Morus notabilis GN=L484_022120 PE=4 SV=1
	jg35530.t1	HiC_scaffold_1	11257005	11260310	XP_004289314.1	0	PREDICTED: BTB/POZ domain-containing protein DOT3 [Fragaria vesca subsp. vesca]	AT5G10250.2	0	Phototropic-responsive NPH3 family protein	XP_004289314.1	0	PREDICTED: BTB/POZ domain-containing protein DOT3 [Fragaria vesca subsp. vesca]	Q9LFU0.1	0	RecName: Full=BTB/POZ domain-containing protein DOT3; AltName: Full=Protein DEFECTIVELY ORGANIZED TRIBUTARIES 3	A0A251NSE5	0	Uncharacterized protein OS=Prunus persica GN=PRUPE_6G187200 PE=3 SV=1
	jg35531.t1	HiC_scaffold_1	11261107	11261604	XP_011465582.1	1.4e-91	PREDICTED: uncharacterized protein LOC101296426 [Fragaria vesca subsp. vesca]	AT4G39880.1	1.34e-68	Ribosomal protein L23/L15e family protein	XP_011465582.1	1.01e-91	PREDICTED: uncharacterized protein LOC101296426 [Fragaria vesca subsp. vesca]	Q0I161.1	1.32e-09	RecName: Full=50S ribosomal protein L23	A0A251NSF1	2.16e-86	Uncharacterized protein OS=Prunus persica GN=PRUPE_6G187100 PE=4 SV=1
	jg35532.t1	HiC_scaffold_1	11262574	11265141	XP_004288202.1	0	PREDICTED: CMP-sialic acid transporter 5 [Fragaria vesca subsp. vesca]	AT5G65000.1	1.29e-172	Nucleotide-sugar transporter family protein	XP_004288202.1	0	PREDICTED: CMP-sialic acid transporter 5 [Fragaria vesca subsp. vesca]	Q8LES0.1	1.09e-171	RecName: Full=CMP-sialic acid transporter 5; Short=CMP-SA-Tr 5; Short=CMP-Sia-Tr 5	M5VZ61	0	Uncharacterized protein OS=Prunus persica GN=PRUPE_6G187000 PE=4 SV=1
	jg35533.t1	HiC_scaffold_1	11265610	11268056	XP_004288203.2	0	PREDICTED: putative pentatricopeptide repeat-containing protein At1g69350, mitochondrial [Fragaria vesca subsp. vesca]	AT1G18485.1	7.48e-152	Pentatricopeptide repeat (PPR) superfamily protein	XP_004288203.2	0	PREDICTED: putative pentatricopeptide repeat-containing protein At1g69350, mitochondrial [Fragaria vesca subsp. vesca]	Q0WN60.2	6.34e-151	RecName: Full=Pentatricopeptide repeat-containing protein At1g18485	A0A251NU38	0	Uncharacterized protein OS=Prunus persica GN=PRUPE_6G186500 PE=4 SV=1
	jg35534.t1	HiC_scaffold_1	11269650	11275822	XP_020421544.1	0	asparagine synthetase [glutamine-hydrolyzing] 2 [Prunus persica]	AT5G10240.1	0	asparagine synthetase 3	XP_020421544.1	0	asparagine synthetase [glutamine-hydrolyzing] 2 [Prunus persica]	Q9LFU1.1	0	RecName: Full=Asparagine synthetase [glutamine-hydrolyzing] 3; AltName: Full=Glutamine-dependent asparagine synthetase 3	A0A251NSG8	0	Uncharacterized protein OS=Prunus persica GN=PRUPE_6G186800 PE=4 SV=1
	jg35535.t1	HiC_scaffold_1	11276547	11277464	XP_009363998.1	1.21e-96	PREDICTED: polyadenylation and cleavage factor homolog 4-like isoform X2 [Pyrus x bretschneideri]	AT4G04885.1	4.76e-78	PCF11P-similar protein 4	XP_009363998.1	8.74e-97	PREDICTED: polyadenylation and cleavage factor homolog 4-like isoform X2 [Pyrus x bretschneideri]	Q0WPF2.1	4.04e-77	RecName: Full=Polyadenylation and cleavage factor homolog 4	A0A251PEQ1	1.3e-93	Uncharacterized protein OS=Prunus persica GN=PRUPE_4G024700 PE=4 SV=1
	jg35536.t1	HiC_scaffold_1	11277887	11278468	PIN01388.1	3.06e-64	hypothetical protein CDL12_26099 [Handroanthus impetiginosus]	AT1G80930.1	3.39e-63	MIF4G domain-containing protein / MA3 domain-containing protein	XP_019578434.1	5.11e-63	PREDICTED: pre-mRNA-splicing factor CWC22 homolog, partial [Rhinolophus sinicus]	Q8C5N3.1	2.53e-51	RecName: Full=Pre-mRNA-splicing factor CWC22 homolog; AltName: Full=Nucampholin homolog	A0A067JG13	2.13e-62	Uncharacterized protein OS=Jatropha curcas GN=JCGZ_00443 PE=4 SV=1
	jg35537.t1	HiC_scaffold_1	11282590	11283510	XP_009363998.1	1.39e-92	PREDICTED: polyadenylation and cleavage factor homolog 4-like isoform X2 [Pyrus x bretschneideri]	AT4G04885.1	1.79e-75	PCF11P-similar protein 4	XP_009363998.1	9.99e-93	PREDICTED: polyadenylation and cleavage factor homolog 4-like isoform X2 [Pyrus x bretschneideri]	Q0WPF2.1	1.52e-74	RecName: Full=Polyadenylation and cleavage factor homolog 4	A0A251PEQ1	1.74e-92	Uncharacterized protein OS=Prunus persica GN=PRUPE_4G024700 PE=4 SV=1
	jg35538.t1	HiC_scaffold_1	11287847	11290323	XP_021823455.1	0	mechanosensitive ion channel protein 10-like [Prunus avium]	AT5G12080.3	0	mechanosensitive channel of small conductance-like 10	XP_021823455.1	0	mechanosensitive ion channel protein 10-like [Prunus avium]	Q9LYG9.1	0	RecName: Full=Mechanosensitive ion channel protein 10; AltName: Full=Mechanosensitive channel of small conductance-like 10; AltName: Full=MscS-Like protein 10; Short=AtMSL10	A0A251RBI6	0	Uncharacterized protein OS=Prunus persica GN=PRUPE_1G406100 PE=4 SV=1
	jg35539.t1	HiC_scaffold_1	11291953	11295364	XP_004288205.1	0	PREDICTED: TLD domain-containing protein 2 [Fragaria vesca subsp. vesca]	AT4G39870.2	1.27e-148	TLD-domain containing nucleolar protein	XP_004288205.1	0	PREDICTED: TLD domain-containing protein 2 [Fragaria vesca subsp. vesca]	A8KBE0.2	1.94e-26	RecName: Full=Oxidation resistance protein 1	A0A251NSD1	0	Uncharacterized protein OS=Prunus persica GN=PRUPE_6G186700 PE=4 SV=1
	jg35539.t2	HiC_scaffold_1	11291953	11295364	XP_004288205.1	0	PREDICTED: TLD domain-containing protein 2 [Fragaria vesca subsp. vesca]	AT4G39870.2	4.32e-149	TLD-domain containing nucleolar protein	XP_004288205.1	0	PREDICTED: TLD domain-containing protein 2 [Fragaria vesca subsp. vesca]	A8KBE0.2	1.88e-26	RecName: Full=Oxidation resistance protein 1	A0A251NSD1	0	Uncharacterized protein OS=Prunus persica GN=PRUPE_6G186700 PE=4 SV=1
	jg35540.t1	HiC_scaffold_1	11296261	11298837	XP_004288207.1	0	PREDICTED: annexin D2-like [Fragaria vesca subsp. vesca]	AT1G35720.1	1.79e-168	annexin 1	XP_004288207.1	0	PREDICTED: annexin D2-like [Fragaria vesca subsp. vesca]	Q9SYT0.1	1.51e-167	RecName: Full=Annexin D1; AltName: Full=AnnAt1; AltName: Full=Annexin A1	M5W098	0	Annexin OS=Prunus persica GN=PRUPE_6G186600 PE=3 SV=1
	jg35541.t1	HiC_scaffold_1	11299842	11301351	XP_004288208.1	1.26e-163	PREDICTED: uncharacterized protein LOC101298458 [Fragaria vesca subsp. vesca]	AT4G39860.2	3.62e-119	hematological/neurological-like protein	XP_004288208.1	9.1e-164	PREDICTED: uncharacterized protein LOC101298458 [Fragaria vesca subsp. vesca]	Q9SIE0.2	1.8e-06	RecName: Full=DNA oxidative demethylase ALKBH2; AltName: Full=Alkylated DNA repair protein alkB homolog 2; AltName: Full=Alpha-ketoglutarate-dependent dioxygenase alkB homolog 2	M5VZD3	6.24e-154	Uncharacterized protein OS=Prunus persica GN=PRUPE_6G186300 PE=4 SV=1
	jg35542.t1	HiC_scaffold_1	11302818	11304587	XP_004288209.1	0	PREDICTED: pentatricopeptide repeat-containing protein At5g38730 [Fragaria vesca subsp. vesca]	AT5G38730.1	0	Tetratricopeptide repeat (TPR)-like superfamily protein	XP_004288209.1	0	PREDICTED: pentatricopeptide repeat-containing protein At5g38730 [Fragaria vesca subsp. vesca]	Q9FKR3.1	0	RecName: Full=Pentatricopeptide repeat-containing protein At5g38730	M5W6W2	0	Uncharacterized protein OS=Prunus persica GN=PRUPE_6G186200 PE=4 SV=1
	jg35543.t1	HiC_scaffold_1	11305386	11305982	XP_011465644.1	1.55e-109	PREDICTED: uncharacterized protein LOC105351818 [Fragaria vesca subsp. vesca]	AT5G65030.1	2.39e-39	nitric oxide synthase-interacting protein	XP_011465644.1	1.12e-109	PREDICTED: uncharacterized protein LOC105351818 [Fragaria vesca subsp. vesca]				M5WIF5	9.36e-92	Uncharacterized protein OS=Prunus persica GN=PRUPE_6G186100 PE=4 SV=1
	jg35544.t1	HiC_scaffold_1	11312734	11314128	XP_004288210.1	0	PREDICTED: xyloglucan galactosyltransferase KATAMARI1-like [Fragaria vesca subsp. vesca]	AT1G68470.1	9.33e-168	Exostosin family protein	XP_004288210.1	0	PREDICTED: xyloglucan galactosyltransferase KATAMARI1-like [Fragaria vesca subsp. vesca]	Q9CA34.1	7.91e-167	RecName: Full=Probable xyloglucan galactosyltransferase GT17; AltName: Full=Glycosyltransferase 17; Short=AtGT17	M5WAN9	0	Uncharacterized protein OS=Prunus persica GN=PRUPE_6G185700 PE=4 SV=1
	jg35545.t1	HiC_scaffold_1	11315393	11315602	CDY37398.1	7.03e-18	BnaC05g30320D [Brassica napus]	AT2G32210.1	2.01e-19	cysteine-rich/transmembrane domain A-like protein	XP_019056536.1	6.53e-18	PREDICTED: cysteine-rich and transmembrane domain-containing protein B-like [Tarenaya hassleriana]				A0A0D3CHA8	2.94e-18	Uncharacterized protein OS=Brassica oleracea var. oleracea PE=4 SV=1
	jg35546.t1	HiC_scaffold_1	11317111	11318577	XP_004288211.1	0	PREDICTED: xyloglucan galactosyltransferase KATAMARI1-like [Fragaria vesca subsp. vesca]	AT1G68470.1	0	Exostosin family protein	XP_004288211.1	0	PREDICTED: xyloglucan galactosyltransferase KATAMARI1-like [Fragaria vesca subsp. vesca]	Q9CA34.1	0	RecName: Full=Probable xyloglucan galactosyltransferase GT17; AltName: Full=Glycosyltransferase 17; Short=AtGT17	M5WAN9	0	Uncharacterized protein OS=Prunus persica GN=PRUPE_6G185700 PE=4 SV=1
	jg35547.t1	HiC_scaffold_1	11319640	11319846	XP_013675817.1	8.82e-18	cysteine-rich and transmembrane domain-containing protein WIH1-like [Brassica napus]	AT2G32190.1	8.13e-19	cysteine-rich/transmembrane domain A-like protein	XP_013675817.1	6.36e-18	cysteine-rich and transmembrane domain-containing protein WIH1-like [Brassica napus]				A0A078JZT7	5.76e-18	BnaCnng71320D protein OS=Brassica napus GN=BnaCnng71320D PE=4 SV=1
	jg35548.t1	HiC_scaffold_1	11320811	11324108	XP_004300163.1	0	PREDICTED: uncharacterized protein LOC101308873 isoform X1 [Fragaria vesca subsp. vesca]	AT5G10200.3	0	ARM-repeat/Tetratricopeptide repeat (TPR)-like protein	XP_004300163.1	0	PREDICTED: uncharacterized protein LOC101308873 isoform X1 [Fragaria vesca subsp. vesca]	Q3ZBR5.1	6.54e-12	RecName: Full=Tetratricopeptide repeat protein 1; Short=TPR repeat protein 1	A0A251NSC3	0	Uncharacterized protein OS=Prunus persica GN=PRUPE_6G184800 PE=4 SV=1
	jg35549.t1	HiC_scaffold_1	11324151	11328356
	jg35550.t1	HiC_scaffold_1	11335395	11336729	XP_004288212.1	7.09e-126	PREDICTED: uncharacterized protein LOC101299808 [Fragaria vesca subsp. vesca]	AT4G39840.1	4.25e-73	cell wall integrity/stress response component-like protein	XP_004288212.1	5.12e-126	PREDICTED: uncharacterized protein LOC101299808 [Fragaria vesca subsp. vesca]				B9H535	4.08e-101	Uncharacterized protein OS=Populus trichocarpa GN=POPTR_0005s07810g PE=4 SV=2
	jg35551.t1	HiC_scaffold_1	11342239	11345220	XP_018504788.1	0	PREDICTED: cysteine-rich receptor-like protein kinase 10 isoform X1 [Pyrus x bretschneideri]	AT4G21410.3	0	cysteine-rich RLK (RECEPTOR-like protein kinase) 29	XP_018504788.1	0	PREDICTED: cysteine-rich receptor-like protein kinase 10 isoform X1 [Pyrus x bretschneideri]	Q8S9L6.1	0	RecName: Full=Cysteine-rich receptor-like protein kinase 29; Short=Cysteine-rich RLK29; Flags: Precursor	A0A251PEY4	0	Uncharacterized protein OS=Prunus persica GN=PRUPE_4G028800 PE=4 SV=1
	jg35552.t1	HiC_scaffold_1	11348890	11351960	XP_007213610.2	0	cysteine-rich receptor-like protein kinase 10 isoform X1 [Prunus persica]	AT4G21410.3	0	cysteine-rich RLK (RECEPTOR-like protein kinase) 29	XP_007213610.2	0	cysteine-rich receptor-like protein kinase 10 isoform X1 [Prunus persica]	Q8S9L6.1	0	RecName: Full=Cysteine-rich receptor-like protein kinase 29; Short=Cysteine-rich RLK29; Flags: Precursor	A0A251PEY4	0	Uncharacterized protein OS=Prunus persica GN=PRUPE_4G028800 PE=4 SV=1
	jg35553.t1	HiC_scaffold_1	11354519	11355937	XP_004294073.1	0	PREDICTED: protein transport protein Sec61 subunit alpha [Fragaria vesca subsp. vesca]	AT1G29310.2	0	SecY protein transport family protein	XP_004294073.1	0	PREDICTED: protein transport protein Sec61 subunit alpha [Fragaria vesca subsp. vesca]	Q54XK2.1	0	RecName: Full=Protein transport protein Sec61 subunit alpha; AltName: Full=Secretory 61 complex subunit alpha	M5WHU9	0	Uncharacterized protein OS=Prunus persica GN=PRUPE_4G160300 PE=3 SV=1
	jg35554.t1	HiC_scaffold_1	11357217	11360583	XP_020417428.1	0	cysteine-rich receptor-like protein kinase 10 isoform X2 [Prunus persica]	AT4G21410.3	0	cysteine-rich RLK (RECEPTOR-like protein kinase) 29	XP_020417428.1	0	cysteine-rich receptor-like protein kinase 10 isoform X2 [Prunus persica]	Q8S9L6.1	0	RecName: Full=Cysteine-rich receptor-like protein kinase 29; Short=Cysteine-rich RLK29; Flags: Precursor	A0A251PEY4	0	Uncharacterized protein OS=Prunus persica GN=PRUPE_4G028800 PE=4 SV=1
	jg35555.t1	HiC_scaffold_1	11363493	11366572	XP_016648536.1	0	PREDICTED: cysteine-rich receptor-like protein kinase 10 isoform X2 [Prunus mume]	AT4G23180.1	0	cysteine-rich RLK (RECEPTOR-like protein kinase) 10	XP_016648536.1	0	PREDICTED: cysteine-rich receptor-like protein kinase 10 isoform X2 [Prunus mume]	Q8GYA4.3	0	RecName: Full=Cysteine-rich receptor-like protein kinase 10; Short=Cysteine-rich RLK10; AltName: Full=Receptor-like protein kinase 4; Flags: Precursor	A0A251PEY4	0	Uncharacterized protein OS=Prunus persica GN=PRUPE_4G028800 PE=4 SV=1
	jg35556.t1	HiC_scaffold_1	11370111	11378549	XP_011465668.1	0	PREDICTED: LOW QUALITY PROTEIN: probable LRR receptor-like serine/threonine-protein kinase At1g56130 [Fragaria vesca subsp. vesca]	AT1G56130.2	0	Leucine-rich repeat transmembrane protein kinase	XP_011465668.1	0	PREDICTED: LOW QUALITY PROTEIN: probable LRR receptor-like serine/threonine-protein kinase At1g56130 [Fragaria vesca subsp. vesca]	C0LGH2.2	0	RecName: Full=Probable LRR receptor-like serine/threonine-protein kinase At1g56130; Flags: Precursor	M5WPZ2	0	Uncharacterized protein OS=Prunus persica GN=PRUPE_4G136900 PE=3 SV=1
	jg35557.t1	HiC_scaffold_1	11383113	11391768	XP_011465668.1	0	PREDICTED: LOW QUALITY PROTEIN: probable LRR receptor-like serine/threonine-protein kinase At1g56130 [Fragaria vesca subsp. vesca]	AT1G56130.2	0	Leucine-rich repeat transmembrane protein kinase	XP_011465668.1	0	PREDICTED: LOW QUALITY PROTEIN: probable LRR receptor-like serine/threonine-protein kinase At1g56130 [Fragaria vesca subsp. vesca]	C0LGH2.2	0	RecName: Full=Probable LRR receptor-like serine/threonine-protein kinase At1g56130; Flags: Precursor	M5WPZ2	0	Uncharacterized protein OS=Prunus persica GN=PRUPE_4G136900 PE=3 SV=1
	jg35558.t1	HiC_scaffold_1	11397505	11406210	XP_011465668.1	0	PREDICTED: LOW QUALITY PROTEIN: probable LRR receptor-like serine/threonine-protein kinase At1g56130 [Fragaria vesca subsp. vesca]	AT1G56130.2	0	Leucine-rich repeat transmembrane protein kinase	XP_011465668.1	0	PREDICTED: LOW QUALITY PROTEIN: probable LRR receptor-like serine/threonine-protein kinase At1g56130 [Fragaria vesca subsp. vesca]	C0LGH2.2	0	RecName: Full=Probable LRR receptor-like serine/threonine-protein kinase At1g56130; Flags: Precursor	M5WPZ2	0	Uncharacterized protein OS=Prunus persica GN=PRUPE_4G136900 PE=3 SV=1
	jg35558.t2	HiC_scaffold_1	11397505	11406210	XP_011465668.1	0	PREDICTED: LOW QUALITY PROTEIN: probable LRR receptor-like serine/threonine-protein kinase At1g56130 [Fragaria vesca subsp. vesca]	AT1G56130.2	0	Leucine-rich repeat transmembrane protein kinase	XP_011465668.1	0	PREDICTED: LOW QUALITY PROTEIN: probable LRR receptor-like serine/threonine-protein kinase At1g56130 [Fragaria vesca subsp. vesca]	C0LGH2.2	0	RecName: Full=Probable LRR receptor-like serine/threonine-protein kinase At1g56130; Flags: Precursor	M5WPZ2	0	Uncharacterized protein OS=Prunus persica GN=PRUPE_4G136900 PE=3 SV=1
	jg35559.t1	HiC_scaffold_1	11408533	11411741	XP_004289317.2	0	PREDICTED: uncharacterized protein LOC101305892 [Fragaria vesca subsp. vesca]	AT5G10190.1	0	Major facilitator superfamily protein	XP_004289317.2	0	PREDICTED: uncharacterized protein LOC101305892 [Fragaria vesca subsp. vesca]				M5W7V0	0	Uncharacterized protein OS=Prunus persica GN=PRUPE_6G183300 PE=4 SV=1
	jg35560.t1	HiC_scaffold_1	11420227	11421591	XP_011465671.1	0	PREDICTED: protein kinase 3 [Fragaria vesca subsp. vesca]	AT5G65170.1	2.99e-24	VQ motif-containing protein	XP_011465671.1	0	PREDICTED: protein kinase 3 [Fragaria vesca subsp. vesca]				B9H536	4.2e-81	VQ motif-containing family protein OS=Populus trichocarpa GN=POPTR_0005s07820g PE=4 SV=1
	jg35561.t1	HiC_scaffold_1	11430240	11430647	XP_011470534.1	2.33e-24	PREDICTED: uncharacterized protein LOC105353242 [Fragaria vesca subsp. vesca]				XP_011470534.1	1.68e-24	PREDICTED: uncharacterized protein LOC105353242 [Fragaria vesca subsp. vesca]	P0C2F6.1	9.13e-05	RecName: Full=Putative ribonuclease H protein At1g65750	A0A151SAX9	6.99e-24	Uncharacterized protein (Fragment) OS=Cajanus cajan GN=KK1_026174 PE=4 SV=1
	jg35562.t1	HiC_scaffold_1	11431474	11433514	XP_004289318.1	0	PREDICTED: succinate dehydrogenase [ubiquinone] iron-sulfur subunit 3, mitochondrial [Fragaria vesca subsp. vesca]	AT5G65165.1	8.61e-153	succinate dehydrogenase 2-3	XP_004289318.1	0	PREDICTED: succinate dehydrogenase [ubiquinone] iron-sulfur subunit 3, mitochondrial [Fragaria vesca subsp. vesca]	Q9FJP9.1	7.3e-152	RecName: Full=Succinate dehydrogenase [ubiquinone] iron-sulfur subunit 3, mitochondrial; AltName: Full=Iron-sulfur subunit of complex II; Short=Ip; Flags: Precursor	A0A251NU02	0	Uncharacterized protein OS=Prunus persica GN=PRUPE_6G182900 PE=4 SV=1
	jg35563.t1	HiC_scaffold_1	11435848	11439493	XP_011465679.1	1.65e-172	PREDICTED: protein SCO1 homolog 2, mitochondrial [Fragaria vesca subsp. vesca]	AT4G39740.1	2.28e-112	Thioredoxin superfamily protein	XP_011465679.1	1.19e-172	PREDICTED: protein SCO1 homolog 2, mitochondrial [Fragaria vesca subsp. vesca]	Q8LAL0.1	1.93e-111	RecName: Full=Protein SCO1 homolog 2, mitochondrial; AltName: Full=Homolog of the copper chaperone SCO1 member 2; Short=HCC2; Flags: Precursor	M5WCA4	1.79e-145	Uncharacterized protein OS=Prunus persica GN=PRUPE_6G182800 PE=4 SV=1
	jg35564.t1	HiC_scaffold_1	11440856	11443157	XP_004289319.1	0	PREDICTED: inactive TPR repeat-containing thioredoxin TTL3 [Fragaria vesca subsp. vesca]	AT5G65160.1	0	tetratricopeptide repeat (TPR)-containing protein	XP_004289319.1	0	PREDICTED: inactive TPR repeat-containing thioredoxin TTL3 [Fragaria vesca subsp. vesca]	Q9SIN1.2	3.04e-110	RecName: Full=Inactive TPR repeat-containing thioredoxin TTL3; AltName: Full=Tetratricopeptide repeat thioredoxin-like 3; AltName: Full=VH1-interacting TPR-containing protein	A0A251NUZ6	0	Uncharacterized protein OS=Prunus persica GN=PRUPE_6G182700 PE=4 SV=1
	jg35565.t1	HiC_scaffold_1	11445119	11445739	XP_004288215.1	1.61e-100	PREDICTED: uncharacterized protein LOC101300664 [Fragaria vesca subsp. vesca]	AT4G39730.1	9.07e-74	Lipase/lipooxygenase%2C PLAT/LH2 family protein	XP_004288215.1	1.16e-100	PREDICTED: uncharacterized protein LOC101300664 [Fragaria vesca subsp. vesca]	O65660.1	7.69e-73	RecName: Full=PLAT domain-containing protein 1; Short=AtPLAT1; Short=PLAT domain protein 1; Flags: Precursor	A0A251NSC5	3.78e-98	Uncharacterized protein OS=Prunus persica GN=PRUPE_6G182600 PE=4 SV=1
	jg35566.t1	HiC_scaffold_1	11449957	11450739	XP_004289320.1	7.08e-111	PREDICTED: uncharacterized protein LOC101306764 [Fragaria vesca subsp. vesca]	AT2G27080.2	4e-36	Late embryogenesis abundant (LEA) hydroxyproline-rich glycoprotein family	XP_004289320.1	5.11e-111	PREDICTED: uncharacterized protein LOC101306764 [Fragaria vesca subsp. vesca]	Q9ZVD2.1	3.4e-35	RecName: Full=NDR1/HIN1-like protein 13	A0A251NS85	3.29e-77	Uncharacterized protein OS=Prunus persica GN=PRUPE_6G182500 PE=4 SV=1
	jg35567.t1	HiC_scaffold_1	11459722	11461871	XP_004288217.1	0	PREDICTED: probable trehalose-phosphate phosphatase J [Fragaria vesca subsp. vesca]	AT5G65140.1	0	Haloacid dehalogenase-like hydrolase (HAD) superfamily protein	XP_004288217.1	0	PREDICTED: probable trehalose-phosphate phosphatase J [Fragaria vesca subsp. vesca]	Q5HZ05.1	0	RecName: Full=Probable trehalose-phosphate phosphatase J; Short=AtTPPJ; AltName: Full=Trehalose 6-phosphate phosphatase	M5VZM9	0	Trehalose 6-phosphate phosphatase OS=Prunus persica GN=PRUPE_6G182400 PE=3 SV=1
	jg35568.t1	HiC_scaffold_1	11462308	11462649
	jg35569.t1	HiC_scaffold_1	11497051	11498118	XP_004288218.1	0	PREDICTED: ethylene-responsive transcription factor RAP2-4-like [Fragaria vesca subsp. vesca]	AT1G78080.1	2.52e-87	related to AP2 4	XP_004288218.1	0	PREDICTED: ethylene-responsive transcription factor RAP2-4-like [Fragaria vesca subsp. vesca]	Q8H1E4.1	2.14e-86	RecName: Full=Ethylene-responsive transcription factor RAP2-4; AltName: Full=Ethylene-responsive transcription factor ERF059; AltName: Full=Protein RELATED TO APETALA2 4	A0A0M4L9A5	1.29e-144	AP2/EREBP family transcription factor-like protein 21 OS=Prunus pseudocerasus PE=2 SV=1
	jg35570.t1	HiC_scaffold_1	11505070	11506776	XP_004301004.1	0	PREDICTED: uncharacterized protein LOC101308772 [Fragaria vesca subsp. vesca]	AT2G34357.1	2.22e-51	ARM repeat superfamily protein	XP_004301004.1	0	PREDICTED: uncharacterized protein LOC101308772 [Fragaria vesca subsp. vesca]				M5VTM3	4.88e-102	Uncharacterized protein OS=Prunus persica GN=PRUPE_ppa000360mg PE=4 SV=1
	jg35571.t1	HiC_scaffold_1	11509202	11510905	XP_004288219.1	0	PREDICTED: uncharacterized protein LOC101302005 [Fragaria vesca subsp. vesca]	AT5G10110.1	2.57e-42	DNA-directed RNA polymerase subunit beta	XP_004288219.1	0	PREDICTED: uncharacterized protein LOC101302005 [Fragaria vesca subsp. vesca]				A0A251NS99	1.93e-143	Uncharacterized protein OS=Prunus persica GN=PRUPE_6G182000 PE=4 SV=1
	jg35572.t1	HiC_scaffold_1	11512047	11512259
	jg35573.t1	HiC_scaffold_1	11513385	11519391	XP_004288220.1	0	PREDICTED: acyl-coenzyme A oxidase 2, peroxisomal [Fragaria vesca subsp. vesca]	AT5G65110.1	0	acyl-CoA oxidase 2	XP_004288220.1	0	PREDICTED: acyl-coenzyme A oxidase 2, peroxisomal [Fragaria vesca subsp. vesca]	O64894.1	0	RecName: Full=Acyl-coenzyme A oxidase, peroxisomal; Short=AOX; AltName: Full=Long-chain acyl-CoA oxidase; Flags: Precursor	M5WK64	0	Acyl-coenzyme A oxidase OS=Prunus persica GN=PRUPE_6G181800 PE=3 SV=1
	jg35574.t1	HiC_scaffold_1	11520020	11524285	XP_004288221.1	0	PREDICTED: uncharacterized protein LOC101302585 [Fragaria vesca subsp. vesca]	AT4G39790.1	0	bZIP transcription factor%2C putative (DUF630 and DUF632)	XP_004288221.1	0	PREDICTED: uncharacterized protein LOC101302585 [Fragaria vesca subsp. vesca]	Q93YU8.1	2.78e-23	RecName: Full=Nitrate regulatory gene2 protein; Short=NRG2 protein	A0A251NSB2	0	Uncharacterized protein OS=Prunus persica GN=PRUPE_6G181700 PE=4 SV=1
	jg35575.t1	HiC_scaffold_1	11527287	11530492	XP_004288222.2	0	PREDICTED: type I inositol 1,4,5-trisphosphate 5-phosphatase CVP2 [Fragaria vesca subsp. vesca]	AT5G65090.3	0	DNAse I-like superfamily protein	XP_004288222.2	0	PREDICTED: type I inositol 1,4,5-trisphosphate 5-phosphatase CVP2 [Fragaria vesca subsp. vesca]	Q66GQ6.1	0	RecName: Full=Type I inositol polyphosphate 5-phosphatase 5; Short=At5PTase5; AltName: Full=Protein BRISTLED 1; AltName: Full=Protein DEFORMED ROOT HAIRS 4	M5WE84	0	Uncharacterized protein OS=Prunus persica GN=PRUPE_ppa018098mg PE=4 SV=1
	jg35576.t1	HiC_scaffold_1	11531986	11532531	XP_011457551.1	2.35e-89	PREDICTED: aspartic proteinase CDR1-like [Fragaria vesca subsp. vesca]	AT2G35615.1	1.8e-48	Eukaryotic aspartyl protease family protein	XP_011457551.1	1.69e-89	PREDICTED: aspartic proteinase CDR1-like [Fragaria vesca subsp. vesca]	Q3EBM5.1	1.53e-47	RecName: Full=Probable aspartic protease At2g35615; Flags: Precursor	M5WRG3	1.21e-79	Uncharacterized protein OS=Prunus persica GN=PRUPE_5G017100 PE=3 SV=1
	jg35577.t2	HiC_scaffold_1	11533050	11534882	XP_017186886.1	7.11e-52	PREDICTED: uncharacterized protein LOC108173033 [Malus domestica]	AT1G21280.1	1.35e-15	Copia-like polyprotein/retrotransposon	XP_017186886.1	5.13e-52	PREDICTED: uncharacterized protein LOC108173033 [Malus domestica]	Q94HW2.1	2.54e-18	RecName: Full=Retrovirus-related Pol polyprotein from transposon RE1; AltName: Full=Retro element 1; Short=AtRE1; Includes	A0A087PQ99	2.2e-51	Uncharacterized protein OS=Acetobacter malorum GN=AmDm5_1575 PE=4 SV=1
	jg35577.t1	HiC_scaffold_1	11534259	11534882	XP_008352218.1	1.02e-06	PREDICTED: uncharacterized protein LOC103415694 [Malus domestica]				XP_008352218.1	7.37e-07	PREDICTED: uncharacterized protein LOC103415694 [Malus domestica]				W9RYS2	5.77e-05	Uncharacterized protein OS=Morus notabilis GN=L484_016382 PE=4 SV=1
	jg35578.t1	HiC_scaffold_1	11535229	11536887	XP_011457551.1	1.05e-160	PREDICTED: aspartic proteinase CDR1-like [Fragaria vesca subsp. vesca]	AT1G64830.1	1.3e-93	Eukaryotic aspartyl protease family protein	XP_011457551.1	7.55e-161	PREDICTED: aspartic proteinase CDR1-like [Fragaria vesca subsp. vesca]	Q6XBF8.1	3.21e-86	RecName: Full=Aspartic proteinase CDR1; AltName: Full=Protein CONSTITUTIVE DISEASE RESISTANCE 1; Flags: Precursor	M5WRG3	8.83e-127	Uncharacterized protein OS=Prunus persica GN=PRUPE_5G017100 PE=3 SV=1
	jg35579.t1	HiC_scaffold_1	11540960	11543966	XP_016648924.1	0	PREDICTED: 2,3-bisphosphoglycerate-dependent phosphoglycerate mutase-like isoform X1 [Prunus mume]	AT1G22170.2	2.54e-162	Phosphoglycerate mutase family protein	XP_016648924.1	0	PREDICTED: 2,3-bisphosphoglycerate-dependent phosphoglycerate mutase-like isoform X1 [Prunus mume]	Q6MEW4.1	2.18e-98	RecName: Full=2,3-bisphosphoglycerate-dependent phosphoglycerate mutase; Short=BPG-dependent PGAM; Short=PGAM; Short=Phosphoglyceromutase; Short=dPGM	A0A251NUX6	0	Uncharacterized protein OS=Prunus persica GN=PRUPE_6G181400 PE=3 SV=1
	jg35580.t1	HiC_scaffold_1	11545277	11545635	XP_021821152.1	3.49e-24	defensin-like protein 2 [Prunus avium]	AT2G02100.1	1.39e-21	low-molecular-weight cysteine-rich 69	XP_021821152.1	2.52e-24	defensin-like protein 2 [Prunus avium]	Q40901.1	2.25e-22	RecName: Full=Defensin-like protein; AltName: Full=Gamma-thionin homolog PPT; Flags: Precursor	A0A1S3UP76	9.17e-23	defensin Ec-AMP-D2-like OS=Vigna radiata var. radiata GN=LOC106767483 PE=3 SV=1
	jg35581.t1	HiC_scaffold_1	11547793	11548514	XP_021827874.1	3.48e-96	protein DOWNSTREAM OF FLC-like [Prunus avium]	AT4G08685.1	4.67e-59	Pollen Ole e 1 allergen and extensin family protein	XP_021827874.1	2.51e-96	protein DOWNSTREAM OF FLC-like [Prunus avium]	Q9LX15.1	6.11e-50	RecName: Full=Protein DOWNSTREAM OF FLC; Short=AtDFC; AltName: Full=Pollen allergen-like protein; Flags: Precursor	A0A251NS84	1.08e-95	Uncharacterized protein OS=Prunus persica GN=PRUPE_6G181300 PE=4 SV=1
	jg35582.t1	HiC_scaffold_1	11551573	11553451	XP_004289325.1	0	PREDICTED: protein UPSTREAM OF FLC [Fragaria vesca subsp. vesca]	AT5G10150.1	4.61e-99	UPSTREAM OF FLC protein (DUF966)	XP_004289325.1	0	PREDICTED: protein UPSTREAM OF FLC [Fragaria vesca subsp. vesca]	Q9LX14.1	3.9e-98	RecName: Full=Protein UPSTREAM OF FLC	M5W5X5	0	Uncharacterized protein OS=Prunus persica GN=PRUPE_6G181200 PE=4 SV=1
	jg35583.t1	HiC_scaffold_1	11560959	11563594	XP_011465746.1	0	PREDICTED: probable glucan 1,3-beta-glucosidase A isoform X2 [Fragaria vesca subsp. vesca]				XP_011465746.1	0	PREDICTED: probable glucan 1,3-beta-glucosidase A isoform X2 [Fragaria vesca subsp. vesca]	Q5B5X8.2	1.63e-25	RecName: Full=Probable glucan 1,3-beta-glucosidase A; AltName: Full=Exo-1,3-beta-glucanase 1; AltName: Full=Exo-1,3-beta-glucanase A; Flags: Precursor	A0A251NS71	0	Uncharacterized protein OS=Prunus persica GN=PRUPE_6G181100 PE=3 SV=1
	jg35584.t1	HiC_scaffold_1	11566807	11570495	XP_011465763.1	2.03e-139	PREDICTED: uncharacterized protein LOC101308816 [Fragaria vesca subsp. vesca]	AT2G22230.1	3.7e-108	Thioesterase superfamily protein	XP_011465763.1	1.47e-139	PREDICTED: uncharacterized protein LOC101308816 [Fragaria vesca subsp. vesca]	Q8DI01.1	1.41e-50	RecName: Full=3-hydroxyacyl-[acyl-carrier-protein] dehydratase FabZ; AltName: Full=(3R)-hydroxymyristoyl-[acyl-carrier-protein] dehydratase; Short=(3R)-hydroxymyristoyl-ACP dehydrase; AltName: Full=Beta-hydroxyacyl-ACP dehydratase	A0A251NS66	3.01e-123	Uncharacterized protein OS=Prunus persica GN=PRUPE_6G180800 PE=3 SV=1
	jg35585.t1	HiC_scaffold_1	11575298	11576437	XP_004288223.1	2.39e-91	PREDICTED: uncharacterized protein LOC101303450 [Fragaria vesca subsp. vesca]	AT1G78020.1	1.1e-36	senescence-associated family protein%2C putative (DUF581)	XP_004288223.1	1.72e-91	PREDICTED: uncharacterized protein LOC101303450 [Fragaria vesca subsp. vesca]	Q8LGS1.2	5.82e-07	RecName: Full=Protein MARD1; AltName: Full=Mediator of ABA-regulated dormancy1; AltName: Full=Senescence-associated protein SAG102	M5WK30	1.07e-79	Uncharacterized protein OS=Prunus persica GN=PRUPE_6G180700 PE=4 SV=1
	jg35586.t1	HiC_scaffold_1	11583009	11585568	XP_004288224.1	0	PREDICTED: inositol-3-phosphate synthase [Fragaria vesca subsp. vesca]	AT2G22240.1	0	myo-inositol-1-phosphate synthase 2	XP_004288224.1	0	PREDICTED: inositol-3-phosphate synthase [Fragaria vesca subsp. vesca]	Q9LW96.1	0	RecName: Full=Inositol-3-phosphate synthase; Short=MIP synthase; AltName: Full=Myo-inositol 1-phosphate synthase; Short=IPS; Short=MI-1-P synthase	M5VXV2	0	Uncharacterized protein OS=Prunus persica GN=PRUPE_6G180500 PE=4 SV=1
	jg35587.t1	HiC_scaffold_1	11597185	11597670	XP_011465776.1	3.37e-95	PREDICTED: chaperone protein dnaJ 20, chloroplastic-like [Fragaria vesca subsp. vesca]	AT4G13830.2	1.01e-21	DNAJ-like 20	XP_011465776.1	2.43e-95	PREDICTED: chaperone protein dnaJ 20, chloroplastic-like [Fragaria vesca subsp. vesca]	Q9SDN0.2	8.57e-21	RecName: Full=Chaperone protein dnaJ 20, chloroplastic; Short=AtDjC20; Short=AtJ20; Flags: Precursor	M5WHV8	2.24e-66	Uncharacterized protein OS=Prunus persica GN=PRUPE_6G180400 PE=4 SV=1
	jg35588.t1	HiC_scaffold_1	11609932	11613630	XP_004304832.1	0	PREDICTED: low affinity sulfate transporter 3-like [Fragaria vesca subsp. vesca]	AT5G10180.1	0	slufate transporter 2%3B1	XP_004304832.1	0	PREDICTED: low affinity sulfate transporter 3-like [Fragaria vesca subsp. vesca]	O04722.1	0	RecName: Full=Sulfate transporter 2.1; AltName: Full=AST68	A0A251NSC4	0	Uncharacterized protein OS=Prunus persica GN=PRUPE_6G180000 PE=3 SV=1
	jg35589.t1	HiC_scaffold_1	11614213	11615521	XP_004302192.1	2.5e-179	PREDICTED: protein NEN4 [Fragaria vesca subsp. vesca]	AT4G39810.1	1.72e-117	Polynucleotidyl transferase%2C ribonuclease H-like superfamily protein	XP_004302192.1	1.81e-179	PREDICTED: protein NEN4 [Fragaria vesca subsp. vesca]	F4JJ23.1	1.46e-116	RecName: Full=Protein NEN4; AltName: Full=NAC45/NAC86-dependent exonuclease-domain protein 4	M5WM77	3.66e-161	Uncharacterized protein OS=Prunus persica GN=PRUPE_6G179800 PE=4 SV=1
	jg35590.t1	HiC_scaffold_1	11616552	11621117	XP_004302193.2	0	PREDICTED: bifunctional aspartate aminotransferase and glutamate/aspartate-prephenate aminotransferase [Fragaria vesca subsp. vesca]	AT2G22250.3	0	aspartate aminotransferase	XP_004302193.2	0	PREDICTED: bifunctional aspartate aminotransferase and glutamate/aspartate-prephenate aminotransferase [Fragaria vesca subsp. vesca]	E9L7A5.1	0	RecName: Full=Bifunctional aspartate aminotransferase and glutamate/aspartate-prephenate aminotransferase; Short=PhPPA-AT; Flags: Precursor	M5WP84	0	Uncharacterized protein OS=Prunus persica GN=PRUPE_6G179700 PE=4 SV=1
	jg35591.t1	HiC_scaffold_1	11622663	11623047	EFH50819.1	4.01e-12	hypothetical protein ARALYDRAFT_911169 [Arabidopsis lyrata subsp. lyrata]	AT3G49010.5	6.07e-11	breast basic conserved 1	XP_010503548.1	4.09e-12	PREDICTED: 60S ribosomal protein L13-1 [Camelina sativa]	P41129.1	1.22e-10	RecName: Full=60S ribosomal protein L13-2; AltName: Full=Cold-induced protein C24B	D7LX62	2.62e-12	Uncharacterized protein OS=Arabidopsis lyrata subsp. lyrata GN=ARALYDRAFT_911169 PE=4 SV=1
	jg35592.t1	HiC_scaffold_1	11624716	11625828	XP_021834538.1	0	trafficking protein particle complex subunit 12 [Prunus avium]	AT4G39820.2	2.17e-168	Tetratricopeptide repeat (TPR)-like superfamily protein	XP_021834538.1	0	trafficking protein particle complex subunit 12 [Prunus avium]	Q8WVT3.3	3.42e-30	RecName: Full=Trafficking protein particle complex subunit 12; AltName: Full=Tetratricopeptide repeat protein 15; Short=TPR repeat protein 15; Short=TTC-15; AltName: Full=Trafficking of membranes and mitosis	A0A251PY50	0	Uncharacterized protein OS=Prunus persica GN=PRUPE_3G102100 PE=4 SV=1
	jg35593.t1	HiC_scaffold_1	11633845	11636390	XP_004302195.1	0	PREDICTED: L-ascorbate oxidase [Fragaria vesca subsp. vesca]	AT4G39830.1	0	Cupredoxin superfamily protein	XP_004302195.1	0	PREDICTED: L-ascorbate oxidase [Fragaria vesca subsp. vesca]	P14133.1	0	RecName: Full=L-ascorbate oxidase; Short=ASO; Short=Ascorbase; Flags: Precursor	A0A251NS46	0	Uncharacterized protein OS=Prunus persica GN=PRUPE_6G179500 PE=3 SV=1
	jg35594.t1	HiC_scaffold_1	11643384	11646534	EOX92191.1	2.93e-05	Uncharacterized protein TCM_001181 isoform 2 [Theobroma cacao]				XP_017971859.1	5.76e-05	PREDICTED: uncharacterized protein LOC18611623 isoform X4 [Theobroma cacao]				A0A061DJR8	1.92e-05	Uncharacterized protein isoform 2 OS=Theobroma cacao GN=TCM_001181 PE=4 SV=1
	jg35595.t1	HiC_scaffold_1	11647663	11649850	XP_011468382.1	9.05e-71	PREDICTED: formin-like protein 7 [Fragaria vesca subsp. vesca]				XP_011468382.1	6.53e-71	PREDICTED: formin-like protein 7 [Fragaria vesca subsp. vesca]
	jg35596.t1	HiC_scaffold_1	11651520	11655234	XP_004302197.1	1.89e-128	PREDICTED: photosynthetic NDH subunit of lumenal location 4, chloroplastic [Fragaria vesca subsp. vesca]	AT4G39710.3	1.86e-93	FK506-binding protein 16-2	XP_004302197.1	1.36e-128	PREDICTED: photosynthetic NDH subunit of lumenal location 4, chloroplastic [Fragaria vesca subsp. vesca]	Q9SCY3.1	1.57e-92	RecName: Full=Photosynthetic NDH subunit of lumenal location 4, chloroplastic; AltName: Full=FK506-binding protein 16-2; Short=AtFKBP16-2; AltName: Full=Immunophilin FKBP16-2; AltName: Full=Peptidyl-prolyl cis-trans isomerase FKBP16-2; Short=PPIase FKBP16-2; AltName: Full=Rotamase; Flags: Precursor	A0A251NS42	4.12e-127	Peptidylprolyl isomerase OS=Prunus persica GN=PRUPE_6G179400 PE=4 SV=1
	jg35597.t1	HiC_scaffold_1	11657789	11658346	XP_004302198.1	3.22e-94	PREDICTED: heavy metal-associated isoprenylated plant protein 26 [Fragaria vesca subsp. vesca]	AT4G39700.1	5.29e-74	Heavy metal transport/detoxification superfamily protein	XP_004302198.1	2.32e-94	PREDICTED: heavy metal-associated isoprenylated plant protein 26 [Fragaria vesca subsp. vesca]	O65657.1	4.49e-73	RecName: Full=Heavy metal-associated isoprenylated plant protein 23; Short=AtHIP23; Flags: Precursor	A0A165XPQ8	1.6e-92	Uncharacterized protein OS=Daucus carota subsp. sativus GN=DCAR_014247 PE=4 SV=1
	jg35598.t1	HiC_scaffold_1	11667361	11671329	XP_004304837.1	0	PREDICTED: aspartic proteinase-like protein 1 [Fragaria vesca subsp. vesca]	AT5G10080.1	0	Eukaryotic aspartyl protease family protein	XP_004304837.1	0	PREDICTED: aspartic proteinase-like protein 1 [Fragaria vesca subsp. vesca]	Q9LX20.1	0	RecName: Full=Aspartic proteinase-like protein 1; Flags: Precursor	M5WHG8	0	Uncharacterized protein OS=Prunus persica GN=PRUPE_6G179100 PE=3 SV=1
	jg35599.t1	HiC_scaffold_1	11672380	11678562	XP_004302199.1	0	PREDICTED: uncharacterized protein LOC101300358 [Fragaria vesca subsp. vesca]	AT2G22125.1	0	binding protein	XP_004302199.1	0	PREDICTED: uncharacterized protein LOC101300358 [Fragaria vesca subsp. vesca]	F4IIM1.1	0	RecName: Full=Protein CELLULOSE SYNTHASE INTERACTIVE 1; AltName: Full=Protein POM-POM 2	A0A251NS50	0	Uncharacterized protein OS=Prunus persica GN=PRUPE_6G179000 PE=4 SV=1
	jg35600.t1	HiC_scaffold_1	11678609	11681814	XP_008233637.2	0	PREDICTED: uncharacterized protein LOC103332662 [Prunus mume]	AT2G22125.1	0	binding protein	XP_008233637.2	0	PREDICTED: uncharacterized protein LOC103332662 [Prunus mume]	F4IIM1.1	0	RecName: Full=Protein CELLULOSE SYNTHASE INTERACTIVE 1; AltName: Full=Protein POM-POM 2	A0A1R3GDB1	0	C2 calcium-dependent membrane targeting OS=Corchorus capsularis GN=CCACVL1_26831 PE=4 SV=1
	jg35601.t1	HiC_scaffold_1	11689441	11694655	XP_004302200.1	0	PREDICTED: MICOS complex subunit MIC60 [Fragaria vesca subsp. vesca]	AT4G39690.1	1.44e-180	MICOS complex subunit	XP_004302200.1	0	PREDICTED: MICOS complex subunit MIC60 [Fragaria vesca subsp. vesca]				M5W3N5	0	Uncharacterized protein OS=Prunus persica GN=PRUPE_6G178900 PE=3 SV=1
	jg35602.t1	HiC_scaffold_1	11695661	11697966	XP_011468385.1	9.81e-97	PREDICTED: DNA-directed RNA polymerases II and V subunit 8A-like [Fragaria vesca subsp. vesca]	AT3G59600.1	6.96e-45	RNA polymerase Rpb8	XP_011468385.1	7.08e-97	PREDICTED: DNA-directed RNA polymerases II and V subunit 8A-like [Fragaria vesca subsp. vesca]	Q9M1A8.1	5.9e-44	RecName: Full=DNA-directed RNA polymerases II, IV and V subunit 8B; AltName: Full=RNA polymerase Rpb8	A0A251NS36	1.12e-70	Uncharacterized protein OS=Prunus persica GN=PRUPE_6G178800 PE=4 SV=1
	jg35603.t1	HiC_scaffold_1	11698750	11704350	XP_008245725.1	1.86e-166	PREDICTED: ribosome biogenesis protein TSR3 homolog [Prunus mume]	AT5G10070.2	4.17e-125	RNase L inhibitor protein-like protein	XP_008245725.1	1.34e-166	PREDICTED: ribosome biogenesis protein TSR3 homolog [Prunus mume]	Q5HZH2.1	1.39e-65	RecName: Full=Ribosome biogenesis protein TSR3 homolog	M5WCD3	7.34e-166	Probable ribosome biogenesis protein PRUPE_6G178600 OS=Prunus persica GN=PRUPE_6G178600 PE=3 SV=1
	jg35604.t1	HiC_scaffold_1	11705538	11705861	ONI23556.1	9.45e-21	hypothetical protein PRUPE_2G194700 [Prunus persica]	AT5G17340.1	6.88e-12	Putative membrane lipoprotein	XP_007219435.2	2.01e-19	uncharacterized protein LOC18785844 [Prunus persica]				A0A251QI93	6.17e-21	Uncharacterized protein OS=Prunus persica GN=PRUPE_2G194700 PE=4 SV=1
	jg35605.t1	HiC_scaffold_1	11706888	11707841	XP_004302202.1	0	PREDICTED: nuclear speckle splicing regulatory protein 1-like [Fragaria vesca subsp. vesca]	AT2G27285.1	3.59e-88	nuclear speckle splicing regulatory-like protein (DUF2040)	XP_004302202.1	0	PREDICTED: nuclear speckle splicing regulatory protein 1-like [Fragaria vesca subsp. vesca]	Q568R1.2	3.54e-25	RecName: Full=Nuclear speckle splicing regulatory protein 1; AltName: Full=Coiled-coil domain-containing protein 55	M5WBT1	1.65e-165	Uncharacterized protein OS=Prunus persica GN=PRUPE_6G178500 PE=4 SV=1
	jg35606.t1	HiC_scaffold_1	11710373	11713686	XP_004302203.1	0	PREDICTED: reticulocyte binding protein 2 homolog b [Fragaria vesca subsp. vesca]	AT4G39680.2	6.28e-118	SAP domain-containing protein	XP_004302203.1	0	PREDICTED: reticulocyte binding protein 2 homolog b [Fragaria vesca subsp. vesca]	Q9JIX8.3	2.22e-22	RecName: Full=Apoptotic chromatin condensation inducer in the nucleus; Short=Acinus	A0A251NS40	0	Uncharacterized protein OS=Prunus persica GN=PRUPE_6G178400 PE=4 SV=1
	jg35607.t1	HiC_scaffold_1	11715379	11720381	XP_009379664.1	0	PREDICTED: protein RAE1-like [Pyrus x bretschneideri]	AT1G80670.1	0	Transducin/WD40 repeat-like superfamily protein	XP_009379664.1	0	PREDICTED: protein RAE1-like [Pyrus x bretschneideri]	Q38942.2	0	RecName: Full=Protein RAE1; AltName: Full=RNA export factor 1	M5W9P1	0	Uncharacterized protein OS=Prunus persica GN=PRUPE_7G019500 PE=4 SV=1
	jg35608.t1	HiC_scaffold_1	11722400	11726277	XP_004302204.1	0	PREDICTED: regulation of nuclear pre-mRNA domain-containing protein 1A [Fragaria vesca subsp. vesca]	AT5G10060.1	2.1e-166	ENTH/VHS family protein	XP_004302204.1	0	PREDICTED: regulation of nuclear pre-mRNA domain-containing protein 1A [Fragaria vesca subsp. vesca]	Q9CSU0.2	1.83e-27	RecName: Full=Regulation of nuclear pre-mRNA domain-containing protein 1B; AltName: Full=Cell cycle-related and expression-elevated protein in tumor	M5W8L2	0	Uncharacterized protein OS=Prunus persica GN=PRUPE_6G178300 PE=4 SV=1
	jg35609.t1	HiC_scaffold_1	11727296	11731148	XP_011466104.1	0	PREDICTED: NADPH-dependent 1-acyldihydroxyacetone phosphate reductase [Fragaria vesca subsp. vesca]	AT5G65205.1	1.98e-142	NAD(P)-binding Rossmann-fold superfamily protein	XP_011466104.1	0	PREDICTED: NADPH-dependent 1-acyldihydroxyacetone phosphate reductase [Fragaria vesca subsp. vesca]	Q09851.2	6.33e-40	RecName: Full=NADPH-dependent 1-acyldihydroxyacetone phosphate reductase; Short=ADR; AltName: Full=1-acyl DHAP reductase; AltName: Full=Acyl/alkyl DHAP reductase; AltName: Full=Acylglycerone-phosphate reductase	M5VZK6	4.65e-171	Uncharacterized protein OS=Prunus persica GN=PRUPE_6G178200 PE=3 SV=1
	jg35610.t1	HiC_scaffold_1	11731866	11733369	XP_021801687.1	1.04e-158	NADPH-dependent 1-acyldihydroxyacetone phosphate reductase-like [Prunus avium]	AT5G10050.1	1.82e-135	NAD(P)-binding Rossmann-fold superfamily protein	XP_021801687.1	7.54e-159	NADPH-dependent 1-acyldihydroxyacetone phosphate reductase-like [Prunus avium]	Q09851.2	1.95e-39	RecName: Full=NADPH-dependent 1-acyldihydroxyacetone phosphate reductase; Short=ADR; AltName: Full=1-acyl DHAP reductase; AltName: Full=Acyl/alkyl DHAP reductase; AltName: Full=Acylglycerone-phosphate reductase	M5VZK6	1.97e-156	Uncharacterized protein OS=Prunus persica GN=PRUPE_6G178200 PE=3 SV=1
	jg35611.t1	HiC_scaffold_1	11737402	11737629	XP_010099927.1	1.2e-20	hypothetical protein L484_020115 [Morus notabilis]				XP_010099927.1	8.68e-21	hypothetical protein L484_020115 [Morus notabilis]				W9RB88	7.86e-21	Uncharacterized protein OS=Morus notabilis GN=L484_020115 PE=4 SV=1
	jg35612.t1	HiC_scaffold_1	11741114	11741344	XP_010099927.1	5.55e-14	hypothetical protein L484_020115 [Morus notabilis]				XP_010099927.1	4.01e-14	hypothetical protein L484_020115 [Morus notabilis]				W9RB88	3.63e-14	Uncharacterized protein OS=Morus notabilis GN=L484_020115 PE=4 SV=1
	jg35613.t1	HiC_scaffold_1	11744218	11744821	XP_004302206.1	1.71e-91	PREDICTED: probable E3 ubiquitin-protein ligase XERICO [Fragaria vesca subsp. vesca]	AT1G15100.1	2.16e-18	RING-H2 finger A2A	XP_004302206.1	1.23e-91	PREDICTED: probable E3 ubiquitin-protein ligase XERICO [Fragaria vesca subsp. vesca]	Q9ZT50.1	1.83e-17	RecName: Full=E3 ubiquitin-protein ligase RHA2A; AltName: Full=RING-H2 finger A2a; AltName: Full=RING-H2 zinc finger protein RHA2a; AltName: Full=RING-type E3 ubiquitin transferase RHA2A	M5WD85	6.92e-81	Uncharacterized protein OS=Prunus persica GN=PRUPE_6G177600 PE=4 SV=1
	jg35614.t1	HiC_scaffold_1	11750119	11750619	XP_004302206.1	1.45e-108	PREDICTED: probable E3 ubiquitin-protein ligase XERICO [Fragaria vesca subsp. vesca]	AT1G15100.1	1.71e-19	RING-H2 finger A2A	XP_004302206.1	1.05e-108	PREDICTED: probable E3 ubiquitin-protein ligase XERICO [Fragaria vesca subsp. vesca]	Q9ZT50.1	1.45e-18	RecName: Full=E3 ubiquitin-protein ligase RHA2A; AltName: Full=RING-H2 finger A2a; AltName: Full=RING-H2 zinc finger protein RHA2a; AltName: Full=RING-type E3 ubiquitin transferase RHA2A	M5WD85	2.32e-97	Uncharacterized protein OS=Prunus persica GN=PRUPE_6G177600 PE=4 SV=1
	jg35615.t1	HiC_scaffold_1	11759454	11759681	ONI02115.1	1.71e-29	hypothetical protein PRUPE_6G177500 [Prunus persica]	AT5G65207.1	6.72e-08	hypothetical protein	XP_002310589.1	7.94e-22	hypothetical protein POPTR_0007s06150g [Populus trichocarpa]				M5WDP7	1.12e-29	Uncharacterized protein OS=Prunus persica GN=PRUPE_6G177500 PE=4 SV=1
	jg35616.t1	HiC_scaffold_1	11763260	11769824	XP_004302208.1	0	PREDICTED: uncharacterized protein LOC101303916 [Fragaria vesca subsp. vesca]	AT2G22120.2	0	RING/FYVE/PHD zinc finger superfamily protein	XP_004302208.1	0	PREDICTED: uncharacterized protein LOC101303916 [Fragaria vesca subsp. vesca]	Q6NZQ8.2	2.05e-07	RecName: Full=E3 ubiquitin-protein ligase MARCH1; AltName: Full=Membrane-associated RING finger protein 1; AltName: Full=Membrane-associated RING-CH protein I; Short=MARCH-I; AltName: Full=RING-type E3 ubiquitin transferase MARCH1	M5VZ73	0	Uncharacterized protein OS=Prunus persica GN=PRUPE_6G177400 PE=4 SV=1
	jg35617.t1	HiC_scaffold_1	11771078	11772676	XP_008227252.1	0	PREDICTED: polygalacturonase-like [Prunus mume]	AT3G59850.2	0	Pectin lyase-like superfamily protein	XP_008227252.1	0	PREDICTED: polygalacturonase-like [Prunus mume]	P48979.1	0	RecName: Full=Polygalacturonase; Short=PG; AltName: Full=Pectinase; Flags: Precursor	M5X980	0	Uncharacterized protein OS=Prunus persica GN=PRUPE_4G261800 PE=3 SV=1
	jg35618.t1	HiC_scaffold_1	11776622	11778324	XP_004302209.1	0	PREDICTED: polygalacturonase-like [Fragaria vesca subsp. vesca]	AT3G59850.2	0	Pectin lyase-like superfamily protein	XP_004302209.1	0	PREDICTED: polygalacturonase-like [Fragaria vesca subsp. vesca]	P48979.1	0	RecName: Full=Polygalacturonase; Short=PG; AltName: Full=Pectinase; Flags: Precursor	M5X980	0	Uncharacterized protein OS=Prunus persica GN=PRUPE_4G261800 PE=3 SV=1
	jg35619.t1	HiC_scaffold_1	11781950	11782759	XP_011457791.1	2.92e-73	PREDICTED: uncharacterized protein LOC105349569 [Fragaria vesca subsp. vesca]				XP_011457791.1	2.11e-73	PREDICTED: uncharacterized protein LOC105349569 [Fragaria vesca subsp. vesca]	Q9ZT94.1	3.73e-07	RecName: Full=Retrovirus-related Pol polyprotein from transposon RE2; AltName: Full=Retro element 2; Short=AtRE2; Includes	A0A251PU37	4.81e-49	Uncharacterized protein OS=Prunus persica GN=PRUPE_3G024500 PE=4 SV=1
	jg35620.t1	HiC_scaffold_1	11785853	11787677	XP_006858504.1	3.83e-117	clavaminate synthase-like protein At3g21360 [Amborella trichopoda]	AT3G21360.1	3.26e-63	2-oxoglutarate (2OG) and Fe(II)-dependent oxygenase superfamily protein	XP_006858504.1	2.77e-117	clavaminate synthase-like protein At3g21360 [Amborella trichopoda]	Q9LIG0.1	2.76e-62	RecName: Full=Clavaminate synthase-like protein At3g21360	U5D2X9	2.5e-117	Uncharacterized protein OS=Amborella trichopoda GN=AMTR_s00071p00133840 PE=4 SV=1
	jg35621.t1	HiC_scaffold_1	11788567	11791128	XP_011466107.1	0	PREDICTED: UBP1-associated protein 2A isoform X2 [Fragaria vesca subsp. vesca]	AT3G56860.9	2.58e-81	UBP1-associated protein 2A	XP_011466107.1	0	PREDICTED: UBP1-associated protein 2A isoform X2 [Fragaria vesca subsp. vesca]	Q9LES2.1	2.18e-80	RecName: Full=UBP1-associated protein 2A; AltName: Full=UBP1-interacting protein 2a	A0A251NS32	4.72e-160	Uncharacterized protein OS=Prunus persica GN=PRUPE_6G177300 PE=4 SV=1
	jg35622.t1	HiC_scaffold_1	11793136	11793492	XP_011458097.1	2.52e-15	PREDICTED: uncharacterized protein LOC105349647 [Fragaria vesca subsp. vesca]				XP_011458097.1	1.82e-15	PREDICTED: uncharacterized protein LOC105349647 [Fragaria vesca subsp. vesca]
	jg35623.t1	HiC_scaffold_1	11794962	11795327	XP_011458097.1	7.18e-29	PREDICTED: uncharacterized protein LOC105349647 [Fragaria vesca subsp. vesca]				XP_011458097.1	5.18e-29	PREDICTED: uncharacterized protein LOC105349647 [Fragaria vesca subsp. vesca]	O04004.1	5.11e-07	RecName: Full=Non-specific lipid-transfer protein; Short=LTP; AltName: Full=Allergen Amb a VI; AltName: Full=Allergen Ra6; AltName: Full=Pollen allergen Amb a 6; AltName: Allergen=Amb a 6; Flags: Precursor	M5XSP9	4.69e-05	Uncharacterized protein OS=Prunus persica GN=PRUPE_2G187100 PE=3 SV=1
	jg35624.t1	HiC_scaffold_1	11797587	11800540	XP_004302210.1	4.45e-09	PREDICTED: acidic leucine-rich nuclear phosphoprotein 32 family member B [Fragaria vesca subsp. vesca]				XP_004302210.1	3.21e-09	PREDICTED: acidic leucine-rich nuclear phosphoprotein 32 family member B [Fragaria vesca subsp. vesca]	Q18DN4.1	2.26e-06	RecName: Full=Halomucin; Flags: Precursor	A0A1U8K8G0	2.22e-06	phosphopantothenoylcysteine decarboxylase subunit VHS3 OS=Gossypium hirsutum GN=LOC107914383 PE=4 SV=1
	jg35625.t1	HiC_scaffold_1	11819228	11824296	XP_004302211.1	0	PREDICTED: transcription factor TGA4-like isoform X2 [Fragaria vesca subsp. vesca]	AT5G65210.7	0	bZIP transcription factor family protein	XP_004302211.1	0	PREDICTED: transcription factor TGA4-like isoform X2 [Fragaria vesca subsp. vesca]	Q39237.2	0	RecName: Full=Transcription factor TGA1; AltName: Full=DNA-binding protein TGA1a-like protein; AltName: Full=bZIP transcription factor 47; Short=AtbZIP47	A0A251NS13	0	Uncharacterized protein OS=Prunus persica GN=PRUPE_6G177200 PE=4 SV=1
	jg35626.t1	HiC_scaffold_1	11825079	11827975	XP_004309837.1	4.78e-127	PREDICTED: uncharacterized protein LOC101292863 [Fragaria vesca subsp. vesca]	AT2G43630.1	1.17e-67	nucleusenvelope protein	XP_004309837.1	3.45e-127	PREDICTED: uncharacterized protein LOC101292863 [Fragaria vesca subsp. vesca]				M5XHE8	4.5e-110	Uncharacterized protein OS=Prunus persica GN=PRUPE_1G570000 PE=4 SV=1
	jg35627.t1	HiC_scaffold_1	11829996	11834052	XP_021824699.1	0	alanine--glyoxylate aminotransferase 2 homolog 1, mitochondrial [Prunus avium]	AT4G39660.1	0	alanine:glyoxylate aminotransferase 2	XP_021824699.1	0	alanine--glyoxylate aminotransferase 2 homolog 1, mitochondrial [Prunus avium]	Q940M2.1	0	RecName: Full=Alanine--glyoxylate aminotransferase 2 homolog 1, mitochondrial; AltName: Full=Beta-alanine-pyruvate aminotransferase 1; Flags: Precursor	M5VXX8	0	Uncharacterized protein OS=Prunus persica GN=PRUPE_6G177100 PE=3 SV=1
	jg35628.t1	HiC_scaffold_1	11836672	11839029	XP_020414931.1	0	pentatricopeptide repeat-containing protein At2g22070 [Prunus persica]	AT2G22070.1	0	pentatricopeptide (PPR) repeat-containing protein	XP_020414931.1	0	pentatricopeptide repeat-containing protein At2g22070 [Prunus persica]	Q9SHZ8.1	0	RecName: Full=Pentatricopeptide repeat-containing protein At2g22070	A0A251Q178	0	Uncharacterized protein OS=Prunus persica GN=PRUPE_3G166700 PE=4 SV=1
	jg35629.t1	HiC_scaffold_1	11843283	11846131	XP_010906260.1	9.7e-177	PREDICTED: ATP-dependent zinc metalloprotease FTSH 5, mitochondrial isoform X3 [Elaeis guineensis]	AT2G26140.1	7.55e-175	FTSH protease 4	XP_010906260.1	7e-177	PREDICTED: ATP-dependent zinc metalloprotease FTSH 5, mitochondrial isoform X3 [Elaeis guineensis]	O80983.2	6.41e-174	RecName: Full=ATP-dependent zinc metalloprotease FTSH 4, mitochondrial; Short=AtFTSH4; Flags: Precursor	A0A166HWD4	2.03e-175	Uncharacterized protein OS=Daucus carota subsp. sativus GN=DCAR_003130 PE=3 SV=1
	jg35630.t1	HiC_scaffold_1	11848845	11851047	XP_020223171.1	1.4e-56	ATP-dependent zinc metalloprotease FTSH 4, mitochondrial-like [Cajanus cajan]	AT2G26140.1	1.81e-52	FTSH protease 4	XP_020223171.1	1.01e-56	ATP-dependent zinc metalloprotease FTSH 4, mitochondrial-like [Cajanus cajan]	O80983.2	1.53e-51	RecName: Full=ATP-dependent zinc metalloprotease FTSH 4, mitochondrial; Short=AtFTSH4; Flags: Precursor	A0A166HWD4	1.35e-55	Uncharacterized protein OS=Daucus carota subsp. sativus GN=DCAR_003130 PE=3 SV=1
	jg35631.t1	HiC_scaffold_1	11854797	11858527	XP_020962256.1	1.01e-95	ATP-dependent zinc metalloprotease FTSH 4, mitochondrial isoform X2 [Arachis ipaensis]	AT2G26140.1	4.01e-95	FTSH protease 4	XP_020962256.1	7.27e-96	ATP-dependent zinc metalloprotease FTSH 4, mitochondrial isoform X2 [Arachis ipaensis]	O80983.2	3.4e-94	RecName: Full=ATP-dependent zinc metalloprotease FTSH 4, mitochondrial; Short=AtFTSH4; Flags: Precursor	A0A1Q3CE36	9.83e-96	AAA domain-containing protein/Peptidase_M41 domain-containing protein OS=Cephalotus follicularis GN=CFOL_v3_21963 PE=3 SV=1
	jg35632.t1	HiC_scaffold_1	11858646	11859796	XP_011457628.1	7.4e-55	PREDICTED: uncharacterized protein LOC101303372 [Fragaria vesca subsp. vesca]	ATMG00310.1	4.64e-15	RNA-directed DNA polymerase (reverse transcriptase)-related family protein	XP_011457628.1	5.34e-55	PREDICTED: uncharacterized protein LOC101303372 [Fragaria vesca subsp. vesca]	P0C2F6.1	1.2e-28	RecName: Full=Putative ribonuclease H protein At1g65750	A0A1R3H693	8.42e-37	Reverse transcriptase OS=Corchorus capsularis GN=CCACVL1_21407 PE=4 SV=1
	jg35633.t1	HiC_scaffold_1	11859938	11860327	XP_011457628.1	1.97e-17	PREDICTED: uncharacterized protein LOC101303372 [Fragaria vesca subsp. vesca]				XP_011457628.1	1.42e-17	PREDICTED: uncharacterized protein LOC101303372 [Fragaria vesca subsp. vesca]				M5XQG8	2.4e-15	Uncharacterized protein OS=Prunus persica GN=PRUPE_ppa024162mg PE=4 SV=1
	jg35634.t1	HiC_scaffold_1	11861015	11865515	XP_022001744.1	3.29e-169	ATP-dependent zinc metalloprotease FTSH 4, mitochondrial-like isoform X2 [Helianthus annuus]	AT2G26140.1	2.8e-164	FTSH protease 4	XP_022001744.1	2.37e-169	ATP-dependent zinc metalloprotease FTSH 4, mitochondrial-like isoform X2 [Helianthus annuus]	O80983.2	2.38e-163	RecName: Full=ATP-dependent zinc metalloprotease FTSH 4, mitochondrial; Short=AtFTSH4; Flags: Precursor	A0A251STM1	2.15e-169	Putative FTSH protease 4 OS=Helianthus annuus GN=ftsh4 PE=3 SV=1
	jg35635.t1	HiC_scaffold_1	11867653	11868436	XP_016648950.1	4.74e-16	PREDICTED: putative ribonuclease H protein At1g65750 [Prunus mume]	AT5G42905.1	2.94e-09	Polynucleotidyl transferase%2C ribonuclease H-like superfamily protein	XP_016648950.1	3.42e-16	PREDICTED: putative ribonuclease H protein At1g65750 [Prunus mume]	P0C2F6.1	2.14e-07	RecName: Full=Putative ribonuclease H protein At1g65750	M5WJG0	4.75e-13	Uncharacterized protein (Fragment) OS=Prunus persica GN=PRUPE_ppa019009mg PE=4 SV=1
	jg35636.t1	HiC_scaffold_1	11868672	11873232	XP_019437850.1	4.47e-111	PREDICTED: ATP-dependent zinc metalloprotease FTSH 4, mitochondrial-like isoform X1 [Lupinus angustifolius]	AT2G26140.1	9.83e-108	FTSH protease 4	XP_019437850.1	3.22e-111	PREDICTED: ATP-dependent zinc metalloprotease FTSH 4, mitochondrial-like isoform X1 [Lupinus angustifolius]	O80983.2	8.33e-107	RecName: Full=ATP-dependent zinc metalloprotease FTSH 4, mitochondrial; Short=AtFTSH4; Flags: Precursor	A0A2C9UBM9	1.05e-110	Uncharacterized protein OS=Manihot esculenta GN=MANES_16G081300 PE=4 SV=1
	jg35637.t1	HiC_scaffold_1	11874146	11876713	XP_004288956.2	1.55e-145	PREDICTED: ATP-dependent zinc metalloprotease FTSH 4, mitochondrial-like [Fragaria vesca subsp. vesca]	AT2G26140.1	2.56e-136	FTSH protease 4	XP_004288956.2	1.12e-145	PREDICTED: ATP-dependent zinc metalloprotease FTSH 4, mitochondrial-like [Fragaria vesca subsp. vesca]	Q8LQJ8.1	8.67e-136	RecName: Full=ATP-dependent zinc metalloprotease FTSH 5, mitochondrial; Short=OsFTSH5; Flags: Precursor	G7J7N5	6e-142	ATP-dependent zinc metalloprotease FTSH protein OS=Medicago truncatula GN=11421454 PE=3 SV=1
	jg35638.t1	HiC_scaffold_1	11876752	11887591	XP_011466758.1	1.18e-93	PREDICTED: protein TONSOKU [Fragaria vesca subsp. vesca]	AT3G18730.1	9.72e-57	tetratricopeptide repeat (TPR)-containing protein	XP_011466758.1	8.48e-94	PREDICTED: protein TONSOKU [Fragaria vesca subsp. vesca]	Q6Q4D0.2	8.24e-56	RecName: Full=Protein TONSOKU; AltName: Full=Protein BRUSHY 1; AltName: Full=Protein MGOUN 3	A0A251Q0H4	7.76e-81	Uncharacterized protein OS=Prunus persica GN=PRUPE_3G147500 PE=4 SV=1
	jg35639.t1	HiC_scaffold_1	11892643	11893224
	jg35640.t1	HiC_scaffold_1	11893733	11897855	XP_004302214.1	0	PREDICTED: gamma-glutamyltranspeptidase 1-like isoform X2 [Fragaria vesca subsp. vesca]	AT4G39640.2	0	gamma-glutamyl transpeptidase 1	XP_004302214.1	0	PREDICTED: gamma-glutamyltranspeptidase 1-like isoform X2 [Fragaria vesca subsp. vesca]	Q8VYW6.1	0	RecName: Full=Glutathione hydrolase 1; AltName: Full=Gamma-glutamyltransferase 1; AltName: Full=Gamma-glutamyltranspeptidase 1; Flags: Precursor	A0A251NRZ8	0	Uncharacterized protein OS=Prunus persica GN=PRUPE_6G176700 PE=4 SV=1
	jg35641.t1	HiC_scaffold_1	11899778	11903168	XP_011466114.1	5.44e-138	PREDICTED: uncharacterized protein LOC101306441 [Fragaria vesca subsp. vesca]	AT4G39630.1	1.14e-69	translation initiation factor	XP_011466114.1	3.93e-138	PREDICTED: uncharacterized protein LOC101306441 [Fragaria vesca subsp. vesca]				M5VZV5	7.85e-120	Uncharacterized protein OS=Prunus persica GN=PRUPE_6G176600 PE=4 SV=1
	jg35642.t1	HiC_scaffold_1	11904713	11906495	XP_004304846.1	0	PREDICTED: cytochrome P450 CYP736A12-like [Fragaria vesca subsp. vesca]	AT5G57260.1	5.82e-118	cytochrome P450%2C family 71%2C subfamily B%2C polypeptide 10	XP_004304846.1	0	PREDICTED: cytochrome P450 CYP736A12-like [Fragaria vesca subsp. vesca]	H2DH18.1	1.51e-154	RecName: Full=Cytochrome P450 CYP736A12	M5WSS3	0	Uncharacterized protein OS=Prunus persica GN=PRUPE_6G176500 PE=3 SV=1
	jg35643.t1	HiC_scaffold_1	11907171	11907698
	jg35644.t1	HiC_scaffold_1	11928776	11932074	XP_004294355.2	0	PREDICTED: tryptophan synthase beta chain 1 [Fragaria vesca subsp. vesca]	AT4G27070.1	0	tryptophan synthase beta-subunit 2	XP_004294355.2	0	PREDICTED: tryptophan synthase beta chain 1 [Fragaria vesca subsp. vesca]	O50046.1	0	RecName: Full=Tryptophan synthase beta chain 2, chloroplastic; Flags: Precursor	M5WTG6	0	Tryptophan synthase OS=Prunus persica GN=PRUPE_4G207900 PE=3 SV=1
	jg35645.t1	HiC_scaffold_1	11933880	11936855	XP_004302217.1	1.59e-97	PREDICTED: transcription factor MYB114-like [Fragaria vesca subsp. vesca]	AT1G66370.1	1.08e-47	myb domain protein 113	XP_004302217.1	1.15e-97	PREDICTED: transcription factor MYB114-like [Fragaria vesca subsp. vesca]	Q9FNV9.1	9.18e-47	RecName: Full=Transcription factor MYB113; AltName: Full=Myb-related protein 113; Short=AtMYB113	B5STZ9	1.64e-97	R2R3 MYB transcription factor OS=Fragaria vesca GN=MYB10 PE=4 SV=1
	jg35646.t1	HiC_scaffold_1	11942418	11944130	ABX79950.1	4.39e-159	R2R3 MYB transcription factor [Rubus idaeus]	AT1G66370.1	6.78e-57	myb domain protein 113	XP_021834840.1	2.02e-93	transcription factor MYB90-like [Prunus avium]	Q9FNV9.1	5.75e-56	RecName: Full=Transcription factor MYB113; AltName: Full=Myb-related protein 113; Short=AtMYB113	B5SU01	2.86e-159	R2R3 MYB transcription factor OS=Rubus idaeus GN=MYB10 PE=4 SV=1
	jg35647.t1	HiC_scaffold_1	11962748	11965959	ABX79950.1	4.36e-132	R2R3 MYB transcription factor [Rubus idaeus]	AT1G66370.1	1.02e-54	myb domain protein 113	XP_020420994.1	6.17e-83	transcription factor MYB113 [Prunus persica]	Q9FNV9.1	8.66e-54	RecName: Full=Transcription factor MYB113; AltName: Full=Myb-related protein 113; Short=AtMYB113	B5SU01	2.85e-132	R2R3 MYB transcription factor OS=Rubus idaeus GN=MYB10 PE=4 SV=1
	jg35648.t1	HiC_scaffold_1	11975120	11976050	XP_011466116.1	2.33e-63	PREDICTED: uncharacterized protein LOC105352011 [Fragaria vesca subsp. vesca]				XP_011466116.1	1.68e-63	PREDICTED: uncharacterized protein LOC105352011 [Fragaria vesca subsp. vesca]
	jg35649.t1	HiC_scaffold_1	11978107	11980032	XP_011466117.1	0	PREDICTED: pentatricopeptide repeat-containing protein At4g19191, mitochondrial [Fragaria vesca subsp. vesca]	AT4G19191.1	0	Tetratricopeptide repeat (TPR)-like superfamily protein	XP_011466117.1	0	PREDICTED: pentatricopeptide repeat-containing protein At4g19191, mitochondrial [Fragaria vesca subsp. vesca]	P0C8Q2.1	0	RecName: Full=Pentatricopeptide repeat-containing protein At4g19191, mitochondrial; Flags: Precursor	A0A251QZ50	0	Uncharacterized protein OS=Prunus persica GN=PRUPE_1G178100 PE=4 SV=1
	jg35650.t1	HiC_scaffold_1	11980151	11982800
	jg35651.t1	HiC_scaffold_1	11983095	11988872	XP_011466118.1	0	PREDICTED: probable inactive receptor kinase At5g10020 [Fragaria vesca subsp. vesca]	AT5G10020.1	0	Leucine-rich receptor-like protein kinase family protein	XP_011466118.1	0	PREDICTED: probable inactive receptor kinase At5g10020 [Fragaria vesca subsp. vesca]	Q0WR59.2	0	RecName: Full=Probable inactive receptor kinase At5g10020; Flags: Precursor	W9RBC3	0	Putative inactive receptor kinase OS=Morus notabilis GN=L484_020083 PE=4 SV=1
	jg35652.t1	HiC_scaffold_1	11996010	12006661	XP_004302218.1	0	PREDICTED: uncharacterized aarF domain-containing protein kinase At4g31390, chloroplastic [Fragaria vesca subsp. vesca]	AT5G64940.2	0	ABC2 homolog 13	XP_004302218.1	0	PREDICTED: uncharacterized aarF domain-containing protein kinase At4g31390, chloroplastic [Fragaria vesca subsp. vesca]	Q93Y08.1	0	RecName: Full=Protein ACTIVITY OF BC1 COMPLEX KINASE 8, chloroplastic; Short=ABC1-LIKE KINASE 8; AltName: Full=ABC2 homolog protein 13; Short=AtATH13; AltName: Full=Oxidative stress-related ABC1-like protein 1, chloroplastic; Short=AtOSA1; Flags: Precursor	M5W7H4	0	Uncharacterized protein OS=Prunus persica GN=PRUPE_6G175300 PE=4 SV=1
	jg35653.t1	HiC_scaffold_1	12007787	12011219	XP_004302219.1	0	PREDICTED: uncharacterized protein LOC101307600 [Fragaria vesca subsp. vesca]	AT5G23520.2	5.97e-120	smr (Small MutS Related) domain-containing protein	XP_004302219.1	0	PREDICTED: uncharacterized protein LOC101307600 [Fragaria vesca subsp. vesca]	O64843.1	1.41e-06	RecName: Full=Polyadenylate-binding protein-interacting protein 7; Short=PABP-interacting protein 7; Short=Poly(A)-binding protein-interacting protein 7; AltName: Full=PAM2-containing protein CID7; AltName: Full=Protein CTC-INTERACTING DOMAIN 7	M5WI32	0	Uncharacterized protein OS=Prunus persica GN=PRUPE_6G175200 PE=4 SV=1
	jg35654.t1	HiC_scaffold_1	12025010	12025669	XP_004304851.1	1.48e-132	PREDICTED: nuclear transcription factor Y subunit B-3-like [Fragaria vesca subsp. vesca]	AT4G14540.1	2.09e-62	nuclear factor Y%2C subunit B3	XP_004304851.1	1.07e-132	PREDICTED: nuclear transcription factor Y subunit B-3-like [Fragaria vesca subsp. vesca]	O23310.1	1.77e-61	RecName: Full=Nuclear transcription factor Y subunit B-3; Short=AtNF-YB-3; AltName: Full=Transcriptional activator HAP3C	M5W047	2.63e-94	Uncharacterized protein OS=Prunus persica GN=PRUPE_ppa011298mg PE=4 SV=1
	jg35655.t1	HiC_scaffold_1	12028421	12033668	XP_021804073.1	0	protein CPR-5 [Prunus avium]	AT5G64930.1	8.69e-115	CPR5 protein	XP_021804073.1	0	protein CPR-5 [Prunus avium]	Q9LV85.1	7.36e-114	RecName: Full=Protein CPR-5; AltName: Full=Protein constitutive expression of pathogenesis-related genes 5; Short=Protein constitutive expression of PR genes 5; AltName: Full=Protein hypersenescence-1	A0A251NRX1	0	Uncharacterized protein OS=Prunus persica GN=PRUPE_6G175000 PE=4 SV=1
	jg35656.t1	HiC_scaffold_1	12036863	12046082	XP_004302221.1	0	PREDICTED: E3 ubiquitin-protein ligase RKP [Fragaria vesca subsp. vesca]	AT2G22010.1	0	related to KPC1	XP_004302221.1	0	PREDICTED: E3 ubiquitin-protein ligase RKP [Fragaria vesca subsp. vesca]	Q9SIZ8.2	0	RecName: Full=E3 ubiquitin-protein ligase RKP; Short=AtKPC1; AltName: Full=Protein RELATED TO KPC1; AltName: Full=RING-type E3 ubiquitin transferase RKP	M5WJC4	0	Uncharacterized protein OS=Prunus persica GN=PRUPE_6G174100 PE=4 SV=1
	jg35657.t1	HiC_scaffold_1	12047369	12048624	XP_007205783.1	3.23e-128	uncharacterized protein LOC18773452 isoform X1 [Prunus persica]	AT5G09995.2	3.58e-90	transmembrane protein	XP_007205783.1	2.33e-128	uncharacterized protein LOC18773452 isoform X1 [Prunus persica]				M5VZS9	2.11e-128	Uncharacterized protein OS=Prunus persica GN=PRUPE_6G174000 PE=4 SV=1
	jg35658.t1	HiC_scaffold_1	12051251	12051638	XP_011466127.1	3.57e-24	PREDICTED: uncharacterized protein LOC105352013 [Fragaria vesca subsp. vesca]	AT5G64900.1	9.55e-05	precursor of peptide 1	XP_011466127.1	2.57e-24	PREDICTED: uncharacterized protein LOC105352013 [Fragaria vesca subsp. vesca]	Q9LV87.1	0.00081	RecName: Full=Elicitor peptide 1; Flags: Precursor	A0A251NRT5	4.86e-19	Uncharacterized protein OS=Prunus persica GN=PRUPE_6G173900 PE=4 SV=1
	jg35659.t1	HiC_scaffold_1	12055209	12058315	XP_004302224.1	8.36e-58	PREDICTED: uncharacterized protein LOC101309065 [Fragaria vesca subsp. vesca]	AT5G64880.1	5.42e-11	transmembrane protein	XP_004302224.1	6.03e-58	PREDICTED: uncharacterized protein LOC101309065 [Fragaria vesca subsp. vesca]				M5W2Z6	1.21e-44	Uncharacterized protein OS=Prunus persica GN=PRUPE_ppa019621mg PE=4 SV=1
	jg35660.t1	HiC_scaffold_1	12061612	12062376	XP_004302225.1	6.5e-144	PREDICTED: protein MIZU-KUSSEI 1 [Fragaria vesca subsp. vesca]	AT2G21990.1	5.32e-119	MIZU-KUSSEI-like protein (Protein of unknown function%2C DUF617)	XP_004302225.1	4.69e-144	PREDICTED: protein MIZU-KUSSEI 1 [Fragaria vesca subsp. vesca]	O22227.1	3.47e-56	RecName: Full=Protein MIZU-KUSSEI 1	M5W4K7	3.36e-132	Uncharacterized protein OS=Prunus persica GN=PRUPE_6G173500 PE=4 SV=1
	jg35661.t1	HiC_scaffold_1	12063169	12063830	XP_004302226.1	1.21e-100	PREDICTED: stress enhanced protein 2, chloroplastic [Fragaria vesca subsp. vesca]	AT2G21970.1	2.23e-66	stress enhanced protein 2	XP_004302226.1	8.76e-101	PREDICTED: stress enhanced protein 2, chloroplastic [Fragaria vesca subsp. vesca]	Q9SJ02.1	1.89e-65	RecName: Full=Stress enhanced protein 2, chloroplastic; Flags: Precursor	V7CS59	9.56e-79	Uncharacterized protein OS=Phaseolus vulgaris GN=PHAVU_002G264600g PE=4 SV=1
	jg35662.t1	HiC_scaffold_1	12066814	12071260	XP_004302227.1	0	PREDICTED: 4-alpha-glucanotransferase, chloroplastic/amyloplastic [Fragaria vesca subsp. vesca]	AT5G64860.1	0	disproportionating enzyme	XP_004302227.1	0	PREDICTED: 4-alpha-glucanotransferase, chloroplastic/amyloplastic [Fragaria vesca subsp. vesca]	Q06801.1	0	RecName: Full=4-alpha-glucanotransferase, chloroplastic/amyloplastic; AltName: Full=Amylomaltase; AltName: Full=Disproportionating enzyme; Short=D-enzyme; Flags: Precursor	M5WRQ1	0	4-alpha-glucanotransferase OS=Prunus persica GN=PRUPE_6G173200 PE=3 SV=1
	jg35663.t1	HiC_scaffold_1	12073554	12078571	XP_004302228.1	0	PREDICTED: methyltransferase-like protein 1 [Fragaria vesca subsp. vesca]	AT4G09980.1	0	Methyltransferase MT-A70 family protein	XP_004302228.1	0	PREDICTED: methyltransferase-like protein 1 [Fragaria vesca subsp. vesca]	Q94AI4.1	0	RecName: Full=Methyltransferase-like protein 1; AltName: Full=Protein EMBRYO DEFECTIVE 1691	M5X3M1	0	Uncharacterized protein OS=Prunus persica GN=PRUPE_2G298500 PE=3 SV=1
	jg35664.t1	HiC_scaffold_1	12081691	12082597	XP_011458449.1	1.3e-40	PREDICTED: translation initiation factor eIF-2B subunit epsilon [Fragaria vesca subsp. vesca]	AT2G34970.1	3.29e-24	Trimeric LpxA-like enzyme	XP_011458449.1	9.35e-41	PREDICTED: translation initiation factor eIF-2B subunit epsilon [Fragaria vesca subsp. vesca]				M5WLB9	5.77e-32	Uncharacterized protein OS=Prunus persica GN=PRUPE_6G335900 PE=4 SV=1
	jg35665.t1	HiC_scaffold_1	12083413	12086472	XP_017237992.1	3.39e-10	PREDICTED: WD repeat-containing protein 74 [Daucus carota subsp. sativus]	AT1G29320.1	3.22e-06	Transducin/WD40 repeat-like superfamily protein	XP_017237992.1	2.44e-10	PREDICTED: WD repeat-containing protein 74 [Daucus carota subsp. sativus]				A0A1U8HX12	5.79e-10	uncharacterized protein LOC107888334 OS=Gossypium hirsutum GN=LOC107888334 PE=4 SV=1
	jg35666.t1	HiC_scaffold_1	12091021	12091470	XP_007225992.1	3.14e-92	probable prefoldin subunit 2 [Prunus persica]	AT3G22480.2	2.23e-68	prefoldin 2	XP_007225992.1	2.27e-92	probable prefoldin subunit 2 [Prunus persica]	Q9LJ98.1	1.89e-67	RecName: Full=Probable prefoldin subunit 2	M5XNV4	2.05e-92	Uncharacterized protein OS=Prunus persica GN=PRUPE_1G014300 PE=4 SV=1
	jg35667.t1	HiC_scaffold_1	12095062	12096362
	jg35668.t1	HiC_scaffold_1	12097076	12101526	XP_011466129.1	0	PREDICTED: cyclic nucleotide-gated ion channel 1-like [Fragaria vesca subsp. vesca]	AT5G53130.1	4.03e-156	cyclic nucleotide gated channel 1	XP_011466129.1	0	PREDICTED: cyclic nucleotide-gated ion channel 1-like [Fragaria vesca subsp. vesca]	O65717.1	3.41e-155	RecName: Full=Cyclic nucleotide-gated ion channel 1; Short=AtCNGC1; AltName: Full=Cyclic nucleotide- and calmodulin-regulated ion channel 1	A0A251NB48	0	Uncharacterized protein OS=Prunus persica GN=PRUPE_7G073200 PE=4 SV=1
	jg35669.t1	HiC_scaffold_1	12102713	12107017	XP_004304856.1	0	PREDICTED: uncharacterized protein LOC101297070 [Fragaria vesca subsp. vesca]	AT2G21960.1	1.17e-171	transmembrane protein	XP_004304856.1	0	PREDICTED: uncharacterized protein LOC101297070 [Fragaria vesca subsp. vesca]				M5VZ63	0	Uncharacterized protein OS=Prunus persica GN=PRUPE_6G173100 PE=4 SV=1
	jg35670.t1	HiC_scaffold_1	12110261	12111439	XP_011466133.1	1.29e-170	PREDICTED: F-box protein CPR30-like [Fragaria vesca subsp. vesca]	AT4G12560.3	3.43e-20	F-box and associated interaction domains-containing protein	XP_011466133.1	9.3e-171	PREDICTED: F-box protein CPR30-like [Fragaria vesca subsp. vesca]	Q9SU30.2	2.91e-19	RecName: Full=F-box protein CPR1; AltName: Full=Protein CONSTITUTIVE EXPRESSER OF PR GENES 1; AltName: Full=Protein CONSTITUTIVE EXPRESSER OF PR GENES 30	A0A251PNT0	2.52e-65	Uncharacterized protein OS=Prunus persica GN=PRUPE_4G210300 PE=4 SV=1
	jg35671.t1	HiC_scaffold_1	12117942	12118406	XP_019924095.1	1.23e-07	PREDICTED: heat shock 70 kDa protein 12A isoform X1 [Crassostrea gigas]				XP_019924095.1	8.84e-08	PREDICTED: heat shock 70 kDa protein 12A isoform X1 [Crassostrea gigas]
	jg35672.t1	HiC_scaffold_1	12120383	12120781	XP_011459751.1	6.48e-22	PREDICTED: uncharacterized protein LOC105350077 [Fragaria vesca subsp. vesca]				XP_011459751.1	4.68e-22	PREDICTED: uncharacterized protein LOC105350077 [Fragaria vesca subsp. vesca]				M5X9S5	2.76e-23	Uncharacterized protein (Fragment) OS=Prunus persica GN=PRUPE_ppa014857mg PE=4 SV=1
	jg35673.t1	HiC_scaffold_1	12124319	12126196	XP_021802670.1	0	uncharacterized protein LOC110746741 [Prunus avium]	AT3G24255.5	3.63e-46	RNA-directed DNA polymerase (reverse transcriptase)-related family protein	XP_021802670.1	0	uncharacterized protein LOC110746741 [Prunus avium]	P0C2F6.1	6.64e-78	RecName: Full=Putative ribonuclease H protein At1g65750	Q2HVE2	9.49e-147	RNA-directed DNA polymerase (Reverse transcriptase); Polynucleotidyl transferase, Ribonuclease H fold OS=Medicago truncatula GN=MtrDRAFT_AC148918g30v2 PE=4 SV=2
	jg35674.t1	HiC_scaffold_1	12126240	12127340	XP_021812414.1	2.25e-115	uncharacterized protein LOC110755503 [Prunus avium]	AT1G43760.1	2.59e-37	DNAse I-like superfamily protein	XP_021812414.1	1.63e-115	uncharacterized protein LOC110755503 [Prunus avium]	P14381.1	1.03e-21	RecName: Full=Transposon TX1 uncharacterized 149 kDa protein; AltName: Full=ORF 2	A0A1R3J823	7.31e-85	Reverse transcriptase OS=Corchorus capsularis GN=CCACVL1_07242 PE=4 SV=1
	jg35675.t1	HiC_scaffold_1	12127880	12128164	XP_021691012.1	2.47e-43	FHA domain-containing protein FHA2-like [Hevea brasiliensis]	AT3G07260.1	1.07e-42	SMAD/FHA domain-containing protein	XP_021691012.1	1.78e-43	FHA domain-containing protein FHA2-like [Hevea brasiliensis]	Q945P0.1	7.2e-44	RecName: Full=Transcriptional activator FHA1; AltName: Full=Protein FORKHEAD-ASSOCIATED DOMAIN 1; Short=NtFHA1	A0A251JM54	1.91e-43	Uncharacterized protein OS=Manihot esculenta GN=MANES_12G047400 PE=4 SV=1
	jg35676.t1	HiC_scaffold_1	12128485	12129006	XP_011470317.1	5.66e-63	PREDICTED: uncharacterized protein LOC105353179 [Fragaria vesca subsp. vesca]				XP_011470317.1	4.08e-63	PREDICTED: uncharacterized protein LOC105353179 [Fragaria vesca subsp. vesca]				M5XGZ4	1.14e-34	Uncharacterized protein (Fragment) OS=Prunus persica GN=PRUPE_ppa016658mg PE=4 SV=1
	jg35677.t1	HiC_scaffold_1	12129040	12130308	XP_011467266.1	6.16e-54	PREDICTED: uncharacterized protein LOC105352294 [Fragaria vesca subsp. vesca]	AT2G01050.1	4.71e-19	zinc ion binding / nucleic acid binding protein	XP_011467266.1	4.44e-54	PREDICTED: uncharacterized protein LOC105352294 [Fragaria vesca subsp. vesca]				M5W234	3.28e-30	Uncharacterized protein (Fragment) OS=Prunus persica GN=PRUPE_ppa020297mg PE=4 SV=1
	jg35678.t1	HiC_scaffold_1	12131480	12132586	XP_004304859.1	0	PREDICTED: F-box/kelch-repeat protein SKIP6 [Fragaria vesca subsp. vesca]	AT2G21950.1	2.74e-150	SKP1 interacting partner 6	XP_004304859.1	0	PREDICTED: F-box/kelch-repeat protein SKIP6 [Fragaria vesca subsp. vesca]	Q9SJ04.1	2.32e-149	RecName: Full=F-box/kelch-repeat protein SKIP6; AltName: Full=SKP1-interacting partner 6	M5W203	0	Uncharacterized protein OS=Prunus persica GN=PRUPE_6G172900 PE=4 SV=1
	jg35679.t1	HiC_scaffold_1	12136696	12140148	XP_004302231.1	0	PREDICTED: shikimate kinase 1, chloroplastic [Fragaria vesca subsp. vesca]	AT2G21940.5	9.58e-109	shikimate kinase 1	XP_004302231.1	0	PREDICTED: shikimate kinase 1, chloroplastic [Fragaria vesca subsp. vesca]	Q9SJ05.2	8.12e-108	RecName: Full=Shikimate kinase 1, chloroplastic; Short=AtSK1; Flags: Precursor	M5W0C8	1.31e-150	Uncharacterized protein OS=Prunus persica GN=PRUPE_6G172800 PE=3 SV=1
	jg35680.t1	HiC_scaffold_1	12140170	12143284
	jg35682.t1	HiC_scaffold_1	12160147	12166348	XP_011470657.1	0	PREDICTED: TMV resistance protein N-like [Fragaria vesca subsp. vesca]	AT5G51630.3	2.19e-110	Disease resistance protein (TIR-NBS-LRR class) family	XP_011470657.1	0	PREDICTED: TMV resistance protein N-like [Fragaria vesca subsp. vesca]	Q40392.1	1.08e-96	RecName: Full=TMV resistance protein N	A0A251RGP4	0	Uncharacterized protein OS=Prunus persica GN=PRUPE_1G523900 PE=3 SV=1
	jg35681.t1	HiC_scaffold_1	12166657	12167987	XP_011463245.1	5.85e-36	PREDICTED: uncharacterized protein LOC105351187 [Fragaria vesca subsp. vesca]				XP_011463245.1	4.22e-36	PREDICTED: uncharacterized protein LOC105351187 [Fragaria vesca subsp. vesca]				A0A1Q3DJ84	9.54e-07	UBN2_3 domain-containing protein OS=Cephalotus follicularis GN=CFOL_v3_35871 PE=4 SV=1
	jg35683.t1	HiC_scaffold_1	12174174	12178139	XP_011470657.1	0	PREDICTED: TMV resistance protein N-like [Fragaria vesca subsp. vesca]	AT5G36930.4	0	Disease resistance protein (TIR-NBS-LRR class) family	XP_011470657.1	0	PREDICTED: TMV resistance protein N-like [Fragaria vesca subsp. vesca]	Q40392.1	0	RecName: Full=TMV resistance protein N	M5XPF5	0	Uncharacterized protein OS=Prunus persica GN=PRUPE_ppa023385mg PE=3 SV=1
	jg35684.t1	HiC_scaffold_1	12178508	12178834	XP_017180833.1	7.35e-39	PREDICTED: beta-glucosidase 29-like [Malus domestica]	AT4G23160.3	0.000225	cysteine-rich RECEPTOR-like kinase	XP_017180833.1	5.31e-39	PREDICTED: beta-glucosidase 29-like [Malus domestica]	Q94HW2.1	1.02e-17	RecName: Full=Retrovirus-related Pol polyprotein from transposon RE1; AltName: Full=Retro element 1; Short=AtRE1; Includes	A0A068VHQ5	5.08e-33	Uncharacterized protein (Fragment) OS=Coffea canephora GN=GSCOC_T00006772001 PE=4 SV=1
	jg35685.t1	HiC_scaffold_1	12179231	12180598	CAN79644.1	3.82e-86	hypothetical protein VITISV_033788 [Vitis vinifera]	AT4G23160.3	3.06e-20	cysteine-rich RECEPTOR-like kinase	XP_016576641.1	8.39e-68	PREDICTED: LOW QUALITY PROTEIN: ABC transporter C family member 10-like [Capsicum annuum]	P10978.1	2.85e-33	RecName: Full=Retrovirus-related Pol polyprotein from transposon TNT 1-94; Includes	A5C3Q8	2.5e-86	Uncharacterized protein OS=Vitis vinifera GN=VITISV_033788 PE=4 SV=1
	jg35686.t1	HiC_scaffold_1	12180725	12184382	XP_009356290.1	1.07e-103	PREDICTED: uncharacterized protein LOC103947158 [Pyrus x bretschneideri]	AT3G21000.1	1.42e-09	Gag-Pol-related retrotransposon family protein	XP_009356290.1	7.71e-104	PREDICTED: uncharacterized protein LOC103947158 [Pyrus x bretschneideri]	P10978.1	7.16e-42	RecName: Full=Retrovirus-related Pol polyprotein from transposon TNT 1-94; Includes	A0A151RFC2	7.29e-97	Retrovirus-related Pol polyprotein from transposon TNT 1-94 OS=Cajanus cajan GN=KK1_037296 PE=4 SV=1
	jg35687.t1	HiC_scaffold_1	12185135	12186385	XP_011457432.1	7.31e-48	PREDICTED: TMV resistance protein N-like [Fragaria vesca subsp. vesca]				XP_011457432.1	5.27e-48	PREDICTED: TMV resistance protein N-like [Fragaria vesca subsp. vesca]				A0A1Q3BBH8	5.52e-15	LRR_1 domain-containing protein/NB-ARC domain-containing protein/TIR domain-containing protein (Fragment) OS=Cephalotus follicularis GN=CFOL_v3_08843 PE=4 SV=1
	jg35688.t1	HiC_scaffold_1	12186706	12187980	XP_004289272.1	0	PREDICTED: pentatricopeptide repeat-containing protein At4g39530-like [Fragaria vesca subsp. vesca]	AT4G39530.1	7.8e-139	Tetratricopeptide repeat (TPR)-like superfamily protein	XP_004289272.1	0	PREDICTED: pentatricopeptide repeat-containing protein At4g39530-like [Fragaria vesca subsp. vesca]	Q9SVA5.1	6.61e-138	RecName: Full=Pentatricopeptide repeat-containing protein At4g39530	A0A251NTH5	0	Uncharacterized protein OS=Prunus persica GN=PRUPE_6G172600 PE=4 SV=1
	jg35689.t1	HiC_scaffold_1	12190432	12190824
	jg35690.t1	HiC_scaffold_1	12195305	12195754
	jg35691.t1	HiC_scaffold_1	12196882	12198597	XP_011464718.1	8.45e-78	PREDICTED: uncharacterized protein LOC101312252 [Fragaria vesca subsp. vesca]				XP_011464718.1	6.1e-78	PREDICTED: uncharacterized protein LOC101312252 [Fragaria vesca subsp. vesca]				Q84ZV5	4.8e-38	Polyprotein OS=Glycine max PE=4 SV=1
	jg35692.t1	HiC_scaffold_1	12200519	12204656	XP_011470657.1	0	PREDICTED: TMV resistance protein N-like [Fragaria vesca subsp. vesca]	AT5G36930.4	0	Disease resistance protein (TIR-NBS-LRR class) family	XP_011470657.1	0	PREDICTED: TMV resistance protein N-like [Fragaria vesca subsp. vesca]	Q40392.1	0	RecName: Full=TMV resistance protein N	M5Y961	0	Uncharacterized protein OS=Prunus persica GN=PRUPE_ppb015618mg PE=4 SV=1
	jg35693.t1	HiC_scaffold_1	12205447	12207837	XP_004289268.1	0	PREDICTED: pentatricopeptide repeat-containing protein At4g39530-like [Fragaria vesca subsp. vesca]	AT4G39530.1	0	Tetratricopeptide repeat (TPR)-like superfamily protein	XP_004289268.1	0	PREDICTED: pentatricopeptide repeat-containing protein At4g39530-like [Fragaria vesca subsp. vesca]	Q9SVA5.1	0	RecName: Full=Pentatricopeptide repeat-containing protein At4g39530	A0A251NTH5	0	Uncharacterized protein OS=Prunus persica GN=PRUPE_6G172600 PE=4 SV=1
	jg35694.t1	HiC_scaffold_1	12213632	12219249	XP_004289267.1	0	PREDICTED: 2-isopropylmalate synthase 2, chloroplastic-like [Fragaria vesca subsp. vesca]	AT1G74040.1	0	2-isopropylmalate synthase 1	XP_004289267.1	0	PREDICTED: 2-isopropylmalate synthase 2, chloroplastic-like [Fragaria vesca subsp. vesca]	Q9C550.1	0	RecName: Full=2-isopropylmalate synthase 2, chloroplastic; AltName: Full=2-isopropylmalate synthase 1; AltName: Full=Methylthioalkylmalate synthase-like 3; Flags: Precursor	A0A251NRS1	0	Uncharacterized protein OS=Prunus persica GN=PRUPE_6G172500 PE=3 SV=1
	jg35695.t1	HiC_scaffold_1	12224630	12229044	XP_004304231.1	0	PREDICTED: uncharacterized protein LOC101295546 [Fragaria vesca subsp. vesca]	AT5G39220.1	9.91e-146	alpha/beta-Hydrolases superfamily protein	XP_004304231.1	0	PREDICTED: uncharacterized protein LOC101295546 [Fragaria vesca subsp. vesca]				M5WYQ8	0	Uncharacterized protein OS=Prunus persica GN=PRUPE_3G255300 PE=4 SV=1
	jg35696.t1	HiC_scaffold_1	12229144	12231096	XP_008342840.1	6.6e-33	PREDICTED: DNA-directed RNA polymerase II subunit 4 [Malus domestica]	AT5G09920.1	3.04e-34	RNA polymerase II%2C Rpb4%2C core protein	XP_008342840.1	4.76e-33	PREDICTED: DNA-directed RNA polymerase II subunit 4 [Malus domestica]	O48890.1	2.58e-33	RecName: Full=DNA-directed RNA polymerase II subunit 4; AltName: Full=15.9 kDa subunit of RNA polymerase II; AltName: Full=DNA-directed RNA polymerase II subunit D	M5W1S8	4.36e-33	Uncharacterized protein OS=Prunus persica GN=PRUPE_6G171500 PE=4 SV=1
	jg35697.t1	HiC_scaffold_1	12234339	12235078	XP_004288558.1	2.71e-60	PREDICTED: programmed cell death protein 2-like [Fragaria vesca subsp. vesca]	AT5G64830.2	2.68e-31	programmed cell death 2 C-terminal domain-containing protein	XP_004288558.1	1.95e-60	PREDICTED: programmed cell death protein 2-like [Fragaria vesca subsp. vesca]	Q5ZID2.1	1.32e-05	RecName: Full=Programmed cell death protein 2-like	M5WBD5	7.39e-52	Uncharacterized protein OS=Prunus persica GN=PRUPE_6G171600 PE=4 SV=1
	jg35698.t1	HiC_scaffold_1	12237785	12244314	XP_007205394.1	0	developmentally-regulated G-protein 3 [Prunus persica]	AT4G39520.1	0	GTP-binding protein-like protein	XP_007205394.1	0	developmentally-regulated G-protein 3 [Prunus persica]	Q9SVA6.1	0	RecName: Full=Developmentally-regulated G-protein 3; Short=AtDRG3; AltName: Full=Developmentally-regulated G-protein 1; Short=AtDRG1	M5WBF0	0	Uncharacterized protein OS=Prunus persica GN=PRUPE_6G172300 PE=4 SV=1
	jg35699.t1	HiC_scaffold_1	12245981	12248390	XP_011462913.1	0	PREDICTED: protein FAR1-RELATED SEQUENCE 5-like [Fragaria vesca subsp. vesca]				XP_011462913.1	0	PREDICTED: protein FAR1-RELATED SEQUENCE 5-like [Fragaria vesca subsp. vesca]				A0A251NBF8	0	Uncharacterized protein OS=Prunus persica GN=PRUPE_7G144600 PE=4 SV=1
	jg35700.t1	HiC_scaffold_1	12250443	12253605	XP_004288125.1	1.4e-65	PREDICTED: uncharacterized protein LOC101298253 [Fragaria vesca subsp. vesca]	AT5G09960.1	1.62e-46	sorbin/SH3 domain protein	XP_004288125.1	1.01e-65	PREDICTED: uncharacterized protein LOC101298253 [Fragaria vesca subsp. vesca]				M5WKN7	1.75e-54	Uncharacterized protein OS=Prunus persica GN=PRUPE_6G172200 PE=4 SV=1
	jg35701.t1	HiC_scaffold_1	12256454	12257941	XP_007205101.1	0	UBP1-associated protein 2A [Prunus persica]	AT3G56860.9	1.58e-170	UBP1-associated protein 2A	XP_007205101.1	0	UBP1-associated protein 2A [Prunus persica]	Q9LES2.1	1.34e-169	RecName: Full=UBP1-associated protein 2A; AltName: Full=UBP1-interacting protein 2a	M5WHP2	0	Uncharacterized protein OS=Prunus persica GN=PRUPE_6G172000 PE=4 SV=1
	jg35702.t1	HiC_scaffold_1	12263498	12268522	XP_020421130.1	0	ABC transporter F family member 5 [Prunus persica]	AT5G64840.1	0	general control non-repressible 5	XP_020421130.1	0	ABC transporter F family member 5 [Prunus persica]	Q9LV93.1	0	RecName: Full=ABC transporter F family member 5; Short=ABC transporter ABCF.5; Short=AtABCF5; AltName: Full=GCN20-type ATP-binding cassette protein GCN5	A0A251NRN5	0	Uncharacterized protein OS=Prunus persica GN=PRUPE_6G171800 PE=4 SV=1
	jg35703.t1	HiC_scaffold_1	12269677	12273125	XP_004289263.2	0	PREDICTED: polygalacturonase-like [Fragaria vesca subsp. vesca]	AT2G43870.1	7.61e-163	Pectin lyase-like superfamily protein	XP_004289263.2	0	PREDICTED: polygalacturonase-like [Fragaria vesca subsp. vesca]	P48979.1	4.94e-163	RecName: Full=Polygalacturonase; Short=PG; AltName: Full=Pectinase; Flags: Precursor	A0A251N669	0	Uncharacterized protein OS=Prunus persica GN=PRUPE_7G031900 PE=3 SV=1
	jg35704.t1	HiC_scaffold_1	12274754	12279666	XP_021802019.1	0	probable LRR receptor-like serine/threonine-protein kinase At3g47570 [Prunus avium]	AT3G47570.1	6.89e-173	Leucine-rich repeat protein kinase family protein	XP_021802019.1	0	probable LRR receptor-like serine/threonine-protein kinase At3g47570 [Prunus avium]	C0LGP4.1	5.84e-172	RecName: Full=Probable LRR receptor-like serine/threonine-protein kinase At3g47570; Flags: Precursor	A0A251PGL9	0	Uncharacterized protein OS=Prunus persica GN=PRUPE_4G064400 PE=3 SV=1
	jg35705.t1	HiC_scaffold_1	12289243	12293251	XP_008371720.1	0	PREDICTED: probable LRR receptor-like serine/threonine-protein kinase At3g47570 [Malus domestica]	AT2G24130.1	2.43e-86	Leucine-rich receptor-like protein kinase family protein	XP_008371720.1	0	PREDICTED: probable LRR receptor-like serine/threonine-protein kinase At3g47570 [Malus domestica]	Q9ZUI0.1	2.06e-85	RecName: Full=Putative leucine-rich repeat receptor-like serine/threonine-protein kinase At2g24130; Flags: Precursor	A0A068TX25	3.16e-151	Uncharacterized protein OS=Coffea canephora GN=GSCOC_T00032952001 PE=3 SV=1
	jg35706.t1	HiC_scaffold_1	12298952	12305390	XP_021802019.1	0	probable LRR receptor-like serine/threonine-protein kinase At3g47570 [Prunus avium]	AT3G47570.1	1.51e-178	Leucine-rich repeat protein kinase family protein	XP_021802019.1	0	probable LRR receptor-like serine/threonine-protein kinase At3g47570 [Prunus avium]	C0LGP4.1	1.28e-177	RecName: Full=Probable LRR receptor-like serine/threonine-protein kinase At3g47570; Flags: Precursor	A0A251PGL9	0	Uncharacterized protein OS=Prunus persica GN=PRUPE_4G064400 PE=3 SV=1
	jg35707.t1	HiC_scaffold_1	12309790	12311248	XP_015870428.1	2.8e-123	PREDICTED: 60S ribosomal protein L13-1-like [Ziziphus jujuba]	AT3G49010.7	3.05e-113	breast basic conserved 1	XP_015870428.1	2.02e-123	PREDICTED: 60S ribosomal protein L13-1-like [Ziziphus jujuba]	P41129.1	2.9e-122	RecName: Full=60S ribosomal protein L13-2; AltName: Full=Cold-induced protein C24B	A0A1U8AP43	7.94e-123	60S ribosomal protein L13 OS=Nelumbo nucifera GN=LOC104606030 PE=3 SV=1
	jg35708.t1	HiC_scaffold_1	12314430	12315897	XP_004289263.2	0	PREDICTED: polygalacturonase-like [Fragaria vesca subsp. vesca]	AT2G43870.1	1.66e-159	Pectin lyase-like superfamily protein	XP_004289263.2	0	PREDICTED: polygalacturonase-like [Fragaria vesca subsp. vesca]	P48979.1	8.58e-164	RecName: Full=Polygalacturonase; Short=PG; AltName: Full=Pectinase; Flags: Precursor	A0A251N669	0	Uncharacterized protein OS=Prunus persica GN=PRUPE_7G031900 PE=3 SV=1
	jg35709.t1	HiC_scaffold_1	12320465	12321727	XP_004288560.1	0	PREDICTED: DNA topoisomerase 6 subunit A [Fragaria vesca subsp. vesca]	AT5G02820.1	0	Spo11/DNA topoisomerase VI%2C subunit A protein	XP_004288560.1	0	PREDICTED: DNA topoisomerase 6 subunit A [Fragaria vesca subsp. vesca]	Q9LZ03.1	0	RecName: Full=DNA topoisomerase 6 subunit A; Short=AtTOP6A; AltName: Full=Meiotic recombination protein SPO11-3; Short=AtSPO11-3; AltName: Full=Protein BRASSINOSTEROID INSENSITIVE 5; AltName: Full=Protein ROOT HAIRLESS 2	M5WPC1	0	DNA topoisomerase 6 subunit A OS=Prunus persica GN=TOP6A PE=3 SV=1
	jg35710.t1	HiC_scaffold_1	12324172	12324417
	jg35711.t1	HiC_scaffold_1	12326162	12326587	XP_004287854.1	3.61e-39	PREDICTED: uncharacterized protein LOC101311508 [Fragaria vesca subsp. vesca]	AT5G17280.1	5.66e-14	oxidoreductase-like protein%2C amino-terminal protein	XP_004287854.1	2.6e-39	PREDICTED: uncharacterized protein LOC101311508 [Fragaria vesca subsp. vesca]	Q9USH2.1	1.03e-08	RecName: Full=UPF0651 protein P31B10.02, mitochondrial; Flags: Precursor	M5VRD8	3.1e-26	Uncharacterized protein OS=Prunus persica GN=PRUPE_ppa012833mg PE=4 SV=1
	jg35712.t1	HiC_scaffold_1	12329092	12330186	XP_004288493.1	1.36e-136	PREDICTED: nudix hydrolase 26, chloroplastic-like [Fragaria vesca subsp. vesca]	AT3G10620.1	1.07e-99	nudix hydrolase homolog 26	XP_004288493.1	9.81e-137	PREDICTED: nudix hydrolase 26, chloroplastic-like [Fragaria vesca subsp. vesca]	Q9CAF2.1	9.11e-99	RecName: Full=Nudix hydrolase 26, chloroplastic; Short=AtNUDT26; AltName: Full=Bis(5'-nucleosyl)-tetraphosphatase (asymmetrical); Flags: Precursor	M5X6S8	6.92e-126	Uncharacterized protein OS=Prunus persica GN=PRUPE_4G266400 PE=3 SV=1
	jg35713.t1	HiC_scaffold_1	12330280	12334792	XP_008236031.1	2.33e-79	PREDICTED: F-box protein CPR30-like [Prunus mume]	AT3G06240.1	1.3e-29	F-box family protein	XP_008236031.1	1.68e-79	PREDICTED: F-box protein CPR30-like [Prunus mume]	Q8GXC7.1	1.1e-28	RecName: Full=F-box/kelch-repeat protein At3g06240	M5WL45	1.13e-79	Uncharacterized protein (Fragment) OS=Prunus persica GN=PRUPE_ppa017505mg PE=4 SV=1
	jg35714.t1	HiC_scaffold_1	12336883	12338052	XP_008236031.1	4.67e-67	PREDICTED: F-box protein CPR30-like [Prunus mume]	AT4G12560.3	7.07e-15	F-box and associated interaction domains-containing protein	XP_008236031.1	3.37e-67	PREDICTED: F-box protein CPR30-like [Prunus mume]	Q9SU30.2	5.99e-14	RecName: Full=F-box protein CPR1; AltName: Full=Protein CONSTITUTIVE EXPRESSER OF PR GENES 1; AltName: Full=Protein CONSTITUTIVE EXPRESSER OF PR GENES 30	A0A251NTQ3	8.71e-67	Uncharacterized protein OS=Prunus persica GN=PRUPE_6G214700 PE=4 SV=1
	jg35715.t1	HiC_scaffold_1	12339488	12341134	XP_004302265.1	3.98e-72	PREDICTED: uncharacterized protein LOC101297066 [Fragaria vesca subsp. vesca]	AT1G56260.2	8.5e-47	telomere-capping%2C CST complex subunit	XP_004302265.1	2.87e-72	PREDICTED: uncharacterized protein LOC101297066 [Fragaria vesca subsp. vesca]	Q6NME7.1	7.2e-46	RecName: Full=CST complex subunit TEN1; AltName: Full=Protein MERISTEM DISORGANIZATION 1; AltName: Full=Protein telomeric pathways with STN1 homolog	M5X442	1.13e-71	Uncharacterized protein OS=Prunus persica GN=PRUPE_2G221300 PE=4 SV=1
	jg35716.t1	HiC_scaffold_1	12342812	12352660	XP_004289559.1	0	PREDICTED: DNA polymerase alpha catalytic subunit [Fragaria vesca subsp. vesca]	AT5G67100.2	0	DNA-directed DNA polymerase	XP_004289559.1	0	PREDICTED: DNA polymerase alpha catalytic subunit [Fragaria vesca subsp. vesca]	Q9FHA3.2	0	RecName: Full=DNA polymerase alpha catalytic subunit	M5WGH3	0	DNA polymerase OS=Prunus persica GN=PRUPE_7G131600 PE=3 SV=1
	jg35717.t1	HiC_scaffold_1	12353819	12356387	XP_004288558.1	0	PREDICTED: programmed cell death protein 2-like [Fragaria vesca subsp. vesca]	AT5G64830.1	4.61e-111	programmed cell death 2 C-terminal domain-containing protein	XP_004288558.1	0	PREDICTED: programmed cell death protein 2-like [Fragaria vesca subsp. vesca]	Q5ZID2.1	9.35e-29	RecName: Full=Programmed cell death protein 2-like	M5WBD5	0	Uncharacterized protein OS=Prunus persica GN=PRUPE_6G171600 PE=4 SV=1
	jg35718.t1	HiC_scaffold_1	12357246	12359066	XP_009336362.1	1.55e-95	PREDICTED: DNA-directed RNA polymerase II subunit 4 [Pyrus x bretschneideri]	AT5G09920.1	1.78e-92	RNA polymerase II%2C Rpb4%2C core protein	XP_009336362.1	1.11e-95	PREDICTED: DNA-directed RNA polymerase II subunit 4 [Pyrus x bretschneideri]	O48890.1	1.51e-91	RecName: Full=DNA-directed RNA polymerase II subunit 4; AltName: Full=15.9 kDa subunit of RNA polymerase II; AltName: Full=DNA-directed RNA polymerase II subunit D	M5W1S8	1.25e-94	Uncharacterized protein OS=Prunus persica GN=PRUPE_6G171500 PE=4 SV=1
	jg35719.t1	HiC_scaffold_1	12360919	12362089	XP_021828190.1	6.49e-85	TMV resistance protein N-like isoform X1 [Prunus avium]	AT4G12020.8	2.49e-34	protein kinase family protein	XP_021828190.1	4.68e-85	TMV resistance protein N-like isoform X1 [Prunus avium]	Q9SZ67.1	7.8e-31	RecName: Full=Probable WRKY transcription factor 19; AltName: Full=WRKY DNA-binding protein 19	M5XPF0	4.06e-79	Uncharacterized protein (Fragment) OS=Prunus persica GN=PRUPE_ppa023486mg PE=4 SV=1
	jg35720.t1	HiC_scaffold_1	12362120	12369248	XP_020414144.1	0	TMV resistance protein N isoform X1 [Prunus persica]	AT5G17680.1	2.86e-167	disease resistance protein (TIR-NBS-LRR class)	XP_020414144.1	0	TMV resistance protein N isoform X1 [Prunus persica]	Q40392.1	1.22e-164	RecName: Full=TMV resistance protein N	A0A251QB39	0	Uncharacterized protein OS=Prunus persica GN=PRUPE_2G045200 PE=4 SV=1
	jg35721.t1	HiC_scaffold_1	12375733	12376505	XP_021801139.1	5.01e-74	uncharacterized protein LOC110745367 isoform X1 [Prunus avium]	AT5G64820.1	2.33e-19	transmembrane protein	XP_021801139.1	3.62e-74	uncharacterized protein LOC110745367 isoform X1 [Prunus avium]				A0A251NRN2	1.19e-72	Uncharacterized protein OS=Prunus persica GN=PRUPE_6G170400 PE=4 SV=1
	jg35722.t1	HiC_scaffold_1	12377022	12377402	XP_004288556.1	7.66e-83	PREDICTED: uncharacterized protein At5g64816 [Fragaria vesca subsp. vesca]	AT5G64816.4	1.47e-74	thionin-like protein	XP_004288556.1	5.53e-83	PREDICTED: uncharacterized protein At5g64816 [Fragaria vesca subsp. vesca]	Q8L8Q8.1	1.25e-73	RecName: Full=Uncharacterized protein At5g64816; Flags: Precursor	M5W011	6.49e-80	Uncharacterized protein OS=Prunus persica GN=PRUPE_ppa011208mg PE=4 SV=1
	jg35723.t1	HiC_scaffold_1	12382009	12383658
	jg35723.t2	HiC_scaffold_1	12382009	12383658
	jg35724.t1	HiC_scaffold_1	12388741	12389534	XP_009361129.1	3.62e-62	PREDICTED: DNA polymerase delta subunit 4 [Pyrus x bretschneideri]	AT1G09815.1	2.29e-57	polymerase delta 4	XP_009361129.1	2.61e-62	PREDICTED: DNA polymerase delta subunit 4 [Pyrus x bretschneideri]	Q3T0X9.1	2.11e-14	RecName: Full=DNA polymerase delta subunit 4; AltName: Full=DNA polymerase delta subunit p12	M5X140	5.64e-61	Uncharacterized protein OS=Prunus persica GN=PRUPE_2G330200 PE=4 SV=1
	jg35725.t1	HiC_scaffold_1	12391436	12392959	ONI22657.1	0.000566	hypothetical protein PRUPE_2G142600 [Prunus persica]										A0A251QFR7	0.00037	Uncharacterized protein OS=Prunus persica GN=PRUPE_2G142600 PE=4 SV=1
	jg35726.t1	HiC_scaffold_1	12393377	12397920	XP_004288554.1	0	PREDICTED: uncharacterized GTP-binding protein At5g64813 isoform X1 [Fragaria vesca subsp. vesca]	AT5G64813.3	0	Ras-related small GTP-binding family protein	XP_004288554.1	0	PREDICTED: uncharacterized GTP-binding protein At5g64813 isoform X1 [Fragaria vesca subsp. vesca]	Q9C5J9.1	0	RecName: Full=Small GTPase LIP1; AltName: Full=Protein LIGHT INSENSITIVE PERIOD 1	M5XWY8	0	Uncharacterized protein OS=Prunus persica GN=PRUPE_1G587300 PE=4 SV=1
	jg35727.t1	HiC_scaffold_1	12403451	12405803	XP_004288553.1	6.33e-84	PREDICTED: probable WRKY transcription factor 51 [Fragaria vesca subsp. vesca]	AT5G64810.1	1.11e-47	WRKY DNA-binding protein 51	XP_004288553.1	4.57e-84	PREDICTED: probable WRKY transcription factor 51 [Fragaria vesca subsp. vesca]	Q93WU9.1	9.44e-47	RecName: Full=Probable WRKY transcription factor 51; AltName: Full=WRKY DNA-binding protein 51	M5W247	7.44e-70	Uncharacterized protein OS=Prunus persica GN=PRUPE_6G169700 PE=4 SV=1
	jg35728.t1	HiC_scaffold_1	12411325	12411633
	jg35729.t1	HiC_scaffold_1	12415997	12418089	XP_011464793.1	3.48e-145	PREDICTED: ras-related protein Rab7 [Fragaria vesca subsp. vesca]	AT4G09720.1	2.11e-122	RAB GTPase homolog G3A	XP_011464793.1	2.51e-145	PREDICTED: ras-related protein Rab7 [Fragaria vesca subsp. vesca]	Q43463.1	2.68e-130	RecName: Full=Ras-related protein Rab7	M5W5W0	9.87e-140	Uncharacterized protein OS=Prunus persica GN=PRUPE_6G169600 PE=4 SV=1
	jg35730.t1	HiC_scaffold_1	12427613	12428089	XP_011468399.1	6e-23	PREDICTED: uncharacterized protein LOC101308699 [Fragaria vesca subsp. vesca]				XP_011468399.1	4.33e-23	PREDICTED: uncharacterized protein LOC101308699 [Fragaria vesca subsp. vesca]				A0JCB1	1.71e-22	S locus F-box protein with the low allelic sequence polymorphism 3-S4 OS=Prunus avium GN=SLFL3 PE=4 SV=1
	jg35731.t1	HiC_scaffold_1	12428176	12428623	XP_004302126.1	1e-26	PREDICTED: putative F-box protein PP2-B12 [Fragaria vesca subsp. vesca]	AT2G02240.1	1.03e-13	F-box family protein	XP_004302126.1	7.22e-27	PREDICTED: putative F-box protein PP2-B12 [Fragaria vesca subsp. vesca]	Q9FLU7.1	5.77e-17	RecName: Full=Putative F-box protein PP2-B12; AltName: Full=Protein PHLOEM PROTEIN 2-LIKE B12; Short=AtPP2-B12	A0A059B022	9.07e-26	Uncharacterized protein OS=Eucalyptus grandis GN=EUGRSUZ_H01647 PE=4 SV=1
	jg35732.t1	HiC_scaffold_1	12429024	12429615
	jg35733.t1	HiC_scaffold_1	12432573	12433758	XP_004302127.1	3.68e-112	PREDICTED: putative F-box protein PP2-B12 isoform X2 [Fragaria vesca subsp. vesca]	AT2G02240.1	3.11e-76	F-box family protein	XP_004302127.1	2.65e-112	PREDICTED: putative F-box protein PP2-B12 isoform X2 [Fragaria vesca subsp. vesca]	Q3E6P4.1	2.63e-75	RecName: Full=F-box protein At2g02240	M5WJ04	3.19e-103	Uncharacterized protein OS=Prunus persica GN=PRUPE_ppa008879mg PE=4 SV=1
	jg35734.t1	HiC_scaffold_1	12434112	12434769	XP_004300123.1	1.68e-35	PREDICTED: coatomer subunit delta [Fragaria vesca subsp. vesca]	AT5G05010.2	1.1e-29	clathrin adaptor complexes medium subunit family protein	XP_004300123.1	1.21e-35	PREDICTED: coatomer subunit delta [Fragaria vesca subsp. vesca]	Q93Y22.2	9.31e-29	RecName: Full=Coatomer subunit delta; AltName: Full=Delta-coat protein; Short=Delta-COP	M5XMD6	5.61e-35	Coatomer subunit delta OS=Prunus persica GN=PRUPE_3G005000 PE=3 SV=1
	jg35735.t1	HiC_scaffold_1	12435226	12437912	XP_004288128.1	4.35e-118	PREDICTED: iron-sulfur assembly protein IscA, chloroplastic [Fragaria vesca subsp. vesca]	AT1G10500.1	2.66e-80	chloroplast-localized ISCA-like protein	XP_004288128.1	3.14e-118	PREDICTED: iron-sulfur assembly protein IscA, chloroplastic [Fragaria vesca subsp. vesca]	Q9XIK3.2	2.25e-79	RecName: Full=Iron-sulfur assembly protein IscA, chloroplastic; AltName: Full=Plastid SufA-like protein; AltName: Full=Protein scaffold protein AtCpIscA; Flags: Precursor	A0A140B490	2.28e-104	Fe-S cluster assembly protein OS=Prunus persica var. persica GN=ISA2 PE=2 SV=1
	jg35736.t1	HiC_scaffold_1	12438818	12442568	XP_009336369.1	1.59e-159	PREDICTED: probable ATP synthase 24 kDa subunit, mitochondrial [Pyrus x bretschneideri]	AT2G21870.1	5.82e-129	MALE GAMETOPHYTE DEFECTIVE 1	XP_009336369.1	1.14e-159	PREDICTED: probable ATP synthase 24 kDa subunit, mitochondrial [Pyrus x bretschneideri]	Q9SJ12.1	4.94e-128	RecName: Full=Probable ATP synthase 24 kDa subunit, mitochondrial; Flags: Precursor	M5VZV0	2.16e-157	Uncharacterized protein OS=Prunus persica GN=PRUPE_6G169300 PE=4 SV=1
	jg35737.t1	HiC_scaffold_1	12448271	12463214	XP_004288093.1	0	PREDICTED: UPF0202 protein At1g10490 [Fragaria vesca subsp. vesca]	AT1G10490.2	0	GNAT acetyltransferase (DUF699)	XP_004288093.1	0	PREDICTED: UPF0202 protein At1g10490 [Fragaria vesca subsp. vesca]	Q9XIK4.2	0	RecName: Full=RNA cytidine acetyltransferase 1; AltName: Full=18S rRNA cytosine acetyltransferase 1	M5W2P4	0	RNA cytidine acetyltransferase OS=Prunus persica GN=PRUPE_6G169200 PE=3 SV=1
	jg35738.t1	HiC_scaffold_1	12463617	12468896	XP_007205389.1	0	protein SLOW GREEN 1, chloroplastic [Prunus persica]	AT4G39470.1	1.13e-101	Tetratricopeptide repeat (TPR)-like superfamily protein	XP_007205389.1	0	protein SLOW GREEN 1, chloroplastic [Prunus persica]	Q9LS48.1	1.02e-46	RecName: Full=protein SLOW GREEN 1, chloroplastic; Flags: Precursor	M5WBE5	0	Uncharacterized protein OS=Prunus persica GN=PRUPE_6G169000 PE=4 SV=1
	jg35739.t1	HiC_scaffold_1	12469751	12471028	XP_021847270.1	2.23e-91	1-acyl-sn-glycerol-3-phosphate acyltransferase 2 [Spinacia oleracea]	AT3G57650.1	1.47e-87	lysophosphatidyl acyltransferase 2	XP_021847270.1	1.61e-91	1-acyl-sn-glycerol-3-phosphate acyltransferase 2 [Spinacia oleracea]	Q8LG50.2	1.24e-86	RecName: Full=1-acyl-sn-glycerol-3-phosphate acyltransferase 2; AltName: Full=Lysophosphatidyl acyltransferase 2	A0A0K9QY12	1.46e-91	Uncharacterized protein OS=Spinacia oleracea GN=SOVF_128630 PE=4 SV=1
	jg35740.t1	HiC_scaffold_1	12471400	12471792	XP_019265775.1	1.12e-67	PREDICTED: uncharacterized protein LOC109243321 [Nicotiana attenuata]	ATCG00680.1	3.82e-66	photosystem II reaction center protein B	XP_019265775.1	8.09e-68	PREDICTED: uncharacterized protein LOC109243321 [Nicotiana attenuata]	Q09WZ1.1	7.35e-67	RecName: Full=Photosystem II CP47 reaction center protein; AltName: Full=PSII 47 kDa protein; AltName: Full=Protein CP-47	B0LP75	3.58e-67	PSII 47kDa protein (Fragment) OS=Silene flos-jovis GN=psbB PE=4 SV=1
	jg35741.t1	HiC_scaffold_1	12473126	12475661
	jg35742.t1	HiC_scaffold_1	12477566	12479689	XP_004289258.1	0	PREDICTED: uncharacterized protein LOC101306864 [Fragaria vesca subsp. vesca]	AT2G21860.1	0	violaxanthin de-epoxidase-like protein	XP_004289258.1	0	PREDICTED: uncharacterized protein LOC101306864 [Fragaria vesca subsp. vesca]	Q40593.1	8.06e-11	RecName: Full=Violaxanthin de-epoxidase, chloroplastic; Flags: Precursor	M5WAE0	0	Uncharacterized protein OS=Prunus persica GN=PRUPE_6G168900 PE=4 SV=1
	jg35743.t1	HiC_scaffold_1	12480982	12481188
	jg35744.t1	HiC_scaffold_1	12482113	12487255	XP_004288098.1	0	PREDICTED: tRNA(His) guanylyltransferase 1-like [Fragaria vesca subsp. vesca]	AT2G31580.1	0	tRNAHis guanylyltransferase	XP_004288098.1	0	PREDICTED: tRNA(His) guanylyltransferase 1-like [Fragaria vesca subsp. vesca]	F4IRQ5.1	0	RecName: Full=tRNA(His) guanylyltransferase 1	M5XLE9	0	Uncharacterized protein OS=Prunus persica GN=PRUPE_1G573900 PE=4 SV=1
	jg35745.t1	HiC_scaffold_1	12489442	12491016	XP_021807892.1	0	glucan endo-1,3-beta-glucosidase 8-like [Prunus avium]	AT5G64790.1	0	O-Glycosyl hydrolases family 17 protein	XP_021807892.1	0	glucan endo-1,3-beta-glucosidase 8-like [Prunus avium]	Q6NKW9.2	9.71e-173	RecName: Full=Glucan endo-1,3-beta-glucosidase 8; AltName: Full=(1->3)-beta-glucan endohydrolase 8; Short=(1->3)-beta-glucanase 8; AltName: Full=Beta-1,3-endoglucanase 8; Short=Beta-1,3-glucanase 8; Flags: Precursor	A0A251NRL7	0	Uncharacterized protein OS=Prunus persica GN=PRUPE_6G168700 PE=3 SV=1
	jg35746.t1	HiC_scaffold_1	12492179	12493706	XP_004289256.1	0	PREDICTED: glucan endo-1,3-beta-glucosidase 8-like [Fragaria vesca subsp. vesca]	AT5G64790.1	2.42e-157	O-Glycosyl hydrolases family 17 protein	XP_004289256.1	0	PREDICTED: glucan endo-1,3-beta-glucosidase 8-like [Fragaria vesca subsp. vesca]	Q6NKW9.2	1.49e-143	RecName: Full=Glucan endo-1,3-beta-glucosidase 8; AltName: Full=(1->3)-beta-glucan endohydrolase 8; Short=(1->3)-beta-glucanase 8; AltName: Full=Beta-1,3-endoglucanase 8; Short=Beta-1,3-glucanase 8; Flags: Precursor	A0A251NRL7	0	Uncharacterized protein OS=Prunus persica GN=PRUPE_6G168700 PE=3 SV=1
	jg35747.t1	HiC_scaffold_1	12494564	12497607	XP_008370710.1	0	PREDICTED: heat shock cognate 70 kDa protein 2 [Malus domestica]	AT3G12580.1	0	heat shock protein 70	XP_008370710.1	0	PREDICTED: heat shock cognate 70 kDa protein 2 [Malus domestica]	Q9LHA8.1	0	RecName: Full=Probable mediator of RNA polymerase II transcription subunit 37c; AltName: Full=Heat shock 70 kDa protein 4; AltName: Full=Heat shock cognate 70 kDa protein 4; AltName: Full=Heat shock cognate protein 70-4; Short=AtHsc70-4; AltName: Full=Heat shock protein 70-4; Short=AtHsp70-4	B9HMG2	0	Heat shock protein 70 OS=Populus trichocarpa GN=POPTR_0008s05410g PE=3 SV=1
	jg35748.t1	HiC_scaffold_1	12499996	12506292	XP_004288103.1	0	PREDICTED: S-adenosylmethionine carrier 1, chloroplastic/mitochondrial [Fragaria vesca subsp. vesca]	AT4G39460.3	0	S-adenosylmethionine carrier 1	XP_004288103.1	0	PREDICTED: S-adenosylmethionine carrier 1, chloroplastic/mitochondrial [Fragaria vesca subsp. vesca]	Q94AG6.1	0	RecName: Full=S-adenosylmethionine carrier 1, chloroplastic/mitochondrial; AltName: Full=S-adenosylmethionine transporter 1; Short=AtSAMT1; Flags: Precursor	M5WIW9	0	Uncharacterized protein OS=Prunus persica GN=PRUPE_6G168500 PE=3 SV=1
	jg35749.t1	HiC_scaffold_1	12508261	12508932
	jg35750.t1	HiC_scaffold_1	12510236	12514094	XP_021808268.1	0	phosphoribosylformylglycinamidine cyclo-ligase, chloroplastic/mitochondrial [Prunus avium]	AT3G55010.2	0	phosphoribosylformylglycinamidine cyclo-ligase%2C chloroplast / phosphoribosyl-aminoimidazole synthetase / AIR synthase (PUR5)	XP_021808268.1	0	phosphoribosylformylglycinamidine cyclo-ligase, chloroplastic/mitochondrial [Prunus avium]	P52424.1	0	RecName: Full=Phosphoribosylformylglycinamidine cyclo-ligase, chloroplastic/mitochondrial; AltName: Full=AIR synthase; Short=AIRS; AltName: Full=Phosphoribosyl-aminoimidazole synthetase; AltName: Full=VUpur5; Flags: Precursor	M5XEV5	0	Uncharacterized protein OS=Prunus persica GN=PRUPE_1G528600 PE=3 SV=1
	jg35751.t1	HiC_scaffold_1	12514603	12532965	XP_004289254.1	0	PREDICTED: uncharacterized protein LOC101305114 [Fragaria vesca subsp. vesca]	AT4G39420.2	0	spatacsin carboxy-terminus protein	XP_004289254.1	0	PREDICTED: uncharacterized protein LOC101305114 [Fragaria vesca subsp. vesca]	Q55GD2.1	2.08e-21	RecName: Full=Protein DDB_G0268328	A0A251NRJ9	0	Uncharacterized protein OS=Prunus persica GN=PRUPE_6G168600 PE=4 SV=1
	jg35752.t1	HiC_scaffold_1	12533288	12537821
	jg35753.t1	HiC_scaffold_1	12546929	12547432	XP_004288126.1	2.72e-110	PREDICTED: zinc finger A20 and AN1 domain-containing stress-associated protein 9-like [Fragaria vesca subsp. vesca]	AT2G36320.1	2.75e-42	A20/AN1-like zinc finger family protein	XP_004288126.1	1.96e-110	PREDICTED: zinc finger A20 and AN1 domain-containing stress-associated protein 9-like [Fragaria vesca subsp. vesca]	Q7Y1W9.1	3.5e-53	RecName: Full=Zinc finger A20 and AN1 domain-containing stress-associated protein 9; Short=OsSAP9	M5W0I1	1.55e-96	Uncharacterized protein OS=Prunus persica GN=PRUPE_6G168300 PE=4 SV=1
	jg35754.t1	HiC_scaffold_1	12560234	12563947	XP_004288129.1	7.78e-160	PREDICTED: probable WRKY transcription factor 13 [Fragaria vesca subsp. vesca]	AT4G39410.1	6.33e-63	WRKY DNA-binding protein 13	XP_004288129.1	5.61e-160	PREDICTED: probable WRKY transcription factor 13 [Fragaria vesca subsp. vesca]	Q9SVB7.1	5.36e-62	RecName: Full=Probable WRKY transcription factor 13; AltName: Full=WRKY DNA-binding protein 13	A0A251NRK8	1.19e-118	Uncharacterized protein OS=Prunus persica GN=PRUPE_6G168200 PE=4 SV=1
	jg35755.t1	HiC_scaffold_1	12565161	12565811	XP_004289284.1	3.13e-123	PREDICTED: protein BOBBER 1-like [Fragaria vesca subsp. vesca]	AT5G53400.1	1.51e-82	HSP20-like chaperones superfamily protein	XP_004289284.1	2.26e-123	PREDICTED: protein BOBBER 1-like [Fragaria vesca subsp. vesca]	Q9LV09.1	1.28e-81	RecName: Full=Protein BOBBER 1	M5XEL2	1.4e-93	Uncharacterized protein OS=Prunus persica GN=PRUPE_2G310800 PE=4 SV=1
	jg35756.t1	HiC_scaffold_1	12566797	12568467	XP_004288092.1	0	PREDICTED: 2-alkenal reductase (NADP(+)-dependent)-like [Fragaria vesca subsp. vesca]	AT5G37980.1	9.93e-131	Zinc-binding dehydrogenase family protein	XP_004288092.1	0	PREDICTED: 2-alkenal reductase (NADP(+)-dependent)-like [Fragaria vesca subsp. vesca]	Q9SLN8.1	4.51e-134	RecName: Full=2-alkenal reductase (NADP(+)-dependent); AltName: Full=Alkenal double bound reductase; AltName: Full=Allylic alcohol dehydrogenase 1; Short=allyl-ADH1; AltName: Full=Flavin-free double bond reductase; Short=NtDBR; AltName: Full=Pulegone reductase; Short=NtRed-1	M5VR97	1.05e-143	Uncharacterized protein OS=Prunus persica GN=PRUPE_7G269100 PE=4 SV=1
	jg35757.t1	HiC_scaffold_1	12578041	12581316	XP_004288091.1	0	PREDICTED: systemin receptor SR160 [Fragaria vesca subsp. vesca]	AT4G39400.1	0	Leucine-rich receptor-like protein kinase family protein	XP_004288091.1	0	PREDICTED: systemin receptor SR160 [Fragaria vesca subsp. vesca]	Q8L899.1	0	RecName: Full=Systemin receptor SR160; AltName: Full=Brassinosteroid LRR receptor kinase; Flags: Precursor	I6YPC3	0	Brassinosteroid receptor OS=Fragaria ananassa GN=BRI1 PE=2 SV=1
	jg35758.t1	HiC_scaffold_1	12588223	12591645	XP_004288090.1	0	PREDICTED: UDP-galactose transporter 2 [Fragaria vesca subsp. vesca]	AT4G09810.1	0	Nucleotide-sugar transporter family protein	XP_004288090.1	0	PREDICTED: UDP-galactose transporter 2 [Fragaria vesca subsp. vesca]	Q9SZ96.1	0	RecName: Full=UDP-rhamnose/UDP-galactose transporter 5; Short=UDP-Rha/UDP-Gal transporter 5; AltName: Full=Bi-functional UDP-rhamnose/UDP-galactose transporter	M5WIT6	0	Uncharacterized protein OS=Prunus persica GN=PRUPE_6G168000 PE=4 SV=1
	jg35759.t1	HiC_scaffold_1	12601135	12604194	XP_004288089.1	0	PREDICTED: TSL-kinase interacting protein 1 [Fragaria vesca subsp. vesca]	AT4G39380.4	9.67e-66	TSL-kinase interacting-like protein	XP_004288089.1	0	PREDICTED: TSL-kinase interacting protein 1 [Fragaria vesca subsp. vesca]	Q8LJT8.2	2.92e-31	RecName: Full=TSL-kinase interacting protein 1; AltName: Full=Myb-related protein TKI1	A0A251NRI2	0	Uncharacterized protein OS=Prunus persica GN=PRUPE_6G167500 PE=4 SV=1
	jg35760.t1	HiC_scaffold_1	12605437	12609644	XP_004289252.1	0	PREDICTED: probable serine/threonine-protein kinase At1g54610 isoform X1 [Fragaria vesca subsp. vesca]	AT1G53050.2	8.67e-158	Protein kinase superfamily protein	XP_004289252.1	0	PREDICTED: probable serine/threonine-protein kinase At1g54610 isoform X1 [Fragaria vesca subsp. vesca]	Q9ZVM9.1	1.18e-150	RecName: Full=Probable serine/threonine-protein kinase At1g54610	A0A251NU71	0	Uncharacterized protein OS=Prunus persica GN=PRUPE_6G167000 PE=4 SV=1
	jg35761.t1	HiC_scaffold_1	12611035	12611313	ONI01914.1	1.04e-47	hypothetical protein PRUPE_6G166900 [Prunus persica]	AT4G09890.1	1.16e-17	mediator of RNA polymerase II transcription subunit%2C putative (DUF3511)	XP_010096474.1	3.13e-38	hypothetical protein L484_006721 [Morus notabilis]				M5W4U3	6.82e-48	Uncharacterized protein OS=Prunus persica GN=PRUPE_6G166900 PE=4 SV=1
	jg35762.t1	HiC_scaffold_1	12613450	12618775	XP_020422919.1	0	crossover junction endonuclease EME1B isoform X3 [Prunus persica]	AT2G22140.2	2.72e-151	essential meiotic endonuclease 1B	XP_020422919.1	0	crossover junction endonuclease EME1B isoform X3 [Prunus persica]	C5H8J1.1	4.35e-149	RecName: Full=Crossover junction endonuclease EME1B; AltName: Full=Essential meiotic endonuclease 1B; Short=AtEME1B	A0A251NRI7	0	Uncharacterized protein OS=Prunus persica GN=PRUPE_6G166800 PE=4 SV=1
	jg35763.t1	HiC_scaffold_1	12618819	12619739	XP_008244633.1	2.45e-15	PREDICTED: crossover junction endonuclease EME1B-like [Prunus mume]				XP_008244633.1	1.77e-15	PREDICTED: crossover junction endonuclease EME1B-like [Prunus mume]				A0A251NRI7	5.63e-14	Uncharacterized protein OS=Prunus persica GN=PRUPE_6G166800 PE=4 SV=1
	jg35764.t1	HiC_scaffold_1	12621897	12628445	XP_004288088.1	0	PREDICTED: crossover junction endonuclease EME1B-like isoform X3 [Fragaria vesca subsp. vesca]	AT2G22140.1	2.67e-162	essential meiotic endonuclease 1B	XP_004288088.1	0	PREDICTED: crossover junction endonuclease EME1B-like isoform X3 [Fragaria vesca subsp. vesca]	C5H8J1.1	2.27e-161	RecName: Full=Crossover junction endonuclease EME1B; AltName: Full=Essential meiotic endonuclease 1B; Short=AtEME1B	A0A251NRI7	0	Uncharacterized protein OS=Prunus persica GN=PRUPE_6G166800 PE=4 SV=1
	jg35765.t1	HiC_scaffold_1	12634139	12634486	OMO92646.1	6.64e-18	hypothetical protein COLO4_17423 [Corchorus olitorius]	AT5G64770.1	0.000723	root meristem growth factor	XP_019463314.1	5.25e-15	PREDICTED: uncharacterized protein LOC109362159 [Lupinus angustifolius]				A0A1R3JCW7	4.34e-18	Uncharacterized protein OS=Corchorus olitorius GN=COLO4_17423 PE=4 SV=1
	jg35766.t1	HiC_scaffold_1	12635106	12635555
	jg35767.t1	HiC_scaffold_1	12646642	12652734	XP_011464645.1	0	PREDICTED: bifunctional 3-dehydroquinate dehydratase/shikimate dehydrogenase, chloroplastic-like isoform X1 [Fragaria vesca subsp. vesca]	AT3G06350.1	0	dehydroquinate dehydratase%2C putative / shikimate dehydrogenase	XP_011464645.1	0	PREDICTED: bifunctional 3-dehydroquinate dehydratase/shikimate dehydrogenase, chloroplastic-like isoform X1 [Fragaria vesca subsp. vesca]	Q9SQT8.1	0	RecName: Full=Bifunctional 3-dehydroquinate dehydratase/shikimate dehydrogenase, chloroplastic; Short=DHQ-SDH protein; AltName: Full=DHQase-SORase; AltName: Full=Protein EMBRYO DEFECTIVE 3004; Includes	M5WAF1	0	Uncharacterized protein OS=Prunus persica GN=PRUPE_6G166200 PE=3 SV=1
	jg35767.t2	HiC_scaffold_1	12646642	12652734	XP_004288087.1	0	PREDICTED: bifunctional 3-dehydroquinate dehydratase/shikimate dehydrogenase, chloroplastic-like isoform X2 [Fragaria vesca subsp. vesca]	AT3G06350.1	0	dehydroquinate dehydratase%2C putative / shikimate dehydrogenase	XP_004288087.1	0	PREDICTED: bifunctional 3-dehydroquinate dehydratase/shikimate dehydrogenase, chloroplastic-like isoform X2 [Fragaria vesca subsp. vesca]	Q9SQT8.1	0	RecName: Full=Bifunctional 3-dehydroquinate dehydratase/shikimate dehydrogenase, chloroplastic; Short=DHQ-SDH protein; AltName: Full=DHQase-SORase; AltName: Full=Protein EMBRYO DEFECTIVE 3004; Includes	M5WAF1	0	Uncharacterized protein OS=Prunus persica GN=PRUPE_6G166200 PE=3 SV=1
	jg35768.t1	HiC_scaffold_1	12654282	12656159	XP_004289251.1	0	PREDICTED: pentatricopeptide repeat-containing protein At2g36980, mitochondrial [Fragaria vesca subsp. vesca]	AT2G36980.1	0	Tetratricopeptide repeat (TPR)-like superfamily protein	XP_004289251.1	0	PREDICTED: pentatricopeptide repeat-containing protein At2g36980, mitochondrial [Fragaria vesca subsp. vesca]	Q9SJK9.1	0	RecName: Full=Pentatricopeptide repeat-containing protein At2g36980, mitochondrial; Flags: Precursor	A0A251NRH4	0	Uncharacterized protein OS=Prunus persica GN=PRUPE_6G167400 PE=4 SV=1
	jg35769.t1	HiC_scaffold_1	12657680	12662331	XP_004289250.1	0	PREDICTED: bifunctional 3-dehydroquinate dehydratase/shikimate dehydrogenase, chloroplastic-like [Fragaria vesca subsp. vesca]	AT3G06350.1	0	dehydroquinate dehydratase%2C putative / shikimate dehydrogenase	XP_004289250.1	0	PREDICTED: bifunctional 3-dehydroquinate dehydratase/shikimate dehydrogenase, chloroplastic-like [Fragaria vesca subsp. vesca]	Q9SQT8.1	0	RecName: Full=Bifunctional 3-dehydroquinate dehydratase/shikimate dehydrogenase, chloroplastic; Short=DHQ-SDH protein; AltName: Full=DHQase-SORase; AltName: Full=Protein EMBRYO DEFECTIVE 3004; Includes	M5WAF1	0	Uncharacterized protein OS=Prunus persica GN=PRUPE_6G166200 PE=3 SV=1
	jg35770.t1	HiC_scaffold_1	12665058	12665660	XP_011463509.1	2.11e-95	PREDICTED: agamous-like MADS-box protein AGL62 [Fragaria vesca subsp. vesca]	AT2G24840.1	3.14e-28	AGAMOUS-like 61	XP_011463509.1	1.52e-95	PREDICTED: agamous-like MADS-box protein AGL62 [Fragaria vesca subsp. vesca]	Q4PSU4.1	2.66e-27	RecName: Full=Agamous-like MADS-box protein AGL61; AltName: Full=Protein DIANA	M5X4K9	1.31e-74	Uncharacterized protein OS=Prunus persica GN=PRUPE_2G120200 PE=4 SV=1
	jg35771.t1	HiC_scaffold_1	12666604	12671925	CAC48384.1	0	ethylene receptor [Fragaria x ananassa]	AT1G66340.1	0	Signal transduction histidine kinase%2C hybrid-type%2C ethylene sensor	XP_004288086.1	0	PREDICTED: ethylene receptor [Fragaria vesca subsp. vesca]	Q9M7M1.1	0	RecName: Full=Ethylene receptor	Q949H7	0	Ethylene receptor OS=Fragaria ananassa GN=etr1 PE=2 SV=1
	jg35772.t1	HiC_scaffold_1	12681328	12681692	ONI01899.1	3.74e-24	hypothetical protein PRUPE_6G166000 [Prunus persica]	AT5G64770.1	0.000617	root meristem growth factor	XP_012075279.1	6.64e-14	uncharacterized protein LOC105636578 [Jatropha curcas]				A0A251NRE9	2.44e-24	Uncharacterized protein OS=Prunus persica GN=PRUPE_6G166000 PE=4 SV=1
	jg35773.t1	HiC_scaffold_1	12684214	12688758	XP_004288085.1	0	PREDICTED: ubiquitin carboxyl-terminal hydrolase 27 isoform X1 [Fragaria vesca subsp. vesca]	AT4G39370.1	7.45e-122	ubiquitin-specific protease 27	XP_004288085.1	0	PREDICTED: ubiquitin carboxyl-terminal hydrolase 27 isoform X1 [Fragaria vesca subsp. vesca]	Q9FPS0.1	6.32e-121	RecName: Full=Ubiquitin carboxyl-terminal hydrolase 27; AltName: Full=Deubiquitinating enzyme 27; Short=AtUBP27; AltName: Full=Ubiquitin thioesterase 27; AltName: Full=Ubiquitin-specific-processing protease 27	M5WI21	0	Uncharacterized protein OS=Prunus persica GN=PRUPE_6G165900 PE=3 SV=1
	jg35774.t1	HiC_scaffold_1	12692374	12694339	XP_021808288.1	1.62e-37	flowering time control protein FCA [Prunus avium]	AT4G16280.4	1.45e-22	flowering time control protein FCA	XP_021808288.1	1.17e-37	flowering time control protein FCA [Prunus avium]	O04425.3	2.44e-21	RecName: Full=Flowering time control protein FCA	A0A251QW44	4.37e-37	Uncharacterized protein OS=Prunus persica GN=PRUPE_1G114600 PE=4 SV=1
	jg35775.t1	HiC_scaffold_1	12695388	12695720
	jg35776.t1	HiC_scaffold_1	12698473	12698796
	jg35777.t1	HiC_scaffold_1	12700432	12701235	XP_004300498.1	2.23e-165	PREDICTED: 26S proteasome non-ATPase regulatory subunit 8 homolog A [Fragaria vesca subsp. vesca]	AT1G64520.1	3.43e-138	regulatory particle non-ATPase 12A	XP_004300498.1	1.61e-165	PREDICTED: 26S proteasome non-ATPase regulatory subunit 8 homolog A [Fragaria vesca subsp. vesca]	Q9SGW3.1	2.91e-137	RecName: Full=26S proteasome non-ATPase regulatory subunit 8 homolog A; AltName: Full=26S proteasome regulatory subunit RPN12a; Short=AtRPN12a; AltName: Full=26S proteasome regulatory subunit S14 homolog A	A0A251P7E3	1.98e-149	Uncharacterized protein OS=Prunus persica GN=PRUPE_5G124300 PE=4 SV=1
	jg35778.t1	HiC_scaffold_1	12704958	12707373	XP_008237083.1	0	PREDICTED: uncharacterized protein LOC103335828 [Prunus mume]	AT5G09580.1	3.95e-141	heat shock protein	XP_008237083.1	0	PREDICTED: uncharacterized protein LOC103335828 [Prunus mume]				M5VWL3	0	Uncharacterized protein OS=Prunus persica GN=PRUPE_8G074100 PE=4 SV=1
	jg35779.t1	HiC_scaffold_1	12710026	12718893	XP_011464586.1	0	PREDICTED: 26S proteasome non-ATPase regulatory subunit 12 homolog A-like isoform X2 [Fragaria vesca subsp. vesca]	AT5G09900.2	0	26S proteasome regulatory subunit%2C putative (RPN5)	XP_011464586.1	0	PREDICTED: 26S proteasome non-ATPase regulatory subunit 12 homolog A-like isoform X2 [Fragaria vesca subsp. vesca]	Q9FIB6.1	0	RecName: Full=26S proteasome non-ATPase regulatory subunit 12 homolog A; AltName: Full=26S proteasome regulatory subunit RPN5a; Short=AtRPN5a; AltName: Full=26S proteasome regulatory subunit p55 homolog A; AltName: Full=Protein EMBRYO DEFECTIVE 2107; AltName: Full=Protein MARIPOSA	M5WZH9	0	Uncharacterized protein OS=Prunus persica GN=PRUPE_2G117100 PE=4 SV=1
	jg35780.t1	HiC_scaffold_1	12720596	12725366	XP_021802740.1	0	nuclear poly(A) polymerase 1 [Prunus avium]	AT1G17980.1	0	poly(A) polymerase 1	XP_021802740.1	0	nuclear poly(A) polymerase 1 [Prunus avium]	Q9LMT2.1	0	RecName: Full=Nuclear poly(A) polymerase 1; Short=PAP(I); Short=Poly(A) polymerase I; AltName: Full=Polynucleotide adenylyltransferase 1	M5WE13	0	Uncharacterized protein OS=Prunus persica GN=PRUPE_5G226600 PE=4 SV=1
	jg35781.t1	HiC_scaffold_1	12728277	12729927	XP_004288079.1	2.06e-122	PREDICTED: ethylene-responsive transcription factor ERF110-like isoform X1 [Fragaria vesca subsp. vesca]	AT5G64750.1	3.75e-44	Integrase-type DNA-binding superfamily protein	XP_004288079.1	1.49e-122	PREDICTED: ethylene-responsive transcription factor ERF110-like isoform X1 [Fragaria vesca subsp. vesca]	Q9FGF8.1	3.18e-43	RecName: Full=Ethylene-responsive transcription factor ABR1; AltName: Full=Protein ABA REPRESSOR 1	M5X8N3	2.93e-73	Uncharacterized protein OS=Prunus persica GN=PRUPE_6G165700 PE=4 SV=1
	jg35782.t1	HiC_scaffold_1	12736270	12738267	XP_021800902.1	1.29e-65	UPF0235 protein C15orf40-like isoform X1 [Prunus avium]	AT1G49170.1	4.03e-58	hypothetical protein	XP_021800902.1	9.31e-66	UPF0235 protein C15orf40-like isoform X1 [Prunus avium]	Q9CRC3.1	9.05e-19	RecName: Full=UPF0235 protein C15orf40 homolog	M5XAA6	2.36e-64	Uncharacterized protein OS=Prunus persica GN=PRUPE_6G165000 PE=3 SV=1
	jg35783.t1	HiC_scaffold_1	12740463	12742790	XP_004289247.1	0	PREDICTED: G-type lectin S-receptor-like serine/threonine-protein kinase RLK1 [Fragaria vesca subsp. vesca]	AT5G60900.1	1.87e-149	receptor-like protein kinase 1	XP_004289247.1	0	PREDICTED: G-type lectin S-receptor-like serine/threonine-protein kinase RLK1 [Fragaria vesca subsp. vesca]	Q0JEU6.2	2.58e-171	RecName: Full=G-type lectin S-receptor-like serine/threonine-protein kinase LECRK3; Short=OsLecRK3; AltName: Full=OsRLCK135; Flags: Precursor	A0A251NU41	0	Uncharacterized protein OS=Prunus persica GN=PRUPE_6G164900 PE=4 SV=1
	jg35784.t1	HiC_scaffold_1	12744704	12747037	XP_004289248.1	0	PREDICTED: G-type lectin S-receptor-like serine/threonine-protein kinase RLK1 [Fragaria vesca subsp. vesca]	AT5G60900.1	1.92e-144	receptor-like protein kinase 1	XP_004289248.1	0	PREDICTED: G-type lectin S-receptor-like serine/threonine-protein kinase RLK1 [Fragaria vesca subsp. vesca]	Q0JEU6.2	1.13e-162	RecName: Full=G-type lectin S-receptor-like serine/threonine-protein kinase LECRK3; Short=OsLecRK3; AltName: Full=OsRLCK135; Flags: Precursor	A0A251NU41	0	Uncharacterized protein OS=Prunus persica GN=PRUPE_6G164900 PE=4 SV=1
	jg35785.t1	HiC_scaffold_1	12749057	12751381	XP_004289247.1	0	PREDICTED: G-type lectin S-receptor-like serine/threonine-protein kinase RLK1 [Fragaria vesca subsp. vesca]	AT5G60900.1	8.62e-149	receptor-like protein kinase 1	XP_004289247.1	0	PREDICTED: G-type lectin S-receptor-like serine/threonine-protein kinase RLK1 [Fragaria vesca subsp. vesca]	Q0JEU6.2	2.85e-174	RecName: Full=G-type lectin S-receptor-like serine/threonine-protein kinase LECRK3; Short=OsLecRK3; AltName: Full=OsRLCK135; Flags: Precursor	A0A251NU41	0	Uncharacterized protein OS=Prunus persica GN=PRUPE_6G164900 PE=4 SV=1
	jg35786.t1	HiC_scaffold_1	12756042	12758527	XP_006469849.1	4.71e-38	PREDICTED: protein FAR1-RELATED SEQUENCE 5-like [Citrus sinensis]	AT3G07500.1	8.47e-09	Far-red impaired responsive (FAR1) family protein	XP_006469849.1	3.4e-38	PREDICTED: protein FAR1-RELATED SEQUENCE 5-like [Citrus sinensis]				M5XJ66	1.77e-28	Uncharacterized protein (Fragment) OS=Prunus persica GN=PRUPE_ppa015258mg PE=4 SV=1
	jg35787.t1	HiC_scaffold_1	12759915	12762377	XP_021833212.1	0	G-type lectin S-receptor-like serine/threonine-protein kinase LECRK2 [Prunus avium]	AT5G60900.1	7.94e-120	receptor-like protein kinase 1	XP_021833212.1	0	G-type lectin S-receptor-like serine/threonine-protein kinase LECRK2 [Prunus avium]	Q0JEU6.2	9.26e-145	RecName: Full=G-type lectin S-receptor-like serine/threonine-protein kinase LECRK3; Short=OsLecRK3; AltName: Full=OsRLCK135; Flags: Precursor	A0A251NRL6	0	Uncharacterized protein OS=Prunus persica GN=PRUPE_6G165100 PE=4 SV=1
	jg35788.t1	HiC_scaffold_1	12763852	12766257	XP_008232126.1	0	PREDICTED: G-type lectin S-receptor-like serine/threonine-protein kinase RLK1 [Prunus mume]	AT5G60900.1	3.43e-149	receptor-like protein kinase 1	XP_008232126.1	0	PREDICTED: G-type lectin S-receptor-like serine/threonine-protein kinase RLK1 [Prunus mume]	Q7FAZ3.1	2.44e-163	RecName: Full=G-type lectin S-receptor-like serine/threonine-protein kinase LECRK1; Short=OsLecRK1; AltName: Full=OsRLCK134; Flags: Precursor	A0A251NRF5	0	Uncharacterized protein OS=Prunus persica GN=PRUPE_6G165500 PE=4 SV=1
	jg35789.t1	HiC_scaffold_1	12768623	12769568
	jg35790.t1	HiC_scaffold_1	12771777	12772658	XP_011466932.1	1.4e-39	PREDICTED: uncharacterized protein LOC105352216 [Fragaria vesca subsp. vesca]				XP_011466932.1	1.01e-39	PREDICTED: uncharacterized protein LOC105352216 [Fragaria vesca subsp. vesca]				A0A1S3JDD9	1.4e-07	nucleobindin-2-like isoform X2 OS=Lingula unguis GN=LOC106172133 PE=4 SV=1
	jg35791.t1	HiC_scaffold_1	12780476	12782361	XP_006469849.1	1.28e-36	PREDICTED: protein FAR1-RELATED SEQUENCE 5-like [Citrus sinensis]	AT3G07500.1	2.76e-09	Far-red impaired responsive (FAR1) family protein	XP_006469849.1	9.24e-37	PREDICTED: protein FAR1-RELATED SEQUENCE 5-like [Citrus sinensis]				M5XJ66	4.59e-28	Uncharacterized protein (Fragment) OS=Prunus persica GN=PRUPE_ppa015258mg PE=4 SV=1
	jg35792.t1	HiC_scaffold_1	12788587	12789179	XP_004308261.2	2.43e-57	PREDICTED: G-type lectin S-receptor-like serine/threonine-protein kinase RLK1 [Fragaria vesca subsp. vesca]	AT1G61390.1	8.3e-07	S-locus lectin protein kinase family protein	XP_004308261.2	1.75e-57	PREDICTED: G-type lectin S-receptor-like serine/threonine-protein kinase RLK1 [Fragaria vesca subsp. vesca]	Q7FAZ3.1	1.72e-09	RecName: Full=G-type lectin S-receptor-like serine/threonine-protein kinase LECRK1; Short=OsLecRK1; AltName: Full=OsRLCK134; Flags: Precursor	A0A251NRL6	2.41e-30	Uncharacterized protein OS=Prunus persica GN=PRUPE_6G165100 PE=4 SV=1
	jg35792.t2	HiC_scaffold_1	12788587	12791133	XP_004308261.2	0	PREDICTED: G-type lectin S-receptor-like serine/threonine-protein kinase RLK1 [Fragaria vesca subsp. vesca]	AT5G60900.1	2.33e-127	receptor-like protein kinase 1	XP_004308261.2	0	PREDICTED: G-type lectin S-receptor-like serine/threonine-protein kinase RLK1 [Fragaria vesca subsp. vesca]	Q7FAZ3.1	4.12e-152	RecName: Full=G-type lectin S-receptor-like serine/threonine-protein kinase LECRK1; Short=OsLecRK1; AltName: Full=OsRLCK134; Flags: Precursor	A0A251NRL6	0	Uncharacterized protein OS=Prunus persica GN=PRUPE_6G165100 PE=4 SV=1
	jg35793.t1	HiC_scaffold_1	12791875	12794289	XP_008232126.1	0	PREDICTED: G-type lectin S-receptor-like serine/threonine-protein kinase RLK1 [Prunus mume]	AT5G60900.1	4.45e-142	receptor-like protein kinase 1	XP_008232126.1	0	PREDICTED: G-type lectin S-receptor-like serine/threonine-protein kinase RLK1 [Prunus mume]	Q0JEU6.2	2.14e-158	RecName: Full=G-type lectin S-receptor-like serine/threonine-protein kinase LECRK3; Short=OsLecRK3; AltName: Full=OsRLCK135; Flags: Precursor	A0A251NT57	0	Uncharacterized protein OS=Prunus persica GN=PRUPE_6G165300 PE=4 SV=1
	jg35794.t1	HiC_scaffold_1	12801802	12803643
	jg35795.t1	HiC_scaffold_1	12807858	12811958	XP_008342275.1	0	PREDICTED: uncharacterized protein LOC103405083 [Malus domestica]	AT5G28780.1	1.05e-28	PIF1 helicase	XP_008342275.1	0	PREDICTED: uncharacterized protein LOC103405083 [Malus domestica]	Q0P9V4.1	4.42e-08	RecName: Full=ATP-dependent DNA helicase pif1	M5X7T1	0	Uncharacterized protein (Fragment) OS=Prunus persica GN=PRUPE_ppa018009m2g PE=4 SV=1
	jg35796.t1	HiC_scaffold_1	12813394	12815235	XP_004309385.1	6.75e-101	PREDICTED: uncharacterized protein LOC101293944, partial [Fragaria vesca subsp. vesca]	AT2G01050.1	8.01e-40	zinc ion binding / nucleic acid binding protein	XP_004309385.1	4.87e-101	PREDICTED: uncharacterized protein LOC101293944, partial [Fragaria vesca subsp. vesca]				M5W376	1.48e-73	Uncharacterized protein OS=Prunus persica GN=PRUPE_ppb019035mg PE=4 SV=1
	jg35797.t1	HiC_scaffold_1	12815272	12822506	XP_021802670.1	0	uncharacterized protein LOC110746741 [Prunus avium]	AT1G43760.1	9.58e-35	DNAse I-like superfamily protein	XP_021802670.1	0	uncharacterized protein LOC110746741 [Prunus avium]	P0C2F6.1	1.19e-55	RecName: Full=Putative ribonuclease H protein At1g65750	F4NCH2	0	Uncharacterized protein OS=Beta vulgaris subsp. vulgaris PE=4 SV=1
	jg35798.t1	HiC_scaffold_1	12826095	12828563	XP_021833212.1	0	G-type lectin S-receptor-like serine/threonine-protein kinase LECRK2 [Prunus avium]	AT5G60900.1	4e-124	receptor-like protein kinase 1	XP_021833212.1	0	G-type lectin S-receptor-like serine/threonine-protein kinase LECRK2 [Prunus avium]	Q0JEU6.2	5.55e-143	RecName: Full=G-type lectin S-receptor-like serine/threonine-protein kinase LECRK3; Short=OsLecRK3; AltName: Full=OsRLCK135; Flags: Precursor	A0A251NRL6	0	Uncharacterized protein OS=Prunus persica GN=PRUPE_6G165100 PE=4 SV=1
	jg35799.t1	HiC_scaffold_1	12830891	12833332	XP_008232126.1	0	PREDICTED: G-type lectin S-receptor-like serine/threonine-protein kinase RLK1 [Prunus mume]	AT5G60900.1	3.08e-150	receptor-like protein kinase 1	XP_008232126.1	0	PREDICTED: G-type lectin S-receptor-like serine/threonine-protein kinase RLK1 [Prunus mume]	Q0JEU6.2	1.86e-162	RecName: Full=G-type lectin S-receptor-like serine/threonine-protein kinase LECRK3; Short=OsLecRK3; AltName: Full=OsRLCK135; Flags: Precursor	A0A251NRF5	0	Uncharacterized protein OS=Prunus persica GN=PRUPE_6G165500 PE=4 SV=1
	jg35800.t1	HiC_scaffold_1	12834179	12837614
	jg35801.t1	HiC_scaffold_1	12842809	12844335	XP_004308265.2	0	PREDICTED: nodulation-signaling pathway 2 protein-like [Fragaria vesca subsp. vesca]	AT4G08250.1	1.22e-46	GRAS family transcription factor	XP_004308265.2	0	PREDICTED: nodulation-signaling pathway 2 protein-like [Fragaria vesca subsp. vesca]	Q5NE24.1	6.16e-60	RecName: Full=Nodulation-signaling pathway 2 protein	U5FEG1	0	Uncharacterized protein OS=Populus trichocarpa GN=POPTR_0019s02540g PE=3 SV=1
	jg35802.t1	HiC_scaffold_1	12849696	12852183	ONH90197.1	1.01e-14	hypothetical protein PRUPE_8G040200 [Prunus persica]	AT4G11510.1	0.000172	ralf-like 28	XP_010090959.1	1.99e-05	hypothetical protein L484_013618 [Morus notabilis]				A0A251MSN6	6.59e-15	Uncharacterized protein OS=Prunus persica GN=PRUPE_8G040200 PE=4 SV=1
	jg35803.t1	HiC_scaffold_1	12854658	12859191	XP_004306587.1	0	PREDICTED: autophagy-related protein 13 [Fragaria vesca subsp. vesca]	AT3G18770.1	7.67e-156	Autophagy-related protein 13	XP_004306587.1	0	PREDICTED: autophagy-related protein 13 [Fragaria vesca subsp. vesca]	F4J8V5.1	6.5e-155	RecName: Full=Autophagy-related protein 13b; Short=AtAPG13b	M5WPZ7	0	Uncharacterized protein OS=Prunus persica GN=PRUPE_6G164000 PE=4 SV=1
	jg35804.t1	HiC_scaffold_1	12862039	12864839	XP_011468876.1	1.1e-129	PREDICTED: NAC domain-containing protein 4-like isoform X1 [Fragaria vesca subsp. vesca]	AT4G35580.3	1.37e-35	NAC transcription factor-like 9	XP_011468876.1	7.91e-130	PREDICTED: NAC domain-containing protein 4-like isoform X1 [Fragaria vesca subsp. vesca]	F4JN35.1	1.3e-34	RecName: Full=Protein NTM1-like 9; AltName: Full=Calmodulin-binding NAC protein	A0A251QIP1	4.78e-60	Uncharacterized protein OS=Prunus persica GN=PRUPE_2G202500 PE=4 SV=1
	jg35805.t1	HiC_scaffold_1	12870336	12875275	AAO73521.1	0	gag-pol polyprotein [Glycine max]	AT4G23160.3	1.55e-102	cysteine-rich RECEPTOR-like kinase	XP_010451516.1	0	PREDICTED: uncharacterized protein LOC104733649 [Camelina sativa]	P10978.1	4.58e-177	RecName: Full=Retrovirus-related Pol polyprotein from transposon TNT 1-94; Includes	Q84VI4	0	Gag-pol polyprotein OS=Glycine max GN=gag-pol PE=4 SV=1
	jg35806.t1	HiC_scaffold_1	12876339	12878697	XP_004308751.1	6.31e-177	PREDICTED: NAC domain-containing protein 74-like isoform X2 [Fragaria vesca subsp. vesca]	AT4G35580.1	2.37e-49	NAC transcription factor-like 9	XP_004308751.1	4.55e-177	PREDICTED: NAC domain-containing protein 74-like isoform X2 [Fragaria vesca subsp. vesca]	F4JN35.1	2.01e-48	RecName: Full=Protein NTM1-like 9; AltName: Full=Calmodulin-binding NAC protein	A0A251QIZ5	1.49e-115	Uncharacterized protein OS=Prunus persica GN=PRUPE_2G202500 PE=4 SV=1
	jg35807.t1	HiC_scaffold_1	12884057	12884347	XP_009356264.1	1.51e-15	PREDICTED: uncharacterized protein LOC103947131 [Pyrus x bretschneideri]	AT1G68490.1	1e-13	translocase subunit seca	XP_009356264.1	1.09e-15	PREDICTED: uncharacterized protein LOC103947131 [Pyrus x bretschneideri]				M5XZM7	1.72e-15	Uncharacterized protein OS=Prunus persica GN=PRUPE_1G311700 PE=4 SV=1
	jg35808.t1	HiC_scaffold_1	12891218	12895904	XP_004306589.1	0	PREDICTED: uncharacterized protein LOC101312186 [Fragaria vesca subsp. vesca]	AT1G08760.1	0	GPI-anchored adhesin-like protein%2C putative (DUF936)	XP_004306589.1	0	PREDICTED: uncharacterized protein LOC101312186 [Fragaria vesca subsp. vesca]				M5XAE9	0	Uncharacterized protein OS=Prunus persica GN=PRUPE_1G198600 PE=4 SV=1
	jg35809.t1	HiC_scaffold_1	12897346	12903127	XP_011011524.1	0	PREDICTED: calreticulin-3-like [Populus euphratica]	AT1G08450.1	0	calreticulin 3	XP_011011524.1	0	PREDICTED: calreticulin-3-like [Populus euphratica]	O04153.2	0	RecName: Full=Calreticulin-3; AltName: Full=Protein PRIORITY IN SWEET LIFE 1; Flags: Precursor	A0A251R065	0	Uncharacterized protein OS=Prunus persica GN=PRUPE_1G198500 PE=3 SV=1
	jg35810.t1	HiC_scaffold_1	12906856	12909410	XP_007199826.1	0	protein transport protein Sec61 subunit alpha [Prunus persica]	AT2G34250.3	0	SecY protein transport family protein	XP_007199826.1	0	protein transport protein Sec61 subunit alpha [Prunus persica]	Q54XK2.1	0	RecName: Full=Protein transport protein Sec61 subunit alpha; AltName: Full=Secretory 61 complex subunit alpha	M5WHU9	0	Uncharacterized protein OS=Prunus persica GN=PRUPE_4G160300 PE=3 SV=1
	jg35811.t1	HiC_scaffold_1	12911636	12912331	XP_009342079.1	8.29e-114	PREDICTED: RING-H2 finger protein ATL78 [Pyrus x bretschneideri]	AT1G49230.1	1.06e-82	RING/U-box superfamily protein	XP_009342079.1	5.98e-114	PREDICTED: RING-H2 finger protein ATL78 [Pyrus x bretschneideri]	Q6NQG7.1	8.95e-82	RecName: Full=RING-H2 finger protein ATL78; AltName: Full=RING-type E3 ubiquitin transferase ATL78	A0A061DIQ7	4.57e-105	RING zinc finger protein OS=Theobroma cacao GN=TCM_001369 PE=4 SV=1
	jg35812.t1	HiC_scaffold_1	12920291	12930462	XP_009340828.1	0	PREDICTED: SNARE-interacting protein KEULE-like [Pyrus x bretschneideri]	AT1G12360.1	0	Sec1/munc18-like (SM) proteins superfamily	XP_009340828.1	0	PREDICTED: SNARE-interacting protein KEULE-like [Pyrus x bretschneideri]	Q9C5X3.2	0	RecName: Full=SNARE-interacting protein KEULE	M5WCQ0	0	Uncharacterized protein OS=Prunus persica GN=PRUPE_5G080200 PE=3 SV=1
	jg35813.t1	HiC_scaffold_1	12935632	12937059	CBI37599.3	0	unnamed protein product, partial [Vitis vinifera]	AT5G09810.1	0	actin 7	XP_002282516.1	0	PREDICTED: actin-7 [Vitis vinifera]	P53492.1	0	RecName: Full=Actin-7; AltName: Full=Actin-2	A0A103YG66	0	Actin/actin-like conserved site-containing protein OS=Cynara cardunculus var. scolymus GN=Ccrd_013113 PE=3 SV=1
	jg35814.t1	HiC_scaffold_1	12938614	12939249	XP_004306593.1	1.18e-95	PREDICTED: stress-related protein-like [Fragaria vesca subsp. vesca]	AT3G05500.1	5.07e-68	Rubber elongation factor protein (REF)	XP_004306593.1	8.49e-96	PREDICTED: stress-related protein-like [Fragaria vesca subsp. vesca]	Q9SW70.1	8.78e-69	RecName: Full=Stress-related protein	A0A0B0Q0B4	2.62e-86	Uncharacterized protein OS=Gossypium arboreum GN=F383_12676 PE=4 SV=1
	jg35815.t1	HiC_scaffold_1	12940635	12943639	XP_004296548.1	2.54e-158	PREDICTED: haloacid dehalogenase-like hydrolase domain-containing protein At2g33255 [Fragaria vesca subsp. vesca]	AT2G33255.1	4.08e-126	Haloacid dehalogenase-like hydrolase (HAD) superfamily protein	XP_004296548.1	1.83e-158	PREDICTED: haloacid dehalogenase-like hydrolase domain-containing protein At2g33255 [Fragaria vesca subsp. vesca]	Q8RYE9.1	3.46e-125	RecName: Full=Haloacid dehalogenase-like hydrolase domain-containing protein At2g33255	M5XZX4	2.49e-153	Uncharacterized protein OS=Prunus persica GN=PRUPE_1G052300 PE=4 SV=1
	jg35816.t1	HiC_scaffold_1	12945878	12947773	XP_008224019.1	0	PREDICTED: pentatricopeptide repeat-containing protein At3g12770-like [Prunus mume]	AT3G12770.1	6.81e-126	mitochondrial editing factor 22	XP_008224019.1	0	PREDICTED: pentatricopeptide repeat-containing protein At3g12770-like [Prunus mume]	Q9LTV8.1	5.77e-125	RecName: Full=Pentatricopeptide repeat-containing protein At3g12770	A0A251QVV3	0	Uncharacterized protein OS=Prunus persica GN=PRUPE_1G051400 PE=4 SV=1
	jg35817.t1	HiC_scaffold_1	12950253	12954720	XP_004306594.2	1.07e-166	PREDICTED: nifU-like protein 4, mitochondrial [Fragaria vesca subsp. vesca]	AT3G20970.1	3.24e-137	NFU domain protein 4	XP_004306594.2	7.71e-167	PREDICTED: nifU-like protein 4, mitochondrial [Fragaria vesca subsp. vesca]	Q9LIG6.1	2.75e-136	RecName: Full=NifU-like protein 4, mitochondrial; Short=AtNfu-III; Short=AtNfu4; Flags: Precursor	A0A140B492	2.08e-160	Fe-S cluster assembly protein 20 OS=Prunus persica var. persica GN=NFU4 PE=2 SV=1
	jg35818.t1	HiC_scaffold_1	12965622	12965855
	jg35819.t1	HiC_scaffold_1	12968109	12968722	XP_004306594.2	7.66e-54	PREDICTED: nifU-like protein 4, mitochondrial [Fragaria vesca subsp. vesca]	AT3G20970.2	6.44e-34	NFU domain protein 4	XP_004306594.2	5.52e-54	PREDICTED: nifU-like protein 4, mitochondrial [Fragaria vesca subsp. vesca]	Q9LIG6.1	1.9e-32	RecName: Full=NifU-like protein 4, mitochondrial; Short=AtNfu-III; Short=AtNfu4; Flags: Precursor	A0A140B492	8.94e-53	Fe-S cluster assembly protein 20 OS=Prunus persica var. persica GN=NFU4 PE=2 SV=1
	jg35820.t1	HiC_scaffold_1	12971106	12973313	XP_021829913.1	3.37e-148	putative F-box/LRR-repeat protein At3g58920 isoform X3 [Prunus avium]	AT3G58880.1	3.66e-10	F-box/RNI-like superfamily protein	XP_021829913.1	2.43e-148	putative F-box/LRR-repeat protein At3g58920 isoform X3 [Prunus avium]	Q9LXR4.1	3.1e-09	RecName: Full=Putative F-box/LRR-repeat protein At3g58880	M5VVF8	4.34e-122	Uncharacterized protein OS=Prunus persica GN=PRUPE_ppa016979mg PE=4 SV=1
	jg35821.t1	HiC_scaffold_1	12975321	12976532	XP_011468699.1	4.58e-18	PREDICTED: uncharacterized protein LOC105352757 [Fragaria vesca subsp. vesca]				XP_011468699.1	3.3e-18	PREDICTED: uncharacterized protein LOC105352757 [Fragaria vesca subsp. vesca]
	jg35822.t1	HiC_scaffold_1	12985721	12988738	XP_015884862.1	0	PREDICTED: receptor protein kinase CLAVATA1 [Ziziphus jujuba]	AT1G75820.1	0	Leucine-rich receptor-like protein kinase family protein	XP_015884862.1	0	PREDICTED: receptor protein kinase CLAVATA1 [Ziziphus jujuba]	Q9SYQ8.3	0	RecName: Full=Receptor protein kinase CLAVATA1; Flags: Precursor	A0A251NU29	0	Uncharacterized protein OS=Prunus persica GN=PRUPE_6G163000 PE=3 SV=1
	jg35823.t1	HiC_scaffold_1	12989280	12995237	XP_015884862.1	0	PREDICTED: receptor protein kinase CLAVATA1 [Ziziphus jujuba]	AT1G75820.1	0	Leucine-rich receptor-like protein kinase family protein	XP_015884862.1	0	PREDICTED: receptor protein kinase CLAVATA1 [Ziziphus jujuba]	Q9SYQ8.3	0	RecName: Full=Receptor protein kinase CLAVATA1; Flags: Precursor	A0A067HB47	0	Uncharacterized protein OS=Citrus sinensis GN=CISIN_1g002010mg PE=3 SV=1
	jg35824.t1	HiC_scaffold_1	13001599	13001823	XP_011470534.1	1.67e-20	PREDICTED: uncharacterized protein LOC105353242 [Fragaria vesca subsp. vesca]				XP_011470534.1	1.2e-20	PREDICTED: uncharacterized protein LOC105353242 [Fragaria vesca subsp. vesca]				M5WLH8	2.27e-13	Uncharacterized protein (Fragment) OS=Prunus persica GN=PRUPE_ppa024777mg PE=4 SV=1
	jg35825.t1	HiC_scaffold_1	13002323	13005397	XP_015884862.1	0	PREDICTED: receptor protein kinase CLAVATA1 [Ziziphus jujuba]	AT1G75820.1	0	Leucine-rich receptor-like protein kinase family protein	XP_015884862.1	0	PREDICTED: receptor protein kinase CLAVATA1 [Ziziphus jujuba]	Q9SYQ8.3	0	RecName: Full=Receptor protein kinase CLAVATA1; Flags: Precursor	A0A251NU29	0	Uncharacterized protein OS=Prunus persica GN=PRUPE_6G163000 PE=3 SV=1
	jg35826.t1	HiC_scaffold_1	13007701	13010420	XP_008233100.1	0	PREDICTED: receptor protein kinase CLAVATA1-like [Prunus mume]	AT1G75820.1	0	Leucine-rich receptor-like protein kinase family protein	XP_008233100.1	0	PREDICTED: receptor protein kinase CLAVATA1-like [Prunus mume]	Q9SYQ8.3	0	RecName: Full=Receptor protein kinase CLAVATA1; Flags: Precursor	A0A251R8L9	0	Uncharacterized protein OS=Prunus persica GN=PRUPE_1G363300 PE=3 SV=1
	jg35827.t1	HiC_scaffold_1	13010849	13012600	XP_004306596.1	1.51e-174	PREDICTED: probable plastid-lipid-associated protein 7, chloroplastic isoform X2 [Fragaria vesca subsp. vesca]	AT5G09820.2	3.95e-99	Plastid-lipid associated protein PAP / fibrillin family protein	XP_004306596.1	1.09e-174	PREDICTED: probable plastid-lipid-associated protein 7, chloroplastic isoform X2 [Fragaria vesca subsp. vesca]	Q5M755.1	3.35e-98	RecName: Full=Probable plastid-lipid-associated protein 7, chloroplastic; AltName: Full=Fibrillin-5; Flags: Precursor	M5WUK8	2.54e-156	Uncharacterized protein OS=Prunus persica GN=PRUPE_6G163100 PE=4 SV=1
	jg35828.t1	HiC_scaffold_1	13013613	13014113	AEV57469.1	9.76e-56	pathogensis-related protein 1b [Prunus persica]	AT2G19990.1	1.97e-48	pathogenesis-related protein-1-like protein	XP_020425358.1	1.67e-55	pathogenesis-related protein 1 [Prunus persica]	Q9ZNS4.1	1.86e-47	RecName: Full=Pathogenesis-related protein 1; Short=AtPRB1; Flags: Precursor	G9CM52	6.38e-56	Pathogensis-related protein 1b OS=Prunus persica GN=PR1b PE=2 SV=1
	jg35829.t1	HiC_scaffold_1	13015616	13016074	ONH92078.1	1.85e-31	hypothetical protein PRUPE_8G153200 [Prunus persica]	AT2G14580.1	5.77e-26	basic pathogenesis-related protein 1	XP_011092436.1	1.59e-30	basic form of pathogenesis-related protein 1-like [Sesamum indicum]	Q9ZNS4.1	4.89e-25	RecName: Full=Pathogenesis-related protein 1; Short=AtPRB1; Flags: Precursor	A0A251MYB7	1.21e-31	Uncharacterized protein OS=Prunus persica GN=PRUPE_8G153200 PE=3 SV=1
	jg35830.t1	HiC_scaffold_1	13017493	13020325	XP_021803487.1	9.7e-57	protein BOLA2 [Prunus avium]	AT5G09830.1	2e-45	BolA-like family protein	XP_021803487.1	7e-57	protein BOLA2 [Prunus avium]	Q9FIC3.1	1.69e-44	RecName: Full=Protein BOLA2	M5WJP3	4.05e-56	Uncharacterized protein OS=Prunus persica GN=PRUPE_6G162900 PE=3 SV=1
	jg35831.t1	HiC_scaffold_1	13028254	13030223	XP_004306599.1	0	PREDICTED: trihelix transcription factor GT-2-like [Fragaria vesca subsp. vesca]	AT1G76890.2	2.47e-78	Duplicated homeodomain-like superfamily protein	XP_004306599.1	0	PREDICTED: trihelix transcription factor GT-2-like [Fragaria vesca subsp. vesca]	Q39117.1	2.09e-77	RecName: Full=Trihelix transcription factor GT-2; AltName: Full=Trihelix DNA-binding protein GT-2	M5WMS0	0	Uncharacterized protein OS=Prunus persica GN=PRUPE_6G162600 PE=4 SV=1
	jg35832.t1	HiC_scaffold_1	13032197	13032769	XP_015891022.1	1.98e-120	PREDICTED: uncharacterized protein LOC107425528 [Ziziphus jujuba]	AT3G18800.1	3.89e-89	transmembrane protein	XP_015891022.1	1.43e-120	PREDICTED: uncharacterized protein LOC107425528 [Ziziphus jujuba]				A0A0R0JMR1	4.41e-112	Uncharacterized protein OS=Glycine max GN=GLYMA_06G149800 PE=4 SV=1
	jg35833.t1	HiC_scaffold_1	13033627	13039508	XP_004306601.1	8.57e-157	PREDICTED: uncharacterized protein LOC101290891 [Fragaria vesca subsp. vesca]	AT2G18465.1	1.27e-43	Chaperone DnaJ-domain superfamily protein	XP_004306601.1	6.18e-157	PREDICTED: uncharacterized protein LOC101290891 [Fragaria vesca subsp. vesca]	Q7Z6W7.2	0.000191	RecName: Full=DnaJ homolog subfamily B member 7	A0A251NRC2	1.45e-148	Uncharacterized protein OS=Prunus persica GN=PRUPE_6G162400 PE=4 SV=1
	jg35834.t1	HiC_scaffold_1	13052677	13055124	XP_004309430.1	1.93e-71	PREDICTED: titin-like [Fragaria vesca subsp. vesca]				XP_004309430.1	1.39e-71	PREDICTED: titin-like [Fragaria vesca subsp. vesca]				A0A2C9UPZ7	3.91e-12	Uncharacterized protein OS=Manihot esculenta GN=MANES_13G077200 PE=4 SV=1
	jg35835.t1	HiC_scaffold_1	13055876	13059554	XP_004309431.1	0	PREDICTED: WAT1-related protein At5g64700 [Fragaria vesca subsp. vesca]	AT5G64700.1	4.23e-142	nodulin MtN21 /EamA-like transporter family protein	XP_004309431.1	0	PREDICTED: WAT1-related protein At5g64700 [Fragaria vesca subsp. vesca]	Q9FGG3.1	3.59e-141	RecName: Full=WAT1-related protein At5g64700	A0A2C9UWM6	6.29e-179	Uncharacterized protein OS=Manihot esculenta GN=MANES_12G149200 PE=4 SV=1
	jg35836.t1	HiC_scaffold_1	13069857	13076321	XP_004288318.1	0	PREDICTED: uncharacterized protein LOC101308022 [Fragaria vesca subsp. vesca]	AT5G09840.1	7.32e-121	Putative endonuclease or glycosyl hydrolase	XP_004288318.1	0	PREDICTED: uncharacterized protein LOC101308022 [Fragaria vesca subsp. vesca]	Q9Y4F3.6	2.39e-07	RecName: Full=Meiosis regulator and mRNA stability factor 1; AltName: Full=Limkain-b1; AltName: Full=Meiosis arrest female protein 1	M5W575	0	Uncharacterized protein OS=Prunus persica GN=PRUPE_ppa000685mg PE=4 SV=1
	jg35837.t1	HiC_scaffold_1	13078648	13080607	XP_004288319.1	0	PREDICTED: probable mediator of RNA polymerase II transcription subunit 26c [Fragaria vesca subsp. vesca]	AT5G09850.5	1.9e-111	Transcription elongation factor (TFIIS) family protein	XP_004288319.1	0	PREDICTED: probable mediator of RNA polymerase II transcription subunit 26c [Fragaria vesca subsp. vesca]	F4KFC7.1	1.61e-110	RecName: Full=Probable mediator of RNA polymerase II transcription subunit 26c	M5WBR6	0	Uncharacterized protein OS=Prunus persica GN=PRUPE_6G180300 PE=4 SV=1
	jg35838.t1	HiC_scaffold_1	13084622	13087065	XP_004288320.1	0	PREDICTED: cytochrome P450 81E8-like [Fragaria vesca subsp. vesca]	AT4G37370.1	0	cytochrome P450%2C family 81%2C subfamily D%2C polypeptide 8	XP_004288320.1	0	PREDICTED: cytochrome P450 81E8-like [Fragaria vesca subsp. vesca]	Q6WNQ8.1	0	RecName: Full=Cytochrome P450 81E8	M5W1Y2	0	Uncharacterized protein OS=Prunus persica GN=PRUPE_6G227100 PE=3 SV=1
	jg35839.t1	HiC_scaffold_1	13088522	13091038	XP_004288320.1	0	PREDICTED: cytochrome P450 81E8-like [Fragaria vesca subsp. vesca]	AT4G37370.1	0	cytochrome P450%2C family 81%2C subfamily D%2C polypeptide 8	XP_004288320.1	0	PREDICTED: cytochrome P450 81E8-like [Fragaria vesca subsp. vesca]	Q6WNQ8.1	0	RecName: Full=Cytochrome P450 81E8	M5W1Y2	0	Uncharacterized protein OS=Prunus persica GN=PRUPE_6G227100 PE=3 SV=1
	jg35840.t1	HiC_scaffold_1	13110277	13111961	XP_015868315.1	2.44e-55	PREDICTED: cytochrome P450 81E8-like [Ziziphus jujuba]	AT3G28740.1	3.94e-51	Cytochrome P450 superfamily protein	XP_015868315.1	1.76e-55	PREDICTED: cytochrome P450 81E8-like [Ziziphus jujuba]	Q9LHA1.1	3.34e-50	RecName: Full=Cytochrome P450 81D11	M5WME3	4.47e-55	Uncharacterized protein OS=Prunus persica GN=PRUPE_6G226900 PE=3 SV=1
	jg35841.t1	HiC_scaffold_1	13113349	13113579	XP_021834520.1	2.98e-27	uncharacterized protein LOC110774288, partial [Prunus avium]	AT4G38540.1	3.09e-08	FAD/NAD(P)-binding oxidoreductase family protein	XP_021834520.1	2.15e-27	uncharacterized protein LOC110774288, partial [Prunus avium]	O81816.1	2.62e-07	RecName: Full=Monooxygenase 2; Short=AtMO2	A0A1U8A7D9	5.23e-18	uncharacterized protein LOC104599917 OS=Nelumbo nucifera GN=LOC104599917 PE=4 SV=1
	jg35842.t1	HiC_scaffold_1	13119489	13121175	XP_004288320.1	0	PREDICTED: cytochrome P450 81E8-like [Fragaria vesca subsp. vesca]	AT4G37340.1	0	cytochrome P450%2C family 81%2C subfamily D%2C polypeptide 3	XP_004288320.1	0	PREDICTED: cytochrome P450 81E8-like [Fragaria vesca subsp. vesca]	Q6WNQ8.1	0	RecName: Full=Cytochrome P450 81E8	M5W1Y2	0	Uncharacterized protein OS=Prunus persica GN=PRUPE_6G227100 PE=3 SV=1
	jg35843.t1	HiC_scaffold_1	13123018	13127192	XP_009355537.1	2.34e-69	PREDICTED: uncharacterized protein LOC103946545 [Pyrus x bretschneideri]	AT5G05320.1	1.8e-37	FAD/NAD(P)-binding oxidoreductase family protein	XP_009355537.1	1.69e-69	PREDICTED: uncharacterized protein LOC103946545 [Pyrus x bretschneideri]	Q9FLC2.1	1.52e-36	RecName: Full=Monooxygenase 3; Short=AtMO3	V4SVB2	6.07e-66	Uncharacterized protein OS=Citrus clementina GN=CICLE_v10025675mg PE=4 SV=1
	jg35844.t1	HiC_scaffold_1	13128810	13129211	XP_004288320.1	1.4e-73	PREDICTED: cytochrome P450 81E8-like [Fragaria vesca subsp. vesca]	AT4G37360.1	2.16e-60	cytochrome P450%2C family 81%2C subfamily D%2C polypeptide 2	XP_004288320.1	1.01e-73	PREDICTED: cytochrome P450 81E8-like [Fragaria vesca subsp. vesca]	Q9FG65.1	5.48e-56	RecName: Full=Cytochrome P450 81D1	M5WME3	1.36e-64	Uncharacterized protein OS=Prunus persica GN=PRUPE_6G226900 PE=3 SV=1
	jg35845.t1	HiC_scaffold_1	13129260	13130498	XP_004288320.1	0	PREDICTED: cytochrome P450 81E8-like [Fragaria vesca subsp. vesca]	AT4G37370.1	4.26e-119	cytochrome P450%2C family 81%2C subfamily D%2C polypeptide 8	XP_004288320.1	0	PREDICTED: cytochrome P450 81E8-like [Fragaria vesca subsp. vesca]	Q6WNQ8.1	3.05e-135	RecName: Full=Cytochrome P450 81E8	M5W1Y2	3.33e-164	Uncharacterized protein OS=Prunus persica GN=PRUPE_6G227100 PE=3 SV=1
	jg35846.t1	HiC_scaffold_1	13132929	13134500	XP_021834520.1	1.72e-55	uncharacterized protein LOC110774288, partial [Prunus avium]	AT5G05320.1	2.55e-19	FAD/NAD(P)-binding oxidoreductase family protein	XP_021834520.1	1.24e-55	uncharacterized protein LOC110774288, partial [Prunus avium]	Q9FLC2.1	2.16e-18	RecName: Full=Monooxygenase 3; Short=AtMO3	A0A059C8J2	1.85e-54	Uncharacterized protein OS=Eucalyptus grandis GN=EUGRSUZ_E03417 PE=4 SV=1
	jg35847.t1	HiC_scaffold_1	13136948	13137328
	jg35848.t1	HiC_scaffold_1	13138054	13140508	XP_004300097.1	0	PREDICTED: microfibrillar-associated protein 1-like [Fragaria vesca subsp. vesca]	AT5G17900.1	0	microfibrillar-associated protein-like protein	XP_004300097.1	0	PREDICTED: microfibrillar-associated protein 1-like [Fragaria vesca subsp. vesca]	Q9W062.1	6.31e-65	RecName: Full=Microfibrillar-associated protein 1	M5WI16	0	Uncharacterized protein OS=Prunus persica GN=PRUPE_4G226700 PE=4 SV=1
	jg35849.t1	HiC_scaffold_1	13179815	13185143	XP_004288322.1	8.87e-163	PREDICTED: zeaxanthin epoxidase, chloroplastic-like [Fragaria vesca subsp. vesca]	AT5G05320.1	3.94e-65	FAD/NAD(P)-binding oxidoreductase family protein	XP_004288322.1	6.4e-163	PREDICTED: zeaxanthin epoxidase, chloroplastic-like [Fragaria vesca subsp. vesca]	Q9FLC2.1	3.34e-64	RecName: Full=Monooxygenase 3; Short=AtMO3	M5X322	5.73e-145	Uncharacterized protein OS=Prunus persica GN=PRUPE_6G162100 PE=4 SV=1
	jg35850.t1	HiC_scaffold_1	13188056	13189847	XP_004288322.1	0	PREDICTED: zeaxanthin epoxidase, chloroplastic-like [Fragaria vesca subsp. vesca]	AT5G05320.1	3.43e-83	FAD/NAD(P)-binding oxidoreductase family protein	XP_004288322.1	0	PREDICTED: zeaxanthin epoxidase, chloroplastic-like [Fragaria vesca subsp. vesca]	Q9FLC2.1	2.91e-82	RecName: Full=Monooxygenase 3; Short=AtMO3	M5X322	0	Uncharacterized protein OS=Prunus persica GN=PRUPE_6G162100 PE=4 SV=1
	jg35850.t2	HiC_scaffold_1	13188056	13189847	XP_004288322.1	0	PREDICTED: zeaxanthin epoxidase, chloroplastic-like [Fragaria vesca subsp. vesca]	AT5G05320.1	1.89e-88	FAD/NAD(P)-binding oxidoreductase family protein	XP_004288322.1	0	PREDICTED: zeaxanthin epoxidase, chloroplastic-like [Fragaria vesca subsp. vesca]	Q9FLC2.1	1.6e-87	RecName: Full=Monooxygenase 3; Short=AtMO3	M5X322	0	Uncharacterized protein OS=Prunus persica GN=PRUPE_6G162100 PE=4 SV=1
	jg35851.t1	HiC_scaffold_1	13192354	13194175	XP_004288322.1	1.18e-160	PREDICTED: zeaxanthin epoxidase, chloroplastic-like [Fragaria vesca subsp. vesca]	AT5G05320.1	3.63e-61	FAD/NAD(P)-binding oxidoreductase family protein	XP_004288322.1	8.51e-161	PREDICTED: zeaxanthin epoxidase, chloroplastic-like [Fragaria vesca subsp. vesca]	Q9FLC2.1	3.08e-60	RecName: Full=Monooxygenase 3; Short=AtMO3	M5X322	4.45e-148	Uncharacterized protein OS=Prunus persica GN=PRUPE_6G162100 PE=4 SV=1
	jg35852.t1	HiC_scaffold_1	13194449	13194763	XP_021809818.1	6.28e-21	uncharacterized protein LOC110753261 [Prunus avium]				XP_021809818.1	4.53e-21	uncharacterized protein LOC110753261 [Prunus avium]				M5X848	4.65e-21	Uncharacterized protein OS=Prunus persica GN=PRUPE_3G063400 PE=4 SV=1
	jg35853.t1	HiC_scaffold_1	13198092	13199845	XP_004288322.1	2.68e-162	PREDICTED: zeaxanthin epoxidase, chloroplastic-like [Fragaria vesca subsp. vesca]	AT5G05320.1	1.25e-61	FAD/NAD(P)-binding oxidoreductase family protein	XP_004288322.1	1.93e-162	PREDICTED: zeaxanthin epoxidase, chloroplastic-like [Fragaria vesca subsp. vesca]	Q9FLC2.1	1.06e-60	RecName: Full=Monooxygenase 3; Short=AtMO3	M5X322	1.96e-148	Uncharacterized protein OS=Prunus persica GN=PRUPE_6G162100 PE=4 SV=1
	jg35854.t1	HiC_scaffold_1	13201184	13201567
	jg35855.t1	HiC_scaffold_1	13203917	13206043	XP_004288322.1	0	PREDICTED: zeaxanthin epoxidase, chloroplastic-like [Fragaria vesca subsp. vesca]	AT5G05320.1	4.4e-65	FAD/NAD(P)-binding oxidoreductase family protein	XP_004288322.1	0	PREDICTED: zeaxanthin epoxidase, chloroplastic-like [Fragaria vesca subsp. vesca]	Q9FLC2.1	3.73e-64	RecName: Full=Monooxygenase 3; Short=AtMO3	M5X322	0	Uncharacterized protein OS=Prunus persica GN=PRUPE_6G162100 PE=4 SV=1
	jg35856.t1	HiC_scaffold_1	13207419	13210408	XP_004288322.1	0	PREDICTED: zeaxanthin epoxidase, chloroplastic-like [Fragaria vesca subsp. vesca]	AT5G05320.1	3.5e-97	FAD/NAD(P)-binding oxidoreductase family protein	XP_004288322.1	0	PREDICTED: zeaxanthin epoxidase, chloroplastic-like [Fragaria vesca subsp. vesca]	Q9FLC2.1	2.97e-96	RecName: Full=Monooxygenase 3; Short=AtMO3	M5X322	0	Uncharacterized protein OS=Prunus persica GN=PRUPE_6G162100 PE=4 SV=1
	jg35857.t1	HiC_scaffold_1	13213865	13216627	XP_004288323.1	0	PREDICTED: probable cinnamyl alcohol dehydrogenase 9 [Fragaria vesca subsp. vesca]	AT4G39330.1	0	cinnamyl alcohol dehydrogenase 9	XP_004288323.1	0	PREDICTED: probable cinnamyl alcohol dehydrogenase 9 [Fragaria vesca subsp. vesca]	P42734.2	0	RecName: Full=Probable cinnamyl alcohol dehydrogenase 9; Short=AtCAD9	M5WFW4	0	Uncharacterized protein OS=Prunus persica GN=PRUPE_6G162000 PE=3 SV=1
	jg35858.t1	HiC_scaffold_1	13217197	13218246	XP_004289396.1	3.93e-153	PREDICTED: citrate-binding protein-like [Fragaria vesca subsp. vesca]				XP_004289396.1	2.83e-153	PREDICTED: citrate-binding protein-like [Fragaria vesca subsp. vesca]	Q39962.1	9.81e-63	RecName: Full=Citrate-binding protein; Flags: Precursor	A0A251NT00	3.22e-131	Uncharacterized protein OS=Prunus persica GN=PRUPE_6G161900 PE=4 SV=1
	jg35859.t1	HiC_scaffold_1	13219071	13219481	XP_011466688.1	4.53e-65	PREDICTED: egg cell-secreted protein 1.2 [Fragaria vesca subsp. vesca]	AT2G21740.1	4.77e-31	Egg cell-secreted-like protein (DUF1278)	XP_011466688.1	3.27e-65	PREDICTED: egg cell-secreted protein 1.2 [Fragaria vesca subsp. vesca]	Q9SJ24.1	4.04e-30	RecName: Full=Egg cell-secreted protein 1.2; Flags: Precursor	A0A067F1P5	2.38e-40	Uncharacterized protein OS=Citrus sinensis GN=CISIN_1g046942mg PE=4 SV=1
	jg35860.t1	HiC_scaffold_1	13221840	13222871	XP_011466706.1	5.68e-154	PREDICTED: citrate-binding protein-like [Fragaria vesca subsp. vesca]				XP_011466706.1	4.1e-154	PREDICTED: citrate-binding protein-like [Fragaria vesca subsp. vesca]	Q39962.1	1.19e-70	RecName: Full=Citrate-binding protein; Flags: Precursor	D7U462	1.53e-106	Uncharacterized protein OS=Vitis vinifera GN=VIT_04s0044g00180 PE=4 SV=1
	jg35861.t1	HiC_scaffold_1	13225315	13227664	XP_004288324.1	0	PREDICTED: WD repeat domain-containing protein 83-like [Fragaria vesca subsp. vesca]	AT5G64730.1	0	Transducin/WD40 repeat-like superfamily protein	XP_004288324.1	0	PREDICTED: WD repeat domain-containing protein 83-like [Fragaria vesca subsp. vesca]	Q9BRX9.1	1.15e-111	RecName: Full=WD repeat domain-containing protein 83; AltName: Full=Mitogen-activated protein kinase organizer 1; Short=MAPK organizer 1	A0A1R3IM64	0	Uncharacterized protein OS=Corchorus olitorius GN=COLO4_22379 PE=4 SV=1
	jg35862.t1	HiC_scaffold_1	13228248	13229069	XP_007211803.1	3.61e-159	extradiol ring-cleavage dioxygenase [Prunus persica]	AT4G15093.1	4.27e-126	catalytic LigB subunit of aromatic ring-opening dioxygenase family	XP_007211803.1	2.6e-159	extradiol ring-cleavage dioxygenase [Prunus persica]	Q949R4.1	3.62e-125	RecName: Full=Extradiol ring-cleavage dioxygenase; Short=AtLigB	M5WGS1	2.36e-159	Uncharacterized protein OS=Prunus persica GN=PRUPE_6G161400 PE=4 SV=1
	jg35863.t1	HiC_scaffold_1	13235837	13242592	XP_008232182.1	0	PREDICTED: cellulose synthase A catalytic subunit 2 [UDP-forming] [Prunus mume]	AT5G64740.1	0	cellulose synthase 6	XP_008232182.1	0	PREDICTED: cellulose synthase A catalytic subunit 2 [UDP-forming] [Prunus mume]	Q94JQ6.2	0	RecName: Full=Cellulose synthase A catalytic subunit 6 [UDP-forming]; Short=AtCesA6; AltName: Full=AraxCelA; AltName: Full=Isoxaben-resistant protein 2; AltName: Full=Protein PROCUSTE 1; AltName: Full=Protein QUILL	M5WM89	0	Cellulose synthase OS=Prunus persica GN=PRUPE_6G161300 PE=3 SV=1
	jg35864.t1	HiC_scaffold_1	13246886	13247236	XP_021830768.1	1.83e-18	uncharacterized protein LOC110770852 isoform X2 [Prunus avium]				XP_021830768.1	1.32e-18	uncharacterized protein LOC110770852 isoform X2 [Prunus avium]				M5WYT3	1.07e-17	Uncharacterized protein OS=Prunus persica GN=PRUPE_ppb022962mg PE=4 SV=1
	jg35865.t1	HiC_scaffold_1	13250992	13254539	XP_012075290.1	2.56e-106	ribonuclease P protein subunit p25-like protein [Jatropha curcas]	AT1G76010.2	8.31e-74	Alba DNA/RNA-binding protein	XP_012075290.1	1.85e-106	ribonuclease P protein subunit p25-like protein [Jatropha curcas]	Q99JH1.1	4.1e-16	RecName: Full=Ribonuclease P protein subunit p25-like protein; Short=RNase P protein subunit-like p25; AltName: Full=Rpp25-like protein	A0A067KSQ6	1.67e-106	Uncharacterized protein OS=Jatropha curcas GN=JCGZ_09459 PE=4 SV=1
	jg35865.t2	HiC_scaffold_1	13250992	13254539	XP_011466729.1	4.28e-107	PREDICTED: ribonuclease P protein subunit p25-like protein isoform X2 [Fragaria vesca subsp. vesca]	AT1G76010.2	9.88e-74	Alba DNA/RNA-binding protein	XP_011466729.1	3.09e-107	PREDICTED: ribonuclease P protein subunit p25-like protein isoform X2 [Fragaria vesca subsp. vesca]	Q99JH1.1	6.11e-16	RecName: Full=Ribonuclease P protein subunit p25-like protein; Short=RNase P protein subunit-like p25; AltName: Full=Rpp25-like protein	A0A067KSQ6	2.38e-106	Uncharacterized protein OS=Jatropha curcas GN=JCGZ_09459 PE=4 SV=1
	jg35865.t3	HiC_scaffold_1	13250992	13254539	XP_011466729.1	1.56e-104	PREDICTED: ribonuclease P protein subunit p25-like protein isoform X2 [Fragaria vesca subsp. vesca]	AT1G76010.2	2.88e-71	Alba DNA/RNA-binding protein	XP_011466729.1	1.13e-104	PREDICTED: ribonuclease P protein subunit p25-like protein isoform X2 [Fragaria vesca subsp. vesca]	Q99JH1.1	1.18e-13	RecName: Full=Ribonuclease P protein subunit p25-like protein; Short=RNase P protein subunit-like p25; AltName: Full=Rpp25-like protein	A0A067KSQ6	5.26e-104	Uncharacterized protein OS=Jatropha curcas GN=JCGZ_09459 PE=4 SV=1
	jg35866.t1	HiC_scaffold_1	13257997	13265235	XP_016652287.1	0	PREDICTED: RNA-binding protein 39 [Prunus mume]	AT5G09880.1	0	Splicing factor%2C CC1-like protein	XP_016652287.1	0	PREDICTED: RNA-binding protein 39 [Prunus mume]	Q5RC80.1	1.32e-81	RecName: Full=RNA-binding protein 39; AltName: Full=RNA-binding motif protein 39	M5WL68	0	Uncharacterized protein OS=Prunus persica GN=PRUPE_6G161000 PE=4 SV=1
	jg35866.t2	HiC_scaffold_1	13257997	13265235	XP_016652287.1	0	PREDICTED: RNA-binding protein 39 [Prunus mume]	AT5G09880.1	0	Splicing factor%2C CC1-like protein	XP_016652287.1	0	PREDICTED: RNA-binding protein 39 [Prunus mume]	Q5RC80.1	2.66e-81	RecName: Full=RNA-binding protein 39; AltName: Full=RNA-binding motif protein 39	M5WL68	0	Uncharacterized protein OS=Prunus persica GN=PRUPE_6G161000 PE=4 SV=1
	jg35866.t3	HiC_scaffold_1	13257997	13265235	XP_016652287.1	0	PREDICTED: RNA-binding protein 39 [Prunus mume]	AT5G09880.1	0	Splicing factor%2C CC1-like protein	XP_016652287.1	0	PREDICTED: RNA-binding protein 39 [Prunus mume]	Q5RC80.1	1.74e-79	RecName: Full=RNA-binding protein 39; AltName: Full=RNA-binding motif protein 39	M5WL68	0	Uncharacterized protein OS=Prunus persica GN=PRUPE_6G161000 PE=4 SV=1
	jg35867.t1	HiC_scaffold_1	13268222	13269931	XP_011466744.1	0	PREDICTED: pentatricopeptide repeat-containing protein At1g11290-like [Fragaria vesca subsp. vesca]	AT1G11290.1	3.5e-120	Pentatricopeptide repeat (PPR) superfamily protein	XP_011466744.1	0	PREDICTED: pentatricopeptide repeat-containing protein At1g11290-like [Fragaria vesca subsp. vesca]	Q3E6Q1.1	2.97e-119	RecName: Full=Pentatricopeptide repeat-containing protein At1g11290, chloroplastic; AltName: Full=Protein CHLORORESPIRATORY REDUCTION 22; Flags: Precursor	A0A251NLH6	0	Uncharacterized protein OS=Prunus persica GN=PRUPE_6G071000 PE=4 SV=1
	jg35868.t1	HiC_scaffold_1	13275172	13280771	XP_021274498.1	3.01e-167	protein LIKE COV 2-like [Herrania umbratica]	AT1G43130.1	8.2e-142	like COV 2	XP_021274498.1	2.17e-167	protein LIKE COV 2-like [Herrania umbratica]	Q9C8C1.1	6.95e-141	RecName: Full=Protein LIKE COV 2	A0A061DIF1	1.97e-166	Uncharacterized protein OS=Theobroma cacao GN=TCM_001304 PE=4 SV=1
	jg35869.t1	HiC_scaffold_1	13284817	13289997	XP_004288327.1	0	PREDICTED: ribonucleoside-diphosphate reductase large subunit [Fragaria vesca subsp. vesca]	AT2G21790.1	0	ribonucleotide reductase 1	XP_004288327.1	0	PREDICTED: ribonucleoside-diphosphate reductase large subunit [Fragaria vesca subsp. vesca]	Q9SJ20.1	0	RecName: Full=Ribonucleoside-diphosphate reductase large subunit; AltName: Full=Protein DEFECTIVE IN POLLEN DNA DEGRADATION 2; AltName: Full=Ribonucleoside-diphosphate reductase R1 subunit; Short=AtRNR1	M5VYF5	0	Ribonucleoside-diphosphate reductase OS=Prunus persica GN=PRUPE_6G159900 PE=3 SV=1
	jg35870.t1	HiC_scaffold_1	13292248	13295129	XP_004289404.1	0	PREDICTED: probable serine/threonine-protein kinase WNK7 [Fragaria vesca subsp. vesca]	AT1G49160.2	0	Protein kinase superfamily protein	XP_004289404.1	0	PREDICTED: probable serine/threonine-protein kinase WNK7 [Fragaria vesca subsp. vesca]	Q8LST2.1	0	RecName: Full=Probable serine/threonine-protein kinase WNK7; Short=AtWNK7; AltName: Full=Protein kinase with no lysine 7	U5GAT6	0	Kinase family protein OS=Populus trichocarpa GN=POPTR_0005s05860g PE=4 SV=1
	jg35871.t1	HiC_scaffold_1	13296003	13305861	XP_011466758.1	0	PREDICTED: protein TONSOKU [Fragaria vesca subsp. vesca]	AT3G18730.1	0	tetratricopeptide repeat (TPR)-containing protein	XP_011466758.1	0	PREDICTED: protein TONSOKU [Fragaria vesca subsp. vesca]	Q6Q4D0.2	0	RecName: Full=Protein TONSOKU; AltName: Full=Protein BRUSHY 1; AltName: Full=Protein MGOUN 3	A0A251Q090	0	Uncharacterized protein OS=Prunus persica GN=PRUPE_3G147500 PE=4 SV=1
	jg35872.t1	HiC_scaffold_1	13308265	13309059	XP_008243769.1	3.99e-32	PREDICTED: uncharacterized protein LOC103341994 [Prunus mume]				XP_008243769.1	2.88e-32	PREDICTED: uncharacterized protein LOC103341994 [Prunus mume]				A0A061EGV0	1.99e-20	Ileal sodium/bile acid cotransporter, putative OS=Theobroma cacao GN=TCM_011398 PE=4 SV=1
	jg35873.t1	HiC_scaffold_1	13309624	13309995	KHN31091.1	1.06e-23	hypothetical protein glysoja_030742 [Glycine soja]				XP_022992466.1	4.04e-23	uncharacterized protein LOC111488762 [Cucurbita maxima]				A0A0B2R972	6.95e-24	Uncharacterized protein OS=Glycine soja GN=glysoja_030742 PE=4 SV=1
	jg35874.t1	HiC_scaffold_1	13315819	13316103	ONI01802.1	6.99e-24	hypothetical protein PRUPE_6G159700 [Prunus persica]	AT3G18715.1	1.71e-12	inflorescence deficient in abscission (IDA)-like 4	XP_006427816.1	7.45e-21	hypothetical protein CICLE_v10026873mg [Citrus clementina]	Q6DUW6.1	1.45e-11	RecName: Full=Protein IDA-LIKE 4; Flags: Precursor	M5W2Q5	4.56e-24	Uncharacterized protein OS=Prunus persica GN=PRUPE_6G159700 PE=4 SV=1
	jg35875.t1	HiC_scaffold_1	13325448	13326746	XP_004288345.1	0	PREDICTED: U-box domain-containing protein 27-like [Fragaria vesca subsp. vesca]	AT5G64660.1	1.43e-147	CYS%2C MET%2C PRO%2C and GLY protein 2	XP_004288345.1	0	PREDICTED: U-box domain-containing protein 27-like [Fragaria vesca subsp. vesca]	Q9FLF4.1	1.22e-146	RecName: Full=U-box domain-containing protein 27; AltName: Full=Plant U-box protein 27; AltName: Full=RING-type E3 ubiquitin transferase PUB27	M5WI36	0	RING-type E3 ubiquitin transferase OS=Prunus persica GN=PRUPE_6G159600 PE=4 SV=1
	jg35876.t1	HiC_scaffold_1	13329296	13329622
	jg35877.t1	HiC_scaffold_1	13332154	13333370
	jg35878.t1	HiC_scaffold_1	13334178	13334546
	jg35879.t1	HiC_scaffold_1	13341152	13342475	XP_004289406.1	1.24e-75	PREDICTED: WD repeat-containing protein 44 [Fragaria vesca subsp. vesca]				XP_004289406.1	8.92e-76	PREDICTED: WD repeat-containing protein 44 [Fragaria vesca subsp. vesca]				M5W1A7	2.52e-49	Uncharacterized protein OS=Prunus persica GN=PRUPE_6G159500 PE=4 SV=1
	jg35880.t1	HiC_scaffold_1	13347421	13347789
	jg35881.t1	HiC_scaffold_1	13351260	13354335
	jg35882.t1	HiC_scaffold_1	13354413	13357864	XP_004289406.1	0	PREDICTED: WD repeat-containing protein 44 [Fragaria vesca subsp. vesca]	AT5G24320.1	2.67e-131	Transducin/WD40 repeat-like superfamily protein	XP_004289406.1	0	PREDICTED: WD repeat-containing protein 44 [Fragaria vesca subsp. vesca]	Q498F0.1	3.81e-59	RecName: Full=WD repeat-containing protein 44	M5W1A7	0	Uncharacterized protein OS=Prunus persica GN=PRUPE_6G159500 PE=4 SV=1
	jg35883.t1	HiC_scaffold_1	13359787	13362725	XP_011466774.1	0	PREDICTED: protein DYAD-like [Fragaria vesca subsp. vesca]	AT5G51330.1	3.16e-111	SWITCH1	XP_011466774.1	0	PREDICTED: protein DYAD-like [Fragaria vesca subsp. vesca]	Q9FGN8.2	2.68e-110	RecName: Full=Protein DYAD; AltName: Full=Protein SWITCH 1	A0A251QNJ7	1.2e-178	Uncharacterized protein OS=Prunus persica GN=PRUPE_2G274700 PE=4 SV=1
	jg35884.t1	HiC_scaffold_1	13363708	13365467	XP_009339378.1	1.27e-05	PREDICTED: 8-amino-7-oxononanoate synthase-like isoform X1 [Pyrus x bretschneideri]				XP_009339378.1	9.17e-06	PREDICTED: 8-amino-7-oxononanoate synthase-like isoform X1 [Pyrus x bretschneideri]				M5WU80	0.000391	Uncharacterized protein OS=Prunus persica GN=PRUPE_ppa005732mg PE=3 SV=1
	jg35885.t1	HiC_scaffold_1	13365555	13369650	XP_011466778.1	0	PREDICTED: uncharacterized protein LOC101314514 [Fragaria vesca subsp. vesca]	AT3G18680.1	2.35e-162	Amino acid kinase family protein	XP_011466778.1	0	PREDICTED: uncharacterized protein LOC101314514 [Fragaria vesca subsp. vesca]	Q2JS42.1	1.06e-112	RecName: Full=Uridylate kinase; Short=UK; AltName: Full=Uridine monophosphate kinase; Short=UMP kinase; Short=UMPK	A0A251NRA7	0	Uncharacterized protein OS=Prunus persica GN=PRUPE_6G157900 PE=3 SV=1
	jg35886.t1	HiC_scaffold_1	13373089	13373787	XP_011466782.1	2.26e-109	PREDICTED: protein MKS1 [Fragaria vesca subsp. vesca]	AT3G18690.1	7.17e-25	MAP kinase substrate 1	XP_011466782.1	1.63e-109	PREDICTED: protein MKS1 [Fragaria vesca subsp. vesca]	Q8LGD5.2	6.08e-24	RecName: Full=Protein MKS1; AltName: Full=Protein MAP kinase 4 substrate 1; AltName: Full=VQ motif-containing protein 21; Short=AtVQ21	A0A251QBW1	8.88e-58	Uncharacterized protein OS=Prunus persica GN=PRUPE_2G000100 PE=4 SV=1
	jg35887.t1	HiC_scaffold_1	13376833	13381394	XP_004289409.2	0	PREDICTED: probable Histone-lysine N-methyltransferase ATXR5 [Fragaria vesca subsp. vesca]	AT5G09790.2	0	TRITHORAX-RELATED PROTEIN 5	XP_004289409.2	0	PREDICTED: probable Histone-lysine N-methyltransferase ATXR5 [Fragaria vesca subsp. vesca]	B9RU15.1	0	RecName: Full=Probable Histone-lysine N-methyltransferase ATXR5; Flags: Precursor	V4SV45	0	Uncharacterized protein OS=Citrus clementina GN=CICLE_v10025879mg PE=4 SV=1
	jg35888.t1	HiC_scaffold_1	13383807	13384875	XP_021657875.1	6.66e-89	uncharacterized protein LOC110648077 isoform X1 [Hevea brasiliensis]	AT2G38820.2	6.62e-39	DNA-directed RNA polymerase subunit beta-beta protein%2C putative (DUF506)	XP_021657875.1	4.8e-89	uncharacterized protein LOC110648077 isoform X1 [Hevea brasiliensis]				B9RU16	1.33e-84	Uncharacterized protein OS=Ricinus communis GN=RCOM_1460420 PE=4 SV=1
	jg35890.t1	HiC_scaffold_1	13389066	13392687	XP_004308937.2	0	PREDICTED: putative receptor-like protein kinase At3g47110 [Fragaria vesca subsp. vesca]	AT3G47570.1	5.73e-164	Leucine-rich repeat protein kinase family protein	XP_004308937.2	0	PREDICTED: putative receptor-like protein kinase At3g47110 [Fragaria vesca subsp. vesca]	C0LGP4.1	4.86e-163	RecName: Full=Probable LRR receptor-like serine/threonine-protein kinase At3g47570; Flags: Precursor	A0A067LJI6	0	Uncharacterized protein OS=Jatropha curcas GN=JCGZ_01310 PE=4 SV=1
	jg35889.t1	HiC_scaffold_1	13394447	13396290	XP_004308266.1	1.03e-116	PREDICTED: putative B3 domain-containing protein Os03g0621600 [Fragaria vesca subsp. vesca]	AT3G18990.1	5.73e-38	AP2/B3-like transcriptional factor family protein	XP_004308266.1	7.41e-117	PREDICTED: putative B3 domain-containing protein Os03g0621600 [Fragaria vesca subsp. vesca]	Q8L3W1.1	4.86e-37	RecName: Full=B3 domain-containing transcription factor VRN1; AltName: Full=Protein VERNALIZATION 1	A0A251NBG2	2.04e-105	Uncharacterized protein OS=Prunus persica GN=PRUPE_7G144200 PE=4 SV=1
	jg35891.t1	HiC_scaffold_1	13397623	13398299
	jg35892.t1	HiC_scaffold_1	13404450	13404731
	jg35893.t1	HiC_scaffold_1	13406696	13407333	XP_004288396.1	1.7e-105	PREDICTED: probable ADP-ribosylation factor GTPase-activating protein AGD11 [Fragaria vesca subsp. vesca]	AT3G17980.1	4.84e-81	Calcium-dependent lipid-binding (CaLB domain) family protein	XP_004288396.1	1.22e-105	PREDICTED: probable ADP-ribosylation factor GTPase-activating protein AGD11 [Fragaria vesca subsp. vesca]	Q9LVH4.1	4.1e-80	RecName: Full=Protein C2-DOMAIN ABA-RELATED 4; AltName: Full=C2 domain-containing protein; Short=AtC2; AltName: Full=GTPase activating protein 1; Short=AtGAP1	M5WSS9	6.6e-98	Uncharacterized protein OS=Prunus persica GN=PRUPE_3G162700 PE=4 SV=1
	jg35894.t1	HiC_scaffold_1	13416713	13419619	XP_011466789.1	0	PREDICTED: UDP-glucuronate:xylan alpha-glucuronosyltransferase 1 [Fragaria vesca subsp. vesca]	AT3G18660.2	0	plant glycogenin-like starch initiation protein 1	XP_011466789.1	0	PREDICTED: UDP-glucuronate:xylan alpha-glucuronosyltransferase 1 [Fragaria vesca subsp. vesca]	Q9LSB1.1	0	RecName: Full=UDP-glucuronate:xylan alpha-glucuronosyltransferase 1; Short=UDP-GlcA:xylan glucuronyltransferase 1; AltName: Full=Glycogenin-like protein 1; AltName: Full=Plant glycogenin-like starch initiation protein 1; AltName: Full=Protein GLUCURONIC ACID SUBSTITUTION OF XYLAN 1; Short=AtGUX1	W9QUE9	0	Hexosyltransferase OS=Morus notabilis GN=L484_020727 PE=3 SV=1
	jg35894.t2	HiC_scaffold_1	13416713	13419619	XP_011466789.1	0	PREDICTED: UDP-glucuronate:xylan alpha-glucuronosyltransferase 1 [Fragaria vesca subsp. vesca]	AT3G18660.2	0	plant glycogenin-like starch initiation protein 1	XP_011466789.1	0	PREDICTED: UDP-glucuronate:xylan alpha-glucuronosyltransferase 1 [Fragaria vesca subsp. vesca]	Q9LSB1.1	0	RecName: Full=UDP-glucuronate:xylan alpha-glucuronosyltransferase 1; Short=UDP-GlcA:xylan glucuronyltransferase 1; AltName: Full=Glycogenin-like protein 1; AltName: Full=Plant glycogenin-like starch initiation protein 1; AltName: Full=Protein GLUCURONIC ACID SUBSTITUTION OF XYLAN 1; Short=AtGUX1	W9QUE9	0	Hexosyltransferase OS=Morus notabilis GN=L484_020727 PE=3 SV=1
	jg35895.t1	HiC_scaffold_1	13421596	13424273	XP_004288340.1	0	PREDICTED: probable pectinesterase/pectinesterase inhibitor 51 [Fragaria vesca subsp. vesca]	AT5G09760.2	0	Plant invertase/pectin methylesterase inhibitor superfamily	XP_004288340.1	0	PREDICTED: probable pectinesterase/pectinesterase inhibitor 51 [Fragaria vesca subsp. vesca]	Q9LXD9.1	0	RecName: Full=Probable pectinesterase/pectinesterase inhibitor 51; Includes	A0A251QDZ3	0	Pectinesterase OS=Prunus persica GN=PRUPE_2G099900 PE=4 SV=1
	jg35896.t1	HiC_scaffold_1	13428316	13432790
	jg35897.t1	HiC_scaffold_1	13432829	13439188	XP_004288332.1	0	PREDICTED: zinc finger CCCH domain-containing protein 38 isoform X1 [Fragaria vesca subsp. vesca]	AT3G18640.3	1.66e-45	Zinc finger C-x8-C-x5-C-x3-H type family protein	XP_004288332.1	0	PREDICTED: zinc finger CCCH domain-containing protein 38 isoform X1 [Fragaria vesca subsp. vesca]	Q9LIH5.1	1.41e-44	RecName: Full=Zinc finger CCCH domain-containing protein 38; Short=AtC3H38	M5W786	0	Uncharacterized protein OS=Prunus persica GN=PRUPE_6G159100 PE=4 SV=1
	jg35898.t1	HiC_scaffold_1	13449676	13450533	XP_004289411.1	7.46e-126	PREDICTED: transcription factor HEC3 [Fragaria vesca subsp. vesca]	AT4G00120.1	1.14e-46	basic helix-loop-helix (bHLH) DNA-binding superfamily protein	XP_004289411.1	5.38e-126	PREDICTED: transcription factor HEC3 [Fragaria vesca subsp. vesca]	O81313.3	9.64e-46	RecName: Full=Transcription factor IND; AltName: Full=Basic helix-loop-helix protein 40; Short=AtbHLH40; Short=bHLH 40; AltName: Full=Protein INDEHISCENT; AltName: Full=Transcription factor EN 120; AltName: Full=bHLH transcription factor bHLH040	A0A067K383	8.64e-71	Uncharacterized protein OS=Jatropha curcas GN=JCGZ_19241 PE=4 SV=1
	jg35899.t1	HiC_scaffold_1	13457872	13460399	XP_011466811.1	0	PREDICTED: protein trichome berefringence-like 7 [Fragaria vesca subsp. vesca]	AT1G48880.1	0	TRICHOME BIREFRINGENCE-LIKE 7	XP_011466811.1	0	PREDICTED: protein trichome berefringence-like 7 [Fragaria vesca subsp. vesca]	F4I037.1	0	RecName: Full=Protein trichome berefringence-like 7	A0A0B0MLW1	0	Transcription factor ORG3-like protein OS=Gossypium arboreum GN=F383_18892 PE=4 SV=1
	jg35900.t1	HiC_scaffold_1	13461715	13467211	XP_011466826.1	0	PREDICTED: chromatin assembly factor 1 subunit FAS2 isoform X2 [Fragaria vesca subsp. vesca]	AT5G64630.2	0	Transducin/WD40 repeat-like superfamily protein	XP_011466826.1	0	PREDICTED: chromatin assembly factor 1 subunit FAS2 isoform X2 [Fragaria vesca subsp. vesca]	Q9SXY1.1	0	RecName: Full=Chromatin assembly factor 1 subunit FAS2; Short=CAF-1 subunit FAS2; AltName: Full=CAF-1 p60 homolog; AltName: Full=Protein FASCIATA 2	M5W7B4	0	Uncharacterized protein OS=Prunus persica GN=PRUPE_6G159400 PE=4 SV=1
	jg35901.t1	HiC_scaffold_1	13470267	13470812	XP_004288374.1	1.29e-106	PREDICTED: cell wall / vacuolar inhibitor of fructosidase 2 [Fragaria vesca subsp. vesca]	AT5G64620.1	1.59e-59	cell wall / vacuolar inhibitor of fructosidase 2	XP_004288374.1	9.31e-107	PREDICTED: cell wall / vacuolar inhibitor of fructosidase 2 [Fragaria vesca subsp. vesca]	O49603.1	1.35e-58	RecName: Full=Cell wall / vacuolar inhibitor of fructosidase 2; Short=AtC/VIF2; Flags: Precursor	M5W386	3.79e-92	Uncharacterized protein OS=Prunus persica GN=PRUPE_6G197400 PE=4 SV=1
	jg35902.t1	HiC_scaffold_1	13474465	13477794	XP_004289415.1	0	PREDICTED: uncharacterized protein LOC101292942 [Fragaria vesca subsp. vesca]				XP_004289415.1	0	PREDICTED: uncharacterized protein LOC101292942 [Fragaria vesca subsp. vesca]	P63517.1	4.63e-19	RecName: Full=Probable cysteine desulfurase<>RecName: Full=Probable cysteine desulfurase<>RecName: Full=Probable cysteine desulfurase	A0A251PS66	0	Uncharacterized protein OS=Prunus persica GN=PRUPE_4G280000 PE=4 SV=1
	jg35903.t1	HiC_scaffold_1	13480674	13483918	XP_004289415.1	0	PREDICTED: uncharacterized protein LOC101292942 [Fragaria vesca subsp. vesca]				XP_004289415.1	0	PREDICTED: uncharacterized protein LOC101292942 [Fragaria vesca subsp. vesca]	P63517.1	2.86e-19	RecName: Full=Probable cysteine desulfurase<>RecName: Full=Probable cysteine desulfurase<>RecName: Full=Probable cysteine desulfurase	M5X0L3	0	Uncharacterized protein OS=Prunus persica GN=PRUPE_ppa003222mg PE=4 SV=1
	jg35904.t1	HiC_scaffold_1	13485944	13495764	XP_004288328.1	0	PREDICTED: ATP-dependent zinc metalloprotease FtsH [Fragaria vesca subsp. vesca]	AT5G64580.1	0	AAA-type ATPase family protein	XP_004288328.1	0	PREDICTED: ATP-dependent zinc metalloprotease FtsH [Fragaria vesca subsp. vesca]	F4KF14.1	0	RecName: Full=Probable inactive ATP-dependent zinc metalloprotease FTSHI 4, chloroplastic; Short=AtFTSHI4; AltName: Full=Protein EMBRYO DEFECTIVE 3144; AltName: Full=Protein FTSH INACTIVE PROTEASE 4; Flags: Precursor	M5XRI8	0	Uncharacterized protein OS=Prunus persica GN=PRUPE_2G008800 PE=4 SV=1
	jg35905.t1	HiC_scaffold_1	13496102	13502390	XP_004288336.1	0	PREDICTED: uncharacterized protein At1g04910 isoform X1 [Fragaria vesca subsp. vesca]	AT5G64600.1	0	O-fucosyltransferase family protein	XP_004288336.1	0	PREDICTED: uncharacterized protein At1g04910 isoform X1 [Fragaria vesca subsp. vesca]	F4KF16.1	0	RecName: Full=O-fucosyltransferase 38; Short=O-FucT-38; AltName: Full=O-fucosyltransferase family protein	D7U4F0	0	Uncharacterized protein OS=Vitis vinifera GN=VIT_04s0044g01200 PE=4 SV=1
	jg35906.t1	HiC_scaffold_1	13503454	13504299	XP_004289418.1	6.13e-172	PREDICTED: chitinase 1-like [Fragaria vesca subsp. vesca]				XP_004289418.1	4.42e-172	PREDICTED: chitinase 1-like [Fragaria vesca subsp. vesca]	Q7M443.1	9.98e-65	RecName: Full=Chitinase 2; AltName: Full=Tulip bulb chitinase-2; Short=TBC-2	A0A251QAR7	7.81e-152	Uncharacterized protein OS=Prunus persica GN=PRUPE_2G041800 PE=3 SV=1
	jg35907.t1	HiC_scaffold_1	13505758	13509317	EOX95569.1	0	DNA/RNA polymerases superfamily protein [Theobroma cacao]	ATMG00860.1	3.81e-27	DNA/RNA polymerases superfamily protein	XP_017255857.1	0	PREDICTED: transposon Ty3-I Gag-Pol polyprotein isoform X1 [Daucus carota subsp. sativus]	Q7LHG5.2	7.69e-104	RecName: Full=Transposon Ty3-I Gag-Pol polyprotein; AltName: Full=Gag3-Pol3; AltName: Full=Transposon Ty3-2 TYA-TYB polyprotein; Contains	A0A061DRY4	0	DNA/RNA polymerases superfamily protein OS=Theobroma cacao GN=TCM_005025 PE=4 SV=1
	jg35907.t2	HiC_scaffold_1	13505758	13510443	EOX95569.1	0	DNA/RNA polymerases superfamily protein [Theobroma cacao]	ATMG00860.1	4.45e-27	DNA/RNA polymerases superfamily protein	XP_017255857.1	0	PREDICTED: transposon Ty3-I Gag-Pol polyprotein isoform X1 [Daucus carota subsp. sativus]	Q7LHG5.2	1.73e-175	RecName: Full=Transposon Ty3-I Gag-Pol polyprotein; AltName: Full=Gag3-Pol3; AltName: Full=Transposon Ty3-2 TYA-TYB polyprotein; Contains	A0A061DRY4	0	DNA/RNA polymerases superfamily protein OS=Theobroma cacao GN=TCM_005025 PE=4 SV=1
	jg35908.t1	HiC_scaffold_1	13511742	13513085	XP_021810056.1	3.63e-97	uncharacterized protein LOC110753452 [Prunus avium]	AT1G15680.1	1.28e-05	F-box family protein	XP_021810056.1	2.62e-97	uncharacterized protein LOC110753452 [Prunus avium]	Q9LMR4.1	0.000109	RecName: Full=Putative F-box/kelch-repeat protein At1g15680	A0A251RG30	1.97e-90	Uncharacterized protein OS=Prunus persica GN=PRUPE_1G509300 PE=4 SV=1
	jg35909.t1	HiC_scaffold_1	13513210	13513828
	jg35910.t1	HiC_scaffold_1	13517454	13517678
	jg35911.t1	HiC_scaffold_1	13530584	13531104
	jg35912.t1	HiC_scaffold_1	13535519	13538928
	jg35913.t1	HiC_scaffold_1	13546213	13547796	BAD95030.1	6.03e-23	heat-shock protein, partial [Arabidopsis thaliana]	AT5G52640.1	9.21e-25	heat shock-like protein	XP_020879107.1	1.26e-21	heat shock protein 90-1 [Arabidopsis lyrata subsp. lyrata]	P27323.3	7.81e-24	RecName: Full=Heat shock protein 90-1; Short=AtHSP90.1; Short=AtHsp90-1; AltName: Full=Heat shock protein 81-1; Short=Hsp81-1; AltName: Full=Heat shock protein 83	Q570T4	3.94e-23	Heat-shock protein (Fragment) OS=Arabidopsis thaliana GN=At5g52640 PE=2 SV=1
	jg35914.t1	HiC_scaffold_1	13549465	13549845	XP_011459814.1	5.21e-28	PREDICTED: uncharacterized protein LOC105350109 [Fragaria vesca subsp. vesca]				XP_011459814.1	3.76e-28	PREDICTED: uncharacterized protein LOC105350109 [Fragaria vesca subsp. vesca]	P0C2F6.1	2.77e-06	RecName: Full=Putative ribonuclease H protein At1g65750	M5WQ52	1.23e-29	Uncharacterized protein (Fragment) OS=Prunus persica GN=PRUPE_ppa018958mg PE=4 SV=1
	jg35915.t1	HiC_scaffold_1	13549996	13550832	XP_008385606.1	3.29e-54	PREDICTED: uncharacterized protein LOC103448138 [Malus domestica]	AT4G29090.1	4.31e-24	Ribonuclease H-like superfamily protein	XP_008385606.1	2.37e-54	PREDICTED: uncharacterized protein LOC103448138 [Malus domestica]				M5XUW2	5.82e-59	Uncharacterized protein OS=Prunus persica GN=PRUPE_ppb013507mg PE=4 SV=1
	jg35916.t1	HiC_scaffold_1	13552081	13553059	XP_004301904.1	1.1e-11	PREDICTED: uncharacterized protein LOC101292910 [Fragaria vesca subsp. vesca]				XP_004301904.1	7.94e-12	PREDICTED: uncharacterized protein LOC101292910 [Fragaria vesca subsp. vesca]				A0A072VTZ0	2.78e-08	Endonuclease/exonuclease/phosphatase family protein OS=Medicago truncatula GN=25483788 PE=4 SV=1
	jg35917.t1	HiC_scaffold_1	13555620	13555940	XP_021833605.1	8.86e-23	uncharacterized protein LOC110773395 [Prunus avium]				XP_021833605.1	6.39e-23	uncharacterized protein LOC110773395 [Prunus avium]				A0A251N8K7	9.64e-21	Uncharacterized protein OS=Prunus persica GN=PRUPE_7G083900 PE=4 SV=1
	jg35918.t1	HiC_scaffold_1	13559715	13569840	XP_004288328.1	0	PREDICTED: ATP-dependent zinc metalloprotease FtsH [Fragaria vesca subsp. vesca]	AT5G64580.1	0	AAA-type ATPase family protein	XP_004288328.1	0	PREDICTED: ATP-dependent zinc metalloprotease FtsH [Fragaria vesca subsp. vesca]	F4KF14.1	0	RecName: Full=Probable inactive ATP-dependent zinc metalloprotease FTSHI 4, chloroplastic; Short=AtFTSHI4; AltName: Full=Protein EMBRYO DEFECTIVE 3144; AltName: Full=Protein FTSH INACTIVE PROTEASE 4; Flags: Precursor	M5XRI8	0	Uncharacterized protein OS=Prunus persica GN=PRUPE_2G008800 PE=4 SV=1
	jg35919.t1	HiC_scaffold_1	13571660	13574019	XP_011466848.1	2.28e-99	PREDICTED: uncharacterized protein At1g04910 isoform X2 [Fragaria vesca subsp. vesca]	AT5G64600.1	1.7e-72	O-fucosyltransferase family protein	XP_011466848.1	1.65e-99	PREDICTED: uncharacterized protein At1g04910 isoform X2 [Fragaria vesca subsp. vesca]	F4KF16.1	1.44e-71	RecName: Full=O-fucosyltransferase 38; Short=O-FucT-38; AltName: Full=O-fucosyltransferase family protein	D7U4F0	1.03e-95	Uncharacterized protein OS=Vitis vinifera GN=VIT_04s0044g01200 PE=4 SV=1
	jg35920.t1	HiC_scaffold_1	13584026	13597442	XP_004288325.1	0	PREDICTED: phosphatidylinositol 4-kinase beta 1-like [Fragaria vesca subsp. vesca]	AT5G64070.1	0	phosphatidylinositol 4-OH kinase beta1	XP_004288325.1	0	PREDICTED: phosphatidylinositol 4-kinase beta 1-like [Fragaria vesca subsp. vesca]	Q9FMJ0.1	0	RecName: Full=Phosphatidylinositol 4-kinase beta 1; Short=PI4-kinase beta 1; Short=PtdIns-4-kinase beta 1; AltName: Full=Phosphatidylinositol 4-OH kinase beta1; Short=AtPI4Kbeta1; Short=PI-4Kbeta1	M5WYU3	0	Uncharacterized protein OS=Prunus persica GN=PRUPE_3G159200 PE=3 SV=1
	jg35921.t1	HiC_scaffold_1	13599858	13601528	XP_011460900.1	0	PREDICTED: uncharacterized protein LOC105350492 isoform X1 [Fragaria vesca subsp. vesca]	AT5G43240.4	1.96e-57	hypothetical protein (DUF674)	XP_011460900.1	0	PREDICTED: uncharacterized protein LOC105350492 isoform X1 [Fragaria vesca subsp. vesca]				M5W4Q6	9.67e-165	Uncharacterized protein OS=Prunus persica GN=PRUPE_ppa019509mg PE=4 SV=1
	jg35922.t1	HiC_scaffold_1	13610406	13612503	XP_007210342.1	0	nuclear poly(A) polymerase 1 isoform X2 [Prunus persica]	AT1G17980.1	0	poly(A) polymerase 1	XP_007210342.1	0	nuclear poly(A) polymerase 1 isoform X2 [Prunus persica]	Q9LMT2.1	0	RecName: Full=Nuclear poly(A) polymerase 1; Short=PAP(I); Short=Poly(A) polymerase I; AltName: Full=Polynucleotide adenylyltransferase 1	M5WE13	0	Uncharacterized protein OS=Prunus persica GN=PRUPE_5G226600 PE=4 SV=1
	jg35923.t1	HiC_scaffold_1	13613455	13614291	XP_011466877.1	2.53e-123	PREDICTED: putative B3 domain-containing protein At4g03170 [Fragaria vesca subsp. vesca]	AT4G03170.1	9.69e-25	AP2/B3-like transcriptional factor family protein	XP_011466877.1	1.82e-123	PREDICTED: putative B3 domain-containing protein At4g03170 [Fragaria vesca subsp. vesca]	Q9ZR14.1	8.21e-24	RecName: Full=Putative B3 domain-containing protein At4g03170	M5VSG9	7.66e-76	Uncharacterized protein OS=Prunus persica GN=PRUPE_ppa023842mg PE=4 SV=1
	jg35924.t1	HiC_scaffold_1	13615053	13615382	XP_004307389.1	1.56e-59	PREDICTED: putative ripening-related protein 1 [Fragaria vesca subsp. vesca]				XP_004307389.1	1.13e-59	PREDICTED: putative ripening-related protein 1 [Fragaria vesca subsp. vesca]	Q6H5X0.1	1.73e-30	RecName: Full=Putative ripening-related protein 2; Flags: Precursor	A0A251QGS2	1.12e-59	Uncharacterized protein OS=Prunus persica GN=PRUPE_2G166800 PE=4 SV=1
	jg35925.t1	HiC_scaffold_1	13616161	13619398	XP_004288347.1	0	PREDICTED: BTB/POZ domain-containing protein At2g13690 [Fragaria vesca subsp. vesca]	AT2G13690.1	0	PRLI-interacting factor	XP_004288347.1	0	PREDICTED: BTB/POZ domain-containing protein At2g13690 [Fragaria vesca subsp. vesca]	Q9SKH2.2	0	RecName: Full=BTB/POZ domain-containing protein At2g13690; AltName: Full=Protein PRL1-interacting factor G	W9R8F0	0	Uncharacterized protein OS=Morus notabilis GN=L484_020711 PE=4 SV=1
	jg35926.t1	HiC_scaffold_1	13621940	13636316	XP_021813647.1	0	callose synthase 5 [Prunus avium]	AT2G13680.1	0	callose synthase 5	XP_021813647.1	0	callose synthase 5 [Prunus avium]	Q3B724.1	0	RecName: Full=Callose synthase 5; AltName: Full=1,3-beta-glucan synthase; AltName: Full=Protein GLUCAN SYNTHASE-LIKE 2; AltName: Full=Protein LESS ADHERENT POLLEN 1	M5X907	0	Uncharacterized protein OS=Prunus persica GN=PRUPE_ppa000071mg PE=4 SV=1
	jg35927.t1	HiC_scaffold_1	13639806	13641203	ONI14251.1	1.58e-70	hypothetical protein PRUPE_4G271000 [Prunus persica]	AT2G13680.1	2.76e-67	callose synthase 5	XP_016648608.1	1.14e-70	PREDICTED: LOW QUALITY PROTEIN: callose synthase 5 [Prunus mume]	Q3B724.1	2.34e-66	RecName: Full=Callose synthase 5; AltName: Full=1,3-beta-glucan synthase; AltName: Full=Protein GLUCAN SYNTHASE-LIKE 2; AltName: Full=Protein LESS ADHERENT POLLEN 1	A0A251PRP5	1.03e-70	Uncharacterized protein OS=Prunus persica GN=PRUPE_4G271000 PE=4 SV=1
	jg35928.t1	HiC_scaffold_1	13643919	13645487	AAD28311.1	1.4e-51	hypothetical protein [Arabidopsis thaliana]	AT2G13680.1	1.1e-51	callose synthase 5	XP_015891087.1	1.28e-51	PREDICTED: callose synthase 5-like [Ziziphus jujuba]	Q3B724.1	9.35e-51	RecName: Full=Callose synthase 5; AltName: Full=1,3-beta-glucan synthase; AltName: Full=Protein GLUCAN SYNTHASE-LIKE 2; AltName: Full=Protein LESS ADHERENT POLLEN 1	A0A287VW38	3.18e-52	Uncharacterized protein OS=Hordeum vulgare subsp. vulgare PE=4 SV=1
	jg35929.t1	HiC_scaffold_1	13648188	13649177	XP_015891088.1	3.4e-60	PREDICTED: callose synthase 5-like [Ziziphus jujuba]	AT2G13680.1	5.49e-60	callose synthase 5	XP_015891088.1	2.46e-60	PREDICTED: callose synthase 5-like [Ziziphus jujuba]	Q3B724.1	4.66e-59	RecName: Full=Callose synthase 5; AltName: Full=1,3-beta-glucan synthase; AltName: Full=Protein GLUCAN SYNTHASE-LIKE 2; AltName: Full=Protein LESS ADHERENT POLLEN 1	Q9SKH3	5.96e-60	Uncharacterized protein At2g13670 OS=Arabidopsis thaliana GN=At2g13670 PE=4 SV=1
	jg35930.t1	HiC_scaffold_1	13652959	13657319	XP_021813642.1	0	mitogen-activated protein kinase kinase kinase 3 isoform X1 [Prunus avium]	AT1G53570.4	0	mitogen-activated protein kinase kinase kinase 3	XP_021813642.1	0	mitogen-activated protein kinase kinase kinase 3 isoform X1 [Prunus avium]	F4HRJ4.1	0	RecName: Full=Mitogen-activated protein kinase kinase kinase 3; AltName: Full=MAP3K alpha protein kinase; Short=AtMAP3Kalpha	M5WNG3	0	Uncharacterized protein OS=Prunus persica GN=PRUPE_4G270800 PE=4 SV=1
	jg35930.t2	HiC_scaffold_1	13652959	13657319	XP_021813642.1	0	mitogen-activated protein kinase kinase kinase 3 isoform X1 [Prunus avium]	AT1G53570.4	0	mitogen-activated protein kinase kinase kinase 3	XP_021813642.1	0	mitogen-activated protein kinase kinase kinase 3 isoform X1 [Prunus avium]	F4HRJ4.1	0	RecName: Full=Mitogen-activated protein kinase kinase kinase 3; AltName: Full=MAP3K alpha protein kinase; Short=AtMAP3Kalpha	M5WNG3	0	Uncharacterized protein OS=Prunus persica GN=PRUPE_4G270800 PE=4 SV=1
	jg35931.t1	HiC_scaffold_1	13658746	13663499	XP_011464900.1	0	PREDICTED: protein artemis [Fragaria vesca subsp. vesca]	AT1G19025.1	0	DNA repair metallo-beta-lactamase family protein	XP_011464900.1	0	PREDICTED: protein artemis [Fragaria vesca subsp. vesca]	Q5QJC3.1	2.78e-32	RecName: Full=5' exonuclease Apollo; AltName: Full=DNA cross-link repair 1B protein; AltName: Full=SNM1 homolog B	F6I0E5	0	Uncharacterized protein OS=Vitis vinifera GN=VIT_04s0044g01300 PE=4 SV=1
	jg35932.t1	HiC_scaffold_1	13664094	13665237	XP_004288117.1	3.53e-94	PREDICTED: NAD(P)H-quinone oxidoreductase subunit O, chloroplastic [Fragaria vesca subsp. vesca]	AT1G74880.1	1.5e-66	NAD(P)H:plastoquinone dehydrogenase complex subunit O	XP_004288117.1	2.55e-94	PREDICTED: NAD(P)H-quinone oxidoreductase subunit O, chloroplastic [Fragaria vesca subsp. vesca]	Q9S829.1	1.27e-65	RecName: Full=NAD(P)H-quinone oxidoreductase subunit O, chloroplastic; AltName: Full=NAD(P)H dehydrogenase subunit O; Short=NDH subunit O; Short=NDH-O; AltName: Full=NADH-plastoquinone oxidoreductase subunit O; Flags: Precursor	M5WKB8	8.92e-85	Uncharacterized protein OS=Prunus persica GN=PRUPE_6G157800 PE=4 SV=1
	jg35933.t1	HiC_scaffold_1	13666018	13667240	XP_007206028.1	9.67e-105	probable ribosome biogenesis protein RLP24 isoform X1 [Prunus persica]	AT2G44860.2	1.26e-78	Ribosomal protein L24e family protein	XP_007206028.1	6.98e-105	probable ribosome biogenesis protein RLP24 isoform X1 [Prunus persica]	O22165.1	1.06e-77	RecName: Full=Probable ribosome biogenesis protein RLP24	M5W0G4	6.32e-105	Uncharacterized protein OS=Prunus persica GN=PRUPE_6G119600 PE=4 SV=1
	jg35934.t1	HiC_scaffold_1	13669112	13673128	XP_021829679.1	0	putative disease resistance protein At3g14460 [Prunus avium]	AT3G14470.2	0	NB-ARC domain-containing disease resistance protein	XP_021829679.1	0	putative disease resistance protein At3g14460 [Prunus avium]	Q9LRR4.1	0	RecName: Full=Putative disease resistance RPP13-like protein 1	A0A251NPM3	0	Uncharacterized protein OS=Prunus persica GN=PRUPE_6G130000 PE=3 SV=1
	jg35935.t1	HiC_scaffold_1	13678230	13683285	XP_004288111.1	0	PREDICTED: GDP-mannose transporter GONST1 [Fragaria vesca subsp. vesca]	AT2G13650.3	0	golgi nucleotide sugar transporter 1	XP_004288111.1	0	PREDICTED: GDP-mannose transporter GONST1 [Fragaria vesca subsp. vesca]	Q941R4.2	0	RecName: Full=GDP-mannose transporter GONST1; AltName: Full=Protein GOLGI NUCLEOTIDE SUGAR TRANSPORTER 1	M5VX95	0	GDP-mannose transporter OS=Prunus persica GN=GMT PE=2 SV=1
	jg35936.t1	HiC_scaffold_1	13684164	13684841	XP_004288120.1	7.91e-107	PREDICTED: photosystem I reaction center subunit N, chloroplastic [Fragaria vesca subsp. vesca]	AT5G64040.1	6.73e-76	photosystem I reaction center subunit PSI-N%2C chloroplast%2C putative / PSI-N%2C putative (PSAN)	XP_004288120.1	5.71e-107	PREDICTED: photosystem I reaction center subunit N, chloroplastic [Fragaria vesca subsp. vesca]	P49107.2	5.7e-75	RecName: Full=Photosystem I reaction center subunit N, chloroplastic; Short=PSI-N; Flags: Precursor	A0A0B0PER3	2.68e-75	Photosystem I reaction center subunit N, chloroplastic-like protein OS=Gossypium arboreum GN=F383_03089 PE=4 SV=1
	jg35937.t1	HiC_scaffold_1	13685528	13690430	XP_004288107.2	0	PREDICTED: probable polygalacturonase [Fragaria vesca subsp. vesca]	AT4G33440.1	0	Pectin lyase-like superfamily protein	XP_004288107.2	0	PREDICTED: probable polygalacturonase [Fragaria vesca subsp. vesca]	A7PZL3.1	1.15e-139	RecName: Full=Probable polygalacturonase; Short=PG; AltName: Full=Pectinase	M5X2D3	0	Uncharacterized protein OS=Prunus persica GN=PRUPE_4G271300 PE=3 SV=1
	jg35938.t1	HiC_scaffold_1	13697128	13698963	XP_004290106.1	9.62e-88	PREDICTED: mediator of RNA polymerase II transcription subunit 19a-like isoform X1 [Fragaria vesca subsp. vesca]	AT5G12230.1	7.14e-61	mediator of RNA polymerase II transcription subunit 19a-like protein	XP_004290106.1	6.94e-88	PREDICTED: mediator of RNA polymerase II transcription subunit 19a-like isoform X1 [Fragaria vesca subsp. vesca]	Q9FMP0.1	6.05e-60	RecName: Full=Mediator of RNA polymerase II transcription subunit 19a	A0A061DNR0	7.61e-81	Mediator of RNA polymerase II transcription subunit 19 OS=Theobroma cacao GN=TCM_002578 PE=4 SV=1
	jg35939.t1	HiC_scaffold_1	13710881	13711366
	jg35940.t1	HiC_scaffold_1	13711653	13712048
	jg35941.t1	HiC_scaffold_1	13717638	13719002	XP_004287426.1	2.4e-34	PREDICTED: uncharacterized protein LOC101304124 [Fragaria vesca subsp. vesca]				XP_004287426.1	1.73e-34	PREDICTED: uncharacterized protein LOC101304124 [Fragaria vesca subsp. vesca]				A0A251NA03	7.86e-17	Uncharacterized protein OS=Prunus persica GN=PRUPE_7G110000 PE=4 SV=1
	jg35942.t1	HiC_scaffold_1	13722249	13724322	XP_003531086.1	3.8e-56	PREDICTED: sm-like protein LSM5 isoform X2 [Glycine max]	AT5G48870.1	2.18e-56	Small nuclear ribonucleoprotein family protein	XP_003531086.1	2.74e-56	PREDICTED: sm-like protein LSM5 isoform X2 [Glycine max]	Q9FKB0.1	1.85e-55	RecName: Full=Sm-like protein LSM5; Short=AtLSM5; AltName: Full=Protein SUPERSENSITIVE TO ABA AND DROUGHT 1; Short=AtSAD1; AltName: Full=U6 snRNA-associated Sm-like protein LSM5	C6SZ20	2.48e-56	Uncharacterized protein OS=Glycine max GN=LOC100306359 PE=2 SV=1
	jg35943.t1	HiC_scaffold_1	13731315	13736016	XP_007212052.1	1.27e-145	ras-related protein RABC1 [Prunus persica]	AT1G43890.3	3.68e-125	RAB GTPASE HOMOLOG B18	XP_007212052.1	9.19e-146	ras-related protein RABC1 [Prunus persica]	O23657.1	3.12e-124	RecName: Full=Ras-related protein RABC1; Short=AtRABC1; AltName: Full=Ras-related protein Rab18; Short=AtRab18	M5WIZ7	8.32e-146	Uncharacterized protein OS=Prunus persica GN=PRUPE_4G271600 PE=4 SV=1
	jg35944.t1	HiC_scaffold_1	13738858	13741836	XP_011464935.1	0	PREDICTED: protein NLP9-like [Fragaria vesca subsp. vesca]	AT3G59580.3	0	Plant regulator RWP-RK family protein	XP_011464935.1	0	PREDICTED: protein NLP9-like [Fragaria vesca subsp. vesca]	Q9M1B0.1	0	RecName: Full=Protein NLP9; Short=AtNLP9; AltName: Full=NIN-like protein 9; AltName: Full=Nodule inception protein-like protein 8	A0A251R0A4	0	Uncharacterized protein OS=Prunus persica GN=PRUPE_1G200100 PE=4 SV=1
	jg35945.t1	HiC_scaffold_1	13741869	13742459
	jg35946.t1	HiC_scaffold_1	13745308	13746411	XP_011457608.1	1.11e-108	PREDICTED: F-box/kelch-repeat protein At3g06240-like [Fragaria vesca subsp. vesca]	AT4G12560.3	3.37e-32	F-box and associated interaction domains-containing protein	XP_011457608.1	8.02e-109	PREDICTED: F-box/kelch-repeat protein At3g06240-like [Fragaria vesca subsp. vesca]	Q9SU30.2	2.86e-31	RecName: Full=F-box protein CPR1; AltName: Full=Protein CONSTITUTIVE EXPRESSER OF PR GENES 1; AltName: Full=Protein CONSTITUTIVE EXPRESSER OF PR GENES 30	M5WSI8	9.49e-84	Uncharacterized protein OS=Prunus persica GN=PRUPE_6G214900 PE=4 SV=1
	jg35947.t1	HiC_scaffold_1	13749734	13751383	XP_004308916.2	1.12e-156	PREDICTED: glucan endo-1,3-beta-glucosidase 2, partial [Fragaria vesca subsp. vesca]	AT3G55780.1	2.65e-110	Glycosyl hydrolase superfamily protein	XP_004308916.2	8.1e-157	PREDICTED: glucan endo-1,3-beta-glucosidase 2, partial [Fragaria vesca subsp. vesca]	Q9C7U5.2	1.53e-46	RecName: Full=Glucan endo-1,3-beta-glucosidase 2; AltName: Full=(1->3)-beta-glucan endohydrolase 2; Short=(1->3)-beta-glucanase 2; AltName: Full=Beta-1,3-endoglucanase 2; Short=Beta-1,3-glucanase 2; Flags: Precursor	A0A251QL24	1.94e-145	Uncharacterized protein OS=Prunus persica GN=PRUPE_2G245200 PE=3 SV=1
	jg35948.t1	HiC_scaffold_1	13757059	13757946	XP_011470148.1	2.47e-77	PREDICTED: uncharacterized protein LOC105353122 [Fragaria vesca subsp. vesca]				XP_011470148.1	1.78e-77	PREDICTED: uncharacterized protein LOC105353122 [Fragaria vesca subsp. vesca]
	jg35949.t1	HiC_scaffold_1	13758588	13761734	XP_004289277.1	2.34e-133	PREDICTED: uncharacterized protein LOC101314134 [Fragaria vesca subsp. vesca]				XP_004289277.1	1.69e-133	PREDICTED: uncharacterized protein LOC101314134 [Fragaria vesca subsp. vesca]				M5WH51	7.15e-118	Uncharacterized protein OS=Prunus persica GN=PRUPE_4G271700 PE=4 SV=1
	jg35950.t1	HiC_scaffold_1	13763719	13765020	XP_004289278.1	0	PREDICTED: U-box domain-containing protein 25-like [Fragaria vesca subsp. vesca]	AT3G19380.1	1.55e-34	plant U-box 25	XP_004289278.1	0	PREDICTED: U-box domain-containing protein 25-like [Fragaria vesca subsp. vesca]	Q9LT79.1	1.32e-33	RecName: Full=U-box domain-containing protein 25; AltName: Full=Plant U-box protein 25; AltName: Full=RING-type E3 ubiquitin transferase PUB25	M5X261	7.38e-139	RING-type E3 ubiquitin transferase OS=Prunus persica GN=PRUPE_4G271800 PE=4 SV=1
	jg35951.t1	HiC_scaffold_1	13765591	13769784	XP_004310201.2	0	PREDICTED: uncharacterized protein LOC101298860 [Fragaria vesca subsp. vesca]	AT4G29090.1	9.55e-76	Ribonuclease H-like superfamily protein	XP_004310201.2	0	PREDICTED: uncharacterized protein LOC101298860 [Fragaria vesca subsp. vesca]	P0C2F6.1	2.33e-50	RecName: Full=Putative ribonuclease H protein At1g65750	M5VU98	0	Uncharacterized protein OS=Prunus persica GN=PRUPE_ppa022115mg PE=4 SV=1
	jg35951.t2	HiC_scaffold_1	13765591	13768062	XP_004310201.2	0	PREDICTED: uncharacterized protein LOC101298860 [Fragaria vesca subsp. vesca]	AT4G29090.1	4e-78	Ribonuclease H-like superfamily protein	XP_004310201.2	0	PREDICTED: uncharacterized protein LOC101298860 [Fragaria vesca subsp. vesca]	P0C2F6.1	3.36e-51	RecName: Full=Putative ribonuclease H protein At1g65750	M5XSK0	0	Uncharacterized protein OS=Prunus persica GN=PRUPE_ppa016553mg PE=4 SV=1
	jg35952.t1	HiC_scaffold_1	13769813	13771217	XP_011461043.1	1.2e-68	PREDICTED: uncharacterized protein LOC105350534 [Fragaria vesca subsp. vesca]	AT2G17920.1	1.46e-14	nucleic acid binding / zinc ion binding protein	XP_011461043.1	8.66e-69	PREDICTED: uncharacterized protein LOC105350534 [Fragaria vesca subsp. vesca]				M5VRR9	3.42e-45	Uncharacterized protein (Fragment) OS=Prunus persica GN=PRUPE_ppa014633mg PE=4 SV=1
	jg35953.t1	HiC_scaffold_1	13779787	13783154	XP_011464951.1	0	PREDICTED: cation/H(+) antiporter 15 [Fragaria vesca subsp. vesca]	AT2G13620.1	0	cation/hydrogen exchanger 15	XP_011464951.1	0	PREDICTED: cation/H(+) antiporter 15 [Fragaria vesca subsp. vesca]	Q9SIT5.1	0	RecName: Full=Cation/H(+) antiporter 15; AltName: Full=Protein CATION/H+ EXCHANGER 15; Short=AtCHX15	A0A251PUY9	0	Uncharacterized protein OS=Prunus persica GN=PRUPE_4G271900 PE=4 SV=1
	jg35954.t1	HiC_scaffold_1	13785180	13790050	XP_004288104.1	0	PREDICTED: SAL1 phosphatase-like [Fragaria vesca subsp. vesca]	AT5G63980.1	0	SAL1 phosphatase-like protein	XP_004288104.1	0	PREDICTED: SAL1 phosphatase-like [Fragaria vesca subsp. vesca]	Q42546.1	0	RecName: Full=SAL1 phosphatase; AltName: Full=3'(2'),5'-bisphosphate nucleotidase 1; AltName: Full=3'(2'),5'-bisphosphonucleoside 3'(2')-phosphohydrolase 1; AltName: Full=DPNPase 1; AltName: Full=Inositol polyphosphate 1-phosphatase 1; Short=IPPase 1; AltName: Full=Inositol-1,4-bisphosphate 1-phosphatase 1; AltName: Full=Protein FIERY 1	A0A251PRR7	0	Uncharacterized protein OS=Prunus persica GN=PRUPE_4G272000 PE=4 SV=1
	jg35955.t1	HiC_scaffold_1	13791495	13795001	XP_004288100.1	0	PREDICTED: 2-oxoisovalerate dehydrogenase subunit alpha 2, mitochondrial [Fragaria vesca subsp. vesca]	AT5G09300.1	0	Thiamin diphosphate-binding fold (THDP-binding) superfamily protein	XP_004288100.1	0	PREDICTED: 2-oxoisovalerate dehydrogenase subunit alpha 2, mitochondrial [Fragaria vesca subsp. vesca]	Q84JL2.1	0	RecName: Full=2-oxoisovalerate dehydrogenase subunit alpha 2, mitochondrial; AltName: Full=Branched-chain alpha-keto acid dehydrogenase E1 component alpha chain; Short=BCKDE1A; Short=BCKDH E1-alpha; Flags: Precursor	M5WVC4	0	Uncharacterized protein OS=Prunus persica GN=PRUPE_4G272100 PE=4 SV=1
	jg35956.t1	HiC_scaffold_1	13799124	13805383	XP_004288101.1	0	PREDICTED: histone deacetylase 14 isoform X1 [Fragaria vesca subsp. vesca]	AT4G33470.1	0	histone deacetylase 14	XP_004288101.1	0	PREDICTED: histone deacetylase 14 isoform X1 [Fragaria vesca subsp. vesca]	Q941D6.1	0	RecName: Full=Histone deacetylase 14	A0A251PRS3	0	Histone deacetylase OS=Prunus persica GN=PRUPE_4G272300 PE=4 SV=1
	jg35957.t1	HiC_scaffold_1	13808886	13810805	XP_004288110.1	0	PREDICTED: ABC transporter G family member 5 [Fragaria vesca subsp. vesca]	AT2G13610.1	0	ABC-2 type transporter family protein	XP_004288110.1	0	PREDICTED: ABC transporter G family member 5 [Fragaria vesca subsp. vesca]	Q9SIT6.1	0	RecName: Full=ABC transporter G family member 5; Short=ABC transporter ABCG.5; Short=AtABCG5; AltName: Full=White-brown complex homolog protein 5; Short=AtWBC5	M5WQG8	0	Uncharacterized protein OS=Prunus persica GN=PRUPE_4G272400 PE=4 SV=1
	jg35958.t1	HiC_scaffold_1	13816941	13817282	XP_004288116.1	9.3e-49	PREDICTED: uncharacterized protein LOC101295653 [Fragaria vesca subsp. vesca]	AT1G21390.1	5.02e-05	embryo defective 2170	XP_004288116.1	6.71e-49	PREDICTED: uncharacterized protein LOC101295653 [Fragaria vesca subsp. vesca]				W9QUB5	3.21e-25	Uncharacterized protein OS=Morus notabilis GN=L484_020686 PE=4 SV=1
	jg35959.t1	HiC_scaffold_1	13817332	13817889	XP_004288116.1	1.01e-60	PREDICTED: uncharacterized protein LOC101295653 [Fragaria vesca subsp. vesca]				XP_004288116.1	7.29e-61	PREDICTED: uncharacterized protein LOC101295653 [Fragaria vesca subsp. vesca]				A0A251PS02	2.98e-29	Uncharacterized protein OS=Prunus persica GN=PRUPE_4G272900 PE=4 SV=1
	jg35960.t1	HiC_scaffold_1	13818858	13823203	XP_004288109.1	0	PREDICTED: protein trichome birefringence-like 14 [Fragaria vesca subsp. vesca]	AT5G64020.1	5.65e-171	TRICHOME BIREFRINGENCE-LIKE 14	XP_004288109.1	0	PREDICTED: protein trichome birefringence-like 14 [Fragaria vesca subsp. vesca]	Q0WPS0.1	4.79e-170	RecName: Full=Protein trichome birefringence-like 14	M5WGE1	0	Uncharacterized protein OS=Prunus persica GN=PRUPE_4G274000 PE=4 SV=1
	jg35961.t1	HiC_scaffold_1	13827484	13831750	XP_015877139.1	0	PREDICTED: chorismate synthase, chloroplastic-like [Ziziphus jujuba]	AT1G48850.3	0	chorismate synthase%2C putative / 5-enolpyruvylshikimate-3-phosphate phospholyase	XP_015877139.1	0	PREDICTED: chorismate synthase, chloroplastic-like [Ziziphus jujuba]	P57720.2	0	RecName: Full=Chorismate synthase, chloroplastic; AltName: Full=5-enolpyruvylshikimate-3-phosphate phospholyase; AltName: Full=Protein EMBRYO DEFECTIVE 1144; Flags: Precursor	A0A1S3V768	0	Chorismate synthase OS=Vigna radiata var. radiata GN=LOC106772339 PE=3 SV=1
	jg35962.t1	HiC_scaffold_1	13837902	13842603	XP_021826832.1	0	chorismate synthase, chloroplastic [Prunus avium]	AT1G48850.1	0	chorismate synthase%2C putative / 5-enolpyruvylshikimate-3-phosphate phospholyase	XP_021826832.1	0	chorismate synthase, chloroplastic [Prunus avium]	P57720.2	0	RecName: Full=Chorismate synthase, chloroplastic; AltName: Full=5-enolpyruvylshikimate-3-phosphate phospholyase; AltName: Full=Protein EMBRYO DEFECTIVE 1144; Flags: Precursor	M5XCG9	0	Chorismate synthase OS=Prunus persica GN=PRUPE_2G214400 PE=3 SV=1
	jg35963.t1	HiC_scaffold_1	13846124	13850020	XP_004300498.1	4.25e-179	PREDICTED: 26S proteasome non-ATPase regulatory subunit 8 homolog A [Fragaria vesca subsp. vesca]	AT1G64520.1	7.1e-151	regulatory particle non-ATPase 12A	XP_004300498.1	3.06e-179	PREDICTED: 26S proteasome non-ATPase regulatory subunit 8 homolog A [Fragaria vesca subsp. vesca]	Q9SGW3.1	6.02e-150	RecName: Full=26S proteasome non-ATPase regulatory subunit 8 homolog A; AltName: Full=26S proteasome regulatory subunit RPN12a; Short=AtRPN12a; AltName: Full=26S proteasome regulatory subunit S14 homolog A	A0A251P7E3	2.19e-163	Uncharacterized protein OS=Prunus persica GN=PRUPE_5G124300 PE=4 SV=1
	jg35963.t2	HiC_scaffold_1	13847121	13850020	XP_004300498.1	9.25e-180	PREDICTED: 26S proteasome non-ATPase regulatory subunit 8 homolog A [Fragaria vesca subsp. vesca]	AT1G64520.1	7.42e-151	regulatory particle non-ATPase 12A	XP_004300498.1	6.67e-180	PREDICTED: 26S proteasome non-ATPase regulatory subunit 8 homolog A [Fragaria vesca subsp. vesca]	Q9SGW3.1	6.29e-150	RecName: Full=26S proteasome non-ATPase regulatory subunit 8 homolog A; AltName: Full=26S proteasome regulatory subunit RPN12a; Short=AtRPN12a; AltName: Full=26S proteasome regulatory subunit S14 homolog A	A0A251P7E3	2.39e-163	Uncharacterized protein OS=Prunus persica GN=PRUPE_5G124300 PE=4 SV=1
	jg35964.t1	HiC_scaffold_1	13855757	13860230	XP_004288094.1	0	PREDICTED: probable methyltransferase PMT26 [Fragaria vesca subsp. vesca]	AT5G64030.1	0	S-adenosyl-L-methionine-dependent methyltransferases superfamily protein	XP_004288094.1	0	PREDICTED: probable methyltransferase PMT26 [Fragaria vesca subsp. vesca]	Q8L7V3.1	0	RecName: Full=Probable methyltransferase PMT26	M5X2I6	0	Uncharacterized protein OS=Prunus persica GN=PRUPE_4G273900 PE=4 SV=1
	jg35965.t1	HiC_scaffold_1	13861138	13861836	XP_004288122.1	1.48e-121	PREDICTED: nuclear transcription factor Y subunit B-7 [Fragaria vesca subsp. vesca]	AT2G13570.1	1.66e-69	nuclear factor Y%2C subunit B7	XP_004288122.1	1.07e-121	PREDICTED: nuclear transcription factor Y subunit B-7 [Fragaria vesca subsp. vesca]	Q9SIT9.1	1.41e-68	RecName: Full=Nuclear transcription factor Y subunit B-7; Short=AtNF-YB-7	A0A2C9UX02	1.44e-95	Uncharacterized protein OS=Manihot esculenta GN=MANES_12G157600 PE=4 SV=1
	jg35966.t1	HiC_scaffold_1	13872102	13878077	XP_004288135.1	0	PREDICTED: dolichol kinase [Fragaria vesca subsp. vesca]	AT3G45040.1	0	phosphatidate cytidylyltransferase family protein	XP_004288135.1	0	PREDICTED: dolichol kinase [Fragaria vesca subsp. vesca]	F4J4C8.1	0	RecName: Full=Dolichol kinase EVAN	M5VYL4	0	Uncharacterized protein OS=Prunus persica GN=PRUPE_ppa003568mg PE=4 SV=1
	jg35967.t1	HiC_scaffold_1	13882919	13885611	XP_011467201.1	3.87e-08	PREDICTED: uncharacterized protein LOC105352280 [Fragaria vesca subsp. vesca]				XP_011467201.1	2.79e-08	PREDICTED: uncharacterized protein LOC105352280 [Fragaria vesca subsp. vesca]
	jg35968.t1	HiC_scaffold_1	13889118	13903521	XP_004289285.1	0	PREDICTED: DNA polymerase delta catalytic subunit [Fragaria vesca subsp. vesca]	AT5G63960.1	0	DNA polymerase delta subunit 1	XP_004289285.1	0	PREDICTED: DNA polymerase delta catalytic subunit [Fragaria vesca subsp. vesca]	Q9LRE6.1	0	RecName: Full=DNA polymerase delta catalytic subunit	A0A251PRU8	0	DNA polymerase OS=Prunus persica GN=PRUPE_4G273600 PE=3 SV=1
	jg35969.t1	HiC_scaffold_1	13905568	13911106	XP_004288136.1	0	PREDICTED: E3 ubiquitin-protein ligase RGLG1 isoform X1 [Fragaria vesca subsp. vesca]	AT5G63970.2	0	Copine (Calcium-dependent phospholipid-binding protein) family	XP_004288136.1	0	PREDICTED: E3 ubiquitin-protein ligase RGLG1 isoform X1 [Fragaria vesca subsp. vesca]	Q8RX26.1	0	RecName: Full=E3 ubiquitin-protein ligase RGLG3; AltName: Full=RING domain ligase 3	A0A061DJR5	0	Copine family isoform 1 OS=Theobroma cacao GN=TCM_001535 PE=4 SV=1
	jg35970.t1	HiC_scaffold_1	13916244	13917201
	jg35971.t1	HiC_scaffold_1	13920268	13920783	XP_008352637.1	4.71e-36	PREDICTED: uncharacterized protein LOC103416159 [Malus domestica]	AT4G30770.1	1.68e-28	Putative membrane lipoprotein	XP_008352637.1	3.39e-36	PREDICTED: uncharacterized protein LOC103416159 [Malus domestica]				A0A1S3CDW9	8.49e-33	Uncharacterized protein OS=Cucumis melo GN=LOC103499619 PE=4 SV=1
	jg35972.t1	HiC_scaffold_1	13921352	13921588	XP_011457626.1	0.000506	PREDICTED: uncharacterized protein LOC105349503 [Fragaria vesca subsp. vesca]				XP_011457626.1	0.000365	PREDICTED: uncharacterized protein LOC105349503 [Fragaria vesca subsp. vesca]
	jg35973.t1	HiC_scaffold_1	13921632	13922072
	jg35974.t1	HiC_scaffold_1	13927784	13936724	XP_011465079.1	0	PREDICTED: protein CHROMATIN REMODELING 24 [Fragaria vesca subsp. vesca]	AT5G63950.1	0	chromatin remodeling 24	XP_011465079.1	0	PREDICTED: protein CHROMATIN REMODELING 24 [Fragaria vesca subsp. vesca]	Q8W103.1	0	RecName: Full=Protein CHROMATIN REMODELING 24; Short=AtCHR24; AltName: Full=DNA excision repair protein CHR24	A0A251PRW3	0	Uncharacterized protein OS=Prunus persica GN=PRUPE_4G275700 PE=4 SV=1
	jg35975.t1	HiC_scaffold_1	13937346	13937627	XP_004291963.1	1.55e-25	PREDICTED: uncharacterized protein LOC101299831 [Fragaria vesca subsp. vesca]	AT4G31830.1	1.66e-21	transmembrane protein	XP_004291963.1	1.12e-25	PREDICTED: uncharacterized protein LOC101299831 [Fragaria vesca subsp. vesca]				B9RNV3	1.42e-25	Uncharacterized protein OS=Ricinus communis GN=RCOM_0920860 PE=4 SV=1
	jg35976.t1	HiC_scaffold_1	13937964	13938422	XP_004296013.1	9.66e-17	PREDICTED: putative F-box protein At1g30920 [Fragaria vesca subsp. vesca]	AT3G10240.1	3.17e-05	F-box and associated interaction domains-containing protein	XP_004296013.1	6.97e-17	PREDICTED: putative F-box protein At1g30920 [Fragaria vesca subsp. vesca]	Q9SS35.1	0.000269	RecName: Full=Putative F-box protein At3g10240	M5WCA2	7.92e-13	Uncharacterized protein (Fragment) OS=Prunus persica GN=PRUPE_ppa025281mg PE=4 SV=1
	jg35977.t1	HiC_scaffold_1	13942055	13943311	XP_004309801.1	2.43e-75	PREDICTED: F-box/kelch-repeat protein At3g06240-like [Fragaria vesca subsp. vesca]	AT2G31470.1	3.98e-11	F-box and associated interaction domains-containing protein	XP_004309801.1	1.75e-75	PREDICTED: F-box/kelch-repeat protein At3g06240-like [Fragaria vesca subsp. vesca]	Q8S8Q9.1	5.25e-10	RecName: Full=F-box/LRR-repeat protein At2g43260	M5X560	1.47e-61	Uncharacterized protein OS=Prunus persica GN=PRUPE_2G209200 PE=4 SV=1
	jg35978.t1	HiC_scaffold_1	13945218	13948355	XP_004289287.1	0	PREDICTED: probable receptor-like serine/threonine-protein kinase At5g57670 [Fragaria vesca subsp. vesca]	AT1G77280.2	0	kinase with adenine nucleotide alpha hydrolases-like domain-containing protein	XP_004289287.1	0	PREDICTED: probable receptor-like serine/threonine-protein kinase At5g57670 [Fragaria vesca subsp. vesca]	Q8RXC8.1	1.1e-78	RecName: Full=Receptor-like cytosolic serine/threonine-protein kinase RBK2; AltName: Full=Protein ROP BINDING PROTEIN KINASES 2	A0A251PRW4	0	Uncharacterized protein OS=Prunus persica GN=PRUPE_4G275600 PE=4 SV=1
	jg35979.t1	HiC_scaffold_1	13956026	13956901	XP_004299295.1	2.26e-11	PREDICTED: ras GTPase-activating protein-binding protein 1 [Fragaria vesca subsp. vesca]				XP_004299295.1	1.63e-11	PREDICTED: ras GTPase-activating protein-binding protein 1 [Fragaria vesca subsp. vesca]				D7SIK4	4.7e-07	Uncharacterized protein OS=Vitis vinifera GN=VIT_17s0000g05240 PE=4 SV=1
	jg35980.t1	HiC_scaffold_1	13957038	13958751	XP_004299295.1	5.31e-46	PREDICTED: ras GTPase-activating protein-binding protein 1 [Fragaria vesca subsp. vesca]	AT3G25150.2	8.1e-16	Nuclear transport factor 2 (NTF2) family protein with RNA binding (RRM-RBD-RNP motifs) domain-containing protein	XP_004299295.1	3.83e-46	PREDICTED: ras GTPase-activating protein-binding protein 1 [Fragaria vesca subsp. vesca]				M5WU57	2.87e-43	Uncharacterized protein OS=Prunus persica GN=PRUPE_ppa005346mg PE=4 SV=1
	jg35980.t2	HiC_scaffold_1	13957038	13964009	XP_004299295.1	1.49e-40	PREDICTED: ras GTPase-activating protein-binding protein 1 [Fragaria vesca subsp. vesca]	AT3G25150.2	3.97e-14	Nuclear transport factor 2 (NTF2) family protein with RNA binding (RRM-RBD-RNP motifs) domain-containing protein	XP_004299295.1	1.07e-40	PREDICTED: ras GTPase-activating protein-binding protein 1 [Fragaria vesca subsp. vesca]				M5WU57	3.73e-38	Uncharacterized protein OS=Prunus persica GN=PRUPE_ppa005346mg PE=4 SV=1
	jg35980.t3	HiC_scaffold_1	13959604	13964009	XP_017188240.1	1.03e-32	PREDICTED: uncharacterized protein LOC103437747 isoform X1 [Malus domestica]	AT5G60980.4	0.000492	Nuclear transport factor 2 (NTF2) family protein with RNA binding (RRM-RBD-RNP motifs) domain-containing protein	XP_017188240.1	7.41e-33	PREDICTED: uncharacterized protein LOC103437747 isoform X1 [Malus domestica]				A0A251Q457	9.77e-27	Uncharacterized protein OS=Prunus persica GN=PRUPE_3G221000 PE=4 SV=1
	jg35980.t4	HiC_scaffold_1	13960205	13964009	XP_017188240.1	3.12e-33	PREDICTED: uncharacterized protein LOC103437747 isoform X1 [Malus domestica]				XP_017188240.1	2.25e-33	PREDICTED: uncharacterized protein LOC103437747 isoform X1 [Malus domestica]				A0A251Q457	4.41e-27	Uncharacterized protein OS=Prunus persica GN=PRUPE_3G221000 PE=4 SV=1
	jg35981.t1	HiC_scaffold_1	13979318	13991295	XP_020420794.1	0	probable LRR receptor-like serine/threonine-protein kinase At1g53420 isoform X3 [Prunus persica]	AT1G53430.1	0	Leucine-rich repeat transmembrane protein kinase	XP_020420794.1	0	probable LRR receptor-like serine/threonine-protein kinase At1g53420 isoform X3 [Prunus persica]	C0LGG8.1	0	RecName: Full=Probable LRR receptor-like serine/threonine-protein kinase At1g53430; Flags: Precursor	A0A251NPD6	0	Uncharacterized protein OS=Prunus persica GN=PRUPE_6G126100 PE=4 SV=1
	jg35982.t1	HiC_scaffold_1	13998538	14002733	XP_020420794.1	7.15e-74	probable LRR receptor-like serine/threonine-protein kinase At1g53420 isoform X3 [Prunus persica]	AT2G26330.1	8.97e-45	Leucine-rich receptor-like protein kinase family protein	XP_020420794.1	5.16e-74	probable LRR receptor-like serine/threonine-protein kinase At1g53420 isoform X3 [Prunus persica]	Q42371.1	7.61e-44	RecName: Full=LRR receptor-like serine/threonine-protein kinase ERECTA; AltName: Full=Protein QUANTITATIVE RESISTANCE TO PLECTOSPHAERELLA 1; AltName: Full=Protein QUANTITATIVE RESISTANCE TO RALSTONIA SOLANACEARUM 1; AltName: Full=Protein TRANSPIRATION EFFICIENCY 1; Flags: Precursor	A0A251NPD6	6.71e-70	Uncharacterized protein OS=Prunus persica GN=PRUPE_6G126100 PE=4 SV=1
HiC_4_3329235, HiC_4_6065068
	jg23550.t1	HiC_scaffold_4	1004838	1007804	XP_004297980.2	0	PREDICTED: putative calcium-transporting ATPase 13, plasma membrane-type [Fragaria vesca subsp. vesca]	AT3G22910.1	0	ATPase E1-E2 type family protein / haloacid dehalogenase-like hydrolase family protein	XP_004297980.2	0	PREDICTED: putative calcium-transporting ATPase 13, plasma membrane-type [Fragaria vesca subsp. vesca]	Q9LIK7.1	0	RecName: Full=Putative calcium-transporting ATPase 13, plasma membrane-type; AltName: Full=Ca(2+)-ATPase isoform 13	M5Y466	0	Calcium-transporting ATPase OS=Prunus persica GN=PRUPE_1G023200 PE=3 SV=1
	jg23551.t1	HiC_scaffold_4	1010160	1012893	XP_021819035.1	0	ATP sulfurylase 1, chloroplastic-like [Prunus avium]	AT3G22890.1	0	ATP sulfurylase 1	XP_021819035.1	0	ATP sulfurylase 1, chloroplastic-like [Prunus avium]	Q9LIK9.1	0	RecName: Full=ATP sulfurylase 1, chloroplastic; Short=AtPS1; Flags: Precursor	M5XFD8	0	Uncharacterized protein OS=Prunus persica GN=PRUPE_1G023000 PE=4 SV=1
	jg23552.t2	HiC_scaffold_4	1013322	1016399	XP_011462472.1	0	PREDICTED: putative calcium-transporting ATPase 13, plasma membrane-type [Fragaria vesca subsp. vesca]	AT3G22910.1	0	ATPase E1-E2 type family protein / haloacid dehalogenase-like hydrolase family protein	XP_011462472.1	0	PREDICTED: putative calcium-transporting ATPase 13, plasma membrane-type [Fragaria vesca subsp. vesca]	Q9LIK7.1	0	RecName: Full=Putative calcium-transporting ATPase 13, plasma membrane-type; AltName: Full=Ca(2+)-ATPase isoform 13	M5XPK4	0	Calcium-transporting ATPase OS=Prunus persica GN=PRUPE_1G023100 PE=3 SV=1
[truncated: 2,415 more rows]

## Sheet: fruit size
	RiMJ	POSITION			NCBI-NR			ARAPORT 11			REFSEQ			SWISSPROT			TREMBL
[truncated: 2,692 more rows]

## Sheet: leaf color
	RiMJ	POSITION			NCBI-NR			ARAPORT 11			REFSEQ			SWISSPROT			TREMBL
[truncated: 3,559 more rows]

[truncated: 2 more sheets: vigour, thorn density]
